# Supplementary material for: CAMBer: an approach to support comparative analysis of multiple bacterial strains
Source: BMC Genomics. 2011 Jul 27;12(Suppl 2):S6. doi: 10.1186/1471-2164-12-S2-S6 (PMC3194237; doi:10.1186/1471-2164-12-S2-S6)
Supplement: Additional file 1 — summary of the M. tuberculosis case study results An Excel file containing the summary of CAMBer results (after refinement) for the M. tuberculosis case study. [file 1471-2164-12-S2-S6-S1.xls]

## Sheet: mtb-results-after
cc_ID	cc_type	cc_mg_count	cc_strains_count	cc_ann_strains_count	F11	H37Ra	H37Rv	KZN_605	KZN_1435	KZN_4207	KZN_R506	KZN_V2475	KZN_4207-B
1369	ANCHOR	9	9	8	;TBFG_12999.3353791.+:2226(ATG)*,2229(ATG),	;MRA_3013.3354251.+:2226(ATG),2229(ATG)*,	;Rv2984.3342082.+:2226(ATG),2229(ATG)*,	;TBXG_00976-5.1071701.-:2226(ATG)*,2229(ATG),	;TBMG_00985.1071697.-:2226(ATG),2229(ATG)*,	;TBFG_12999.3337346.+:2226(ATG)*,2229(ATG),	;TBFG_12999.3337346.+:2226(ATG)*,2229(ATG),	;x.3337345.+:2226(ATG),2229(ATG),	;TBSG_00992-1.1071699.-:2226(ATG)*,2229(ATG),
3734	ANCHOR	9	9	8	;TBFG_13107.3470862.+:888(ATG)*,	;MRA_3122.3471254.+:888(ATG)*,	;Rv3090.3459098.+:888(ATG)*,	;TBXG_00869-5.954683.-:888(ATG)*,	;TBMG_00877.954678.-:888(ATG)*,	;TBFG_13107.3454364.+:888(ATG)*,	;TBFG_13107.3454364.+:888(ATG)*,	;x.3454363.+:888(ATG),	;TBSG_00883-1.954681.-:888(ATG)*,
4026	ANCHOR	9	9	8	;TBFG_10791.872852.-:780(ATG)*,	;MRA_0785.870290.-:780(ATG)*,	;Rv0776c.868984.-:780(ATG)*,	;TBXG_00784-5.870188.-:780(ATG)*,	;TBMG_00791.870183.-:780(ATG)*,	;TBFG_10791.869870.-:780(ATG)*,	;TBFG_10791.869869.-:780(ATG)*,	;x.869869.-:780(ATG),	;TBSG_00796-1.870186.-:780(ATG)*,
3724	ANCHOR	9	9	8	;TBFG_13038.3392389.-:315(GTG),414(ATG)*,	;MRA_3053.3392849.-:315(GTG)*,414(ATG),	;Rv3022A.3380679.-:315(GTG)*,414(ATG),	;TBXG_00937-5.1033103.+:315(GTG)*,414(ATG),	;TBMG_00947.1033097.+:315(GTG)*,414(ATG),	;TBFG_13038.3375944.-:315(GTG),414(ATG)*,	;TBFG_13038.3375944.-:315(GTG),414(ATG)*,	;x.3375943.-:315(GTG),414(ATG),	;TBSG_00952-1.1033101.+:315(GTG),414(ATG)*,
4024	ANCHOR	9	9	8	;TBFG_10697.786165.+:471(ATG)*,	;MRA_0692.783710.+:471(ATG)*,	;Rv0683.782404.+:471(ATG)*,	;TBXG_00689-5.783247.+:471(ATG)*,	;TBMG_00696.783188.+:471(ATG)*,	;TBFG_10697.783182.+:471(ATG)*,	;TBFG_10697.783181.+:471(ATG)*,	;x.783181.+:471(ATG),	;TBSG_00700-1.783246.+:471(ATG)*,
4022	ANCHOR	9	9	8	;TBFG_13570.3989844.+:1692(ATG)*,1701(GTG),	;MRA_3576.3985726.+:1692(ATG)*,1701(GTG),	;Rv3537.3977060.+:1692(ATG)*,1701(GTG),	;TBXG_03552-5.3963292.+:1692(ATG)*,1701(GTG),	;TBMG_03577.3962533.+:1692(ATG),1701(GTG)*,	;TBFG_13570.3961646.+:1692(ATG)*,1701(GTG),	;TBFG_13570.3961646.+:1692(ATG)*,1701(GTG),	;x.3961645.+:1692(ATG),1701(GTG),	;TBSG_03603-1.3959026.+:1692(ATG)*,1701(GTG),
4023	ANCHOR	9	9	3	;x.71970.+:240(ATG),	;x.73186.+:240(ATG),	;x.71828.+:240(ATG),	;TBXG_00064-5.71966.+:240(ATG)*,	;TBMG_00064.71968.+:240(ATG)*,	;x.71967.+:240(ATG),	;x.71967.+:240(ATG),	;x.71967.+:240(ATG),	;TBSG_00064-1.71967.+:240(ATG)*,
4020	ANCHOR	9	9	8	;TBFG_11731.1939635.+:831(ATG)*,	;MRA_1726.1945924.+:831(ATG)*,	;Rv1716.1944406.+:831(ATG)*,	;TBXG_02261-5.2478177.-:831(ATG)*,	;TBMG_02279.2478296.-:831(ATG)*,	;TBFG_11731.1934676.+:831(ATG)*,	;TBFG_11731.1934675.+:831(ATG)*,	;x.1934675.+:831(ATG),	;TBSG_02291-1.2475026.-:831(ATG)*,
3798	ANCHOR	9	9	8	;TBFG_10345.412253.+:540(GTG)*,	;MRA_0349.410535.+:540(GTG)*,	;Rv0340.409173.+:540(GTG)*,	;TBXG_00342-5.412060.+:540(GTG)*,	;TBMG_00344.412059.+:540(GTG)*,	;TBFG_10345.411935.+:540(GTG)*,	;TBFG_10345.411934.+:540(GTG)*,	;x.411934.+:540(GTG),	;TBSG_00347-1.412059.+:540(GTG)*,
4028	ANCHOR	9	9	8	;TBFG_10384.459360.+:216(ATG)*,	;MRA_0387.457555.+:216(ATG)*,	;Rv0379.456192.+:216(ATG)*,	;TBXG_00378-5.456450.+:216(ATG)*,	;TBMG_00380.456449.+:216(ATG)*,	;TBFG_10384.456376.+:216(ATG)*,	;TBFG_10384.456375.+:216(ATG)*,	;x.456375.+:216(ATG),	;TBSG_00383-1.456449.+:216(ATG)*,
344	ANCHOR	9	9	8	;TBFG_10799.883194.+:687(GTG)*,705(GTG),	;MRA_0793.880630.+:687(GTG)*,705(GTG),	;Rv0784.879324.+:687(GTG)*,705(GTG),	;TBXG_00792-5.880530.+:687(GTG),705(GTG)*,	;TBMG_00799.880525.+:687(GTG),705(GTG)*,	;TBFG_10799.880212.+:687(GTG)*,705(GTG),	;TBFG_10799.880211.+:687(GTG)*,705(GTG),	;x.880211.+:687(GTG),705(GTG),	;TBSG_00804-1.880528.+:687(GTG),705(GTG)*,
345	ANCHOR	9	9	8	;TBFG_11918.2147292.-:612(GTG)*,	;MRA_1901.2149008.-:612(GTG)*,	;Rv1890c.2139076.-:612(GTG)*,	;TBXG_02085-5.2283710.+:612(GTG)*,	;TBMG_02103.2283829.+:612(GTG)*,	;TBFG_11918.2128984.-:612(GTG)*,	;TBFG_11918.2128983.-:612(GTG)*,	;x.2128983.-:612(GTG),	;TBSG_02114-1.2280560.+:612(GTG)*,
346	NON_ANCHOR	15	9	6	;TBFG_12961.3307823.-:291(GTG),1491(GTG)*,	;MRA_2974.3308342.-:291(GTG),1491(GTG)*,	;Rv2947c.3296350.-:291(GTG),1491(GTG)*,	;x.1117255.+:291(GTG),;TBXG_03977-5.1116968.+:1203(GTG)*,	;TBMG_01025.1117253.+:291(GTG)*,;TBMG_01024.1116966.+:1203(GTG)*,	;x.3292138.-:1203(GTG),;x.3291851.-:291(GTG),	;x.3291851.-:291(GTG),;x.3292138.-:1203(GTG),	;x.3291850.-:291(GTG),;x.3292137.-:1203(GTG),	;TBSG_01032-1.1116966.+:1203(GTG)*,;TBSG_01033-1.1117253.+:291(GTG)*,
347	ANCHOR	9	9	8	;TBFG_11318.1449266.-:336(ATG)*,	;MRA_1299.1446809.-:336(ATG)*,	;Rv1291c.1445499.-:336(ATG)*,	;TBXG_02669-5.2966563.+:336(ATG)*,	;TBMG_02689.2966792.+:336(ATG)*,	;TBFG_11318.1446238.-:336(ATG)*,	;TBFG_11318.1446237.-:336(ATG)*,	;x.1446237.-:336(ATG),	;TBSG_02703-1.2963465.+:336(ATG)*,
340	ANCHOR	9	9	8	;TBFG_10388.461629.-:855(ATG)*,	;MRA_0391.459824.-:855(ATG)*,	;Rv0383c.458461.-:855(ATG)*,	;TBXG_00382-5.458719.-:855(ATG)*,	;TBMG_00384.458718.-:855(ATG)*,	;TBFG_10388.458645.-:855(ATG)*,	;TBFG_10388.458644.-:855(ATG)*,	;x.458644.-:855(ATG),	;TBSG_00387-1.458718.-:855(ATG)*,
341	ANCHOR	9	9	8	;TBFG_11620.1800242.+:813(ATG)*,	;MRA_1614.1806369.+:813(ATG)*,	;Rv1604.1804851.+:813(ATG)*,	;TBXG_02372-5.2617744.-:813(ATG)*,	;TBMG_02390.2617861.-:813(ATG)*,	;TBFG_11620.1795282.+:813(ATG)*,	;TBFG_11620.1795281.+:813(ATG)*,	;x.1795281.+:813(ATG),	;TBSG_02402-1.2614534.-:813(ATG)*,
342	ANCHOR	9	9	8	;TBFG_11006.1110044.+:1161(ATG)*,	;MRA_0995.1107584.+:1161(ATG)*,	;Rv0988.1106276.+:1161(ATG)*,	;TBXG_02980-5.3305446.-:1161(ATG)*,	;TBMG_03001.3305691.-:1161(ATG)*,	;TBFG_11006.1107072.+:1161(ATG)*,	;TBFG_11006.1107071.+:1161(ATG)*,	;x.1107071.+:1161(ATG),	;TBSG_03020-1.3302425.-:1161(ATG)*,
343	ANCHOR	9	9	8	;TBFG_12002.2224824.+:1314(ATG)*,	;MRA_1982.2226470.+:1314(ATG)*,	;Rv1971.2216570.+:1314(ATG)*,	;TBXG_02002-5.2206382.-:1314(ATG)*,	;TBMG_02019.2206502.-:1314(ATG)*,	;TBFG_12002.2206311.+:1314(ATG)*,	;TBFG_12002.2206310.+:1314(ATG)*,	;x.2206310.+:1314(ATG),	;TBSG_02030-1.2203233.-:1314(ATG)*,
2918	ANCHOR	9	9	3	;x.707285.+:228(GTG),	;MRA_0617.705367.+:228(GTG)*,	;Rv0609A.704057.+:228(GTG)*,	;x.704368.+:228(GTG),	;TBMG_03993.704309.+:228(GTG)*,	;x.704303.+:228(GTG),	;x.704302.+:228(GTG),	;x.704302.+:228(GTG),	;x.704367.+:228(GTG),
3996	ANCHOR	9	9	8	;TBFG_10726.813514.+:900(GTG)*,	;MRA_0720.810951.+:900(GTG)*,	;Rv0712.809645.+:900(GTG)*,	;TBXG_00719-5.810650.+:900(GTG)*,	;TBMG_00726.810645.+:900(GTG)*,	;TBFG_10726.810531.+:900(GTG)*,	;TBFG_10726.810530.+:900(GTG)*,	;x.810530.+:900(GTG),	;TBSG_00730-1.810649.+:900(GTG)*,
3995	ANCHOR	9	9	8	;TBFG_12736.3048057.+:1194(ATG)*,	;MRA_2750.3048070.+:1194(ATG)*,	;Rv2723.3036102.+:1194(ATG)*,	;TBXG_01243-5.1379026.-:1194(ATG)*,	;TBMG_01252.1378914.-:1194(ATG)*,	;TBFG_12736.3030580.+:1194(ATG)*,	;TBFG_12736.3030580.+:1194(ATG)*,	;x.3030579.+:1194(ATG),	;TBSG_01263-1.1378858.-:1194(ATG)*,
3994	ANCHOR	9	9	8	;TBFG_11010.1112346.-:594(ATG)*,672(GTG),	;MRA_0999.1109886.-:594(ATG)*,672(GTG),	;Rv0992c.1108578.-:594(ATG)*,672(GTG),	;TBXG_02976-5.3303144.+:594(ATG)*,672(GTG),	;TBMG_02997.3303389.+:594(ATG),672(GTG)*,	;TBFG_11010.1109374.-:594(ATG)*,672(GTG),	;TBFG_11010.1109373.-:594(ATG)*,672(GTG),	;x.1109373.-:594(ATG),672(GTG),	;TBSG_03016-1.3300123.+:594(ATG)*,672(GTG),
348	ANCHOR	9	9	8	;TBFG_11437.1589538.+:699(GTG)*,	;MRA_1417.1586507.+:699(GTG)*,	;Rv1408.1585197.+:699(GTG)*,	;TBXG_02551-5.2828278.-:699(GTG)*,	;TBMG_02572.2828508.-:699(GTG)*,	;TBFG_11437.1584578.+:699(GTG)*,	;TBFG_11437.1584577.+:699(GTG)*,	;x.1584577.+:699(GTG),	;TBSG_02584-1.2825181.-:699(GTG)*,
349	ANCHOR	9	9	8	;TBFG_11984.2210842.+:450(ATG)*,	;MRA_1965.2212486.+:450(ATG)*,	;Rv1956.2202587.+:450(ATG)*,	;TBXG_02019-5.2220367.-:450(ATG)*,	;TBMG_02036.2220486.-:450(ATG)*,	;TBFG_11984.2192327.+:450(ATG)*,	;TBFG_11984.2192326.+:450(ATG)*,	;x.2192326.+:450(ATG),	;TBSG_02047-1.2217217.-:450(ATG)*,
3991	ANCHOR	9	9	7	;TBFG_12990.3343521.+:195(ATG)*,	;MRA_3004.3344040.+:195(ATG)*,	;x.3332048.+:195(ATG),	;TBXG_00985-5.1081558.-:195(ATG)*,	;TBMG_00994.1081556.-:195(ATG)*,	;TBFG_12990.3327548.+:195(ATG)*,	;TBFG_12990.3327548.+:195(ATG)*,	;x.3327547.+:195(ATG),	;TBSG_01001-1.1081556.-:195(ATG)*,
3990	ANCHOR	9	9	8	;TBFG_12777.3085635.-:792(GTG)*,801(GTG),	;MRA_2789.3085648.-:792(GTG)*,801(GTG),	;Rv2764c.3073680.-:792(GTG)*,801(GTG),	;TBXG_01201-5.1341448.+:792(GTG)*,801(GTG),	;TBMG_01211.1341336.+:792(GTG),801(GTG)*,	;TBFG_12777.3068158.-:792(GTG)*,801(GTG),	;TBFG_12777.3068158.-:792(GTG)*,801(GTG),	;x.3068157.-:792(GTG),801(GTG),	;TBSG_01221-1.1341280.+:792(GTG)*,801(GTG),
3530	ANCHOR	9	9	8	;TBFG_10445.533400.+:1623(ATG)*,	;MRA_0445.531540.+:1623(ATG)*,	;Rv0440.530230.+:1623(ATG)*,	;TBXG_00439-5.530490.+:1623(ATG)*,	;TBMG_00441.530489.+:1623(ATG)*,	;TBFG_10445.530416.+:1623(ATG)*,	;TBFG_10445.530415.+:1623(ATG)*,	;x.530415.+:1623(ATG),	;TBSG_00444.1.530489.+:1623(ATG)*,
3002	ANCHOR	9	9	8	;TBFG_11004.1106317.+:714(TTG)*,	;MRA_0993.1103857.+:714(TTG),747(ATG)*,	;Rv0986.1102549.+:714(TTG),747(ATG)*,	;TBXG_02982-5.3309173.-:714(TTG),747(ATG)*,	;TBMG_03003.3309418.-:714(TTG),747(ATG)*,	;TBFG_11004.1103345.+:714(TTG)*,747(ATG),	;TBFG_11004.1103344.+:714(TTG)*,747(ATG),	;x.1103344.+:714(TTG),747(ATG),	;TBSG_03022-1.3306152.-:714(TTG),747(ATG)*,
2919	ANCHOR	9	9	8	;TBFG_11592.1769611.+:219(GTG)*,	;MRA_1572.1766490.+:219(GTG)*,	;Rv1560.1764973.+:219(GTG)*,	;TBXG_02399-5.2648375.-:219(GTG)*,	;TBMG_02418.2648492.-:219(GTG)*,	;TBFG_11592.1764651.+:219(GTG)*,	;TBFG_11592.1764650.+:219(GTG)*,	;x.1764650.+:219(GTG),	;TBSG_02430-1.2645165.-:219(GTG)*,
1653	ANCHOR	9	9	8	;TBFG_13663.4084583.+:345(ATG)*,	;MRA_3668.4080027.+:345(ATG)*,	;Rv3632.4071580.+:345(ATG)*,	;TBXG_03641-5.4057809.+:345(ATG)*,	;TBMG_03669.4056939.+:345(ATG)*,	;TBFG_13663.4056163.+:345(ATG)*,	;TBFG_13663.4056163.+:345(ATG)*,	;x.4056162.+:345(ATG),	;TBSG_03694-1.4053543.+:345(ATG)*,
2318	ANCHOR	9	9	8	;TBFG_11638.1818751.-:1041(GTG)*,	;MRA_1632.1824878.-:1041(GTG)*,	;Rv1622c.1823360.-:1041(GTG)*,	;TBXG_02354-5.2599234.+:1041(GTG)*,	;TBMG_02372.2599352.+:1041(GTG)*,	;TBFG_11638.1813791.-:1041(GTG)*,	;TBFG_11638.1813790.-:1041(GTG)*,	;x.1813790.-:1041(GTG),	;TBSG_02384-1.2596025.+:1041(GTG)*,
2319	ANCHOR	9	9	8	;TBFG_13923.4384681.-:1026(GTG)*,	;MRA_3927.4380127.-:1026(GTG)*,	;Rv3888c.4371681.-:1026(GTG)*,	;TBXG_03907-5.4359496.-:1026(GTG)*,	;TBMG_03936.4358627.-:1026(GTG)*,	;TBFG_13923.4357620.-:1026(GTG)*,	;TBFG_13923.4357620.-:1026(GTG)*,	;x.4357619.-:1026(GTG),	;TBSG_03960-1.4355231.-:1026(GTG)*,
2316	ANCHOR	9	9	8	;TBFG_13227.3593076.+:675(TTG),786(GTG)*,	;MRA_3241.3592094.+:675(TTG)*,786(GTG),	;Rv3203.3581312.+:675(TTG)*,	;TBXG_03227-5.3580531.+:675(TTG),786(GTG)*,	;TBMG_03247.3579418.+:675(TTG),786(GTG)*,	;TBFG_13227.3575220.+:675(TTG),786(GTG)*,	;TBFG_13227.3575220.+:675(TTG),786(GTG)*,	;x.3575219.+:675(TTG),786(GTG),	;TBSG_03269-1.3576152.+:675(TTG),786(GTG)*,
2317	ANCHOR	9	9	4	;x.2592265.+:270(TTG),333(ATG),	;MRA_2328.2591381.+:270(TTG)*,333(ATG),	;x.2581477.+:270(TTG),333(ATG),	;TBXG_01657-5.1835231.-:270(TTG),333(ATG)*,	;TBMG_01673.1835115.-:270(TTG),333(ATG)*,	;x.2574588.+:270(TTG),333(ATG),	;x.2574588.+:270(TTG),333(ATG),	;x.2574587.+:270(TTG),333(ATG),	;TBSG_01683-1.1835002.-:270(TTG),333(ATG)*,
2314	ANCHOR	9	9	8	;TBFG_12174.2417726.-:357(ATG)*,	;MRA_2159.2414067.-:357(ATG)*,	;Rv2144c.2404165.-:357(ATG)*,	;TBXG_01819-5.2011128.+:357(ATG)*,	;TBMG_01837.2011010.+:357(ATG)*,	;TBFG_12174.2398692.-:357(ATG)*,	;TBFG_12174.2398692.-:357(ATG)*,	;x.2398691.-:357(ATG),	;TBSG_01848-1.2010898.+:357(ATG)*,
2315	ANCHOR	9	9	6	;TBFG_13148.3506291.-:351(GTG)*,	;x.3505324.-:351(GTG),	;x.3493168.-:351(GTG),	;TBXG_04033-5.3495104.-:351(GTG)*,	;TBMG_04097.3493991.-:351(GTG)*,	;TBFG_13148.3489793.-:351(GTG)*,	;TBFG_13148.3489793.-:351(GTG)*,	;x.3489792.-:351(GTG),	;TBSG_03192-1.3490725.-:351(GTG)*,
2455-1	ANCHOR	9	9	8	;TBFG_10829.910692.-:303(ATG)*,	;MRA_0824.909487.-:303(ATG)*,	;Rv0814c.908181.-:303(ATG)*,	;TBXG_00821-5.908028.-:303(ATG)*,	;TBMG_00828.908023.-:303(ATG)*,	;TBFG_10829.907710.-:303(ATG)*,	;TBFG_10829.907709.-:303(ATG)*,	;x.907709.-:303(ATG),	;TBSG_00834-1.908026.-:303(ATG)*,
2313	ANCHOR	9	9	8	;TBFG_11141.1245738.-:861(GTG)*,	;MRA_1128.1243281.-:861(GTG)*,	;Rv1118c.1241971.-:861(GTG)*,	;TBXG_02844-5.3169977.+:861(GTG)*,	;TBMG_02864.3170206.+:861(GTG)*,	;TBFG_11141.1242765.-:861(GTG)*,	;TBFG_11141.1242764.-:861(GTG)*,	;x.1242764.-:861(GTG),	;TBSG_02880-1.3166939.+:861(GTG)*,
2310	ANCHOR	9	9	8	;TBFG_13105.3467528.+:1425(ATG)*,	;MRA_3120.3467920.+:1425(ATG)*,	;Rv3088.3455764.+:1425(ATG)*,	;TBXG_00871-5.958017.-:1425(ATG)*,	;TBMG_00879.958012.-:1425(ATG)*,	;TBFG_13105.3451030.+:1425(ATG)*,	;TBFG_13105.3451030.+:1425(ATG)*,	;x.3451029.+:1425(ATG),	;TBSG_00885-1.958015.-:1425(ATG)*,
2455-2	ANCHOR	9	9	8	;TBFG_13138.3498234.+:303(ATG)*,	;MRA_3150.3497267.+:303(ATG)*,	;Rv3118.3485111.+:303(ATG)*,	;TBXG_03140-5.3485689.+:303(ATG)*,	;TBMG_03162.3485934.+:303(ATG)*,	;TBFG_13138.3481736.+:303(ATG)*,	;TBFG_13138.3481736.+:303(ATG)*,	;x.3481735.+:303(ATG),	;TBSG_03182-1.3482668.+:303(ATG)*,
4025	ANCHOR	9	9	8	;TBFG_10992.1089579.-:1590(GTG)*,1596(GTG),	;MRA_0981.1087064.-:1590(GTG)*,1596(GTG),	;Rv0974c.1085756.-:1590(GTG)*,1596(GTG),	;TBXG_02994-5.3325978.+:1590(GTG)*,1596(GTG),	;TBMG_03014.3326223.+:1590(GTG),1596(GTG)*,	;TBFG_10992.1086606.-:1590(GTG)*,1596(GTG),	;TBFG_10992.1086605.-:1590(GTG)*,1596(GTG),	;x.1086605.-:1590(GTG),1596(GTG),	;TBSG_03034-1.3322957.+:1590(GTG)*,1596(GTG),
298	ANCHOR	9	9	8	;TBFG_10243.290100.+:438(GTG)*,	;MRA_0249.291144.+:438(GTG)*,	;Rv0240.289782.+:438(GTG)*,	;TBXG_00243-5.289722.+:438(GTG)*,	;TBMG_00242.289723.+:438(GTG)*,	;TBFG_10243.289722.+:438(GTG)*,	;TBFG_10243.289721.+:438(GTG)*,	;x.289721.+:438(GTG),	;TBSG_00245-1.289723.+:438(GTG)*,
299	ANCHOR	9	9	8	;TBFG_12803.3110919.-:1206(ATG)*,	;MRA_2814.3110932.-:1206(ATG)*,	;Rv2790c.3098964.-:1206(ATG)*,	;TBXG_01173-5.1314805.+:1206(ATG)*,	;TBMG_01184.1314693.+:1206(ATG)*,	;TBFG_12803.3094801.-:1206(ATG)*,	;TBFG_12803.3094801.-:1206(ATG)*,	;x.3094800.-:1206(ATG),	;TBSG_01193-1.1314637.+:1206(ATG)*,
296	ANCHOR	9	9	8	;TBFG_10658.742555.-:861(ATG),891(TTG)*,	;MRA_0656.740633.-:861(ATG)*,891(TTG),	;Rv0645c.739327.-:861(ATG)*,891(TTG),	;TBXG_00649-5.739638.-:861(ATG)*,891(TTG),	;TBMG_00656.739579.-:861(ATG),891(TTG)*,	;TBFG_10658.739573.-:861(ATG),891(TTG)*,	;TBFG_10658.739572.-:861(ATG),891(TTG)*,	;x.739572.-:861(ATG),891(TTG),	;TBSG_00660-1.739637.-:861(ATG)*,891(TTG),
297	ANCHOR	9	9	7	;TBFG_11205.1323747.+:4749(GTG),6258(GTG),6306(ATG)*,	;MRA_1191.1321293.+:4749(GTG),6258(GTG)*,6306(ATG),	;Rv1181.1319982.+:4749(GTG)*,	;x.3092083.-:4749(GTG),6258(GTG),6306(ATG),	;TBMG_02801.3092313.-:4749(GTG),6258(GTG),6306(ATG)*,	;TBFG_11205.1320720.+:4749(GTG),6258(GTG),6306(ATG)*,	;TBFG_11205.1320719.+:4749(GTG),6258(GTG),6306(ATG)*,	;x.1320719.+:4749(GTG),6258(GTG),6306(ATG),	;TBSG_02815-1.3088983.-:4749(GTG),6258(GTG),6306(ATG)*,
294	ANCHOR	9	9	9	;TBFG_10046.51286.-:543(ATG)*,	;MRA_0050.52543.-:543(ATG)*,	;Rv0047c.51185.-:543(ATG)*,	;TBXG_00046-5.51287.-:543(ATG)*,	;TBMG_00046.51288.-:543(ATG)*,	;TBFG_10046.51287.-:543(ATG)*,	;TBFG_10046.51287.-:543(ATG)*,	;Rv0047c.51287.-:543(ATG)*,	;TBSG_00046-1.51287.-:543(ATG)*,
295	ANCHOR	9	9	8	;TBFG_13857.4301261.-:3270(ATG)*,	;MRA_3863.4296706.-:3270(ATG)*,	;Rv3823c.4288260.-:3270(ATG)*,	;TBXG_03840-5.4276075.-:3270(ATG)*,	;TBMG_03870.4275206.-:3270(ATG)*,	;TBFG_13857.4274199.-:3270(ATG)*,	;TBFG_13857.4274199.-:3270(ATG)*,	;x.4274198.-:3270(ATG),	;TBSG_03893-1.4271810.-:3270(ATG)*,
292	ANCHOR	9	9	8	;TBFG_11944.2169827.+:1104(ATG)*,	;MRA_1926.2171498.+:1104(ATG)*,	;Rv1915.2161566.+:1104(ATG)*,	;TBXG_04003-5.2261175.-:1104(ATG)*,	;TBMG_02077.2261294.-:1104(ATG)*,	;TBFG_11944.2151519.+:1104(ATG)*,	;TBFG_11944.2151518.+:1104(ATG)*,	;x.2151518.+:1104(ATG),	;TBSG_02087-1.2258025.-:1104(ATG)*,
293	ANCHOR	9	9	8	;TBFG_10306.366919.+:303(TTG)*,	;MRA_0308.365140.+:303(TTG)*,	;Rv0299.363778.+:303(TTG)*,	;TBXG_00304-5.366635.+:303(TTG)*,	;TBMG_00304.366635.+:303(TTG)*,	;TBFG_10306.366541.+:303(TTG)*,	;TBFG_10306.366540.+:303(TTG)*,	;x.366540.+:303(TTG),	;TBSG_00308-1.366635.+:303(TTG)*,
290	ANCHOR	9	9	8	;TBFG_12263.2519783.+:492(GTG)*,	;MRA_2253.2517539.+:492(GTG)*,	;Rv2234.2507637.+:492(GTG)*,	;TBXG_01728-5.1909072.-:492(GTG)*,	;TBMG_01746.1908954.-:492(GTG)*,	;TBFG_12263.2500748.+:492(GTG)*,	;TBFG_12263.2500748.+:492(GTG)*,	;x.2500747.+:492(GTG),	;TBSG_01756-1.1908842.-:492(GTG)*,
291	ANCHOR	9	9	8	;TBFG_11187.1296505.+:1677(ATG)*,	;MRA_1173.1294051.+:1677(ATG)*,	;Rv1162.1292741.+:1677(ATG)*,	;TBXG_02799-5.3119263.-:1677(ATG)*,	;TBMG_02819.3119493.-:1677(ATG)*,	;TBFG_11187.1293478.+:1677(ATG)*,	;TBFG_11187.1293477.+:1677(ATG)*,	;x.1293477.+:1677(ATG),	;TBSG_02833-1.3116225.-:1677(ATG)*,
3773	ANCHOR	9	9	8	;TBFG_11864.2088897.-:1887(ATG)*,	;MRA_1846.2090633.-:1887(ATG)*,	;Rv1835c.2080701.-:1887(ATG)*,	;TBXG_02142-5.2342106.+:1887(ATG)*,	;TBMG_02159.2342224.+:1887(ATG)*,	;TBFG_11864.2070589.-:1887(ATG)*,	;TBFG_11864.2070588.-:1887(ATG)*,	;x.2070588.-:1887(ATG),	;TBSG_02171-1.2338955.+:1887(ATG)*,
3772	ANCHOR	9	9	8	;TBFG_10601.692087.+:828(ATG)*,	;MRA_0597.690169.+:828(ATG)*,	;Rv0590.688859.+:828(ATG)*,	;TBXG_00593-5.689170.+:828(ATG)*,	;TBMG_00597.689111.+:828(ATG)*,	;TBFG_10601.689105.+:828(ATG)*,	;TBFG_10601.689104.+:828(ATG)*,	;x.689104.+:828(ATG),	;TBSG_00601-1.689169.+:828(ATG)*,
3771	ANCHOR	9	9	8	;TBFG_10408.486398.-:429(ATG)*,	;MRA_0409.484538.-:429(ATG)*,	;Rv0403c.483228.-:429(ATG)*,	;TBXG_00402-5.483488.-:429(ATG)*,	;TBMG_00404.483487.-:429(ATG)*,	;TBFG_10408.483414.-:429(ATG)*,	;TBFG_10408.483413.-:429(ATG)*,	;x.483413.-:429(ATG),	;TBSG_00407-1.483487.-:429(ATG)*,
3770	ANCHOR	9	9	8	;TBFG_13312.3677536.+:894(GTG)*,966(ATG),	;MRA_3324.3676604.+:894(GTG)*,966(ATG),	;Rv3283.3665821.+:894(GTG)*,966(ATG),	;TBXG_03311-5.3664991.+:894(GTG)*,966(ATG),	;TBMG_03331.3663878.+:894(GTG),966(ATG)*,	;TBFG_13312.3659680.+:894(GTG)*,966(ATG),	;TBFG_13312.3659680.+:894(GTG)*,966(ATG),	;x.3659679.+:894(GTG),966(ATG),	;TBSG_03354-1.3660612.+:894(GTG)*,966(ATG),
225-3	ANCHOR	9	9	8	;TBFG_10755.836717.+:315(GTG)*,	;MRA_0750.834154.+:315(GTG)*,	;Rv0741.832848.+:315(GTG)*,	;TBXG_00748-5.833853.+:315(GTG)*,	;TBMG_00755.833848.+:315(GTG)*,	;TBFG_10755.833734.+:315(GTG)*,	;TBFG_10755.833733.+:315(GTG)*,	;x.833733.+:315(GTG),	;TBSG_00759-1.833852.+:315(GTG)*,
225-2	ANCHOR	9	9	8	;TBFG_13832.4267328.+:315(GTG),1335(GTG)*,	;MRA_3838.4262773.+:315(GTG),1335(GTG)*,	;Rv3798.4254327.+:315(GTG),1335(GTG)*,	;TBXG_03815-5.4242142.+:315(GTG),1335(GTG)*,	;TBMG_03845.4241273.+:315(GTG),1335(GTG)*,	;TBFG_13832.4240266.+:315(GTG),1335(GTG)*,	;TBFG_13832.4240266.+:315(GTG),1335(GTG)*,	;x.4240265.+:315(GTG),1335(GTG),	;TBSG_03868-1.4237877.+:315(GTG),1209(GTG)*,
225-1	ANCHOR	9	9	8	;TBFG_11340.1471938.-:315(GTG),1335(GTG)*,	;MRA_1321.1469481.-:315(GTG),1335(GTG)*,	;Rv1313c.1468171.-:315(GTG),1335(GTG)*,	;TBXG_02647-5.2943948.+:315(GTG),1335(GTG)*,	;TBMG_02667.2944177.+:315(GTG),1335(GTG)*,	;TBFG_11340.1468910.-:315(GTG),1335(GTG)*,	;TBFG_11340.1468909.-:315(GTG),1335(GTG)*,	;x.1468909.-:315(GTG),1335(GTG),	;TBSG_02681-1.2940850.+:315(GTG),1335(GTG)*,
3774	ANCHOR	9	9	8	;TBFG_12354.2615480.+:387(GTG)*,	;MRA_2351.2614587.+:387(GTG)*,	;Rv2331.2604683.+:387(GTG)*,	;TBXG_01633-5.1812025.-:387(GTG)*,	;TBMG_01648.1811909.-:387(GTG)*,	;TBFG_12354.2597803.+:387(GTG)*,	;TBFG_12354.2597803.+:387(GTG)*,	;x.2597802.+:387(GTG),	;TBSG_01658-1.1811796.-:387(GTG)*,
2147	ANCHOR	9	9	9	;TBFG_10036.39978.-:1326(GTG)*,	;MRA_0040.41235.-:1326(GTG)*,	;Rv0037c.39877.-:1326(GTG)*,	;TBXG_00036-5.39979.-:1326(GTG)*,	;TBMG_00036.39980.-:1326(GTG)*,	;TBFG_10036.39979.-:1326(GTG)*,	;TBFG_10036.39979.-:1326(GTG)*,	;Rv0037c.39979.-:1326(GTG)*,	;TBSG_00036-1.39979.-:1326(GTG)*,
3779	ANCHOR	9	9	1	;x.2209478.-:522(ATG),	;x.2211122.-:522(ATG),	;Rv1954c.2201223.-:522(ATG)*,	;x.2221731.+:522(ATG),	;x.2221850.+:522(ATG),	;x.2190963.-:522(ATG),	;x.2190962.-:522(ATG),	;x.2190962.-:522(ATG),	;x.2218581.+:522(ATG),
3778	ANCHOR	9	9	8	;TBFG_12694.3007849.+:831(ATG)*,	;MRA_2707.3007913.+:831(ATG)*,	;Rv2679.2995945.+:831(ATG)*,	;TBXG_01285-5.1419285.-:831(ATG)*,	;TBMG_01294.1419173.-:831(ATG)*,	;TBFG_12694.2990372.+:831(ATG)*,	;TBFG_12694.2990372.+:831(ATG)*,	;x.2990371.+:831(ATG),	;TBSG_01305-1.1419117.-:831(ATG)*,
2496	ANCHOR	9	9	8	;TBFG_10998.1098847.-:1374(ATG)*,1419(GTG),	;MRA_0987.1096386.-:1374(ATG)*,1419(GTG),	;Rv0980c.1095078.-:1374(ATG)*,1419(GTG),	;TBXG_02988-5.3316644.+:1374(ATG)*,1419(GTG),	;TBMG_03009.3316889.+:1374(ATG)*,1419(GTG),	;TBFG_10998.1095874.-:1374(ATG)*,1419(GTG),	;TBFG_10998.1095873.-:1374(ATG)*,1419(GTG),	;x.1095873.-:1374(ATG),1419(GTG),	;TBSG_03028-1.3313623.+:1374(ATG),1419(GTG)*,
270	ANCHOR	9	9	8	;TBFG_13064.3420114.-:975(GTG)*,	;MRA_3080.3420574.-:975(GTG)*,	;Rv3048c.3408404.-:975(GTG)*,	;TBXG_00911-5.1005378.+:975(GTG)*,	;TBMG_00920.1005373.+:975(GTG)*,	;TBFG_13064.3403669.-:975(GTG)*,	;TBFG_13064.3403669.-:975(GTG)*,	;x.3403668.-:975(GTG),	;TBSG_00925-1.1005376.+:975(GTG)*,
271	ANCHOR	9	9	8	;TBFG_12724.3035387.+:972(ATG),1002(ATG),1038(GTG)*,	;MRA_2738.3035400.+:972(ATG)*,1002(ATG),1038(GTG),	;Rv2710.3023432.+:972(ATG)*,1002(ATG),1038(GTG),	;TBXG_01255-5.1391696.-:972(ATG),1002(ATG)*,1038(GTG),	;TBMG_01264.1391584.-:972(ATG),1002(ATG),1038(GTG)*,	;TBFG_12724.3017910.+:972(ATG),1002(ATG),1038(GTG)*,	;TBFG_12724.3017910.+:972(ATG),1002(ATG),1038(GTG)*,	;x.3017909.+:972(ATG),1002(ATG),1038(GTG),	;TBSG_01275-1.1391528.-:972(ATG),1002(ATG)*,1038(GTG),
272	ANCHOR	9	9	8	;TBFG_13128.3491448.+:513(ATG)*,	;MRA_3143.3491839.+:513(ATG)*,	;Rv3111.3479683.+:513(ATG)*,	;TBXG_00847-5.934097.-:513(ATG)*,	;TBMG_00855.934092.-:513(ATG)*,	;TBFG_13128.3474950.+:513(ATG)*,	;TBFG_13128.3474950.+:513(ATG)*,	;x.3474949.+:513(ATG),	;TBSG_00861-1.934095.-:513(ATG)*,
273	ANCHOR	9	9	8	;TBFG_13759.4187764.+:1809(ATG)*,	;MRA_3765.4183209.+:1809(ATG)*,	;Rv3727.4174763.+:1809(ATG)*,	;TBXG_03742-5.4162578.+:1809(ATG)*,	;TBMG_03772.4161708.+:1809(ATG)*,	;TBFG_13759.4160702.+:1809(ATG)*,	;TBFG_13759.4160702.+:1809(ATG)*,	;x.4160701.+:1809(ATG),	;TBSG_03795-1.4158312.+:1809(ATG)*,
274	ANCHOR	9	9	8	;TBFG_13688.4109140.-:801(ATG)*,	;MRA_3692.4104585.-:801(ATG)*,	;Rv3658c.4096139.-:801(ATG)*,	;TBXG_03669-5.4083724.-:801(ATG)*,	;TBMG_03698.4082854.-:801(ATG)*,	;TBFG_13688.4082078.-:801(ATG)*,	;TBFG_13688.4082078.-:801(ATG)*,	;x.4082077.-:801(ATG),	;TBSG_03722-1.4079458.-:801(ATG)*,
275	ANCHOR	9	9	8	;TBFG_13282.3643875.-:1488(ATG)*,	;MRA_3294.3642880.-:1488(ATG)*,	;Rv3253c.3632097.-:1488(ATG)*,	;TBXG_03281-5.3631330.-:1488(ATG)*,	;TBMG_03301.3630217.-:1488(ATG)*,	;TBFG_13282.3626019.-:1488(ATG)*,	;TBFG_13282.3626019.-:1488(ATG)*,	;x.3626018.-:1488(ATG),	;TBSG_03324-1.3626951.-:1488(ATG)*,
276	ANCHOR	9	9	8	;TBFG_12520.2825673.-:822(ATG)*,	;MRA_2524.2824323.-:822(ATG)*,	;Rv2498c.2812355.-:822(ATG)*,	;TBXG_01460-5.1601574.+:822(ATG)*,	;TBMG_01473.1601459.+:822(ATG)*,	;TBFG_12520.2808196.-:822(ATG)*,	;TBFG_12520.2808196.-:822(ATG)*,	;x.2808195.-:822(ATG),	;TBSG_01484-1.1601403.+:822(ATG)*,
277	ANCHOR	9	9	8	;TBFG_12951.3285548.+:870(ATG)*,	;MRA_2963.3286067.+:870(ATG)*,	;Rv2937.3274075.+:870(ATG)*,	;TBXG_01023-5.1139530.-:870(ATG)*,	;TBMG_01035.1139528.-:870(ATG)*,	;TBFG_12951.3269576.+:870(ATG)*,	;TBFG_12951.3269576.+:870(ATG)*,	;x.3269575.+:870(ATG),	;TBSG_01043-1.1139528.-:870(ATG)*,
278	ANCHOR	9	9	8	;TBFG_12032.2255076.+:1614(ATG)*,	;MRA_2016.2256722.+:1614(ATG)*,	;Rv2000.2246822.+:1614(ATG)*,	;TBXG_01970-5.2176130.-:1614(ATG)*,	;TBMG_01986.2176250.-:1614(ATG)*,	;TBFG_12032.2236563.+:1614(ATG)*,	;TBFG_12032.2236562.+:1614(ATG)*,	;x.2236562.+:1614(ATG),	;TBSG_01997-1.2172981.-:1614(ATG)*,
279	ANCHOR	9	9	8	;TBFG_13506.3899784.-:1011(ATG)*,	;MRA_3509.3894750.-:1011(ATG)*,	;Rv3469c.3886073.-:1011(ATG)*,	;TBXG_03488-5.3877000.-:1011(ATG)*,	;TBMG_03517.3875890.-:1011(ATG)*,	;TBFG_13506.3871577.-:1011(ATG)*,	;TBFG_13506.3871577.-:1011(ATG)*,	;x.3871576.-:1011(ATG),	;TBSG_03539-1.3872392.-:1011(ATG)*,
1780	ANCHOR	9	9	8	;TBFG_13632.4055822.-:819(GTG)*,	;MRA_3639.4051706.-:819(GTG)*,	;Rv3600c.4043041.-:819(GTG)*,	;TBXG_03612-5.4029270.-:819(GTG)*,	;TBMG_03638.4028511.-:819(GTG)*,	;TBFG_13632.4027624.-:819(GTG)*,	;TBFG_13632.4027624.-:819(GTG)*,	;x.4027623.-:819(GTG),	;TBSG_03665-1.4025004.-:819(GTG)*,
2146	ANCHOR	9	9	9	;TBFG_10109.131030.-:210(TTG),234(GTG)*,	;MRA_0114.132253.-:210(TTG)*,234(GTG),	;Rv0108c.130895.-:210(TTG)*,234(GTG),	;TBXG_00109-5.131025.-:210(TTG),234(GTG)*,	;TBMG_00109.131027.-:210(TTG),234(GTG)*,	;TBFG_10109.131026.-:210(TTG),234(GTG)*,	;TBFG_10109.131026.-:210(TTG),234(GTG)*,	;Rv0108c.131026.-:210(TTG)*,234(GTG),	;TBSG_00109-1.131026.-:210(TTG)*,234(GTG),
2268	ANCHOR	9	9	8	;TBFG_10450.537002.-:564(ATG)*,	;MRA_0450.535143.-:564(ATG)*,	;Rv0445c.533833.-:564(ATG)*,	;TBXG_00444-5.534093.-:564(ATG)*,	;TBMG_00446.534092.-:564(ATG)*,	;TBFG_10450.534019.-:564(ATG)*,	;TBFG_10450.534018.-:564(ATG)*,	;x.534018.-:564(ATG),	;TBSG_00449.1.534092.-:564(ATG)*,
2269	ANCHOR	9	9	9	;TBFG_10082.90052.+:345(GTG)*,	;MRA_0085.91277.+:345(GTG)*,	;Rv0081.89919.+:345(GTG)*,	;TBXG_00082-5.90048.+:345(GTG)*,	;TBMG_00082.90050.+:345(GTG)*,	;TBFG_10082.90049.+:345(GTG)*,	;TBFG_10082.90049.+:345(GTG)*,	;Rv0081.90049.+:345(GTG)*,	;TBSG_00082-1.90049.+:345(GTG)*,
2262	ANCHOR	9	9	8	;TBFG_11097.1209003.+:1167(ATG)*,	;MRA_1089.1206542.+:1167(ATG)*,	;Rv1079.1205233.+:1167(ATG)*,	;TBXG_02888-5.3206491.-:1167(ATG)*,	;TBMG_02908.3206737.-:1167(ATG)*,	;TBFG_11097.1206030.+:1167(ATG)*,	;TBFG_11097.1206029.+:1167(ATG)*,	;x.1206029.+:1167(ATG),	;TBSG_02924-1.3203470.-:1167(ATG)*,
2263	ANCHOR	9	9	8	;TBFG_11857.2081336.+:489(GTG)*,	;MRA_1839.2083016.+:489(GTG)*,	;Rv1827.2073084.+:489(GTG)*,	;TBXG_02149-5.2349667.-:489(GTG)*,	;TBMG_02166.2349785.-:489(GTG)*,	;TBFG_11857.2063084.+:489(GTG)*,	;TBFG_11857.2063083.+:489(GTG)*,	;x.2063083.+:489(GTG),	;TBSG_02178-1.2346516.-:489(GTG)*,
2260	ANCHOR	9	9	8	;TBFG_12950.3284682.+:996(ATG)*,1017(ATG),	;MRA_2962.3285201.+:996(ATG)*,1017(ATG),	;Rv2936.3273209.+:996(ATG)*,1017(ATG),	;TBXG_01024-5.1140396.-:996(ATG)*,1017(ATG),	;TBMG_01036.1140394.-:996(ATG),1017(ATG)*,	;TBFG_12950.3268710.+:996(ATG)*,1017(ATG),	;TBFG_12950.3268710.+:996(ATG)*,1017(ATG),	;x.3268709.+:996(ATG),1017(ATG),	;TBSG_01044-1.1140394.-:996(ATG)*,1017(ATG),
2261	ANCHOR	9	9	8	;TBFG_12306.2568228.+:1296(ATG)*,	;MRA_2302.2567344.+:1296(ATG)*,	;Rv2284.2557440.+:1296(ATG)*,	;TBXG_01682-5.1859268.-:1296(ATG)*,	;TBMG_01699.1859152.-:1296(ATG)*,	;TBFG_12306.2550551.+:1296(ATG)*,	;TBFG_12306.2550551.+:1296(ATG)*,	;x.2550550.+:1296(ATG),	;TBSG_01709-1.1859039.-:1296(ATG)*,
2266	ANCHOR	9	9	8	;TBFG_11950.2180779.-:1272(ATG)*,	;MRA_1932.2182456.-:1272(ATG)*,	;Rv1921c.2172524.-:1272(ATG)*,	;TBXG_02053-5.2250430.+:1272(ATG)*,	;TBMG_02071.2250549.+:1272(ATG)*,	;TBFG_11950.2162264.-:1272(ATG)*,	;TBFG_11950.2162263.-:1272(ATG)*,	;x.2162263.-:1272(ATG),	;TBSG_02081-1.2247280.+:1272(ATG)*,
2267	ANCHOR	9	9	8	;TBFG_10272.323081.-:510(GTG)*,	;MRA_0276.324126.-:510(GTG)*,	;Rv0268c.322764.-:510(GTG)*,	;TBXG_00271-5.322703.-:510(GTG)*,	;TBMG_00270.322704.-:510(GTG)*,	;TBFG_10272.322703.-:510(GTG)*,	;TBFG_10272.322702.-:510(GTG)*,	;x.322702.-:510(GTG),	;TBSG_00274-1.322704.-:510(GTG)*,
2264	ANCHOR	9	9	8	;TBFG_13364.3732073.+:1152(GTG)*,	;MRA_3374.3730587.+:1152(GTG)*,	;Rv3332.3719746.+:1152(GTG)*,	;TBXG_03361-5.3716768.+:1152(GTG)*,	;TBMG_03381.3715655.+:1152(GTG)*,	;TBFG_13364.3711399.+:1152(GTG)*,	;TBFG_13364.3711399.+:1152(GTG)*,	;x.3711398.+:1152(GTG),	;TBSG_03404-1.3712389.+:1152(GTG)*,
2265	ANCHOR	9	9	8	;TBFG_12081.2303894.-:318(ATG),351(ATG)*,	;MRA_2059.2299182.-:318(ATG)*,351(ATG),	;Rv2044c.2289282.-:318(ATG)*,351(ATG),	;TBXG_01923-5.2127311.+:318(ATG),351(ATG)*,	;TBMG_01937.2127432.+:318(ATG),351(ATG)*,	;TBFG_12081.2284023.-:318(ATG),351(ATG)*,	;TBFG_12081.2284023.-:318(ATG),351(ATG)*,	;x.2284022.-:318(ATG),351(ATG),	;TBSG_01950-1.2125521.+:318(ATG),351(ATG)*,
2442	ANCHOR	9	9	8	;TBFG_11932.2159029.+:405(ATG)*,	;MRA_1914.2160700.+:405(ATG)*,	;Rv1903.2150768.+:405(ATG)*,	;TBXG_02071-5.2271973.-:405(ATG)*,	;TBMG_02089.2272092.-:405(ATG)*,	;TBFG_11932.2140721.+:405(ATG)*,	;TBFG_11932.2140720.+:405(ATG)*,	;x.2140720.+:405(ATG),	;TBSG_02100-1.2268823.-:405(ATG)*,
2443	ANCHOR	9	9	8	;TBFG_13590.4009813.-:603(ATG)*,	;MRA_3596.4005695.-:603(ATG)*,	;Rv3557c.3997029.-:603(ATG)*,	;TBXG_03572-5.3983261.-:603(ATG)*,	;TBMG_03596.3982502.-:603(ATG)*,	;TBFG_13590.3981615.-:603(ATG)*,	;TBFG_13590.3981615.-:603(ATG)*,	;x.3981614.-:603(ATG),	;TBSG_03623-1.3978995.-:603(ATG)*,
406	ANCHOR	9	9	8	;TBFG_13379.3755663.-:258(ATG)*,	;MRA_3386.3752311.-:258(ATG)*,	;Rv3346c.3743198.-:258(ATG)*,	;TBXG_03374-5.3740172.-:258(ATG)*,	;TBMG_03395.3739059.-:258(ATG)*,	;TBFG_13379.3734803.-:258(ATG)*,	;TBFG_13379.3734803.-:258(ATG)*,	;x.3734802.-:258(ATG),	;TBSG_03418-1.3735793.-:258(ATG)*,
2441	ANCHOR	9	9	8	;TBFG_11254.1375543.-:1173(ATG)*,	;MRA_1238.1373087.-:1173(ATG)*,	;Rv1229c.1371777.-:1173(ATG)*,	;TBXG_02732-5.3040286.+:1173(ATG)*,	;TBMG_02752.3040514.+:1173(ATG)*,	;TBFG_11254.1372516.-:1173(ATG)*,	;TBFG_11254.1372515.-:1173(ATG)*,	;x.1372515.-:1173(ATG),	;TBSG_02766-1.3037187.+:1173(ATG)*,
1781	ANCHOR	9	9	8	;TBFG_12356.2617551.+:1647(ATG)*,	;MRA_2352.2616658.+:1647(ATG)*,	;Rv2332.2606754.+:1647(ATG)*,	;TBXG_01631-5.1809954.-:1647(ATG)*,	;TBMG_01646.1809838.-:1647(ATG)*,	;TBFG_12356.2599874.+:1647(ATG)*,	;TBFG_12356.2599874.+:1647(ATG)*,	;x.2599873.+:1647(ATG),	;TBSG_01656-1.1809725.-:1647(ATG)*,
2447	ANCHOR	9	9	8	;TBFG_10991.1087570.-:2004(ATG)*,	;MRA_0980.1085055.-:2004(ATG)*,	;Rv0973c.1083747.-:2004(ATG)*,	;TBXG_02995-5.3327987.+:2004(ATG)*,	;TBMG_03015.3328232.+:2004(ATG)*,	;TBFG_10991.1084597.-:2004(ATG)*,	;TBFG_10991.1084596.-:2004(ATG)*,	;x.1084596.-:2004(ATG),	;TBSG_03035-1.3324966.+:2004(ATG)*,
2444	ANCHOR	9	9	2	;x.3063761.-:207(ATG),	;MRA_2765.3063774.-:207(ATG)*,	;Rv2738c.3051806.-:207(ATG)*,	;x.1363322.+:207(ATG),	;x.1363210.+:207(ATG),	;x.3046284.-:207(ATG),	;x.3046284.-:207(ATG),	;x.3046283.-:207(ATG),	;x.1363154.+:207(ATG),
2445	ANCHOR	9	9	8	;TBFG_12209.2456788.+:1284(ATG)*,	;MRA_2196.2454487.+:1284(ATG)*,	;Rv2181.2444585.+:1284(ATG)*,	;TBXG_01783-5.1972068.-:1284(ATG)*,	;TBMG_01800.1971949.-:1284(ATG)*,	;TBFG_12209.2437753.+:1284(ATG)*,	;TBFG_12209.2437753.+:1284(ATG)*,	;x.2437752.+:1284(ATG),	;TBSG_01812-1.1971837.-:1284(ATG)*,
2448	ANCHOR	9	9	8	;TBFG_11815.2031745.-:1182(ATG)*,	;MRA_1799.2033379.-:1182(ATG)*,	;Rv1785c.2023447.-:1182(ATG)*,	;TBXG_02193-5.2400662.+:1182(ATG)*,	;TBMG_02212.2400780.+:1182(ATG)*,	;TBFG_11815.2012089.-:1182(ATG)*,	;TBFG_11815.2012088.-:1182(ATG)*,	;x.2012088.-:1182(ATG),	;TBSG_02224-1.2397511.+:1182(ATG)*,
2449	ANCHOR	9	9	8	;TBFG_10491.576234.+:1356(GTG)*,	;MRA_0490.574375.+:1356(GTG)*,	;Rv0483.573065.+:1356(GTG)*,	;TBXG_00484-5.573325.+:1356(GTG)*,	;TBMG_00486.573268.+:1356(GTG)*,	;TBFG_10491.573251.+:1356(GTG)*,	;TBFG_10491.573250.+:1356(GTG)*,	;x.573250.+:1356(GTG),	;TBSG_00491-1.573324.+:1356(GTG)*,
108	ANCHOR	9	9	8	;TBFG_12472.2759988.-:411(GTG)*,	;MRA_2471.2757282.-:411(GTG)*,	;Rv2445c.2745314.-:411(GTG)*,	;TBXG_01513-5.1668480.+:411(GTG)*,	;TBMG_01527.1668365.+:411(GTG)*,	;TBFG_12472.2741290.-:411(GTG)*,	;TBFG_12472.2741290.-:411(GTG)*,	;x.2741289.-:411(GTG),	;TBSG_01537-1.1668309.+:411(GTG)*,
109	ANCHOR	9	9	8	;TBFG_13152.3510672.+:999(ATG)*,	;MRA_3163.3509705.+:999(ATG)*,	;Rv3131.3497549.+:999(ATG)*,	;TBXG_03155-5.3499485.+:999(ATG)*,	;TBMG_03174.3498372.+:999(ATG)*,	;TBFG_13152.3494174.+:999(ATG)*,	;TBFG_13152.3494174.+:999(ATG)*,	;x.3494173.+:999(ATG),	;TBSG_03196-1.3495106.+:999(ATG)*,
102	ANCHOR	9	9	8	;TBFG_13620.4041749.-:795(GTG),819(GTG)*,	;MRA_3626.4037634.-:795(GTG)*,819(GTG),	;Rv3587c.4028968.-:795(GTG)*,819(GTG),	;TBXG_03601-5.4015197.-:795(GTG)*,819(GTG),	;TBMG_03626.4014438.-:795(GTG),819(GTG)*,	;TBFG_13620.4013551.-:795(GTG),819(GTG)*,	;TBFG_13620.4013551.-:795(GTG),819(GTG)*,	;x.4013550.-:795(GTG),819(GTG),	;TBSG_03653-1.4010931.-:795(GTG)*,819(GTG),
103	ANCHOR	9	9	5	;TBFG_12190.2435204.-:636(ATG)*,	;x.2431545.-:636(ATG),	;Rv2160A.2421643.-:636(ATG)*,	;TBXG_01803-5.1993650.+:636(ATG)*,	;x.1993532.+:636(ATG),	;TBFG_12190.2416170.-:636(ATG)*,	;TBFG_12190.2416170.-:636(ATG)*,	;x.2416169.-:636(ATG),	;x.1993420.+:636(ATG),
101	ANCHOR	9	9	9	;TBFG_10112.136143.+:2058(GTG)*,	;MRA_0117.137366.+:2058(GTG)*,	;Rv0111.136007.+:2058(GTG)*,	;TBXG_00112-5.136138.+:2058(GTG)*,	;TBMG_00112.136140.+:2058(GTG)*,	;TBFG_10112.136139.+:2058(GTG)*,	;TBFG_10112.136139.+:2058(GTG)*,	;Rv0111.136139.+:2058(GTG)*,	;TBSG_00112-1.136139.+:2058(GTG)*,
106	ANCHOR	9	9	4	;x.1077371.+:222(ATG),	;MRA_0967.1074856.+:222(ATG)*,	;x.1073548.+:222(ATG),	;TBXG_03009-5.3338186.-:222(ATG)*,	;TBMG_03029.3338431.-:222(ATG)*,	;x.1074398.+:222(ATG),	;x.1074397.+:222(ATG),	;x.1074397.+:222(ATG),	;TBSG_03049-1.3335165.-:222(ATG)*,
107	ANCHOR	9	9	8	;TBFG_10706.795921.+:330(GTG)*,	;MRA_0700A.793466.+:330(GTG)*,	;Rv0692.792160.+:330(GTG)*,	;TBXG_00698-5.793003.+:330(GTG)*,	;TBMG_00705.792944.+:330(GTG)*,	;TBFG_10706.792938.+:330(GTG)*,	;TBFG_10706.792937.+:330(GTG)*,	;x.792937.+:330(GTG),	;TBSG_00709-1.793002.+:330(GTG)*,
104	ANCHOR	9	9	8	;TBFG_10189.220233.+:432(ATG)*,	;MRA_0196.221277.+:432(ATG)*,	;Rv0188.219917.+:432(ATG)*,	;TBXG_00190-5.219854.+:432(ATG)*,	;TBMG_00189.219856.+:432(ATG)*,	;TBFG_10189.219854.+:432(ATG)*,	;TBFG_10189.219854.+:432(ATG)*,	;x.219854.+:432(ATG),	;TBSG_00191-1.219855.+:432(ATG)*,
105	ANCHOR	9	9	8	;TBFG_10392.469840.-:735(GTG),1332(ATG)*,	;MRA_0395.467980.-:735(GTG),1332(ATG)*,	;Rv0387c.466672.-:735(GTG)*,	;TBXG_00386-5.466930.-:735(GTG),1332(ATG)*,	;TBMG_00388.466929.-:735(GTG),1332(ATG)*,	;TBFG_10392.466856.-:735(GTG),1332(ATG)*,	;TBFG_10392.466855.-:735(GTG),1332(ATG)*,	;x.466855.-:735(GTG),1332(ATG),	;TBSG_00391-1.466929.-:735(GTG),1332(ATG)*,
2046	ANCHOR	9	9	7	;TBFG_10650.736553.+:501(ATG)*,	;x.734528.+:399(ATG),	;Rv0637.733325.+:501(ATG)*,	;TBXG_00641-5.733636.+:501(ATG)*,	;TBMG_00648.733577.+:501(ATG)*,	;TBFG_10650.733571.+:501(ATG)*,	;TBFG_10650.733570.+:501(ATG)*,	;x.733570.+:501(ATG),	;TBSG_00652-1.733635.+:501(ATG)*,
2047	ANCHOR	9	9	8	;TBFG_13507.3900855.-:1659(GTG)*,1674(ATG),	;MRA_3510.3895821.-:1659(GTG)*,1674(ATG),	;Rv3470c.3887144.-:1659(GTG)*,1674(ATG),	;TBXG_03489-5.3878071.-:1659(GTG)*,1674(ATG),	;TBMG_03518.3876961.-:1659(GTG),1674(ATG)*,	;TBFG_13507.3872648.-:1659(GTG)*,1674(ATG),	;TBFG_13507.3872648.-:1659(GTG)*,1674(ATG),	;x.3872647.-:1659(GTG),1674(ATG),	;TBSG_03540-1.3873463.-:1659(GTG)*,1674(ATG),
2044	ANCHOR	9	9	8	;TBFG_10594.681617.-:687(ATG)*,	;MRA_0590.679699.-:687(ATG)*,	;Rv0583c.678389.-:687(ATG)*,	;TBXG_00586-5.678700.-:687(ATG)*,	;TBMG_00590.678641.-:687(ATG)*,	;TBFG_10594.678635.-:687(ATG)*,	;TBFG_10594.678634.-:687(ATG)*,	;x.678634.-:687(ATG),	;TBSG_00594-1.678699.-:687(ATG)*,
2045	ANCHOR	9	9	8	;TBFG_11429.1580175.-:963(ATG)*,	;MRA_1409.1577144.-:963(ATG)*,	;Rv1400c.1575834.-:963(ATG)*,	;TBXG_02559-5.2837641.+:963(ATG)*,	;TBMG_02580.2837871.+:963(ATG)*,	;TBFG_11429.1575215.-:963(ATG)*,	;TBFG_11429.1575214.-:963(ATG)*,	;x.1575214.-:963(ATG),	;TBSG_02592-1.2834544.+:963(ATG)*,
2042	ANCHOR	9	9	7	;TBFG_13253.3612797.+:219(GTG)*,	;x.3611802.+:219(GTG),	;Rv3224B.3601019.+:219(GTG)*,	;TBXG_03253-5.3600252.+:219(GTG)*,	;TBMG_03272.3599139.+:219(GTG)*,	;TBFG_13253.3594941.+:219(GTG)*,	;TBFG_13253.3594941.+:219(GTG)*,	;x.3594940.+:219(GTG),	;TBSG_03295-1.3595873.+:219(GTG)*,
2043	ANCHOR	9	9	8	;TBFG_11587.1765567.+:378(ATG)*,	;MRA_1567.1762446.+:378(ATG)*,	;Rv1555.1760929.+:378(ATG)*,	;TBXG_02404-5.2652419.-:378(ATG)*,	;TBMG_02423.2652536.-:378(ATG)*,	;TBFG_11587.1760607.+:378(ATG)*,	;TBFG_11587.1760606.+:378(ATG)*,	;x.1760606.+:378(ATG),	;TBSG_02435-1.2649209.-:378(ATG)*,
2040	ANCHOR	9	9	8	;TBFG_11713.1918918.+:945(ATG)*,	;MRA_1707.1925207.+:945(ATG)*,	;Rv1698.1923689.+:945(ATG)*,	;TBXG_02280-5.2498895.-:945(ATG)*,	;TBMG_02298.2499013.-:945(ATG)*,	;TBFG_11713.1913959.+:945(ATG)*,	;TBFG_11713.1913958.+:945(ATG)*,	;x.1913958.+:945(ATG),	;TBSG_02310-1.2495743.-:945(ATG)*,
2041	ANCHOR	9	9	8	;TBFG_12757.3069206.-:813(ATG)*,	;MRA_2770.3069219.-:813(ATG)*,	;Rv2744c.3057251.-:813(ATG)*,	;TBXG_01221-5.1357877.+:813(ATG)*,	;TBMG_01231.1357765.+:813(ATG)*,	;TBFG_12757.3051729.-:813(ATG)*,	;TBFG_12757.3051729.-:813(ATG)*,	;x.3051728.-:813(ATG),	;TBSG_01241-1.1357709.+:813(ATG)*,
3198	ANCHOR	9	9	9	;TBFG_10004.5098.+:564(ATG)*,	;MRA_0004.4997.+:564(ATG)*,	;Rv0004.4997.+:564(ATG)*,	;TBXG_00004-5.5098.+:564(ATG)*,	;TBMG_00004.5099.+:564(ATG)*,	;TBFG_10004.5098.+:564(ATG)*,	;TBFG_10004.5098.+:564(ATG)*,	;Rv0004.5098.+:564(ATG)*,	;TBSG_00004-1.5098.+:564(ATG)*,
2048	ANCHOR	9	9	8	;TBFG_12846.3149658.+:750(ATG)*,	;MRA_2854.3150012.+:750(ATG)*,	;Rv2831.3138020.+:750(ATG)*,	;TBXG_01131-5.1275919.-:750(ATG)*,	;TBMG_01141.1275807.-:750(ATG)*,	;TBFG_12846.3133687.+:750(ATG)*,	;TBFG_12846.3133687.+:750(ATG)*,	;x.3133686.+:750(ATG),	;TBSG_01150-1.1275751.-:750(ATG)*,
2049	ANCHOR	9	9	8	;TBFG_12168.2411967.+:1077(TTG)*,	;MRA_2152.2408308.+:1077(TTG)*,	;Rv2138.2398406.+:1077(TTG)*,	;TBXG_01826-5.2016829.-:1077(TTG)*,	;TBMG_04038.2016711.-:1077(TTG)*,	;TBFG_12168.2392991.+:1077(TTG)*,	;TBFG_12168.2392991.+:1077(TTG)*,	;x.2392990.+:1077(TTG),	;TBSG_01855-1.2016599.-:1077(TTG)*,
3150	ANCHOR	9	9	8	;TBFG_10473.560421.+:795(GTG)*,	;MRA_0472.558562.+:795(GTG)*,	;Rv0466.557252.+:795(GTG)*,	;TBXG_00466-5.557512.+:795(GTG)*,	;TBMG_00468.557511.+:795(GTG)*,	;TBFG_10473.557438.+:795(GTG)*,	;TBFG_10473.557437.+:795(GTG)*,	;x.557437.+:795(GTG),	;TBSG_00473-1.557511.+:795(GTG)*,
3155	ANCHOR	9	9	8	;TBFG_12737.3048086.-:1161(ATG)*,	;MRA_2751.3048099.-:1161(ATG)*,	;Rv2724c.3036131.-:1161(ATG)*,	;TBXG_01242-5.1378997.+:1161(ATG)*,	;TBMG_01251.1378885.+:1161(ATG)*,	;TBFG_12737.3030609.-:1161(ATG)*,	;TBFG_12737.3030609.-:1161(ATG)*,	;x.3030608.-:1161(ATG),	;TBSG_01262-1.1378829.+:1161(ATG)*,
256-27	ANCHOR	9	9	8	;TBFG_13358.3723272.-:327(ATG)*,	;MRA_3367.3721600.+:327(ATG)*,	;Rv3325.3710759.+:327(ATG)*,	;TBXG_03356-5.3710785.-:327(ATG)*,	;TBMG_03376.3709672.-:327(ATG)*,	;TBFG_13358.3705416.-:327(ATG)*,	;TBFG_13358.3705416.-:327(ATG)*,	;x.3705415.-:327(ATG),	;TBSG_03399-1.3706406.-:327(ATG)*,
3154	ANCHOR	9	9	8	;TBFG_10210.248433.-:792(ATG)*,	;MRA_0216.249477.-:792(ATG)*,	;Rv0208c.248115.-:792(ATG)*,	;TBXG_00210-5.248055.-:792(ATG)*,	;TBMG_00209.248056.-:792(ATG)*,	;TBFG_10210.248054.-:792(ATG)*,	;TBFG_10210.248054.-:792(ATG)*,	;x.248054.-:792(ATG),	;TBSG_00211-1.248055.-:792(ATG)*,
3238	ANCHOR	9	9	8	;TBFG_11702.1906630.-:681(ATG)*,	;MRA_1696.1912919.-:681(ATG)*,	;Rv1686c.1911401.-:681(ATG)*,	;TBXG_02291-5.2511183.+:681(ATG)*,	;TBMG_02309.2511301.+:681(ATG)*,	;TBFG_11702.1901671.-:681(ATG)*,	;TBFG_11702.1901670.-:681(ATG)*,	;x.1901670.-:681(ATG),	;TBSG_02321-1.2508031.+:681(ATG)*,
2737	ANCHOR	9	9	8	;TBFG_11931.2157267.-:1269(GTG)*,	;MRA_1913.2158938.-:1269(GTG)*,	;Rv1902c.2149006.-:1269(GTG)*,	;TBXG_02072-5.2273735.+:1269(GTG)*,	;TBMG_02090.2273854.+:1269(GTG)*,	;TBFG_11931.2138959.-:1269(GTG)*,	;TBFG_11931.2138958.-:1269(GTG)*,	;x.2138958.-:1269(GTG),	;TBSG_02101-1.2270585.+:1269(GTG)*,
2038	ANCHOR	9	9	8	;TBFG_12163.2407412.-:789(GTG)*,	;MRA_2147.2403753.-:789(GTG)*,	;Rv2133c.2393851.-:789(GTG)*,	;TBXG_01831-5.2021384.+:789(GTG)*,	;TBMG_01848.2021266.+:789(GTG)*,	;TBFG_12163.2388436.-:789(GTG)*,	;TBFG_12163.2388436.-:789(GTG)*,	;x.2388435.-:789(GTG),	;TBSG_01860-1.2021154.+:789(GTG)*,
2836	ANCHOR	9	9	8	;TBFG_10824.907330.+:1095(ATG)*,	;MRA_0819.906125.+:1095(ATG)*,	;Rv0809.904819.+:1095(ATG)*,	;TBXG_00816-5.904666.+:1095(ATG)*,	;TBMG_00823.904661.+:1095(ATG)*,	;TBFG_10824.904348.+:1095(ATG)*,	;TBFG_10824.904347.+:1095(ATG)*,	;x.904347.+:1095(ATG),	;TBSG_00829-1.904664.+:1095(ATG)*,
3159	ANCHOR	9	9	8	;TBFG_12907.3214926.+:978(ATG)*,	;MRA_2918.3215389.+:978(ATG)*,	;Rv2893.3203397.+:978(ATG)*,	;TBXG_01068-5.1210543.-:978(ATG)*,	;TBMG_01079.1210431.-:978(ATG)*,	;TBFG_12907.3198955.+:978(ATG)*,	;TBFG_12907.3198955.+:978(ATG)*,	;x.3198954.+:978(ATG),	;TBSG_01087-1.1210429.-:978(ATG)*,
1001	ANCHOR	9	9	8	;TBFG_11755.1960883.-:1188(ATG)*,	;MRA_1748.1965701.-:1188(ATG)*,	;Rv1737c.1964183.-:1188(ATG)*,	;TBXG_02239-5.2458344.+:1188(ATG)*,	;TBMG_02258.2458463.+:1188(ATG)*,	;TBFG_11755.1954566.-:1188(ATG)*,	;TBFG_11755.1954565.-:1188(ATG)*,	;x.1954565.-:1188(ATG),	;TBSG_02270-1.2455193.+:1188(ATG)*,
3519	ANCHOR	9	9	8	;TBFG_11460.1614193.+:1770(ATG)*,	;MRA_1440.1611162.+:1770(ATG)*,	;Rv1431.1609852.+:1770(ATG)*,	;TBXG_02529-5.2803622.-:1770(ATG)*,	;TBMG_02549.2803853.-:1770(ATG)*,	;TBFG_11460.1609233.+:1770(ATG)*,	;TBFG_11460.1609232.+:1770(ATG)*,	;x.1609232.+:1770(ATG),	;TBSG_02561-1.2800526.-:1770(ATG)*,
3518	ANCHOR	9	9	8	;TBFG_11949.2180741.+:864(GTG)*,	;MRA_1931.2182418.+:864(GTG)*,	;Rv1920.2172486.+:864(GTG)*,	;TBXG_02054-5.2250468.-:864(GTG)*,	;TBMG_02072.2250587.-:864(GTG)*,	;TBFG_11949.2162226.+:864(GTG)*,	;TBFG_11949.2162225.+:864(GTG)*,	;x.2162225.+:864(GTG),	;TBSG_02082-1.2247318.-:864(GTG)*,
3513	ANCHOR	9	9	8	;TBFG_13855.4299687.+:714(ATG)*,	;MRA_3861.4295132.+:714(ATG)*,	;Rv3821.4286686.+:714(ATG)*,	;TBXG_03838-5.4274501.+:714(ATG)*,	;TBMG_03868.4273632.+:714(ATG)*,	;TBFG_13855.4272625.+:714(ATG)*,	;TBFG_13855.4272625.+:714(ATG)*,	;x.4272624.+:714(ATG),	;TBSG_03891-1.4270236.+:714(ATG)*,
3512	ANCHOR	9	9	8	;TBFG_10296.356177.+:888(ATG)*,	;MRA_0298.354398.+:888(ATG)*,	;Rv0289.353036.+:888(ATG)*,	;TBXG_00295-5.355902.+:888(ATG)*,	;TBMG_00294.355903.+:888(ATG)*,	;TBFG_10296.355799.+:888(ATG)*,	;TBFG_10296.355798.+:888(ATG)*,	;x.355798.+:888(ATG),	;TBSG_00298-1.355902.+:888(ATG)*,
3511	ANCHOR	9	9	8	;TBFG_10032.36971.+:264(ATG)*,	;MRA_0036.38228.+:264(ATG)*,	;Rv0033.36870.+:264(ATG)*,	;TBXG_00032-5.36972.+:264(ATG)*,	;TBMG_00032.36973.+:264(ATG)*,	;TBFG_10032.36972.+:264(ATG)*,	;TBFG_10032.36972.+:264(ATG)*,	;x.36972.+:264(ATG),	;TBSG_00032-1.36972.+:264(ATG)*,
3446	ANCHOR	9	9	5	;x.2347649.-:252(GTG),	;MRA_2090.2342937.-:252(GTG)*,	;Rv2076c.2333037.-:252(GTG)*,	;TBXG_01890-5.2083551.+:252(GTG)*,	;TBMG_04047.2083673.+:252(GTG)*,	;x.2327781.-:252(GTG),	;x.2327781.-:252(GTG),	;x.2327780.-:252(GTG),	;TBSG_01918-1.2081763.+:252(GTG)*,
1210	ANCHOR	9	9	4	;x.2055939.-:348(ATG),	;MRA_1817A.2057619.-:348(ATG)*,	;Rv1805c.2047687.-:348(ATG)*,	;x.2375064.+:348(ATG),	;TBMG_02189.2375182.+:348(ATG)*,	;x.2037687.-:348(ATG),	;x.2037686.-:348(ATG),	;x.2037686.-:348(ATG),	;TBSG_02200-1.2371913.+:348(ATG)*,
3516	ANCHOR	9	9	8	;TBFG_13283.3646841.+:1389(GTG)*,1425(ATG),	;MRA_3295.3645846.+:1389(GTG)*,1425(ATG),	;Rv3254.3635063.+:1389(GTG)*,1425(ATG),	;TBXG_03282-5.3634296.+:1389(GTG)*,1425(ATG),	;TBMG_03302.3633183.+:1389(GTG),1425(ATG)*,	;TBFG_13283.3628985.+:1389(GTG)*,1425(ATG),	;TBFG_13283.3628985.+:1389(GTG)*,1425(ATG),	;x.3628984.+:1389(GTG),1425(ATG),	;TBSG_03325-1.3629917.+:1389(GTG)*,1425(ATG),
3515	ANCHOR	9	9	8	;TBFG_10373.448482.-:1212(ATG)*,	;MRA_0377.446677.-:1212(ATG)*,	;Rv0368c.445314.-:1212(ATG)*,	;TBXG_00370-5.448178.-:1212(ATG)*,	;TBMG_00372.448177.-:1212(ATG)*,	;TBFG_10373.448104.-:1212(ATG)*,	;TBFG_10373.448103.-:1212(ATG)*,	;x.448103.-:1212(ATG),	;TBSG_00375-1.448177.-:1212(ATG)*,
3493	ANCHOR	9	9	8	;TBFG_13257.3617496.+:993(TTG)*,	;MRA_3269.3616501.+:993(TTG)*,	;Rv3228.3605718.+:993(TTG)*,	;TBXG_03257-5.3604951.+:993(TTG)*,	;TBMG_03276.3603838.+:993(TTG)*,	;TBFG_13257.3599640.+:993(TTG)*,	;TBFG_13257.3599640.+:993(TTG)*,	;x.3599639.+:993(TTG),	;TBSG_03299-1.3600572.+:993(TTG)*,
2688	ANCHOR	9	9	8	;TBFG_13804.4229079.-:192(GTG)*,	;MRA_3810.4224524.-:192(GTG)*,	;Rv3770B.4216078.-:192(GTG)*,	;TBXG_03787-5.4203893.-:192(GTG)*,	;TBMG_03817.4203024.-:192(GTG)*,	;TBFG_13804.4202017.-:192(GTG)*,	;TBFG_13804.4202017.-:192(GTG)*,	;x.4202016.-:192(GTG),	;TBSG_03840-1.4199627.-:192(GTG)*,
2689	ANCHOR	9	9	8	;TBFG_11024.1125990.-:1377(TTG)*,	;MRA_1014.1123530.-:1377(TTG)*,	;Rv1005c.1122222.-:1377(TTG)*,	;TBXG_02962-5.3289500.+:1377(TTG)*,	;TBMG_02982.3289745.+:1377(TTG)*,	;TBFG_11024.1123018.-:1377(TTG)*,	;TBFG_11024.1123017.-:1377(TTG)*,	;x.1123017.-:1377(TTG),	;TBSG_03002-1.3286479.+:1377(TTG)*,
2684	ANCHOR	9	9	8	;TBFG_12184.2426909.-:1575(GTG)*,	;MRA_2169.2423250.-:1575(GTG)*,	;Rv2154c.2413348.-:1575(GTG)*,	;TBXG_01809-5.2001945.+:1575(GTG)*,	;TBMG_01827.2001827.+:1575(GTG)*,	;TBFG_12184.2407875.-:1575(GTG)*,	;TBFG_12184.2407875.-:1575(GTG)*,	;x.2407874.-:1575(GTG),	;TBSG_01838-1.2001715.+:1575(GTG)*,
2685	ANCHOR	9	9	8	;TBFG_12832.3136625.-:1149(GTG),1248(ATG)*,	;MRA_2842.3136987.-:1149(GTG)*,1248(ATG),	;Rv2818c.3124996.-:1149(GTG)*,1248(ATG),	;TBXG_01144-5.1288952.+:1149(GTG),1248(ATG)*,	;TBMG_01155.1288840.+:1149(GTG),1248(ATG)*,	;TBFG_12832.3120654.-:1149(GTG),1248(ATG)*,	;TBFG_12832.3120654.-:1149(GTG),1248(ATG)*,	;x.3120653.-:1149(GTG),1248(ATG),	;TBSG_01164-1.1288784.+:1149(GTG),1248(ATG)*,
2686	ANCHOR	9	9	8	;TBFG_12943.3254456.+:786(ATG)*,	;MRA_2955.3254975.+:786(ATG)*,	;Rv2928.3242983.+:786(ATG)*,	;TBXG_01031-5.1170622.-:786(ATG)*,	;TBMG_01043.1170622.-:786(ATG)*,	;TBFG_12943.3238484.+:786(ATG)*,	;TBFG_12943.3238484.+:786(ATG)*,	;x.3238483.+:786(ATG),	;TBSG_01051-1.1170620.-:786(ATG)*,
2687	ANCHOR	9	9	8	;TBFG_12297.2557777.+:300(ATG)*,	;MRA_2290.2555535.+:300(ATG)*,	;Rv2271.2545631.+:300(ATG)*,	;TBXG_01693-5.1871077.-:300(ATG)*,	;TBMG_01711.1870961.-:300(ATG)*,	;TBFG_12297.2538742.+:300(ATG)*,	;TBFG_12297.2538742.+:300(ATG)*,	;x.2538741.+:300(ATG),	;TBSG_01721-1.1870848.-:300(ATG)*,
2680	ANCHOR	9	9	8	;TBFG_10633.719545.+:948(ATG)*,1026(ATG),	;MRA_0631.717627.+:948(ATG)*,1026(ATG),	;Rv0622.716317.+:948(ATG)*,1026(ATG),	;TBXG_00624-5.716628.+:948(ATG),1026(ATG)*,	;TBMG_00631.716569.+:948(ATG),1026(ATG)*,	;TBFG_10633.716563.+:948(ATG)*,1026(ATG),	;TBFG_10633.716562.+:948(ATG)*,1026(ATG),	;x.716562.+:948(ATG),1026(ATG),	;TBSG_00635-1.716627.+:948(ATG),1026(ATG)*,
1655	ANCHOR	9	9	8	;TBFG_12508.2808617.-:762(GTG)*,	;MRA_2512.2807269.-:762(GTG),2085(GTG)*,	;Rv2487c.2795301.-:762(GTG),2085(GTG)*,	;TBXG_01473-5.1619854.+:762(GTG),2085(GTG)*,	;TBMG_01487.1619739.+:762(GTG),2085(GTG)*,	;TBFG_12508.2789916.-:762(GTG)*,2085(GTG),	;TBFG_12508.2789916.-:762(GTG)*,2085(GTG),	;x.2789915.-:762(GTG),2085(GTG),	;TBSG_01497-1.1619683.+:762(GTG),2085(GTG)*,
2682	ANCHOR	9	9	8	;TBFG_10465.554367.+:1524(ATG)*,	;MRA_0464.552508.+:1524(ATG)*,	;Rv0458.551198.+:1524(ATG)*,	;TBXG_00458-5.551458.+:1524(ATG)*,	;TBMG_00460.551457.+:1524(ATG)*,	;TBFG_10465.551384.+:1524(ATG)*,	;TBFG_10465.551383.+:1524(ATG)*,	;x.551383.+:1524(ATG),	;TBSG_00465-1.551457.+:1524(ATG)*,
2683	ANCHOR	9	9	8	;TBFG_10846.925405.-:816(ATG)*,	;MRA_0840.924200.-:816(ATG)*,	;Rv0831c.922894.-:816(ATG)*,	;TBXG_00838-5.922741.-:816(ATG)*,	;TBMG_00845.922736.-:816(ATG)*,	;TBFG_10846.922423.-:816(ATG)*,	;TBFG_10846.922422.-:816(ATG)*,	;x.922422.-:816(ATG),	;TBSG_00851-1.922739.-:816(ATG)*,
3391	ANCHOR	9	9	8	;TBFG_13091.3449817.+:1275(ATG)*,	;MRA_3107.3450209.+:1275(ATG)*,	;Rv3074.3438053.+:1275(ATG)*,	;TBXG_00885-5.975728.-:1275(ATG)*,	;TBMG_00893.975723.-:1275(ATG)*,	;TBFG_13091.3433319.+:1275(ATG)*,	;TBFG_13091.3433319.+:1275(ATG)*,	;x.3433318.+:1275(ATG),	;TBSG_00899-1.975726.-:1275(ATG)*,
3999	ANCHOR	9	9	8	;TBFG_11402.1551333.+:981(ATG)*,	;MRA_1383.1548302.+:981(ATG)*,	;Rv1373.1546992.+:981(ATG)*,	;TBXG_02587-5.2866483.-:981(ATG)*,	;TBMG_02607.2866712.-:981(ATG)*,	;TBFG_11402.1546374.+:981(ATG)*,	;TBFG_11402.1546373.+:981(ATG)*,	;x.1546373.+:981(ATG),	;TBSG_02620-1.2863385.-:981(ATG)*,
3390	ANCHOR	9	9	8	;TBFG_12432.2715940.-:1962(GTG)*,	;MRA_2428.2713255.-:1962(GTG)*,	;Rv2404c.2701287.-:1962(GTG)*,	;TBXG_01556-5.1712531.+:1962(GTG)*,	;TBMG_01570.1712416.+:1962(GTG)*,	;TBFG_12432.2697296.-:1962(GTG)*,	;TBFG_12432.2697296.-:1962(GTG)*,	;x.2697295.-:1962(GTG),	;TBSG_01580-1.1712303.+:1962(GTG)*,
3998	ANCHOR	9	9	8	;TBFG_11518.1683545.+:357(ATG)*,	;MRA_1498.1680425.+:357(ATG)*,	;Rv1489.1678908.+:357(ATG)*,	;TBXG_02471-5.2734441.-:357(ATG)*,	;TBMG_02492.2734558.-:357(ATG)*,	;TBFG_11518.1678585.+:357(ATG)*,	;TBFG_11518.1678584.+:357(ATG)*,	;x.1678584.+:357(ATG),	;TBSG_02503-1.2731231.-:357(ATG)*,
1434	ANCHOR	9	9	8	;TBFG_10374.449699.-:516(ATG),603(ATG)*,	;MRA_0378.447894.-:516(ATG)*,603(ATG),	;Rv0369c.446531.-:516(ATG)*,603(ATG),	;TBXG_00371-5.449395.-:516(ATG),603(ATG)*,	;TBMG_00373.449394.-:516(ATG),603(ATG)*,	;TBFG_10374.449321.-:516(ATG),603(ATG)*,	;TBFG_10374.449320.-:516(ATG),603(ATG)*,	;x.449320.-:516(ATG),603(ATG),	;TBSG_00376-1.449394.-:516(ATG),603(ATG)*,
99	ANCHOR	9	9	8	;TBFG_10657.741525.-:864(ATG),912(GTG)*,921(GTG),954(ATG),	;MRA_0655.739603.-:864(ATG)*,912(GTG),921(GTG),954(ATG),	;Rv0644c.738297.-:864(ATG)*,912(GTG),921(GTG),954(ATG),	;TBXG_00648-5.738608.-:864(ATG),912(GTG),921(GTG)*,954(ATG),	;TBMG_00655.738549.-:864(ATG),912(GTG),921(GTG),954(ATG)*,	;TBFG_10657.738543.-:864(ATG),912(GTG)*,921(GTG),954(ATG),	;TBFG_10657.738542.-:864(ATG),912(GTG)*,921(GTG),954(ATG),	;x.738542.-:864(ATG),912(GTG),921(GTG),954(ATG),	;TBSG_00659-1.738607.-:864(ATG),912(GTG),921(GTG),954(ATG)*,
98	ANCHOR	9	9	8	;TBFG_13194.3554566.-:603(ATG)*,	;MRA_3206.3553599.-:603(ATG)*,	;Rv3173c.3541443.-:603(ATG)*,	;TBXG_03196-5.3543379.-:603(ATG)*,	;TBMG_03216.3542266.-:603(ATG)*,	;TBFG_13194.3538068.-:603(ATG)*,	;TBFG_13194.3538068.-:603(ATG)*,	;x.3538067.-:603(ATG),	;TBSG_03238-1.3539000.-:603(ATG)*,
3019	ANCHOR	9	9	8	;TBFG_11374.1514986.+:321(ATG)*,	;MRA_1352.1510598.+:321(ATG)*,	;Rv1344.1509288.+:321(ATG)*,	;TBXG_02614-5.2902830.-:321(ATG)*,	;TBMG_02634.2903059.-:321(ATG)*,	;TBFG_11374.1510027.+:321(ATG)*,	;TBFG_11374.1510026.+:321(ATG)*,	;x.1510026.+:321(ATG),	;TBSG_02648-1.2899733.-:321(ATG)*,
90	ANCHOR	9	9	8	;TBFG_12679.2994310.+:255(GTG)*,	;MRA_2692.2994319.+:255(GTG)*,	;Rv2664.2982351.+:255(GTG)*,	;TBXG_01300-5.1432934.-:255(GTG)*,	;TBMG_01309.1432822.-:255(GTG)*,	;TBFG_12679.2976833.+:255(GTG)*,	;TBFG_12679.2976833.+:255(GTG)*,	;x.2976832.+:255(GTG),	;TBSG_01320-1.1432766.-:255(GTG)*,
93	ANCHOR	9	9	8	;TBFG_13574.3993443.-:390(ATG)*,	;MRA_3580.3989325.-:390(ATG)*,	;Rv3541c.3980659.-:390(ATG)*,	;TBXG_03556-5.3966891.-:390(ATG)*,	;TBMG_03581.3966132.-:390(ATG)*,	;TBFG_13574.3965245.-:390(ATG)*,	;TBFG_13574.3965245.-:390(ATG)*,	;x.3965244.-:390(ATG),	;TBSG_03607-1.3962625.-:390(ATG)*,
92	ANCHOR	9	9	8	;TBFG_10881.967208.+:504(ATG)*,	;MRA_0871.964699.+:504(ATG)*,	;Rv0864.963393.+:504(ATG)*,	;TBXG_03105-5.3448349.-:504(ATG)*,	;TBMG_03126.3448595.-:504(ATG)*,	;TBFG_10881.964235.+:504(ATG)*,	;TBFG_10881.964234.+:504(ATG)*,	;x.964234.+:504(ATG),	;TBSG_03146-1.3445328.-:504(ATG)*,
95	ANCHOR	9	9	6	;TBFG_11269.1389272.-:1245(ATG)*,	;MRA_1252.1386299.-:1689(ATG)*,1761(ATG),	;Rv1243c.1384989.-:1689(ATG)*,1761(ATG),	;TBXG_02718-5.3027074.+:1689(ATG),1761(ATG)*,	;TBMG_02738.3027302.+:1689(ATG),1761(ATG)*,	;x.1385728.-:1689(ATG),1761(ATG),	;x.1385727.-:1689(ATG),1761(ATG),	;x.1385727.-:1689(ATG),1761(ATG),	;TBSG_02752-1.3023975.+:1689(ATG),1761(ATG)*,
94	ANCHOR	9	9	8	;TBFG_12790.3096440.-:1071(GTG)*,	;MRA_2801.3096453.-:1071(GTG)*,	;Rv2777c.3084485.-:1071(GTG)*,	;TBXG_01186-5.1329284.+:1071(GTG)*,	;TBMG_01197.1329172.+:1071(GTG)*,	;TBFG_12790.3080322.-:1071(GTG)*,	;TBFG_12790.3080322.-:1071(GTG)*,	;x.3080321.-:1071(GTG),	;TBSG_01206-1.1329116.+:1071(GTG)*,
97	ANCHOR	9	9	9	;TBFG_10020.23962.-:1584(ATG)*,	;MRA_0022.25219.-:1584(ATG)*,	;Rv0020c.23861.-:1584(ATG)*,	;TBXG_00020-5.23962.-:1584(ATG)*,	;TBMG_00020.23963.-:1584(ATG)*,	;TBFG_10020.23962.-:1584(ATG)*,	;TBFG_10020.23962.-:1584(ATG)*,	;Rv0020c.23962.-:1584(ATG)*,	;TBSG_00020-1.23962.-:1584(ATG)*,
96	ANCHOR	9	9	8	;TBFG_10929.1019997.+:774(GTG)*,	;MRA_0918.1017479.+:774(GTG)*,	;Rv0911.1016171.+:774(GTG)*,	;TBXG_03057-5.3395560.-:774(GTG)*,	;TBMG_03078.3395806.-:774(GTG)*,	;TBFG_10929.1017024.+:774(GTG)*,	;TBFG_10929.1017023.+:774(GTG)*,	;x.1017023.+:774(GTG),	;TBSG_03098-1.3392539.-:774(GTG)*,
1623	ANCHOR	9	9	8	;TBFG_12440.2725009.+:261(GTG)*,	;MRA_2437.2722303.+:261(GTG)*,	;Rv2412.2710335.+:261(GTG)*,	;TBXG_01548-5.1703462.-:261(GTG)*,	;TBMG_01562.1703347.-:261(GTG)*,	;TBFG_12440.2706308.+:261(GTG)*,	;TBFG_12440.2706308.+:261(GTG)*,	;x.2706307.+:261(GTG),	;TBSG_01572-1.1703291.-:261(GTG)*,
1622	ANCHOR	9	9	1	;x.3186525.+:195(ATG),	;x.3186987.+:195(ATG),	;x.3174995.+:195(ATG),	;x.1238944.-:195(ATG),	;x.1238832.-:195(ATG),	;x.3170554.+:195(ATG),	;x.3170554.+:195(ATG),	;x.3170553.+:195(ATG),	;TBSG_01116-1.1238830.-:195(ATG)*,
1993	ANCHOR	9	9	8	;TBFG_12747.3059630.+:855(ATG)*,	;MRA_2760.3059643.+:855(ATG)*,	;Rv2734.3047675.+:855(ATG)*,	;TBXG_01232-5.1367453.-:855(ATG)*,	;TBMG_01241.1367341.-:855(ATG)*,	;TBFG_12747.3042153.+:855(ATG)*,	;TBFG_12747.3042153.+:855(ATG)*,	;x.3042152.+:855(ATG),	;TBSG_01252-1.1367285.-:855(ATG)*,
1620	ANCHOR	9	9	8	;TBFG_13094.3453116.+:1812(ATG)*,	;MRA_3110.3453508.+:1812(ATG)*,	;Rv3077.3441352.+:1812(ATG)*,	;TBXG_00882-5.972429.-:1812(ATG)*,	;TBMG_00890.972424.-:1812(ATG)*,	;TBFG_13094.3436618.+:1812(ATG)*,	;TBFG_13094.3436618.+:1812(ATG)*,	;x.3436617.+:1812(ATG),	;TBSG_00896-1.972427.-:1812(ATG)*,
1627	ANCHOR	9	9	2	;x.275028.-:195(ATG),	;x.276072.-:195(ATG),	;x.274710.-:195(ATG),	;TBXG_03950-5.274650.-:195(ATG)*,	;TBMG_03981.274651.-:195(ATG)*,	;x.274649.-:195(ATG),	;x.274649.-:195(ATG),	;x.274649.-:195(ATG),	;x.274650.-:195(ATG),
1626	ANCHOR	9	9	8	;TBFG_10875.957542.-:1194(ATG)*,	;MRA_0866.955033.-:1194(ATG)*,	;Rv0858c.953727.-:1194(ATG)*,	;TBXG_03111-5.3458068.+:1194(ATG)*,	;TBMG_03132.3458313.+:1194(ATG)*,	;TBFG_10875.954569.-:1194(ATG)*,	;TBFG_10875.954568.-:1194(ATG)*,	;x.954568.-:1194(ATG),	;TBSG_03152-1.3455047.+:1194(ATG)*,
1625	ANCHOR	9	9	8	;TBFG_10165.194427.+:486(ATG)*,	;MRA_0172.195471.+:486(ATG)*,	;Rv0164.194111.+:486(ATG)*,	;TBXG_00166-5.194048.+:486(ATG)*,	;TBMG_00165.194050.+:486(ATG)*,	;TBFG_10165.194048.+:486(ATG)*,	;TBFG_10165.194048.+:486(ATG)*,	;x.194048.+:486(ATG),	;TBSG_00167-1.194049.+:486(ATG)*,
1624	ANCHOR	9	9	8	;TBFG_10666.752995.-:696(ATG)*,768(ATG),	;MRA_0664.750540.-:696(ATG)*,768(ATG),	;Rv0653c.749234.-:696(ATG)*,768(ATG),	;TBXG_00657-5.750078.-:696(ATG)*,768(ATG),	;TBMG_00664.750019.-:696(ATG),768(ATG)*,	;TBFG_10666.750013.-:696(ATG)*,768(ATG),	;TBFG_10666.750012.-:696(ATG)*,768(ATG),	;x.750012.-:696(ATG),768(ATG),	;TBSG_00668-1.750077.-:696(ATG)*,768(ATG),
1999	ANCHOR	9	9	8	;TBFG_12997.3349704.-:1005(ATG)*,	;MRA_3011.3350164.-:1005(ATG)*,	;Rv2982c.3337995.-:1005(ATG)*,	;TBXG_00978-5.1075788.+:1005(ATG)*,	;TBMG_00987.1075784.+:1005(ATG)*,	;TBFG_12997.3333259.-:1005(ATG)*,	;TBFG_12997.3333259.-:1005(ATG)*,	;x.3333258.-:1005(ATG),	;TBSG_00994-1.1075786.+:1005(ATG)*,
1998	NON_ANCHOR	10	9	9	;TBFG_10911.999165.+:279(GTG),1488(ATG)*,	;MRA_0900.996647.+:279(GTG),1488(ATG)*,	;Rv0892.995340.+:279(GTG),1488(ATG)*,	;TBXG_03075-5.3416392.-:279(GTG),1488(ATG)*,	;TBMG_04095.3416638.-:279(GTG)*,;TBMG_04096.3416924.-:1203(ATG)*,	;TBFG_10911.996192.+:279(GTG),1488(ATG)*,	;TBFG_10911.996191.+:279(GTG),1488(ATG)*,	;Rv0892.996191.+:279(GTG),1488(ATG)*,	;TBSG_03116.1.3413371.-:279(GTG),1488(ATG)*,
1629	ANCHOR	9	9	8	;TBFG_13026.3381659.-:1485(GTG)*,	;MRA_3041.3382119.-:1485(GTG)*,	;Rv3011c.3369950.-:1485(GTG)*,	;TBXG_00949-5.1043833.+:1485(GTG)*,	;TBMG_00959.1043829.+:1485(GTG)*,	;TBFG_13026.3365214.-:1485(GTG)*,	;TBFG_13026.3365214.-:1485(GTG)*,	;x.3365213.-:1485(GTG),	;TBSG_00965-1.1043831.+:1485(GTG)*,
1628	ANCHOR	9	9	8	;TBFG_10931.1021043.-:1509(ATG)*,	;MRA_0920.1018525.-:1509(ATG)*,	;Rv0913c.1017217.-:1509(ATG)*,	;TBXG_03055-5.3394514.+:1509(ATG)*,	;TBMG_03076.3394760.+:1509(ATG)*,	;TBFG_10931.1018070.-:1509(ATG)*,	;TBFG_10931.1018069.-:1509(ATG)*,	;x.1018069.-:1509(ATG),	;TBSG_03096-1.3391493.+:1509(ATG)*,
3209	ANCHOR	9	9	8	;TBFG_13426.3818691.-:864(ATG)*,	;MRA_3431.3816252.-:864(ATG)*,	;Rv3392c.3807574.-:864(ATG)*,	;TBXG_03417-5.3803196.-:864(ATG)*,	;TBMG_03442.3802086.-:864(ATG)*,	;TBFG_13426.3797830.-:864(ATG)*,	;TBFG_13426.3797830.-:864(ATG)*,	;x.3797829.-:864(ATG),	;TBSG_03464-1.3798820.-:864(ATG)*,
3208	ANCHOR	9	9	8	;TBFG_10142.167587.-:411(ATG)*,	;MRA_0148.168630.-:411(ATG)*,	;Rv0141c.167271.-:411(ATG)*,	;TBXG_00142-5.167530.-:411(ATG)*,	;TBMG_00142.167532.-:411(ATG)*,	;TBFG_10142.167530.-:411(ATG)*,	;TBFG_10142.167530.-:411(ATG)*,	;x.167530.-:411(ATG),	;TBSG_00143-1.167531.-:411(ATG)*,
3398	ANCHOR	9	9	8	;TBFG_13296.3661159.+:1494(ATG)*,1497(GTG),	;MRA_3308.3660164.+:1494(ATG),1497(GTG)*,	;Rv3267.3649381.+:1494(ATG),1497(GTG)*,	;TBXG_03295-5.3648614.+:1494(ATG)*,1497(GTG),	;TBMG_03315.3647501.+:1494(ATG),1497(GTG)*,	;TBFG_13296.3643303.+:1494(ATG)*,1497(GTG),	;TBFG_13296.3643303.+:1494(ATG)*,1497(GTG),	;x.3643302.+:1494(ATG),1497(GTG),	;TBSG_03338-1.3644235.+:1494(ATG)*,1497(GTG),
2860	ANCHOR	9	9	8	;TBFG_10172.202795.+:1506(ATG),1548(ATG)*,	;MRA_0179.203839.+:1506(ATG),1548(ATG)*,	;Rv0171.202479.+:1506(ATG),1548(ATG)*,	;TBXG_00173-5.202416.+:1506(ATG),1548(ATG)*,	;TBMG_00172.202418.+:1506(ATG)*,1548(ATG),	;TBFG_10172.202416.+:1506(ATG),1548(ATG)*,	;TBFG_10172.202416.+:1506(ATG),1548(ATG)*,	;x.202416.+:1506(ATG),1548(ATG),	;TBSG_00174-1.202417.+:1506(ATG),1548(ATG)*,
2861	ANCHOR	9	9	8	;TBFG_10974.1072031.+:648(GTG)*,	;MRA_0963.1069516.+:648(GTG)*,	;Rv0956.1068208.+:648(GTG)*,	;TBXG_03013-5.3343526.-:648(GTG)*,	;TBMG_03033.3343771.-:648(GTG)*,	;TBFG_10974.1069058.+:648(GTG)*,	;TBFG_10974.1069057.+:648(GTG)*,	;x.1069057.+:648(GTG),	;TBSG_03053-1.3340505.-:648(GTG)*,
2862	ANCHOR	9	9	8	;TBFG_12946.3267161.+:4614(ATG)*,4617(GTG),	;MRA_2958.3267680.+:4614(ATG),4617(GTG)*,	;Rv2932.3255688.+:4614(ATG),4617(GTG)*,	;TBXG_01028-5.1157917.-:4614(ATG)*,4617(GTG),	;TBMG_01040.1157916.-:4614(ATG),4617(GTG)*,	;TBFG_12946.3251189.+:4614(ATG)*,4617(GTG),	;TBFG_12946.3251189.+:4614(ATG)*,4617(GTG),	;x.3251188.+:4614(ATG),4617(GTG),	;TBSG_01048-1.1157915.-:4614(ATG)*,4617(GTG),
2863	ANCHOR	9	9	8	;TBFG_10913.1001530.+:1182(ATG)*,	;MRA_0902.999012.+:1182(ATG)*,	;Rv0894.997705.+:1182(ATG)*,	;TBXG_03073-5.3414027.-:1182(ATG)*,	;TBMG_03094.3414273.-:1182(ATG)*,	;TBFG_10913.998557.+:1182(ATG)*,	;TBFG_10913.998556.+:1182(ATG)*,	;x.998556.+:1182(ATG),	;TBSG_03114.1.3411006.-:1182(ATG)*,
559	ANCHOR	9	9	8	;TBFG_12175.2418177.-:783(ATG)*,	;MRA_2160.2414518.-:783(ATG)*,	;Rv2145c.2404616.-:783(ATG)*,	;TBXG_01818-5.2010677.+:783(ATG)*,	;TBMG_01836.2010559.+:783(ATG)*,	;TBFG_12175.2399143.-:783(ATG)*,	;TBFG_12175.2399143.-:783(ATG)*,	;x.2399142.-:783(ATG),	;TBSG_01847-1.2010447.+:783(ATG)*,
558	ANCHOR	9	9	8	;TBFG_11546.1709698.+:969(ATG)*,	;MRA_1524.1706578.+:969(ATG)*,	;Rv1512.1705061.+:969(ATG)*,	;TBXG_02445-5.2708288.-:969(ATG)*,	;TBMG_02464.2708405.-:969(ATG)*,	;TBFG_11546.1704738.+:969(ATG)*,	;TBFG_11546.1704737.+:969(ATG)*,	;x.1704737.+:969(ATG),	;TBSG_02476-1.2705078.-:969(ATG)*,
2866	ANCHOR	9	9	5	;x.1135189.+:294(ATG),	;MRA_1020A.1132729.+:294(ATG)*,	;Rv1012.1131421.+:294(ATG)*,	;TBXG_02955-5.3280301.-:294(ATG)*,	;TBMG_02975.3280546.-:294(ATG)*,	;x.1132217.+:294(ATG),	;x.1132216.+:294(ATG),	;x.1132216.+:294(ATG),	;TBSG_02995-1.3277280.-:294(ATG)*,
2867	ANCHOR	9	9	8	;TBFG_11229.1353046.+:564(ATG)*,	;MRA_1214.1350592.+:564(ATG)*,	;Rv1205.1349282.+:564(ATG)*,	;TBXG_02757-5.3062782.-:564(ATG)*,	;TBMG_02777.3063012.-:564(ATG)*,	;TBFG_11229.1350020.+:564(ATG)*,	;TBFG_11229.1350019.+:564(ATG)*,	;x.1350019.+:564(ATG),	;TBSG_02791-1.3059683.-:564(ATG)*,
555	ANCHOR	9	9	8	;TBFG_12765.3076470.-:1677(GTG)*,	;MRA_2777.3076483.-:1677(GTG)*,	;Rv2752c.3064515.-:1677(GTG)*,	;TBXG_01213-5.1350613.+:1677(GTG)*,	;TBMG_01223.1350501.+:1677(GTG)*,	;TBFG_12765.3058993.-:1677(GTG)*,	;TBFG_12765.3058993.-:1677(GTG)*,	;x.3058992.-:1677(GTG),	;TBSG_01233-1.1350445.+:1677(GTG)*,
554	ANCHOR	9	9	8	;TBFG_11909.2140098.-:423(GTG)*,	;MRA_1892.2141839.-:423(GTG)*,	;Rv1881c.2131907.-:423(GTG)*,	;TBXG_02095-5.2290904.+:423(GTG)*,	;TBMG_02113.2291023.+:423(GTG)*,	;TBFG_11909.2121790.-:423(GTG)*,	;TBFG_11909.2121789.-:423(GTG)*,	;x.2121789.-:423(GTG),	;TBSG_02124-1.2287754.+:423(GTG)*,
557	ANCHOR	9	9	8	;TBFG_13956.4421973.-:1101(GTG)*,	;MRA_3960.4417414.-:1101(GTG)*,	;Rv3921c.4408969.-:1101(GTG)*,	;TBXG_03939-5.4396658.-:1101(GTG)*,	;TBMG_03969.4395789.-:1101(GTG)*,	;TBFG_13956.4394912.-:1101(GTG)*,	;TBFG_13956.4394782.-:1101(GTG)*,	;x.4394781.-:1101(GTG),	;TBSG_03993-1.4392523.-:1101(GTG)*,
556	ANCHOR	9	9	8	;TBFG_12646.2966824.-:1242(ATG)*,	;MRA_2655.2965475.-:1242(ATG)*,	;Rv2627c.2953507.-:1242(ATG)*,	;TBXG_01333-5.1460420.+:1242(ATG)*,	;TBMG_01344.1460308.+:1242(ATG)*,	;TBFG_12646.2949347.-:1242(ATG)*,	;TBFG_12646.2949347.-:1242(ATG)*,	;x.2949346.-:1242(ATG),	;TBSG_01354-1.1460252.+:1242(ATG)*,
551	ANCHOR	9	9	8	;TBFG_13563.3979822.-:783(ATG)*,	;MRA_3569.3975704.-:783(ATG)*,	;Rv3530c.3967038.-:783(ATG)*,	;TBXG_03545-5.3953270.-:783(ATG)*,	;TBMG_03569.3952511.-:783(ATG)*,	;TBFG_13563.3951624.-:783(ATG)*,	;TBFG_13563.3951624.-:783(ATG)*,	;x.3951623.-:783(ATG),	;TBSG_03596-1.3949004.-:783(ATG)*,
550	ANCHOR	9	9	8	;TBFG_13305.3670413.-:1290(ATG)*,	;MRA_3317.3669418.-:1290(ATG)*,	;Rv3276c.3658635.-:1290(ATG)*,	;TBXG_03304-5.3657868.-:1290(ATG)*,	;TBMG_03324.3656755.-:1290(ATG)*,	;TBFG_13305.3652557.-:1290(ATG)*,	;TBFG_13305.3652557.-:1290(ATG)*,	;x.3652556.-:1290(ATG),	;TBSG_03347-1.3653489.-:1290(ATG)*,
553	ANCHOR	9	9	8	;TBFG_12676.2992922.-:228(GTG)*,468(GTG),	;MRA_2690.2992931.-:228(GTG),468(GTG)*,	;Rv2660c.2980963.-:228(GTG)*,468(GTG),	;TBXG_03982-5.1434322.+:228(GTG)*,468(GTG),	;TBMG_01313.1434210.+:228(GTG)*,468(GTG),	;TBFG_12676.2975445.-:228(GTG)*,468(GTG),	;TBFG_12676.2975445.-:228(GTG)*,468(GTG),	;x.2975444.-:228(GTG),468(GTG),	;TBSG_01324-1.1434154.+:228(GTG)*,468(GTG),
552	ANCHOR	9	9	8	;TBFG_12274.2531511.+:1251(GTG)*,	;MRA_2265.2529267.+:1251(GTG)*,	;Rv2245.2519365.+:1251(GTG)*,	;TBXG_01717-5.1897344.-:1251(GTG)*,	;TBMG_01735.1897397.-:1080(GTG)*,	;TBFG_12274.2512476.+:1251(GTG)*,	;TBFG_12274.2512476.+:1251(GTG)*,	;x.2512475.+:1251(GTG),	;TBSG_01745-1.1897114.-:1251(GTG)*,
2744	ANCHOR	9	9	8	;TBFG_12373.2637969.-:1527(ATG),1551(GTG)*,	;MRA_2369.2637076.-:1527(ATG)*,1551(GTG),	;Rv2349c.2627172.-:1527(ATG)*,1551(GTG),	;TBXG_01614-5.1789535.+:1527(ATG),1551(GTG)*,	;TBMG_01629.1789419.+:1527(ATG),1551(GTG)*,	;TBFG_12373.2620293.-:1527(ATG),1551(GTG)*,	;TBFG_12373.2620293.-:1527(ATG),1551(GTG)*,	;x.2620292.-:1527(ATG),1551(GTG),	;TBSG_01638-1.1789306.+:1527(ATG),1551(GTG)*,
3538	ANCHOR	9	9	3	;x.2558985.-:249(ATG),	;x.2556743.-:249(ATG),	;x.2546839.-:249(ATG),	;TBXG_03992-5.1869869.+:249(ATG)*,	;TBMG_04031.1869753.+:249(ATG)*,	;x.2539950.-:249(ATG),	;x.2539950.-:249(ATG),	;x.2539949.-:249(ATG),	;TBSG_01718-1.1869640.+:249(ATG)*,
3015	ANCHOR	9	9	8	;TBFG_10744.827463.+:729(ATG)*,	;MRA_0738.824900.+:729(ATG)*,	;Rv0730.823594.+:729(ATG)*,	;TBXG_00737-5.824599.+:729(ATG)*,	;TBMG_00744.824594.+:729(ATG)*,	;TBFG_10744.824480.+:729(ATG)*,	;TBFG_10744.824479.+:729(ATG)*,	;x.824479.+:729(ATG),	;TBSG_00748-1.824598.+:729(ATG)*,
1198	ANCHOR	9	9	8	;TBFG_11893.2120297.-:861(GTG)*,	;MRA_1876.2122038.-:861(GTG)*,	;Rv1865c.2112106.-:861(GTG)*,	;TBXG_02111-5.2310706.+:861(GTG)*,	;TBMG_02129.2310824.+:861(GTG)*,	;TBFG_11893.2101989.-:861(GTG)*,	;TBFG_11893.2101988.-:861(GTG)*,	;x.2101988.-:861(GTG),	;TBSG_02140-1.2307555.+:861(GTG)*,
3348	ANCHOR	9	9	8	;TBFG_13299.3664460.+:2157(ATG)*,	;MRA_3311.3663465.+:2157(ATG)*,	;Rv3270.3652682.+:2157(ATG)*,	;TBXG_03298-5.3651915.+:2157(ATG)*,	;TBMG_03318.3650802.+:2157(ATG)*,	;TBFG_13299.3646604.+:2157(ATG)*,	;TBFG_13299.3646604.+:2157(ATG)*,	;x.3646603.+:2157(ATG),	;TBSG_03341-1.3647536.+:2157(ATG)*,
3349	ANCHOR	9	9	3	;x.3390204.-:177(GTG),	;x.3390664.-:177(GTG),	;x.3378495.-:177(GTG),	;TBXG_03970-5.1035288.+:177(GTG)*,	;TBMG_04004.1035282.+:177(GTG)*,	;x.3373759.-:177(GTG),	;x.3373759.-:177(GTG),	;x.3373758.-:177(GTG),	;TBSG_00956-1.1035286.+:177(GTG)*,
1191	ANCHOR	9	9	8	;TBFG_10618.706427.+:387(GTG),471(ATG)*,	;MRA_0614.704509.+:387(GTG)*,471(ATG),	;Rv0607.703199.+:387(GTG)*,471(ATG),	;TBXG_00609-5.703510.+:387(GTG)*,471(ATG),	;TBMG_00614.703451.+:387(GTG),471(ATG)*,	;TBFG_10618.703445.+:387(GTG),471(ATG)*,	;TBFG_10618.703444.+:387(GTG),471(ATG)*,	;x.703444.+:387(GTG),471(ATG),	;TBSG_00618-1.703509.+:387(GTG),471(ATG)*,
1193	ANCHOR	9	9	8	;TBFG_11675.1866744.+:513(ATG),531(GTG)*,	;MRA_1668.1872872.+:513(ATG)*,531(GTG),	;Rv1657.1871354.+:513(ATG)*,531(GTG),	;TBXG_02318-5.2551240.-:513(ATG),531(GTG)*,	;TBMG_02336.2551358.-:513(ATG),531(GTG)*,	;TBFG_11675.1861785.+:513(ATG),531(GTG)*,	;TBFG_11675.1861784.+:513(ATG),531(GTG)*,	;x.1861784.+:513(ATG),531(GTG),	;TBSG_02348-1.2548031.-:513(ATG),531(GTG)*,
1192	ANCHOR	9	9	8	;TBFG_10634.719892.+:255(ATG)*,	;MRA_0632.717974.+:255(ATG)*,	;Rv0623.716664.+:255(ATG)*,	;TBXG_00625-5.716975.+:255(ATG)*,	;TBMG_00632.716916.+:255(ATG)*,	;TBFG_10634.716910.+:255(ATG)*,	;TBFG_10634.716909.+:255(ATG)*,	;x.716909.+:255(ATG),	;TBSG_00636-1.716974.+:255(ATG)*,
1195	ANCHOR	9	9	8	;TBFG_11338.1471447.+:366(ATG)*,432(GTG),	;MRA_1319.1468990.+:366(ATG)*,432(GTG),	;Rv1311.1467680.+:366(ATG)*,432(GTG),	;TBXG_02649-5.2944439.-:366(ATG),432(GTG)*,	;TBMG_02669.2944668.-:366(ATG),432(GTG)*,	;TBFG_11338.1468419.+:366(ATG)*,432(GTG),	;TBFG_11338.1468418.+:366(ATG)*,432(GTG),	;x.1468418.+:366(ATG),432(GTG),	;TBSG_02683-1.2941341.-:366(ATG),432(GTG)*,
1194	ANCHOR	9	9	8	;TBFG_13090.3448093.-:357(ATG)*,	;MRA_3106.3448485.-:357(ATG)*,	;Rv3073c.3436329.-:357(ATG)*,	;TBXG_00886-5.977452.+:357(ATG)*,	;TBMG_00894.977447.+:357(ATG)*,	;TBFG_13090.3431595.-:357(ATG)*,	;TBFG_13090.3431595.-:357(ATG)*,	;x.3431594.-:357(ATG),	;TBSG_00900-1.977450.+:357(ATG)*,
1197	ANCHOR	9	9	8	;TBFG_13185.3546066.-:963(ATG)*,	;MRA_3197.3545099.-:963(ATG)*,	;Rv3164c.3532943.-:963(ATG)*,	;TBXG_03187-5.3534879.-:963(ATG)*,	;TBMG_03207.3533766.-:963(ATG)*,	;TBFG_13185.3529568.-:963(ATG)*,	;TBFG_13185.3529568.-:963(ATG)*,	;x.3529567.-:963(ATG),	;TBSG_03229-1.3530500.-:963(ATG)*,
1196	ANCHOR	9	9	8	;TBFG_13374.3740954.+:1140(ATG)*,	;MRA_3382.3739468.+:1140(ATG)*,	;Rv3341.3728627.+:1140(ATG)*,	;TBXG_03370-5.3725649.+:1140(ATG)*,	;TBMG_03390.3724536.+:1140(ATG)*,	;TBFG_13374.3720280.+:1140(ATG)*,	;TBFG_13374.3720280.+:1140(ATG)*,	;x.3720279.+:1140(ATG),	;TBSG_03413-1.3721270.+:1140(ATG)*,
169	ANCHOR	9	9	8	;TBFG_13223.3584367.-:1068(GTG)*,	;MRA_3237.3583385.-:1068(GTG)*,	;Rv3200c.3572602.-:1068(GTG)*,	;TBXG_03223-5.3571822.-:1068(GTG)*,	;TBMG_03243.3570709.-:1068(GTG)*,	;TBFG_13223.3566511.-:1068(GTG)*,	;TBFG_13223.3566511.-:1068(GTG)*,	;x.3566510.-:1068(GTG),	;TBSG_03265-1.3567443.-:1068(GTG)*,
1759	ANCHOR	9	9	8	;TBFG_11271.1391565.-:831(ATG)*,	;MRA_1254.1389108.-:831(ATG)*,	;Rv1245c.1387798.-:831(ATG)*,	;TBXG_02716-5.3024265.+:831(ATG)*,	;TBMG_02736.3024493.+:831(ATG)*,	;TBFG_11271.1388537.-:831(ATG)*,	;TBFG_11271.1388536.-:831(ATG)*,	;x.1388536.-:831(ATG),	;TBSG_02750-1.3021166.+:831(ATG)*,
1758	ANCHOR	9	9	8	;TBFG_10792.875294.+:1419(GTG)*,	;MRA_0786.872732.+:1419(GTG)*,	;Rv0777.871426.+:1419(GTG)*,	;TBXG_00785-5.872630.+:1419(GTG)*,	;TBMG_00792.872625.+:1419(GTG)*,	;TBFG_10792.872312.+:1419(GTG)*,	;TBFG_10792.872311.+:1419(GTG)*,	;x.872311.+:1419(GTG),	;TBSG_00797-1.872628.+:1419(GTG)*,
1757	ANCHOR	9	9	1	;x.2513482.-:303(GTG),	;MRA_2246.2511238.-:303(GTG)*,	;x.2501336.-:303(GTG),	;x.1915373.+:303(GTG),	;x.1915255.+:303(GTG),	;x.2494447.-:303(GTG),	;x.2494447.-:303(GTG),	;x.2494446.-:303(GTG),	;x.1915143.+:303(GTG),
1756	ANCHOR	9	9	8	;TBFG_12430.2715110.+:1929(ATG)*,	;MRA_2426.2712425.+:1929(ATG)*,	;Rv2402.2700457.+:1929(ATG)*,	;TBXG_01558-5.1713361.-:1929(ATG)*,	;TBMG_01572.1713246.-:1929(ATG)*,	;TBFG_12430.2696466.+:1929(ATG)*,	;TBFG_12430.2696466.+:1929(ATG)*,	;x.2696465.+:1929(ATG),	;TBSG_01582-1.1713133.-:1929(ATG)*,
1755	ANCHOR	9	9	8	;TBFG_10541.625268.+:1218(GTG)*,	;MRA_0537.623434.+:1218(GTG)*,	;Rv0530.622124.+:1218(GTG)*,	;TBXG_00534-5.622360.+:1218(GTG)*,	;TBMG_00537.622303.+:1218(GTG)*,	;TBFG_10541.622286.+:1218(GTG)*,	;TBFG_10541.622285.+:1218(GTG)*,	;x.622285.+:1218(GTG),	;TBSG_00542-1.622359.+:1218(GTG)*,
1754	ANCHOR	9	9	8	;TBFG_10724.810035.+:369(GTG),408(ATG)*,411(GTG),	;MRA_0718.807472.+:369(GTG),408(ATG),411(GTG)*,	;Rv0710.806166.+:369(GTG),408(ATG),411(GTG)*,	;TBXG_00717-5.807171.+:369(GTG),408(ATG)*,411(GTG),	;TBMG_00724.807166.+:369(GTG)*,408(ATG),411(GTG),	;TBFG_10724.807052.+:369(GTG),408(ATG)*,411(GTG),	;TBFG_10724.807051.+:369(GTG),408(ATG)*,411(GTG),	;x.807051.+:369(GTG),408(ATG),411(GTG),	;TBSG_00728-1.807170.+:369(GTG),408(ATG)*,411(GTG),
1753	ANCHOR	9	9	8	;TBFG_11012.1115317.+:1281(GTG)*,	;MRA_1001.1112857.+:1281(GTG)*,	;Rv0994.1111549.+:1281(GTG)*,	;TBXG_02974-5.3300173.-:1281(GTG)*,	;TBMG_02995.3300418.-:1281(GTG)*,	;TBFG_11012.1112345.+:1281(GTG)*,	;TBFG_11012.1112344.+:1281(GTG)*,	;x.1112344.+:1281(GTG),	;TBSG_03014-1.3297152.-:1281(GTG)*,
1752	ANCHOR	9	9	8	;TBFG_10553.637644.-:1089(GTG)*,	;MRA_0549.635726.-:1089(GTG)*,	;Rv0542c.634416.-:1089(GTG)*,	;TBXG_00545-5.634736.-:1089(GTG)*,	;TBMG_00548.634677.-:1089(GTG)*,	;TBFG_10553.634662.-:1089(GTG)*,	;TBFG_10553.634661.-:1089(GTG)*,	;x.634661.-:1089(GTG),	;TBSG_00554-1.634735.-:1089(GTG)*,
1751	ANCHOR	9	9	8	;TBFG_13750.4174816.-:444(ATG)*,	;MRA_3755.4170261.-:444(ATG)*,	;Rv3718c.4161815.-:444(ATG)*,	;TBXG_03733-5.4149630.-:444(ATG)*,	;TBMG_03762.4148760.-:444(ATG)*,	;TBFG_13750.4147754.-:444(ATG)*,	;TBFG_13750.4147754.-:444(ATG)*,	;x.4147753.-:444(ATG),	;TBSG_03786-1.4145364.-:444(ATG)*,
1750	ANCHOR	9	9	8	;TBFG_11744.1950425.+:570(ATG)*,	;MRA_1737.1955357.+:570(ATG)*,	;Rv1727.1953839.+:570(ATG)*,	;TBXG_02251-5.2468745.-:570(ATG)*,	;TBMG_02269.2468864.-:570(ATG)*,	;TBFG_11744.1944108.+:570(ATG)*,	;TBFG_11744.1944107.+:570(ATG)*,	;x.1944107.+:570(ATG),	;TBSG_02281-1.2465594.-:570(ATG)*,
1177	ANCHOR	9	9	8	;TBFG_13729.4155023.+:1530(ATG)*,	;MRA_3734.4150468.+:1530(ATG)*,	;Rv3698.4142022.+:1530(ATG)*,	;TBXG_03712-5.4129778.+:1530(ATG)*,	;TBMG_03741.4128908.+:1530(ATG)*,	;TBFG_13729.4127961.+:1530(ATG)*,	;TBFG_13729.4127961.+:1530(ATG)*,	;x.4127960.+:1530(ATG),	;TBSG_03765-1.4125512.+:1530(ATG)*,
1176	ANCHOR	9	9	8	;TBFG_10180.210019.-:1110(ATG)*,	;MRA_0187.211063.-:1110(ATG)*,	;Rv0179c.209703.-:1110(ATG)*,	;TBXG_00181-5.209640.-:1110(ATG)*,	;TBMG_00180.209642.-:1110(ATG)*,	;TBFG_10180.209640.-:1110(ATG)*,	;TBFG_10180.209640.-:1110(ATG)*,	;x.209640.-:1110(ATG),	;TBSG_00182-1.209641.-:1110(ATG)*,
1175	ANCHOR	9	9	8	;TBFG_12614.2938134.-:567(GTG)*,	;MRA_2623.2936785.-:567(GTG)*,	;Rv2594c.2924817.-:567(GTG)*,	;TBXG_01367-5.1489110.+:567(GTG)*,	;TBMG_01378.1488998.+:567(GTG)*,	;TBFG_12614.2920657.-:567(GTG)*,	;TBFG_12614.2920657.-:567(GTG)*,	;x.2920656.-:567(GTG),	;TBSG_01388-1.1488942.+:567(GTG)*,
1174	ANCHOR	9	9	8	;TBFG_10217.258101.-:1074(GTG),1122(ATG)*,	;MRA_0223.259145.-:1074(GTG)*,1122(ATG),	;Rv0215c.257783.-:1074(GTG)*,1122(ATG),	;TBXG_00217-5.257723.-:1074(GTG),1122(ATG)*,	;TBMG_00216.257724.-:1074(GTG),1122(ATG)*,	;TBFG_10217.257722.-:1074(GTG),1122(ATG)*,	;TBFG_10217.257722.-:1074(GTG),1122(ATG)*,	;x.257722.-:1074(GTG),1122(ATG),	;TBSG_00218-1.257723.-:1074(GTG),1122(ATG)*,
1173	ANCHOR	9	9	2	;x.1715639.+:270(TTG),	;MRA_1531.1712519.+:270(TTG)*,	;Rv1519.1711002.+:270(TTG)*,	;x.2702347.-:270(TTG),	;x.2702464.-:270(TTG),	;x.1710679.+:270(TTG),	;x.1710678.+:270(TTG),	;x.1710678.+:270(TTG),	;x.2699137.-:270(TTG),
1172	ANCHOR	9	9	8	;TBFG_12610.2934694.+:3507(ATG)*,	;MRA_2619.2933345.+:3507(ATG)*,	;Rv2590.2921377.+:3507(ATG)*,	;TBXG_01370-5.1492550.-:3507(ATG)*,	;TBMG_01382.1492438.-:3507(ATG)*,	;TBFG_12610.2917217.+:3507(ATG)*,	;TBFG_12610.2917217.+:3507(ATG)*,	;x.2917216.+:3507(ATG),	;TBSG_01392-1.1492382.-:3507(ATG)*,
1171	ANCHOR	9	9	8	;TBFG_12567.2882181.+:258(ATG)*,	;MRA_2575.2880831.+:258(ATG)*,	;Rv2547.2868863.+:258(ATG)*,	;TBXG_01414-5.1545064.-:258(ATG)*,	;TBMG_01426.1544951.-:258(ATG)*,	;TBFG_12567.2864704.+:258(ATG)*,	;TBFG_12567.2864704.+:258(ATG)*,	;x.2864703.+:258(ATG),	;TBSG_01437-1.1544895.-:258(ATG)*,
1170	ANCHOR	9	9	8	;TBFG_12057.2276731.-:606(GTG)*,	;MRA_2038.2277019.-:606(GTG)*,	;Rv2022c.2267119.-:606(GTG)*,	;TBXG_01946-5.2154475.+:606(GTG)*,	;TBMG_01961.2154595.+:606(GTG)*,	;TBFG_12057.2256860.-:606(GTG)*,	;TBFG_12057.2256859.-:606(GTG)*,	;x.2256859.-:606(GTG),	;TBSG_01974.1.2152684.+:606(GTG)*,
1178	ANCHOR	9	9	8	;TBFG_11292.1417727.-:1881(ATG)*,	;MRA_1274.1415270.-:1881(ATG)*,	;Rv1266c.1413960.-:1881(ATG)*,	;TBXG_02695-5.2998102.+:1881(ATG)*,	;TBMG_02715.2998331.+:1881(ATG)*,	;TBFG_11292.1414699.-:1881(ATG)*,	;TBFG_11292.1414698.-:1881(ATG)*,	;x.1414698.-:1881(ATG),	;TBSG_02729-1.2995004.+:1881(ATG)*,
511	ANCHOR	9	9	8	;TBFG_11487.1649000.-:1776(ATG)*,	;MRA_1468.1645880.-:1776(ATG)*,	;Rv1459c.1644363.-:1776(ATG)*,	;TBXG_02502-5.2768986.+:1776(ATG)*,	;TBMG_02523.2769103.+:1776(ATG)*,	;TBFG_11487.1644040.-:1776(ATG)*,	;TBFG_11487.1644039.-:1776(ATG)*,	;x.1644039.-:1776(ATG),	;TBSG_02534-1.2765776.+:1776(ATG)*,
3757	ANCHOR	9	9	8	;TBFG_11083.1191771.+:567(GTG)*,	;MRA_1075.1189310.+:567(GTG)*,	;Rv1065.1188001.+:567(GTG)*,	;TBXG_02901-5.3223720.-:567(GTG)*,	;TBMG_02921.3223965.-:567(GTG)*,	;TBFG_11083.1188799.+:567(GTG)*,	;TBFG_11083.1188798.+:567(GTG)*,	;x.1188798.+:567(GTG),	;TBSG_02939-1.3220698.-:567(GTG)*,
2964	ANCHOR	9	9	8	;TBFG_13471.3866926.-:489(TTG)*,	;MRA_3475.3861893.-:489(TTG),714(GTG)*,	;Rv3434c.3853215.-:489(TTG),714(GTG)*,	;TBXG_03456-5.3844143.-:489(TTG),714(GTG)*,	;TBMG_03482.3843033.-:489(TTG),714(GTG)*,	;TBFG_13471.3838720.-:489(TTG)*,714(GTG),	;TBFG_13471.3838720.-:489(TTG)*,714(GTG),	;x.3838719.-:489(TTG),714(GTG),	;TBSG_03504-1.3839535.-:489(TTG),714(GTG)*,
510	ANCHOR	9	9	8	;TBFG_12150.2391033.-:843(GTG)*,	;MRA_2133.2387372.-:843(GTG)*,	;Rv2118c.2377470.-:843(GTG)*,	;TBXG_01846-5.2037763.+:843(GTG)*,	;TBMG_01862.2037645.+:843(GTG)*,	;TBFG_12150.2372057.-:843(GTG)*,	;TBFG_12150.2372057.-:843(GTG)*,	;x.2372056.-:843(GTG),	;TBSG_01875-1.2037533.+:843(GTG)*,
3440	ANCHOR	9	9	7	;TBFG_11016.1118492.+:432(TTG)*,	;MRA_1006.1116032.+:432(TTG)*,	;Rv0997.1114724.+:432(TTG)*,	;TBXG_02970-5.3296998.-:432(TTG)*,	;x.3297243.-:432(TTG),	;TBFG_11016.1115520.+:432(TTG)*,	;TBFG_11016.1115519.+:432(TTG)*,	;x.1115519.+:432(TTG),	;TBSG_03010-1.3293977.-:432(TTG)*,
513	ANCHOR	9	9	8	;TBFG_13409.3800842.+:642(ATG)*,	;MRA_3413.3797490.+:642(ATG)*,	;Rv3373.3788367.+:642(ATG)*,	;TBXG_03402-5.3785350.+:642(ATG)*,	;TBMG_03424.3784237.+:642(ATG)*,	;TBFG_13409.3779981.+:642(ATG)*,	;TBFG_13409.3779981.+:642(ATG)*,	;x.3779980.+:642(ATG),	;TBSG_03447-1.3780971.+:642(ATG)*,
1285	ANCHOR	9	9	8	;TBFG_10508.593203.+:876(ATG)*,	;MRA_0506.591368.+:876(ATG)*,	;Rv0499.590058.+:876(ATG)*,	;TBXG_00501-5.590294.+:876(ATG)*,	;TBMG_00504.590237.+:876(ATG)*,	;TBFG_10508.590220.+:876(ATG)*,	;TBFG_10508.590219.+:876(ATG)*,	;x.590219.+:876(ATG),	;TBSG_00509-1.590293.+:876(ATG)*,
1284	ANCHOR	9	9	8	;TBFG_10250.298433.-:747(ATG)*,	;MRA_0256.299478.-:747(ATG)*,	;Rv0247c.298116.-:747(ATG)*,	;TBXG_00250-5.298055.-:747(ATG)*,	;TBMG_00249.298056.-:747(ATG)*,	;TBFG_10250.298055.-:747(ATG)*,	;TBFG_10250.298054.-:747(ATG)*,	;x.298054.-:747(ATG),	;TBSG_00252-1.298056.-:747(ATG)*,
1287	ANCHOR	9	9	8	;TBFG_12329.2588639.-:846(ATG)*,	;MRA_2323.2587755.-:846(ATG)*,	;Rv2307c.2577851.-:846(ATG)*,	;TBXG_01661-5.1838857.+:846(ATG)*,	;TBMG_01677.1838741.+:846(ATG)*,	;TBFG_12329.2570962.-:846(ATG)*,	;TBFG_12329.2570962.-:846(ATG)*,	;x.2570961.-:846(ATG),	;TBSG_01687-1.1838628.+:846(ATG)*,
1004	ANCHOR	9	9	8	;TBFG_13486.3884830.+:1368(ATG)*,	;MRA_3490.3879796.+:1368(ATG)*,	;Rv3449.3871119.+:1368(ATG)*,	;TBXG_03471-5.3862046.+:1368(ATG)*,	;TBMG_03497.3860936.+:1368(ATG)*,	;TBFG_13486.3856623.+:1368(ATG)*,	;TBFG_13486.3856623.+:1368(ATG)*,	;x.3856622.+:1368(ATG),	;TBSG_03519-1.3857438.+:1368(ATG)*,
1281	ANCHOR	9	9	8	;TBFG_12963.3311444.-:600(ATG)*,	;MRA_2976.3311963.-:600(ATG)*,	;Rv2949c.3299971.-:600(ATG)*,	;TBXG_01012-5.1113635.+:600(ATG)*,	;TBMG_01022.1113633.+:600(ATG)*,	;TBFG_12963.3295471.-:600(ATG)*,	;TBFG_12963.3295471.-:600(ATG)*,	;x.3295470.-:600(ATG),	;TBSG_01030-1.1113633.+:600(ATG)*,
1280	ANCHOR	9	9	8	;TBFG_11137.1244652.+:699(GTG)*,	;MRA_1125.1242195.+:699(GTG)*,	;Rv1115.1240885.+:699(GTG)*,	;TBXG_02848-5.3171063.-:699(GTG)*,	;TBMG_02868.3171292.-:699(GTG)*,	;TBFG_11137.1241679.+:699(GTG)*,	;TBFG_11137.1241678.+:699(GTG)*,	;x.1241678.+:699(GTG),	;TBSG_02884-1.3168025.-:699(GTG)*,
1283	ANCHOR	9	9	8	;TBFG_13761.4193616.+:2331(ATG)*,2367(ATG),	;MRA_3767.4189061.+:2331(ATG)*,2367(ATG),	;Rv3729.4180615.+:2331(ATG)*,2367(ATG),	;TBXG_03744-5.4168430.+:2331(ATG)*,2367(ATG),	;TBMG_03774.4167560.+:2331(ATG),2367(ATG)*,	;TBFG_13761.4166554.+:2331(ATG)*,2367(ATG),	;TBFG_13761.4166554.+:2331(ATG)*,2367(ATG),	;x.4166553.+:2331(ATG),2367(ATG),	;TBSG_03797-1.4164164.+:2331(ATG)*,2367(ATG),
1282	ANCHOR	9	9	8	;TBFG_12847.3149737.-:1083(ATG)*,	;MRA_2855.3150091.-:1083(ATG)*,	;Rv2832c.3138099.-:1083(ATG)*,	;TBXG_01130-5.1275840.+:1083(ATG)*,	;TBMG_01140.1275728.+:1083(ATG)*,	;TBFG_12847.3133766.-:1083(ATG)*,	;TBFG_12847.3133766.-:1083(ATG)*,	;x.3133765.-:1083(ATG),	;TBSG_01149-1.1275672.+:1083(ATG)*,
1003	ANCHOR	9	9	8	;TBFG_10739.821408.-:906(ATG)*,	;MRA_0733.818845.-:906(ATG)*,	;Rv0725c.817539.-:906(ATG)*,	;TBXG_00732-5.818544.-:906(ATG)*,	;TBMG_03997.818539.-:906(ATG)*,	;TBFG_10739.818425.-:906(ATG)*,	;TBFG_10739.818424.-:906(ATG)*,	;x.818424.-:906(ATG),	;TBSG_00743-1.818543.-:906(ATG)*,
879	ANCHOR	9	9	7	;TBFG_11539.1702496.+:504(ATG)*,	;x.1699376.+:504(ATG),	;Rv1507A.1697859.+:504(ATG)*,	;TBXG_02451-5.2715490.-:504(ATG)*,	;TBMG_02471.2715607.-:504(ATG)*,	;TBFG_11539.1697536.+:504(ATG)*,	;TBFG_11539.1697535.+:504(ATG)*,	;x.1697535.+:504(ATG),	;TBSG_02482-1.2712280.-:504(ATG)*,
1289	ANCHOR	9	9	8	;TBFG_10385.459436.-:552(GTG),651(ATG),663(GTG)*,	;MRA_0388.457631.-:552(GTG),651(ATG),663(GTG)*,	;Rv0380c.456268.-:552(GTG)*,651(ATG),663(GTG),	;TBXG_00379-5.456526.-:552(GTG),651(ATG)*,663(GTG),	;TBMG_00381.456525.-:552(GTG),651(ATG),663(GTG)*,	;TBFG_10385.456452.-:552(GTG),651(ATG),663(GTG)*,	;TBFG_10385.456451.-:552(GTG),651(ATG),663(GTG)*,	;x.456451.-:552(GTG),651(ATG),663(GTG),	;TBSG_00384-1.456525.-:552(GTG),651(ATG)*,663(GTG),
1288	ANCHOR	9	9	8	;TBFG_11246.1369573.+:465(ATG),582(ATG)*,660(ATG),	;MRA_1231.1367118.+:465(ATG),582(ATG),660(ATG)*,	;Rv1222.1365808.+:465(ATG)*,582(ATG),660(ATG),	;TBXG_02740-5.3046256.-:465(ATG),582(ATG),660(ATG)*,	;TBMG_02760.3046485.-:465(ATG),582(ATG),660(ATG)*,	;TBFG_11246.1366546.+:465(ATG),582(ATG)*,660(ATG),	;TBFG_11246.1366545.+:465(ATG),582(ATG)*,660(ATG),	;x.1366545.+:465(ATG),582(ATG),660(ATG),	;TBSG_02774-1.3043157.-:465(ATG),582(ATG),660(ATG)*,
514	ANCHOR	9	9	8	;TBFG_12656.2978168.+:447(ATG)*,	;MRA_2667.2976819.+:447(ATG)*,	;Rv2638.2964851.+:447(ATG)*,	;TBXG_01323-5.1449076.-:447(ATG)*,	;TBMG_01333.1448964.-:447(ATG)*,	;TBFG_12656.2960691.+:447(ATG)*,	;TBFG_12656.2960691.+:447(ATG)*,	;x.2960690.+:447(ATG),	;TBSG_01344-1.1448908.-:447(ATG)*,
3430	ANCHOR	9	9	8	;TBFG_12565.2881379.+:279(GTG)*,	;MRA_2573.2880029.+:279(GTG)*,	;Rv2545.2868061.+:279(GTG)*,	;TBXG_01416-5.1545866.-:279(GTG)*,	;TBMG_01428.1545753.-:279(GTG)*,	;TBFG_12565.2863902.+:279(GTG)*,	;TBFG_12565.2863902.+:279(GTG)*,	;x.2863901.+:279(GTG),	;TBSG_01439-1.1545697.-:279(GTG)*,
1579	ANCHOR	9	9	8	;TBFG_13625.4047155.+:318(ATG)*,	;MRA_3631.4043040.+:318(ATG)*,	;Rv3592.4034374.+:318(ATG)*,	;TBXG_03605-5.4020603.+:318(ATG)*,	;TBMG_03631.4019844.+:318(ATG)*,	;TBFG_13625.4018957.+:318(ATG)*,	;TBFG_13625.4018957.+:318(ATG)*,	;x.4018956.+:318(ATG),	;TBSG_03658-1.4016337.+:318(ATG)*,
1578	ANCHOR	9	9	8	;TBFG_12864.3169159.-:624(ATG)*,	;MRA_2872.3169513.-:624(ATG)*,	;Rv2849c.3157521.-:624(ATG)*,	;TBXG_01113-5.1256418.+:624(ATG)*,	;TBMG_01123.1256306.+:624(ATG)*,	;TBFG_12864.3153188.-:624(ATG)*,	;TBFG_12864.3153188.-:624(ATG)*,	;x.3153187.-:624(ATG),	;TBSG_01132-1.1256250.+:624(ATG)*,
689	ANCHOR	9	9	8	;TBFG_10148.175074.+:1521(ATG)*,	;MRA_0154.176117.+:1521(ATG)*,	;Rv0147.174758.+:1521(ATG)*,	;TBXG_00148-5.174695.+:1521(ATG)*,	;TBMG_00148.174697.+:1521(ATG)*,	;TBFG_10148.174695.+:1521(ATG)*,	;TBFG_10148.174695.+:1521(ATG)*,	;x.174695.+:1521(ATG),	;TBSG_00150-1.174696.+:1521(ATG)*,
3431	ANCHOR	9	9	8	;TBFG_10696.785695.+:375(ATG)*,	;MRA_0691.783240.+:375(ATG)*,	;Rv0682.781934.+:375(ATG)*,	;TBXG_00688-5.782777.+:375(ATG)*,	;TBMG_00695.782718.+:375(ATG)*,	;TBFG_10696.782712.+:375(ATG)*,	;TBFG_10696.782711.+:375(ATG)*,	;x.782711.+:375(ATG),	;TBSG_00699-1.782776.+:375(ATG)*,
685	ANCHOR	9	9	8	;TBFG_13140.3499297.+:603(ATG)*,	;MRA_3152.3498330.+:603(ATG)*,	;Rv3120.3486174.+:603(ATG)*,	;TBXG_03142-5.3486752.+:603(ATG)*,	;TBMG_03164.3486997.+:603(ATG)*,	;TBFG_13140.3482799.+:603(ATG)*,	;TBFG_13140.3482799.+:603(ATG)*,	;x.3482798.+:603(ATG),	;TBSG_03184-1.3483731.+:603(ATG)*,
1572	ANCHOR	9	9	8	;TBFG_11275.1396961.-:789(ATG)*,	;MRA_1257.1394504.-:789(ATG)*,	;Rv1249c.1393194.-:789(ATG)*,	;TBXG_02712-5.3018869.+:789(ATG)*,	;TBMG_02732.3019097.+:789(ATG)*,	;TBFG_11275.1393933.-:789(ATG)*,	;TBFG_11275.1393932.-:789(ATG)*,	;x.1393932.-:789(ATG),	;TBSG_02746-1.3015770.+:789(ATG)*,
687	ANCHOR	9	9	8	;TBFG_12075.2298335.-:1074(ATG)*,	;MRA_2053.2293623.-:1074(ATG)*,	;Rv2038c.2283723.-:1074(ATG)*,	;TBXG_01928-5.2132871.+:1074(ATG)*,	;TBMG_01943.2132991.+:1074(ATG)*,	;TBFG_12075.2278464.-:1074(ATG)*,	;TBFG_12075.2278463.-:1074(ATG)*,	;x.2278463.-:1074(ATG),	;TBSG_01956-1.2131080.+:1074(ATG)*,
686	ANCHOR	9	9	8	;TBFG_12273.2530264.+:348(GTG)*,	;MRA_2264.2528020.+:348(GTG)*,	;Rv2244.2518118.+:348(GTG)*,	;TBXG_01718-5.1898591.-:348(GTG)*,	;TBMG_01736.1898473.-:348(GTG)*,	;TBFG_12273.2511229.+:348(GTG)*,	;TBFG_12273.2511229.+:348(GTG)*,	;x.2511228.+:348(GTG),	;TBSG_01746-1.1898361.-:348(GTG)*,
681	ANCHOR	9	9	8	;TBFG_11966.2199270.+:2520(ATG)*,	;MRA_1947.2200914.+:2520(ATG)*,	;Rv1937.2191015.+:2520(ATG)*,	;TBXG_02037-5.2231939.-:2520(ATG)*,	;TBMG_02055.2232058.-:2520(ATG)*,	;TBFG_11966.2180755.+:2520(ATG)*,	;TBFG_11966.2180754.+:2520(ATG)*,	;x.2180754.+:2520(ATG),	;TBSG_02065-1.2228789.-:2520(ATG)*,
680	ANCHOR	9	9	8	;TBFG_13883.4335072.+:534(ATG)*,	;MRA_3887.4330517.+:534(ATG)*,	;Rv3847.4322071.+:534(ATG)*,	;TBXG_03867-5.4309886.+:534(ATG)*,	;TBMG_03896.4309017.+:534(ATG)*,	;TBFG_13883.4308010.+:534(ATG)*,	;TBFG_13883.4308010.+:534(ATG)*,	;x.4308009.+:534(ATG),	;TBSG_03920-1.4305621.+:534(ATG)*,
683	ANCHOR	9	9	8	;TBFG_11265.1387968.+:990(GTG)*,	;MRA_1249.1385512.+:990(GTG)*,	;Rv1240.1384202.+:990(GTG)*,	;TBXG_02721-5.3027861.-:990(GTG)*,	;TBMG_02741.3028089.-:990(GTG)*,	;TBFG_11265.1384941.+:990(GTG)*,	;TBFG_11265.1384940.+:990(GTG)*,	;x.1384940.+:990(GTG),	;TBSG_02755-1.3024762.-:990(GTG)*,
682	ANCHOR	9	9	8	;TBFG_13103.3464651.+:1107(ATG)*,	;MRA_3118.3465043.+:1107(ATG)*,	;Rv3086.3452887.+:1107(ATG)*,	;TBXG_00873-5.960894.-:1107(ATG)*,	;TBMG_00881.960889.-:1107(ATG)*,	;TBFG_13103.3448153.+:1107(ATG)*,	;TBFG_13103.3448153.+:1107(ATG)*,	;x.3448152.+:1107(ATG),	;TBSG_00887-1.960892.-:1107(ATG)*,
458	ANCHOR	9	9	8	;TBFG_10823.906205.+:1584(GTG)*,	;MRA_0818.905000.+:1584(GTG)*,	;Rv0808.903694.+:1584(GTG)*,	;TBXG_00815-5.903541.+:1584(GTG)*,	;TBMG_00822.903536.+:1584(GTG)*,	;TBFG_10823.903223.+:1584(GTG)*,	;TBFG_10823.903222.+:1584(GTG)*,	;x.903222.+:1584(GTG),	;TBSG_00828-1.903539.+:1584(GTG)*,
3433	ANCHOR	9	9	8	;TBFG_11585.1764816.+:741(ATG)*,744(ATG),	;MRA_1565.1761695.+:741(ATG),744(ATG)*,	;Rv1553.1760178.+:741(ATG),744(ATG)*,	;TBXG_02406-5.2653170.-:741(ATG),744(ATG)*,	;TBMG_02425.2653287.-:741(ATG),744(ATG)*,	;TBFG_11585.1759856.+:741(ATG)*,744(ATG),	;TBFG_11585.1759855.+:741(ATG)*,744(ATG),	;x.1759855.+:741(ATG),744(ATG),	;TBSG_02437-1.2649960.-:741(ATG)*,744(ATG),
459	ANCHOR	9	9	8	;TBFG_13259.3618890.-:1143(ATG)*,	;MRA_3271.3617895.-:1143(ATG)*,	;Rv3230c.3607112.-:1143(ATG)*,	;TBXG_03259-5.3606345.-:1143(ATG)*,	;TBMG_03278.3605232.-:1143(ATG)*,	;TBFG_13259.3601034.-:1143(ATG)*,	;TBFG_13259.3601034.-:1143(ATG)*,	;x.3601033.-:1143(ATG),	;TBSG_03301-1.3601966.-:1143(ATG)*,
1534-2	ANCHOR	9	9	8	;TBFG_13650.4072987.-:285(ATG)*,	;MRA_3655.4068431.-:285(ATG)*,	;Rv3619c.4059984.-:285(ATG)*,	;TBXG_03628-5.4046213.-:285(ATG)*,	;TBMG_03656.4045343.-:285(ATG)*,	;TBFG_13650.4044567.-:285(ATG)*,	;TBFG_13650.4044567.-:285(ATG)*,	;x.4044566.-:285(ATG),	;TBSG_03681-1.4041947.-:285(ATG)*,
1225	NON_ANCHOR	15	9	8	;TBFG_13459.3854857.+:522(ATG)*,531(ATG),;TBFG_13465.3861412.+:528(ATG),537(ATG)*,;TBFG_13458.3854060.+:522(ATG),531(ATG)*,	;MRA_3466.3852412.+:699(ATG)*,;MRA_3465.3851447.+:522(ATG),531(ATG)*,;MRA_3469.3856379.+:528(ATG),537(ATG)*,	;Rv3425.3842769.+:522(ATG),531(ATG)*,;Rv3426.3843734.+:699(ATG)*,;Rv3429.3847701.+:528(ATG),537(ATG)*,	;TBXG_03450-5.3838629.+:528(ATG),537(ATG)*,	;TBMG_03476.3837519.+:528(ATG),537(ATG)*,	;TBFG_13465.3833206.+:528(ATG),537(ATG)*,	;TBFG_13465.3833206.+:528(ATG),537(ATG)*,	;x.3833205.+:528(ATG),537(ATG),	;TBSG_03498-1.3834021.+:528(ATG),537(ATG)*,
873	ANCHOR	9	9	8	;TBFG_11834.2053175.-:1920(GTG),1953(ATG)*,	;MRA_1816.2054855.-:1920(GTG),1953(ATG)*,	;Rv1803c.2044923.-:1920(GTG)*,1953(ATG),	;TBXG_02174-5.2379186.+:1920(GTG),1953(ATG)*,	;TBMG_02193.2379304.+:1920(GTG),1953(ATG)*,	;TBFG_11834.2033565.-:1920(GTG),1953(ATG)*,	;TBFG_11834.2033564.-:1920(GTG),1953(ATG)*,	;x.2033564.-:1920(GTG),1953(ATG),	;TBSG_02204-1.2376035.+:1920(GTG),1953(ATG)*,
620	ANCHOR	9	9	8	;TBFG_10139.166142.+:504(GTG)*,	;MRA_0145.167185.+:504(GTG)*,	;Rv0138.165826.+:504(GTG)*,	;TBXG_00139-5.166085.+:504(GTG)*,	;TBMG_00139.166087.+:504(GTG)*,	;TBFG_10139.166085.+:504(GTG)*,	;TBFG_10139.166085.+:504(GTG)*,	;x.166085.+:504(GTG),	;TBSG_00140-1.166086.+:504(GTG)*,
3436	ANCHOR	9	9	8	;TBFG_12309.2572119.+:1629(ATG)*,	;MRA_2305.2571235.+:1629(ATG)*,	;Rv2287.2561331.+:1629(ATG)*,	;TBXG_01679-5.1855377.-:1629(ATG)*,	;TBMG_01696.1855261.-:1629(ATG)*,	;TBFG_12309.2554442.+:1629(ATG)*,	;TBFG_12309.2554442.+:1629(ATG)*,	;x.2554441.+:1629(ATG),	;TBSG_01706-1.1855148.-:1629(ATG)*,
626	ANCHOR	9	9	8	;TBFG_10741.823712.-:657(ATG)*,	;MRA_0735.821149.-:657(ATG)*,	;Rv0727c.819843.-:657(ATG)*,	;TBXG_00734-5.820848.-:657(ATG)*,	;TBMG_00741.820843.-:657(ATG)*,	;TBFG_10741.820729.-:657(ATG)*,	;TBFG_10741.820728.-:657(ATG)*,	;x.820728.-:657(ATG),	;TBSG_00745-1.820847.-:657(ATG)*,
2741	ANCHOR	9	9	8	;TBFG_10561.644324.-:1716(ATG)*,	;MRA_0558.642406.-:1716(ATG)*,	;Rv0551c.641096.-:1716(ATG)*,	;TBXG_00553-5.641416.-:1716(ATG)*,	;TBMG_00556.641357.-:1716(ATG)*,	;TBFG_10561.641342.-:1716(ATG)*,	;TBFG_10561.641341.-:1716(ATG)*,	;x.641341.-:1716(ATG),	;TBSG_00562-1.641415.-:1716(ATG)*,
625	ANCHOR	9	9	8	;TBFG_11171.1279314.+:651(ATG)*,	;MRA_1157.1276860.+:651(ATG)*,	;Rv1147.1275550.+:651(ATG)*,	;TBXG_02815-5.3136455.-:651(ATG)*,	;TBMG_02835.3136685.-:651(ATG)*,	;TBFG_11171.1276286.+:651(ATG)*,	;TBFG_11171.1276285.+:651(ATG)*,	;x.1276285.+:651(ATG),	;TBSG_02850-1.3133418.-:651(ATG)*,
2740	ANCHOR	9	9	8	;TBFG_12234.2483478.+:711(GTG)*,	;MRA_2222.2481234.+:711(GTG)*,	;Rv2206.2471332.+:711(GTG)*,	;TBXG_01757-5.1945378.-:711(GTG)*,	;TBMG_01775.1945259.-:711(GTG)*,	;TBFG_12234.2464443.+:711(GTG)*,	;TBFG_12234.2464443.+:711(GTG)*,	;x.2464442.+:711(GTG),	;TBSG_01786-1.1945147.-:711(GTG)*,
624	ANCHOR	9	9	8	;TBFG_12625.2946488.-:900(ATG)*,	;MRA_2634.2945139.-:900(ATG)*,	;Rv2606c.2933171.-:900(ATG)*,	;TBXG_01354-5.1480756.+:900(ATG)*,	;TBMG_01365.1480644.+:900(ATG)*,	;TBFG_12625.2929011.-:900(ATG)*,	;TBFG_12625.2929011.-:900(ATG)*,	;x.2929010.-:900(ATG),	;TBSG_01375-1.1480588.+:900(ATG)*,
2743	ANCHOR	9	9	7	;TBFG_12256.2513778.+:702(GTG)*,	;x.2511534.+:702(GTG),	;Rv2227.2501632.+:702(GTG)*,	;TBXG_01735-5.1915077.-:702(GTG)*,	;TBMG_01753.1914959.-:702(GTG)*,	;TBFG_12256.2494743.+:702(GTG)*,	;TBFG_12256.2494743.+:702(GTG)*,	;x.2494742.+:702(GTG),	;TBSG_01764-1.1914847.-:702(GTG)*,
407	ANCHOR	9	9	8	;TBFG_11935.2160686.-:471(ATG)*,	;MRA_1917.2162357.-:471(ATG)*,	;Rv1906c.2152425.-:471(ATG)*,	;TBXG_02068-5.2270316.+:471(ATG)*,	;TBMG_02086.2270435.+:471(ATG)*,	;TBFG_11935.2142378.-:471(ATG)*,	;TBFG_11935.2142377.-:471(ATG)*,	;x.2142377.-:471(ATG),	;TBSG_02097-1.2267166.+:471(ATG)*,
450	ANCHOR	9	9	8	;TBFG_13114.3477542.-:1314(GTG)*,	;MRA_3129.3477934.-:1314(GTG)*,	;Rv3097c.3465778.-:1314(GTG)*,	;TBXG_00862-5.948003.+:1314(GTG)*,	;TBMG_00870.947998.+:1314(GTG)*,	;TBFG_13114.3461044.-:1314(GTG)*,	;TBFG_13114.3461044.-:1314(GTG)*,	;x.3461043.-:1314(GTG),	;TBSG_00876-1.948001.+:1314(GTG)*,
405	ANCHOR	9	9	8	;TBFG_10917.1006266.-:264(ATG)*,	;MRA_0905A.1003748.-:264(ATG)*,	;Rv0898c.1002441.-:264(ATG)*,	;TBXG_03069-5.3409291.+:264(ATG)*,	;TBMG_03090.3409537.+:264(ATG)*,	;TBFG_10917.1003293.-:264(ATG)*,	;TBFG_10917.1003292.-:264(ATG)*,	;x.1003292.-:264(ATG),	;TBSG_03110.1.3406270.+:264(ATG)*,
1372	ANCHOR	9	9	8	;TBFG_10173.204384.+:1593(TTG)*,	;MRA_0180.205428.+:1593(TTG)*,	;Rv0172.204068.+:1593(TTG)*,	;TBXG_00174-5.204005.+:1593(TTG)*,	;TBMG_00173.204007.+:1593(TTG)*,	;TBFG_10173.204005.+:1593(TTG)*,	;TBFG_10173.204005.+:1593(TTG)*,	;x.204005.+:1593(TTG),	;TBSG_00175-1.204006.+:1593(TTG)*,
1375	ANCHOR	9	9	8	;TBFG_12629.2951182.-:1137(ATG)*,	;MRA_2638.2949833.-:1137(ATG)*,	;Rv2610c.2937865.-:1137(ATG)*,	;TBXG_01350-5.1476062.+:1137(ATG)*,	;TBMG_01361.1475950.+:1137(ATG)*,	;TBFG_12629.2933705.-:1137(ATG)*,	;TBFG_12629.2933705.-:1137(ATG)*,	;x.2933704.-:1137(ATG),	;TBSG_01371-1.1475894.+:1137(ATG)*,
1374	ANCHOR	9	9	8	;TBFG_12153.2393369.-:855(ATG)*,	;MRA_2136.2389708.-:855(ATG)*,	;Rv2121c.2379806.-:855(ATG)*,	;TBXG_01843-5.2035427.+:855(ATG)*,	;TBMG_01859.2035309.+:855(ATG)*,	;TBFG_12153.2374393.-:855(ATG)*,	;TBFG_12153.2374393.-:855(ATG)*,	;x.2374392.-:855(ATG),	;TBSG_01872-1.2035197.+:855(ATG)*,
1377	ANCHOR	9	9	4	;x.3180065.+:216(ATG),	;MRA_2881.3180419.+:216(ATG)*,	;x.3168427.+:216(ATG),	;TBXG_01104-5.1245512.-:216(ATG)*,	;TBMG_01114.1245400.-:216(ATG)*,	;x.3164094.+:216(ATG),	;x.3164094.+:216(ATG),	;x.3164093.+:216(ATG),	;TBSG_01123-1.1245344.-:216(ATG)*,
400	ANCHOR	9	9	8	;TBFG_13891.4341199.+:651(GTG)*,	;MRA_3895.4336645.+:651(GTG)*,	;Rv3855.4328199.+:651(GTG)*,	;TBXG_03875-5.4316014.+:651(GTG)*,	;TBMG_03904.4315145.+:651(GTG)*,	;TBFG_13891.4314138.+:651(GTG)*,	;TBFG_13891.4314138.+:651(GTG)*,	;x.4314137.+:651(GTG),	;TBSG_03928-1.4311749.+:651(GTG)*,
1379	ANCHOR	9	9	8	;TBFG_11290.1416854.+:1194(GTG)*,	;MRA_1272.1414397.+:1194(GTG)*,	;Rv1264.1413087.+:1194(GTG)*,	;TBXG_02697-5.2998976.-:1194(GTG)*,	;TBMG_02717.2999204.-:1194(GTG)*,	;TBFG_11290.1413826.+:1194(GTG)*,	;TBFG_11290.1413825.+:1194(GTG)*,	;x.1413825.+:1194(GTG),	;TBSG_02731-1.2995877.-:1194(GTG)*,
1378	ANCHOR	9	9	8	;TBFG_13184.3544765.-:1272(GTG)*,	;MRA_3196.3543798.-:1272(GTG)*,	;Rv3163c.3531642.-:1272(GTG)*,	;TBXG_03186-5.3533578.-:1272(GTG)*,	;TBMG_03206.3532465.-:1272(GTG)*,	;TBFG_13184.3528267.-:1272(GTG)*,	;TBFG_13184.3528267.-:1272(GTG)*,	;x.3528266.-:1272(GTG),	;TBSG_03228-1.3529199.-:1272(GTG)*,
1342	ANCHOR	9	9	8	;TBFG_13581.4000166.-:915(ATG)*,	;MRA_3587.3996048.-:915(ATG)*,	;Rv3548c.3987382.-:915(ATG)*,	;TBXG_03563-5.3973614.-:915(ATG)*,	;TBMG_03587.3972855.-:915(ATG)*,	;TBFG_13581.3971968.-:915(ATG)*,	;TBFG_13581.3971968.-:915(ATG)*,	;x.3971967.-:915(ATG),	;TBSG_03614-1.3969348.-:915(ATG)*,
409	ANCHOR	9	9	8	;TBFG_12366.2631326.+:258(TTG),294(ATG)*,	;MRA_2362.2630433.+:258(TTG)*,294(ATG),	;Rv2342.2620529.+:258(TTG)*,294(ATG),	;TBXG_01621-5.1796178.-:258(TTG),294(ATG)*,	;TBMG_01636.1796062.-:258(TTG),294(ATG)*,	;TBFG_12366.2613650.+:258(TTG),294(ATG)*,	;TBFG_12366.2613650.+:258(TTG),294(ATG)*,	;x.2613649.+:258(TTG),294(ATG),	;TBSG_01645-1.1795949.-:258(TTG),294(ATG)*,
408	ANCHOR	9	9	8	;TBFG_10997.1098828.+:174(ATG)*,525(GTG),	;MRA_0986.1096367.+:174(ATG)*,525(GTG),	;Rv0979A.1095059.+:174(ATG)*,525(GTG),	;TBXG_02989-5.3316663.-:174(ATG),525(GTG)*,	;TBMG_03010.3316908.-:174(ATG),525(GTG)*,	;TBFG_10997.1095855.+:174(ATG),525(GTG)*,	;TBFG_10997.1095854.+:174(ATG),525(GTG)*,	;x.1095854.+:174(ATG),525(GTG),	;TBSG_03029-1.3313642.-:174(ATG),525(GTG)*,
3834	ANCHOR	9	9	8	;TBFG_11735.1942258.-:390(GTG)*,	;MRA_1730.1948548.-:390(GTG)*,	;Rv1720c.1947030.-:390(GTG)*,	;TBXG_02257-5.2475554.+:390(GTG)*,	;TBMG_02275.2475673.+:390(GTG)*,	;TBFG_11735.1937299.-:390(GTG)*,	;TBFG_11735.1937298.-:390(GTG)*,	;x.1937298.-:390(GTG),	;TBSG_02287-1.2472403.+:390(GTG)*,
3835	ANCHOR	9	9	7	;TBFG_11160.1269202.+:405(GTG)*,	;MRA_1147.1266748.+:405(GTG)*,	;x.1265438.+:405(GTG),	;TBXG_02826-5.3146509.-:405(GTG)*,	;TBMG_02845.3146739.-:405(GTG)*,	;TBFG_11160.1266232.+:405(GTG)*,	;TBFG_11160.1266231.+:405(GTG)*,	;x.1266231.+:405(GTG),	;TBSG_02861-1.3143472.-:405(GTG)*,
3836	ANCHOR	9	9	8	;TBFG_12435.2720192.+:843(ATG)*,	;MRA_2431.2717486.+:822(ATG)*,	;Rv2407.2705518.+:822(ATG)*,	;TBXG_01553-5.1708279.-:843(ATG)*,	;TBMG_01567.1708164.-:843(ATG)*,	;TBFG_12435.2701491.+:843(ATG)*,	;TBFG_12435.2701491.+:843(ATG)*,	;x.2701490.+:843(ATG),	;TBSG_01577-1.1708108.-:843(ATG)*,
453	ANCHOR	9	9	8	;TBFG_11873.2103408.-:951(GTG)*,	;MRA_1856.2105150.-:951(GTG)*,	;Rv1845c.2095218.-:951(GTG)*,	;TBXG_02131-5.2327595.+:951(GTG)*,	;TBMG_02149.2327713.+:951(GTG)*,	;TBFG_11873.2085100.-:951(GTG)*,	;TBFG_11873.2085099.-:951(GTG)*,	;x.2085099.-:951(GTG),	;TBSG_02160-1.2324444.+:951(GTG)*,
3830	ANCHOR	9	9	8	;TBFG_12476.2766336.-:519(TTG),567(ATG)*,	;MRA_2476.2763630.-:519(TTG)*,567(ATG),	;Rv2450c.2751662.-:519(TTG)*,567(ATG),	;TBXG_01508-5.1662132.+:519(TTG),567(ATG)*,	;TBMG_01522.1662017.+:519(TTG),567(ATG)*,	;TBFG_12476.2747638.-:519(TTG),567(ATG)*,	;TBFG_12476.2747638.-:519(TTG),567(ATG)*,	;x.2747637.-:519(TTG),567(ATG),	;TBSG_01532-1.1661961.+:519(TTG),567(ATG)*,
2031	ANCHOR	9	9	8	;TBFG_13343.3712362.-:312(ATG)*,	;MRA_3354.3711546.-:312(ATG)*,	;Rv3312A.3700705.-:312(ATG)*,	;TBXG_03341-5.3699875.-:312(ATG)*,	;TBMG_03361.3698762.-:312(ATG)*,	;TBFG_13343.3694506.-:312(ATG)*,	;TBFG_13343.3694506.-:312(ATG)*,	;x.3694505.-:312(ATG),	;TBSG_03384-1.3695496.-:312(ATG)*,
3832	ANCHOR	9	9	8	;TBFG_11426.1578453.-:402(ATG)*,	;MRA_1406.1575422.-:402(ATG)*,	;Rv1397c.1574112.-:402(ATG)*,	;TBXG_02562-5.2839363.+:402(ATG)*,	;TBMG_02583.2839593.+:402(ATG)*,	;TBFG_11426.1573493.-:402(ATG)*,	;TBFG_11426.1573492.-:402(ATG)*,	;x.1573492.-:402(ATG),	;TBSG_02595-1.2836266.+:402(ATG)*,
3833	ANCHOR	9	9	2	;x.2452084.-:183(ATG),	;x.2449783.-:183(ATG),	;x.2439881.-:183(ATG),	;x.1976771.+:183(ATG),	;TBMG_01804.1976652.+:183(ATG)*,	;x.2433050.-:183(ATG),	;x.2433050.-:183(ATG),	;x.2433049.-:183(ATG),	;TBSG_01816-1.1976540.+:183(ATG)*,
454	ANCHOR	9	9	8	;TBFG_12906.3212323.-:1215(GTG),1227(TTG)*,	;MRA_2917.3212786.-:1215(GTG),1227(TTG)*,	;Rv2892c.3200794.-:1215(GTG),1227(TTG)*,	;TBXG_01069-5.1213146.+:1215(GTG)*,1227(TTG),	;TBMG_01080.1213034.+:1215(GTG)*,1227(TTG),	;TBFG_12906.3196352.-:1215(GTG),1227(TTG)*,	;TBFG_12906.3196352.-:1215(GTG),1227(TTG)*,	;x.3196351.-:1215(GTG),1227(TTG),	;TBSG_01088-1.1213032.+:1215(GTG)*,1227(TTG),
2030	ANCHOR	9	9	8	;TBFG_13544.3952094.-:837(ATG)*,	;MRA_3550.3947912.-:837(ATG)*,	;Rv3510c.3938421.-:837(ATG)*,	;TBXG_03525-5.3926796.-:837(ATG)*,	;TBMG_04113.3925686.-:837(ATG)*,	;TBFG_13544.3923896.-:837(ATG)*,	;TBFG_13544.3923896.-:837(ATG)*,	;x.3923895.-:837(ATG),	;TBSG_03577-1.3922179.-:837(ATG)*,
3838	ANCHOR	9	9	8	;TBFG_13827.4256148.+:3285(ATG)*,	;MRA_3833.4251593.+:3285(ATG)*,	;Rv3793.4243147.+:3285(ATG)*,	;TBXG_03810-5.4230962.+:3285(ATG)*,	;TBMG_03840.4230093.+:3285(ATG)*,	;TBFG_13827.4229086.+:3285(ATG)*,	;TBFG_13827.4229086.+:3285(ATG)*,	;x.4229085.+:3285(ATG),	;TBSG_03863-1.4226696.+:3285(ATG)*,
3839	ANCHOR	9	9	8	;TBFG_11489.1654166.+:2541(ATG)*,	;MRA_1470.1651046.+:2541(ATG)*,	;Rv1461.1649529.+:2541(ATG)*,	;TBXG_02500-5.2763820.-:2541(ATG)*,	;TBMG_02521.2763937.-:2541(ATG)*,	;TBFG_11489.1649206.+:2541(ATG)*,	;TBFG_11489.1649205.+:2541(ATG)*,	;x.1649205.+:2541(ATG),	;TBSG_02532-1.2760610.-:2541(ATG)*,
455	ANCHOR	9	9	8	;TBFG_12127.2365305.-:2721(GTG)*,	;MRA_2107.2359234.-:2721(GTG)*,	;Rv2092c.2349334.-:2721(GTG)*,	;TBXG_01874-5.2067241.+:2721(GTG)*,	;TBMG_01890.2067351.+:2721(GTG)*,	;TBFG_12127.2344079.-:2721(GTG)*,	;TBFG_12127.2344079.-:2721(GTG)*,	;x.2344078.-:2721(GTG),	;TBSG_01902-1.2065454.+:2721(GTG)*,
4031	ANCHOR	9	9	8	;TBFG_13764.4196993.+:1059(ATG)*,	;MRA_3770.4192438.+:1059(ATG)*,	;Rv3732.4183992.+:1059(ATG)*,	;TBXG_03747-5.4171807.+:1059(ATG)*,	;TBMG_03777.4170937.+:1059(ATG)*,	;TBFG_13764.4169931.+:1059(ATG)*,	;TBFG_13764.4169931.+:1059(ATG)*,	;x.4169930.+:1059(ATG),	;TBSG_03800-1.4167541.+:1059(ATG)*,
2749	ANCHOR	9	9	8	;TBFG_10625.713576.+:750(GTG)*,894(ATG),993(TTG),	;MRA_0623.711658.+:750(GTG),894(ATG),993(TTG)*,	;Rv0614.710348.+:750(GTG),894(ATG),993(TTG)*,	;TBXG_00617-5.710659.+:750(GTG),894(ATG)*,993(TTG),	;TBMG_00622.710600.+:750(GTG),894(ATG)*,993(TTG),	;TBFG_10625.710594.+:750(GTG)*,894(ATG),993(TTG),	;TBFG_10625.710593.+:750(GTG)*,894(ATG),993(TTG),	;x.710593.+:750(GTG),894(ATG),993(TTG),	;TBSG_00626-1.710658.+:750(GTG),894(ATG)*,993(TTG),
4032	ANCHOR	9	9	8	;TBFG_10847.927875.+:414(GTG)*,	;MRA_0841.926670.+:414(GTG)*,	;Rv0832.925364.+:414(GTG)*,	;TBXG_00839-5.925211.+:414(GTG)*,	;TBMG_00846.925206.+:414(GTG)*,	;TBFG_10847.924893.+:414(GTG)*,	;TBFG_10847.924892.+:414(GTG)*,	;x.924892.+:414(GTG),	;TBSG_00852-1.925209.+:414(GTG)*,
4035	ANCHOR	9	9	8	;TBFG_13215.3577547.+:1419(GTG)*,	;MRA_3229.3576565.+:1419(GTG)*,	;Rv3195.3565782.+:1419(GTG)*,	;TBXG_03215-5.3565002.+:1419(GTG)*,	;TBMG_03235.3563889.+:1419(GTG)*,	;TBFG_13215.3559691.+:1419(GTG)*,	;TBFG_13215.3559691.+:1419(GTG)*,	;x.3559690.+:1419(GTG),	;TBSG_03257-1.3560623.+:1419(GTG)*,
4034	ANCHOR	9	9	8	;TBFG_11202.1313095.+:327(GTG),381(GTG)*,	;MRA_1188.1310641.+:327(GTG)*,381(GTG),	;Rv1177.1309331.+:327(GTG)*,381(GTG),	;TBXG_02784-5.3102735.-:327(GTG)*,381(GTG),	;TBMG_02804.3102965.-:327(GTG)*,381(GTG),	;TBFG_11202.1310068.+:327(GTG),381(GTG)*,	;TBFG_11202.1310067.+:327(GTG),381(GTG)*,	;x.1310067.+:327(GTG),381(GTG),	;TBSG_02818-1.3099635.-:327(GTG)*,381(GTG),
4037	ANCHOR	9	9	1	;x.2215462.+:258(GTG),	;MRA_1974.2217106.+:258(GTG)*,	;x.2207207.+:258(GTG),	;x.2215747.-:258(GTG),	;x.2215866.-:258(GTG),	;x.2196947.+:258(GTG),	;x.2196946.+:258(GTG),	;x.2196946.+:258(GTG),	;x.2212597.-:258(GTG),
2748	ANCHOR	9	9	8	;TBFG_11107.1218714.+:435(ATG)*,453(GTG),	;MRA_1099.1216256.+:435(ATG),453(GTG)*,	;Rv1088.1214947.+:435(ATG)*,453(GTG),	;TBXG_02878-5.3196920.-:435(ATG)*,453(GTG),	;TBMG_02898.3197149.-:435(ATG)*,453(GTG),	;TBFG_11107.1215741.+:435(ATG)*,453(GTG),	;TBFG_11107.1215740.+:435(ATG)*,453(GTG),	;x.1215740.+:435(ATG),453(GTG),	;TBSG_02914-1.3193882.-:435(ATG)*,453(GTG),
4039	ANCHOR	9	9	8	;TBFG_13352.3719731.-:243(ATG)*,	;MRA_3363.3718915.-:243(ATG)*,	;Rv3321c.3708074.-:243(ATG)*,	;TBXG_03350-5.3707244.-:243(ATG)*,	;TBMG_03370.3706131.-:243(ATG)*,	;TBFG_13352.3701875.-:243(ATG)*,	;TBFG_13352.3701875.-:243(ATG)*,	;x.3701874.-:243(ATG),	;TBSG_03393-1.3702865.-:243(ATG)*,
4038	ANCHOR	9	9	8	;TBFG_13713.4137349.+:2433(ATG)*,	;MRA_3717.4132794.+:2433(ATG)*,	;Rv3682.4124348.+:2433(ATG)*,	;TBXG_03695-5.4112104.+:2433(ATG)*,	;TBMG_03724.4111234.+:2433(ATG)*,	;TBFG_13713.4110287.+:2433(ATG)*,	;TBFG_13713.4110287.+:2433(ATG)*,	;x.4110286.+:2433(ATG),	;TBSG_03748-1.4107838.+:2433(ATG)*,
1347	ANCHOR	9	9	8	;TBFG_10130.156894.-:1023(ATG)*,	;MRA_0136.157937.-:1023(ATG)*,	;Rv0129c.156578.-:1023(ATG)*,	;TBXG_00130-5.156837.-:1023(ATG)*,	;TBMG_00130.156839.-:1023(ATG)*,	;TBFG_10130.156837.-:1023(ATG)*,	;TBFG_10130.156837.-:1023(ATG)*,	;x.156837.-:1023(ATG),	;TBSG_00131-1.156838.-:1023(ATG)*,
1018	ANCHOR	9	9	8	;TBFG_10773.857722.+:1458(ATG)*,	;MRA_0768.855159.+:1458(ATG)*,	;Rv0758.853853.+:1458(ATG)*,	;TBXG_00766-5.855057.+:1458(ATG)*,	;TBMG_00773.855051.+:1458(ATG)*,	;TBFG_10773.854739.+:1458(ATG)*,	;TBFG_10773.854738.+:1458(ATG)*,	;x.854738.+:1458(ATG),	;TBSG_00777-1.855055.+:1458(ATG)*,
3224	ANCHOR	9	9	3	;x.65520.+:426(ATG),	;MRA_0063.66774.+:426(ATG)*,	;Rv0061.65416.+:426(ATG)*,	;x.65517.+:426(ATG),	;x.65519.+:426(ATG),	;x.65518.+:426(ATG),	;x.65518.+:426(ATG),	;Rv0061.65518.+:426(ATG)*,	;x.65518.+:426(ATG),
379	ANCHOR	9	9	3	;x.3301708.+:531(ATG),	;MRA_2970.3302227.+:531(ATG)*,	;Rv2943A.3290235.+:531(ATG)*,	;x.1123370.-:531(ATG),	;TBMG_04012.1123368.-:531(ATG)*,	;x.3285736.+:531(ATG),	;x.3285736.+:531(ATG),	;x.3285735.+:531(ATG),	;x.1123368.-:531(ATG),
3620	ANCHOR	9	9	8	;TBFG_10218.260244.+:1014(GTG)*,	;MRA_0224.261288.+:1014(GTG)*,	;Rv0216.259926.+:1014(GTG)*,	;TBXG_00218-5.259866.+:1014(GTG)*,	;TBMG_00217.259867.+:1014(GTG)*,	;TBFG_10218.259865.+:1014(GTG)*,	;TBFG_10218.259865.+:1014(GTG)*,	;x.259865.+:1014(GTG),	;TBSG_00219-1.259866.+:1014(GTG)*,
371	ANCHOR	9	9	8	;TBFG_13520.3916975.-:945(ATG)*,	;MRA_3525.3913299.-:945(ATG)*,	;Rv3485c.3904622.-:945(ATG)*,	;TBXG_03502-5.3894191.-:945(ATG)*,	;TBMG_03531.3893081.-:945(ATG)*,	;TBFG_13520.3888768.-:945(ATG)*,	;TBFG_13520.3888768.-:945(ATG)*,	;x.3888767.-:945(ATG),	;TBSG_03553-1.3889583.-:945(ATG)*,
370	ANCHOR	9	9	6	;TBFG_12979.3329458.+:519(GTG)*,	;x.3329977.+:519(GTG),	;x.3317985.+:519(GTG),	;TBXG_00996-5.1095621.-:519(GTG)*,	;TBMG_01006.1095619.-:519(GTG)*,	;TBFG_12979.3313485.+:519(GTG)*,	;TBFG_12979.3313485.+:519(GTG)*,	;x.3313484.+:519(GTG),	;TBSG_01013-1.1095619.-:519(GTG)*,
373	ANCHOR	9	9	8	;TBFG_11288.1413705.-:435(ATG)*,	;MRA_1270.1411248.-:435(ATG)*,	;Rv1262c.1409938.-:435(ATG)*,	;TBXG_02699-5.3002125.+:435(ATG)*,	;TBMG_02719.3002353.+:435(ATG)*,	;TBFG_11288.1410677.-:435(ATG)*,	;TBFG_11288.1410676.-:435(ATG)*,	;x.1410676.-:435(ATG),	;TBSG_02733-1.2999026.+:435(ATG)*,
372	ANCHOR	9	9	8	;TBFG_13437.3831945.-:1239(ATG)*,	;MRA_3442.3829331.-:1239(ATG)*,	;Rv3402c.3820653.-:1239(ATG)*,	;TBXG_03428-5.3816507.-:1239(ATG)*,	;TBMG_03453.3815397.-:1239(ATG)*,	;TBFG_13437.3811084.-:1239(ATG)*,	;TBFG_13437.3811084.-:1239(ATG)*,	;x.3811083.-:1239(ATG),	;TBSG_03475-1.3811899.-:1239(ATG)*,
375	ANCHOR	9	9	8	;TBFG_12465.2749466.-:2040(ATG),2217(ATG)*,	;MRA_2464.2746760.-:2040(ATG)*,2217(ATG),	;Rv2438c.2734792.-:2040(ATG)*,2217(ATG),	;TBXG_01520-5.1679002.+:2040(ATG),2217(ATG)*,	;TBMG_01534.1678887.+:2040(ATG),2217(ATG)*,	;TBFG_12465.2730768.-:2040(ATG),2217(ATG)*,	;TBFG_12465.2730768.-:2040(ATG),2217(ATG)*,	;x.2730767.-:2040(ATG),2217(ATG),	;TBSG_01544-1.1678831.+:2040(ATG),2217(ATG)*,
374	ANCHOR	9	9	8	;TBFG_13499.3894143.-:222(ATG),351(GTG)*,	;MRA_3503.3889109.-:222(ATG)*,351(GTG),	;Rv3462c.3880432.-:222(ATG)*,351(GTG),	;TBXG_03482-5.3871359.-:222(ATG)*,351(GTG),	;TBMG_03510.3870249.-:222(ATG)*,351(GTG),	;TBFG_13499.3865936.-:222(ATG),351(GTG)*,	;TBFG_13499.3865936.-:222(ATG),351(GTG)*,	;x.3865935.-:222(ATG),351(GTG),	;TBSG_03532-1.3866751.-:222(ATG)*,351(GTG),
377	ANCHOR	9	9	8	;TBFG_13556.3973497.+:1185(ATG)*,	;MRA_3562.3969379.+:1185(ATG)*,	;Rv3523.3960713.+:1185(ATG)*,	;TBXG_03538-5.3946945.+:1185(ATG)*,	;TBMG_03562.3946186.+:1185(ATG)*,	;TBFG_13556.3945299.+:1185(ATG)*,	;TBFG_13556.3945299.+:1185(ATG)*,	;x.3945298.+:1185(ATG),	;TBSG_03589-1.3942679.+:1185(ATG)*,
376	ANCHOR	9	9	8	;TBFG_10786.868442.+:432(ATG)*,435(ATG),	;MRA_0780.865880.+:432(ATG),435(ATG)*,	;Rv0771.864574.+:432(ATG),435(ATG)*,	;TBXG_00779-5.865778.+:432(ATG)*,435(ATG),	;TBMG_00786.865773.+:432(ATG),435(ATG)*,	;TBFG_10786.865460.+:432(ATG)*,435(ATG),	;TBFG_10786.865459.+:432(ATG)*,435(ATG),	;x.865459.+:432(ATG),435(ATG),	;TBSG_00791-1.865776.+:432(ATG)*,435(ATG),
2312	ANCHOR	9	9	8	;TBFG_12301.2561085.+:1191(ATG)*,	;MRA_2295.2558843.+:1191(ATG)*,	;Rv2276.2548939.+:1191(ATG)*,	;TBXG_01689-5.1867769.-:1191(ATG)*,	;TBMG_01706.1867653.-:1191(ATG)*,	;TBFG_12301.2542050.+:1191(ATG)*,	;TBFG_12301.2542050.+:1191(ATG)*,	;x.2542049.+:1191(ATG),	;TBSG_01716-1.1867540.-:1191(ATG)*,
3205	ANCHOR	9	9	8	;TBFG_13276.3639197.-:645(GTG)*,	;MRA_3288.3638202.-:645(GTG)*,	;Rv3247c.3627419.-:645(GTG)*,	;TBXG_03275-5.3626652.-:645(GTG)*,	;TBMG_03295.3625539.-:645(GTG)*,	;TBFG_13276.3621341.-:645(GTG)*,	;TBFG_13276.3621341.-:645(GTG)*,	;x.3621340.-:645(GTG),	;TBSG_03318-1.3622273.-:645(GTG)*,
392	ANCHOR	9	9	8	;TBFG_13707.4130153.+:675(GTG)*,	;MRA_3711.4125598.+:675(GTG)*,	;Rv3676.4117152.+:675(GTG)*,	;TBXG_03689-5.4104737.+:675(GTG)*,	;TBMG_03718.4103867.+:675(GTG)*,	;TBFG_13707.4103091.+:675(GTG)*,	;TBFG_13707.4103091.+:675(GTG)*,	;x.4103090.+:675(GTG),	;TBSG_03742-1.4100471.+:675(GTG)*,
391	ANCHOR	9	9	8	;TBFG_10305.366620.+:228(ATG)*,	;MRA_0307.364841.+:228(ATG)*,	;Rv0298.363479.+:228(ATG)*,	;TBXG_00303-5.366336.+:228(ATG)*,	;TBMG_00303.366336.+:228(ATG)*,	;TBFG_10305.366242.+:228(ATG)*,	;TBFG_10305.366241.+:228(ATG)*,	;x.366241.+:228(ATG),	;TBSG_00307-1.366336.+:228(ATG)*,
390	ANCHOR	9	9	8	;TBFG_13433.3826144.-:1080(ATG)*,	;MRA_3438.3823705.-:1080(ATG)*,	;Rv3398c.3815027.-:1080(ATG)*,	;TBXG_03424-5.3810649.-:1080(ATG)*,	;TBMG_03449.3809539.-:1080(ATG)*,	;TBFG_13433.3805283.-:1080(ATG)*,	;TBFG_13433.3805283.-:1080(ATG)*,	;x.3805282.-:1080(ATG),	;TBSG_03471-1.3806273.-:1080(ATG)*,
397	ANCHOR	9	9	8	;TBFG_12616.2940292.+:621(GTG)*,	;MRA_2625.2938943.+:621(GTG)*,	;Rv2597.2926975.+:621(GTG)*,	;TBXG_01364-5.1486952.-:621(GTG)*,	;TBMG_01375.1486840.-:621(GTG)*,	;TBFG_12616.2922815.+:621(GTG)*,	;TBFG_12616.2922815.+:621(GTG)*,	;x.2922814.+:621(GTG),	;TBSG_01385-1.1486784.-:621(GTG)*,
396	ANCHOR	9	9	8	;TBFG_13115.3478974.-:453(GTG)*,	;MRA_3130.3479366.-:453(GTG)*,	;Rv3098c.3467210.-:453(GTG)*,	;TBXG_00861-5.946571.+:453(GTG)*,	;TBMG_00869.946566.+:453(GTG)*,	;TBFG_13115.3462476.-:453(GTG)*,	;TBFG_13115.3462476.-:453(GTG)*,	;x.3462475.-:453(GTG),	;TBSG_00875-1.946569.+:453(GTG)*,
395	ANCHOR	9	9	8	;TBFG_10472.558051.-:1425(GTG)*,	;MRA_0471.556192.-:1425(GTG)*,	;Rv0465c.554882.-:1425(GTG)*,	;TBXG_00465-5.555142.-:1425(GTG)*,	;TBMG_00467.555141.-:1425(GTG)*,	;TBFG_10472.555068.-:1425(GTG)*,	;TBFG_10472.555067.-:1425(GTG)*,	;x.555067.-:1425(GTG),	;TBSG_00472-1.555141.-:1425(GTG)*,
394	ANCHOR	9	9	8	;TBFG_12361.2622666.-:1119(ATG)*,	;MRA_2357.2621773.-:1119(ATG)*,	;Rv2337c.2611869.-:1119(ATG)*,	;TBXG_01626-5.1804838.+:1119(ATG)*,	;TBMG_01641.1804722.+:1119(ATG)*,	;TBFG_12361.2604990.-:1119(ATG)*,	;TBFG_12361.2604990.-:1119(ATG)*,	;x.2604989.-:1119(ATG),	;TBSG_01650-1.1804609.+:1119(ATG)*,
399	ANCHOR	9	9	8	;TBFG_12357.2617505.-:1614(ATG)*,	;MRA_2353.2616612.-:1614(ATG)*,	;Rv2333c.2606708.-:1614(ATG)*,	;TBXG_01630-5.1810000.+:1614(ATG)*,	;TBMG_01645.1809884.+:1614(ATG)*,	;TBFG_12357.2599828.-:1614(ATG)*,	;TBFG_12357.2599828.-:1614(ATG)*,	;x.2599827.-:1614(ATG),	;TBSG_01655-1.1809771.+:1614(ATG)*,
398	ANCHOR	9	9	8	;TBFG_10648.735634.+:477(GTG)*,	;MRA_0646.733698.+:459(GTG)*,	;Rv0635.732406.+:477(GTG)*,	;TBXG_00639-5.732717.+:477(GTG)*,	;TBMG_00646.732658.+:477(GTG)*,	;TBFG_10648.732652.+:477(GTG)*,	;TBFG_10648.732651.+:477(GTG)*,	;x.732651.+:477(GTG),	;TBSG_00650-1.732716.+:477(GTG)*,
895	ANCHOR	9	9	8	;TBFG_11860.2083714.+:678(GTG)*,	;MRA_1842.2085450.+:678(GTG)*,	;Rv1830.2075518.+:678(GTG)*,	;TBXG_02146-5.2347289.-:678(GTG)*,	;TBMG_02163.2347407.-:678(GTG)*,	;TBFG_11860.2065406.+:678(GTG)*,	;TBFG_11860.2065405.+:678(GTG)*,	;x.2065405.+:678(GTG),	;TBSG_02175-1.2344138.-:678(GTG)*,
2309	ANCHOR	9	9	8	;TBFG_12335.2595196.+:525(GTG)*,597(GTG),	;MRA_2331.2594312.+:525(GTG)*,597(GTG),	;Rv2311.2584408.+:525(GTG)*,597(GTG),	;TBXG_01652-5.1832300.-:525(GTG)*,597(GTG),	;TBMG_01668.1832184.-:525(GTG),597(GTG)*,	;TBFG_12335.2577519.+:525(GTG)*,597(GTG),	;TBFG_12335.2577519.+:525(GTG)*,597(GTG),	;x.2577518.+:525(GTG),597(GTG),	;TBSG_01678-1.1832071.-:525(GTG)*,597(GTG),
2308	ANCHOR	9	9	8	;TBFG_11061.1169550.-:1026(ATG)*,1032(GTG),	;MRA_1052.1167089.-:1026(ATG)*,1032(GTG),	;Rv1043c.1165781.-:1026(ATG)*,1032(GTG),	;TBXG_02925-5.3245941.+:1026(ATG)*,1032(GTG),	;TBMG_02945.3246186.+:1026(ATG),1032(GTG)*,	;TBFG_11061.1166578.-:1026(ATG)*,1032(GTG),	;TBFG_11061.1166577.-:1026(ATG)*,1032(GTG),	;x.1166577.-:1026(ATG),1032(GTG),	;TBSG_02963-1.3242919.+:1026(ATG)*,1032(GTG),
2300	ANCHOR	9	9	8	;TBFG_10404.480497.-:1230(ATG)*,	;MRA_0405.478637.-:1230(ATG)*,	;Rv0399c.477327.-:1230(ATG)*,	;TBXG_00398-5.477587.-:1230(ATG)*,	;TBMG_00400.477586.-:1230(ATG)*,	;TBFG_10404.477513.-:1230(ATG)*,	;TBFG_10404.477512.-:1230(ATG)*,	;x.477512.-:1230(ATG),	;TBSG_00403-1.477586.-:1230(ATG)*,
2303	ANCHOR	9	9	8	;TBFG_13749.4174774.+:726(ATG)*,	;MRA_3754.4170219.+:726(ATG)*,	;Rv3717.4161773.+:726(ATG)*,	;TBXG_03732-5.4149588.+:726(ATG)*,	;TBMG_03761.4148718.+:726(ATG)*,	;TBFG_13749.4147712.+:726(ATG)*,	;TBFG_13749.4147712.+:726(ATG)*,	;x.4147711.+:726(ATG),	;TBSG_03785-1.4145322.+:726(ATG)*,
3204	ANCHOR	9	9	8	;TBFG_10152.177859.-:1767(ATG)*,	;MRA_0158.178903.-:1767(ATG)*,	;Rv0151c.177543.-:1767(ATG)*,	;TBXG_00152-5.177480.-:1767(ATG)*,	;TBMG_00152.177482.-:1767(ATG)*,	;TBFG_10152.177480.-:1767(ATG)*,	;TBFG_10152.177480.-:1767(ATG)*,	;x.177480.-:1767(ATG),	;TBSG_00154-1.177481.-:1767(ATG)*,
2305	ANCHOR	9	9	8	;TBFG_13441.3837509.+:888(ATG)*,	;MRA_3446.3834895.+:888(ATG)*,	;Rv3406.3826217.+:888(ATG)*,	;TBXG_03432-5.3822071.+:888(ATG)*,	;TBMG_03457.3820961.+:888(ATG)*,	;TBFG_13441.3816648.+:888(ATG)*,	;TBFG_13441.3816648.+:888(ATG)*,	;x.3816647.+:888(ATG),	;TBSG_03479-1.3817463.+:888(ATG)*,
2304	ANCHOR	9	9	2	;x.1786964.+:240(ATG),	;MRA_1600.1793091.+:240(ATG)*,	;Rv1590.1791573.+:240(ATG)*,	;x.2631022.-:240(ATG),	;x.2631139.-:240(ATG),	;x.1782004.+:240(ATG),	;x.1782003.+:240(ATG),	;x.1782003.+:240(ATG),	;x.2627812.-:240(ATG),
2307	ANCHOR	9	9	8	;TBFG_13308.3672990.-:801(GTG)*,	;MRA_3320.3671995.-:801(GTG)*,	;Rv3279c.3661212.-:801(GTG)*,	;TBXG_03307-5.3660445.-:801(GTG)*,	;TBMG_03327.3659332.-:801(GTG)*,	;TBFG_13308.3655134.-:801(GTG)*,	;TBFG_13308.3655134.-:801(GTG)*,	;x.3655133.-:801(GTG),	;TBSG_03350-1.3656066.-:801(GTG)*,
2306	ANCHOR	9	9	8	;TBFG_12456.2741454.+:588(ATG)*,	;MRA_2455.2738748.+:588(ATG)*,	;Rv2428.2726780.+:588(ATG)*,	;TBXG_01530-5.1687014.-:588(ATG)*,	;TBMG_01544.1686899.-:588(ATG)*,	;TBFG_12456.2722756.+:588(ATG)*,	;TBFG_12456.2722756.+:588(ATG)*,	;x.2722755.+:588(ATG),	;TBSG_01554-1.1686843.-:588(ATG)*,
3748	ANCHOR	9	9	8	;TBFG_11482.1644258.-:987(ATG)*,1008(ATG),	;MRA_1463.1641191.-:987(ATG)*,1008(ATG),	;Rv1454c.1639674.-:987(ATG)*,1008(ATG),	;TBXG_02507-5.2773728.+:987(ATG)*,1008(ATG),	;TBMG_02528.2773845.+:987(ATG),1008(ATG)*,	;TBFG_11482.1639298.-:987(ATG)*,1008(ATG),	;TBFG_11482.1639297.-:987(ATG)*,1008(ATG),	;x.1639297.-:987(ATG),1008(ATG),	;TBSG_02539-1.2770518.+:987(ATG)*,1008(ATG),
3749	ANCHOR	9	9	8	;TBFG_13272.3634027.-:843(ATG)*,	;MRA_3284.3633032.-:843(ATG)*,	;Rv3243c.3622249.-:843(ATG)*,	;TBXG_03271-5.3621482.-:843(ATG)*,	;TBMG_03291.3620369.-:843(ATG)*,	;TBFG_13272.3616171.-:843(ATG)*,	;TBFG_13272.3616171.-:843(ATG)*,	;x.3616170.-:843(ATG),	;TBSG_03314-1.3617103.-:843(ATG)*,
3746	ANCHOR	9	9	8	;TBFG_12076.2299411.-:843(GTG)*,	;MRA_2054.2294699.-:843(GTG)*,	;Rv2039c.2284799.-:843(GTG)*,	;TBXG_01927-5.2131795.+:843(GTG)*,	;TBMG_01942.2131915.+:843(GTG)*,	;TBFG_12076.2279540.-:843(GTG)*,	;TBFG_12076.2279539.-:843(GTG)*,	;x.2279539.-:843(GTG),	;TBSG_01955-1.2130004.+:843(GTG)*,
3203	ANCHOR	9	9	8	;TBFG_12649.2970749.+:540(ATG)*,	;MRA_2658.2969400.+:540(ATG)*,	;Rv2630.2957432.+:540(ATG)*,	;TBXG_01330-5.1456495.-:540(ATG)*,	;TBMG_01341.1456383.-:540(ATG)*,	;TBFG_12649.2953272.+:540(ATG)*,	;TBFG_12649.2953272.+:540(ATG)*,	;x.2953271.+:540(ATG),	;TBSG_01351-1.1456327.-:540(ATG)*,
3744	ANCHOR	9	9	8	;TBFG_12697.3010007.-:1917(ATG)*,	;MRA_2710.3010020.-:1917(ATG)*,	;Rv2682c.2998052.-:1917(ATG)*,	;TBXG_01282-5.1417076.+:1917(ATG)*,	;TBMG_01291.1416964.+:1917(ATG)*,	;TBFG_12697.2992530.-:1917(ATG)*,	;TBFG_12697.2992530.-:1917(ATG)*,	;x.2992529.-:1917(ATG),	;TBSG_01302-1.1416908.+:1917(ATG)*,
3745	ANCHOR	9	9	8	;TBFG_11957.2188705.-:768(ATG)*,	;MRA_1939.2190382.-:768(ATG)*,	;Rv1928c.2180450.-:768(ATG)*,	;TBXG_02046-5.2242504.+:768(ATG)*,	;TBMG_02064.2242623.+:768(ATG)*,	;TBFG_11957.2170190.-:768(ATG)*,	;TBFG_11957.2170189.-:768(ATG)*,	;x.2170189.-:768(ATG),	;TBSG_02074-1.2239354.+:768(ATG)*,
3742	ANCHOR	9	9	8	;TBFG_11054.1163863.-:324(ATG)*,339(TTG),	;MRA_1044.1161403.-:324(ATG),339(TTG)*,	;Rv1036c.1160095.-:324(ATG),339(TTG)*,	;TBXG_02931-5.3251628.+:324(ATG),339(TTG)*,	;TBMG_02951.3251873.+:324(ATG),339(TTG)*,	;TBFG_11054.1160891.-:324(ATG)*,339(TTG),	;TBFG_11054.1160890.-:324(ATG)*,339(TTG),	;x.1160890.-:324(ATG),339(TTG),	;TBSG_02970-1.3248606.+:324(ATG),339(TTG)*,
3743	ANCHOR	9	9	1	;x.2740521.+:270(TTG),	;MRA_2454.2737815.+:270(TTG)*,	;x.2725847.+:270(TTG),	;x.1687947.-:270(TTG),	;x.1687832.-:270(TTG),	;x.2721823.+:270(TTG),	;x.2721823.+:270(TTG),	;x.2721822.+:270(TTG),	;x.1687776.-:270(TTG),
3740	ANCHOR	9	9	8	;TBFG_11020.1122161.+:1209(GTG)*,	;MRA_1010.1119701.+:1209(GTG)*,	;Rv1001.1118393.+:1209(GTG)*,	;TBXG_02966-5.3293329.-:1209(GTG)*,	;TBMG_02986.3293574.-:1209(GTG)*,	;TBFG_11020.1119189.+:1209(GTG)*,	;TBFG_11020.1119188.+:1209(GTG)*,	;x.1119188.+:1209(GTG),	;TBSG_03006-1.3290308.-:1209(GTG)*,
3741	ANCHOR	9	9	8	;TBFG_10922.1010518.-:1488(GTG)*,	;MRA_0911.1008000.-:1488(GTG)*,	;Rv0904c.1006693.-:1488(GTG)*,	;TBXG_03064-5.3405039.+:1488(GTG)*,	;TBMG_03085.3405285.+:1488(GTG)*,	;TBFG_10922.1007545.-:1488(GTG)*,	;TBFG_10922.1007544.-:1488(GTG)*,	;x.1007544.-:1488(GTG),	;TBSG_03105-1.3402018.+:1488(GTG)*,
245	ANCHOR	9	9	8	;TBFG_11224.1347983.+:1278(ATG)*,	;MRA_1209.1345529.+:1278(ATG)*,	;Rv1200.1344219.+:1278(ATG)*,	;TBXG_02762-5.3067846.-:1278(ATG)*,	;TBMG_02782.3068074.-:1278(ATG)*,	;TBFG_11224.1344957.+:1278(ATG)*,	;TBFG_11224.1344956.+:1278(ATG)*,	;x.1344956.+:1278(ATG),	;TBSG_02796-1.3064746.-:1278(ATG)*,
244	ANCHOR	9	9	8	;TBFG_13484.3878239.-:3711(ATG)*,	;MRA_3488.3873205.-:3711(ATG)*,	;Rv3447c.3864528.-:3711(ATG)*,	;TBXG_03469-5.3855455.-:3711(ATG)*,	;TBMG_03495.3854345.-:3711(ATG)*,	;TBFG_13484.3850032.-:3711(ATG)*,	;TBFG_13484.3850032.-:3711(ATG)*,	;x.3850031.-:3711(ATG),	;TBSG_03517-1.3850847.-:3711(ATG)*,
247	ANCHOR	9	9	8	;TBFG_12334.2594567.+:342(GTG),345(GTG)*,	;MRA_2330.2593683.+:342(GTG),345(GTG)*,	;Rv2310.2583779.+:342(GTG),345(GTG)*,	;TBXG_01653-5.1832929.-:342(GTG)*,345(GTG),	;TBMG_01669.1832813.-:342(GTG),345(GTG)*,	;TBFG_12334.2576890.+:342(GTG),345(GTG)*,	;TBFG_12334.2576890.+:342(GTG),345(GTG)*,	;x.2576889.+:342(GTG),345(GTG),	;TBSG_01679-1.1832700.-:342(GTG)*,345(GTG),
246	ANCHOR	9	9	8	;TBFG_13571.3990706.+:861(ATG)*,	;MRA_3577.3986588.+:861(ATG)*,	;Rv3538.3977922.+:861(ATG)*,	;TBXG_03553-5.3964154.+:861(ATG)*,	;TBMG_03578.3963395.+:861(ATG)*,	;TBFG_13571.3962508.+:861(ATG)*,	;TBFG_13571.3962508.+:861(ATG)*,	;x.3962507.+:861(ATG),	;TBSG_03604-1.3959888.+:861(ATG)*,
241	ANCHOR	9	9	8	;TBFG_12939.3250074.-:870(ATG)*,915(ATG),	;MRA_2950.3250593.-:870(ATG)*,915(ATG),	;Rv2924c.3238601.-:870(ATG)*,915(ATG),	;TBXG_01036-5.1175004.+:870(ATG)*,915(ATG),	;TBMG_01047.1175004.+:870(ATG)*,915(ATG),	;TBFG_12939.3234102.-:870(ATG)*,915(ATG),	;TBFG_12939.3234102.-:870(ATG)*,915(ATG),	;x.3234101.-:870(ATG),915(ATG),	;TBSG_01055-1.1175002.+:870(ATG),915(ATG)*,
240	ANCHOR	9	9	8	;TBFG_12423.2706728.+:2004(ATG)*,	;MRA_2419.2704043.+:2004(ATG)*,	;Rv2395.2692075.+:2004(ATG)*,	;TBXG_01566-5.1721743.-:2004(ATG)*,	;TBMG_01580.1721628.-:2004(ATG)*,	;TBFG_12423.2688084.+:2004(ATG)*,	;TBFG_12423.2688084.+:2004(ATG)*,	;x.2688083.+:2004(ATG),	;TBSG_01590-1.1721515.-:2004(ATG)*,
243	ANCHOR	9	9	8	;TBFG_13778.4209172.-:336(ATG)*,	;MRA_3784.4204617.-:336(ATG)*,	;Rv3746c.4196171.-:336(ATG)*,	;TBXG_03761-5.4183986.-:336(ATG)*,	;TBMG_03791.4183117.-:336(ATG)*,	;TBFG_13778.4182110.-:336(ATG)*,	;TBFG_13778.4182110.-:336(ATG)*,	;x.4182109.-:336(ATG),	;TBSG_03814-1.4179720.-:336(ATG)*,
242	ANCHOR	9	9	8	;TBFG_11064.1172405.-:594(TTG),789(TTG)*,	;MRA_1055.1169944.-:594(TTG)*,789(TTG),	;Rv1046c.1168704.-:525(TTG)*,720(TTG),	;TBXG_02922-5.3243086.+:594(TTG),789(TTG)*,	;TBMG_02942.3243331.+:594(TTG),789(TTG)*,	;TBFG_11064.1169433.-:594(TTG),789(TTG)*,	;TBFG_11064.1169432.-:594(TTG),789(TTG)*,	;x.1169432.-:594(TTG),789(TTG),	;TBSG_02960-1.3240064.+:594(TTG),789(TTG)*,
3591	ANCHOR	9	9	8	;TBFG_12220.2467834.-:1113(GTG)*,	;MRA_2208.2465533.-:1113(GTG)*,	;Rv2192c.2455631.-:1113(GTG)*,	;TBXG_01771-5.1961022.+:1113(GTG)*,	;TBMG_01789.1960903.+:1113(GTG)*,	;TBFG_12220.2448799.-:1113(GTG)*,	;TBFG_12220.2448799.-:1113(GTG)*,	;x.2448798.-:1113(GTG),	;TBSG_01800-1.1960791.+:1113(GTG)*,
249	ANCHOR	9	9	8	;TBFG_11032.1137101.-:576(ATG)*,	;MRA_1022.1134641.-:576(ATG)*,	;Rv1014c.1133333.-:576(ATG)*,	;TBXG_02953-5.3278389.+:576(ATG)*,	;TBMG_02973.3278634.+:576(ATG)*,	;TBFG_11032.1134129.-:576(ATG)*,	;TBFG_11032.1134128.-:576(ATG)*,	;x.1134128.-:576(ATG),	;TBSG_02993-1.3275368.+:576(ATG)*,
248	ANCHOR	9	9	9	;TBFG_10043.48334.-:795(ATG)*,	;MRA_0047.49591.-:795(ATG)*,	;Rv0044c.48233.-:795(ATG)*,	;TBXG_00043-5.48335.-:795(ATG)*,	;TBMG_00043.48336.-:795(ATG)*,	;TBFG_10043.48335.-:795(ATG)*,	;TBFG_10043.48335.-:795(ATG)*,	;Rv0044c.48335.-:795(ATG)*,	;TBSG_00043-1.48335.-:795(ATG)*,
2887	ANCHOR	9	9	9	;TBFG_10052.58586.+:291(ATG)*,	;MRA_0056.59840.+:291(ATG)*,	;Rv0053.58482.+:291(ATG)*,	;TBXG_00052-5.58584.+:291(ATG)*,	;TBMG_00052.58585.+:291(ATG)*,	;TBFG_10052.58584.+:291(ATG)*,	;TBFG_10052.58584.+:291(ATG)*,	;Rv0053.58584.+:291(ATG)*,	;TBSG_00052-1.58584.+:291(ATG)*,
2275	ANCHOR	9	9	8	;TBFG_12974.3324426.-:249(GTG)*,	;MRA_2987.3324945.-:249(GTG)*,	;Rv2960c.3312953.-:249(GTG)*,	;TBXG_01001-5.1100653.+:249(GTG)*,	;TBMG_01011.1100651.+:249(GTG)*,	;TBFG_12974.3308453.-:249(GTG)*,	;TBFG_12974.3308453.-:249(GTG)*,	;x.3308452.-:249(GTG),	;TBSG_01019-1.1100651.+:249(GTG)*,
2274	ANCHOR	9	9	8	;TBFG_13474.3871099.+:477(ATG)*,	;MRA_3478.3866065.+:477(ATG)*,	;Rv3437.3857387.+:477(ATG)*,	;TBXG_03459-5.3848315.+:477(ATG)*,	;TBMG_03485.3847205.+:477(ATG)*,	;TBFG_13474.3842892.+:477(ATG)*,	;TBFG_13474.3842892.+:477(ATG)*,	;x.3842891.+:477(ATG),	;TBSG_03507-1.3843707.+:477(ATG)*,
2277	ANCHOR	9	9	8	;TBFG_11800.2013887.+:312(TTG)*,	;MRA_1788.2016879.+:312(TTG)*,	;Rv1772.2006947.+:312(TTG)*,	;TBXG_02205-5.2417162.-:312(TTG)*,	;TBMG_02223.2417281.-:312(TTG)*,	;TBFG_11800.1995589.+:312(TTG)*,	;TBFG_11800.1995588.+:312(TTG)*,	;x.1995588.+:312(TTG),	;TBSG_02236-1.2414011.-:312(TTG)*,
2276	ANCHOR	9	9	8	;TBFG_11436.1588815.+:1374(ATG)*,	;MRA_1416.1585784.+:1374(ATG)*,	;Rv1407.1584474.+:1374(ATG)*,	;TBXG_02552-5.2829001.-:1374(ATG)*,	;TBMG_02573.2829231.-:1374(ATG)*,	;TBFG_11436.1583855.+:1374(ATG)*,	;TBFG_11436.1583854.+:1374(ATG)*,	;x.1583854.+:1374(ATG),	;TBSG_02585-1.2825904.-:1374(ATG)*,
2271	ANCHOR	9	9	8	;TBFG_12766.3078177.-:903(GTG)*,912(TTG),	;MRA_2778.3078190.-:903(GTG)*,912(TTG),	;Rv2753c.3066222.-:903(GTG)*,912(TTG),	;TBXG_01212-5.1348906.+:903(GTG)*,912(TTG),	;TBMG_01222.1348794.+:903(GTG),912(TTG)*,	;TBFG_12766.3060700.-:903(GTG)*,912(TTG),	;TBFG_12766.3060700.-:903(GTG)*,912(TTG),	;x.3060699.-:903(GTG),912(TTG),	;TBSG_01232-1.1348738.+:903(GTG)*,912(TTG),
2270	ANCHOR	9	9	8	;TBFG_13541.3943133.+:4212(ATG)*,	;MRA_3547.3939391.+:4146(ATG)*,	;Rv3507.3930714.+:4146(ATG)*,	;TBXG_04053-5.3920349.+:4212(ATG)*,	;TBMG_03552.3919239.+:4212(ATG)*,	;TBFG_13541.3914926.+:4212(ATG)*,	;TBFG_13541.3914926.+:4212(ATG)*,	;x.3914925.+:4212(ATG),	;TBSG_03574-1.3915732.+:4203(ATG)*,
2273	ANCHOR	9	9	8	;TBFG_11840.2061541.+:357(ATG)*,	;MRA_1822.2063221.+:357(ATG)*,	;Rv1810.2053289.+:357(ATG)*,	;TBXG_02166-5.2369462.-:357(ATG)*,	;TBMG_02184.2369580.-:357(ATG)*,	;TBFG_11840.2043289.+:357(ATG)*,	;TBFG_11840.2043288.+:357(ATG)*,	;x.2043288.+:357(ATG),	;TBSG_02195-1.2366311.-:357(ATG)*,
2272	ANCHOR	9	9	8	;TBFG_13368.3734058.-:870(ATG)*,	;MRA_3377.3732572.-:870(ATG)*,	;Rv3335c.3721731.-:870(ATG)*,	;TBXG_03365-5.3718753.-:870(ATG)*,	;TBMG_03385.3717640.-:870(ATG)*,	;TBFG_13368.3713384.-:870(ATG)*,	;TBFG_13368.3713384.-:870(ATG)*,	;x.3713383.-:870(ATG),	;TBSG_03408-1.3714374.-:870(ATG)*,
2404	ANCHOR	9	9	8	;TBFG_11535.1699182.-:600(GTG)*,	;MRA_1515.1696062.-:600(GTG)*,	;Rv1504c.1694545.-:600(GTG)*,	;TBXG_02455-5.2718804.+:600(GTG)*,	;TBMG_02475.2718921.+:600(GTG)*,	;TBFG_11535.1694222.-:600(GTG)*,	;TBFG_11535.1694221.-:600(GTG)*,	;x.1694221.-:600(GTG),	;TBSG_02486-1.2715594.+:600(GTG)*,
2279	ANCHOR	9	9	8	;TBFG_11508.1675053.+:1134(ATG)*,	;MRA_1489.1671933.+:1134(ATG)*,	;Rv1479.1670416.+:1134(ATG)*,	;TBXG_02481-5.2742933.-:1134(ATG)*,	;TBMG_02502.2743050.-:1134(ATG)*,	;TBFG_11508.1670093.+:1134(ATG)*,	;TBFG_11508.1670092.+:1134(ATG)*,	;x.1670092.+:1134(ATG),	;TBSG_02513-1.2739723.-:1134(ATG)*,
2278	ANCHOR	9	9	8	;TBFG_12577.2889894.-:390(GTG)*,402(GTG),	;MRA_2585.2888544.-:390(GTG)*,402(GTG),	;Rv2556c.2876576.-:390(GTG)*,402(GTG),	;TBXG_01404-5.1537351.+:390(GTG)*,402(GTG),	;TBMG_01416.1537238.+:390(GTG),402(GTG)*,	;TBFG_12577.2872417.-:390(GTG)*,402(GTG),	;TBFG_12577.2872417.-:390(GTG)*,402(GTG),	;x.2872416.-:390(GTG),402(GTG),	;TBSG_01427-1.1537182.+:390(GTG)*,402(GTG),
2337	ANCHOR	9	9	8	;TBFG_11134.1243095.+:1074(GTG)*,	;MRA_1123.1240638.+:1074(GTG)*,	;Rv1112.1239328.+:1074(GTG)*,	;TBXG_02851-5.3172620.-:1074(GTG)*,	;TBMG_02871.3172849.-:1074(GTG)*,	;TBFG_11134.1240122.+:1074(GTG)*,	;TBFG_11134.1240121.+:1074(GTG)*,	;x.1240121.+:1074(GTG),	;TBSG_02887-1.3169582.-:1074(GTG)*,
2198	ANCHOR	9	9	8	;TBFG_12040.2264871.-:1326(ATG)*,	;MRA_2024.2266517.-:1326(ATG)*,	;Rv2008c.2256617.-:1326(ATG)*,	;TBXG_01962-5.2166335.+:1326(ATG)*,	;TBMG_01978.2166455.+:1326(ATG)*,	;TBFG_12040.2246358.-:1326(ATG)*,	;TBFG_12040.2246357.-:1326(ATG)*,	;x.2246357.-:1326(ATG),	;TBSG_01989-1.2163186.+:1326(ATG)*,
1729	ANCHOR	9	9	8	;TBFG_13193.3554005.-:483(ATG)*,	;MRA_3205.3553038.-:483(ATG)*,	;Rv3172c.3540882.-:483(ATG)*,	;TBXG_03195-5.3542818.-:483(ATG)*,	;TBMG_03215.3541705.-:483(ATG)*,	;TBFG_13193.3537507.-:483(ATG)*,	;TBFG_13193.3537507.-:483(ATG)*,	;x.3537506.-:483(ATG),	;TBSG_03237-1.3538439.-:483(ATG)*,
2889	ANCHOR	9	9	9	;TBFG_10027.31607.+:318(ATG)*,	;MRA_0030.32864.+:318(ATG)*,	;Rv0027.31506.+:318(ATG)*,	;TBXG_00027-5.31607.+:318(ATG)*,	;TBMG_00027.31608.+:318(ATG)*,	;TBFG_10027.31607.+:318(ATG)*,	;TBFG_10027.31607.+:318(ATG)*,	;Rv0027.31607.+:318(ATG)*,	;TBSG_00027-1.31607.+:318(ATG)*,
2459	ANCHOR	9	9	8	;TBFG_10800.884910.+:1701(GTG)*,	;MRA_0794.882346.+:1701(GTG)*,	;Rv0785.881040.+:1701(GTG)*,	;TBXG_00793-5.882246.+:1701(GTG)*,	;TBMG_00800.882241.+:1701(GTG)*,	;TBFG_10800.881928.+:1701(GTG)*,	;TBFG_10800.881927.+:1701(GTG)*,	;x.881927.+:1701(GTG),	;TBSG_00805-1.882244.+:1701(GTG)*,
2458	ANCHOR	9	9	8	;TBFG_11170.1278531.+:1413(GTG),1500(TTG),1503(GTG)*,	;MRA_1156.1276077.+:1413(GTG),1500(TTG)*,1503(GTG),	;Rv1146.1274767.+:1413(GTG)*,1500(TTG),1503(GTG),	;TBXG_04017-5.3137238.-:1413(GTG)*,1500(TTG),1503(GTG),	;TBMG_02836.3137468.-:1413(GTG)*,1500(TTG),1503(GTG),	;TBFG_11170.1275503.+:1413(GTG),1500(TTG),1503(GTG)*,	;TBFG_11170.1275502.+:1413(GTG),1500(TTG),1503(GTG)*,	;x.1275502.+:1413(GTG),1500(TTG),1503(GTG),	;TBSG_02851-1.3134201.-:1413(GTG),1500(TTG),1503(GTG)*,
2454	ANCHOR	9	9	8	;TBFG_13338.3708127.-:624(GTG)*,	;MRA_3350.3707311.-:624(GTG)*,	;Rv3309c.3696470.-:624(GTG)*,	;TBXG_03337-5.3695640.-:624(GTG)*,	;TBMG_03357.3694527.-:624(GTG)*,	;TBFG_13338.3690271.-:624(GTG)*,	;TBFG_13338.3690271.-:624(GTG)*,	;x.3690270.-:624(GTG),	;TBSG_03380-1.3691261.-:624(GTG)*,
2457	ANCHOR	9	9	8	;TBFG_11905.2136158.+:2064(ATG)*,	;MRA_1888.2137899.+:2064(ATG)*,	;Rv1877.2127967.+:2064(ATG)*,	;TBXG_02099-5.2294844.-:2064(ATG)*,	;TBMG_02117.2294963.-:2064(ATG)*,	;TBFG_11905.2117850.+:2064(ATG)*,	;TBFG_11905.2117849.+:2064(ATG)*,	;x.2117849.+:2064(ATG),	;TBSG_02128-1.2291694.-:2064(ATG)*,
2456	ANCHOR	9	9	8	;TBFG_10636.720381.-:741(ATG)*,	;MRA_0634.718463.-:741(ATG)*,	;Rv0625c.717153.-:741(ATG)*,	;TBXG_00627-5.717464.-:741(ATG)*,	;TBMG_00634.717405.-:741(ATG)*,	;TBFG_10636.717399.-:741(ATG)*,	;TBFG_10636.717398.-:741(ATG)*,	;x.717398.-:741(ATG),	;TBSG_00638-1.717463.-:741(ATG)*,
2451	ANCHOR	9	9	8	;TBFG_13949.4416086.+:351(ATG)*,	;MRA_3953.4411527.+:351(ATG)*,	;Rv3914.4403082.+:351(ATG)*,	;TBXG_03932-5.4390901.+:351(ATG)*,	;TBMG_03962.4390032.+:351(ATG)*,	;TBFG_13949.4389025.+:351(ATG)*,	;TBFG_13949.4389025.+:351(ATG)*,	;x.4389024.+:351(ATG),	;TBSG_03986-1.4386636.+:351(ATG)*,
2450	ANCHOR	9	9	8	;TBFG_10389.462624.-:2547(GTG)*,	;MRA_0392.460764.-:2547(GTG)*,	;Rv0384c.459456.-:2547(GTG)*,	;TBXG_00383-5.459714.-:2547(GTG)*,	;TBMG_00385.459713.-:2547(GTG)*,	;TBFG_10389.459640.-:2547(GTG)*,	;TBFG_10389.459639.-:2547(GTG)*,	;x.459639.-:2547(GTG),	;TBSG_00388-1.459713.-:2547(GTG)*,
2453	ANCHOR	9	9	8	;TBFG_13848.4292231.-:786(ATG)*,	;MRA_3854.4287676.-:786(ATG)*,	;Rv3814c.4279230.-:786(ATG)*,	;TBXG_03831-5.4267045.-:786(ATG)*,	;TBMG_03861.4266176.-:786(ATG)*,	;TBFG_13848.4265169.-:786(ATG)*,	;TBFG_13848.4265169.-:786(ATG)*,	;x.4265168.-:786(ATG),	;TBSG_03884-1.4262780.-:786(ATG)*,
2452	ANCHOR	9	9	8	;TBFG_12170.2413359.-:531(ATG)*,	;MRA_2154.2409700.-:531(ATG)*,	;Rv2140c.2399798.-:531(ATG)*,	;TBXG_01824-5.2015437.+:531(ATG)*,	;TBMG_01842.2015319.+:531(ATG)*,	;TBFG_12170.2394383.-:531(ATG)*,	;TBFG_12170.2394383.-:531(ATG)*,	;x.2394382.-:531(ATG),	;TBSG_01853-1.2015207.+:531(ATG)*,
179	ANCHOR	9	9	8	;TBFG_13143.3502186.+:480(GTG)*,495(TTG),	;MRA_3155.3501219.+:480(GTG),495(TTG)*,	;Rv3123.3489063.+:480(GTG),495(TTG)*,	;TBXG_03147-5.3490999.+:480(GTG),495(TTG)*,	;TBMG_03167.3489886.+:480(GTG),495(TTG)*,	;TBFG_13143.3485688.+:480(GTG)*,495(TTG),	;TBFG_13143.3485688.+:480(GTG)*,495(TTG),	;x.3485687.+:480(GTG),495(TTG),	;TBSG_03187-1.3486620.+:480(GTG),495(TTG)*,
178	ANCHOR	9	9	8	;TBFG_11143.1246777.-:495(ATG)*,	;MRA_1129.1244320.-:495(ATG)*,	;Rv1120c.1243010.-:495(ATG)*,	;TBXG_02843-5.3168938.+:495(ATG)*,	;TBMG_02862.3169167.+:495(ATG)*,	;TBFG_11143.1243804.-:495(ATG)*,	;TBFG_11143.1243803.-:495(ATG)*,	;x.1243803.-:495(ATG),	;TBSG_02878-1.3165900.+:495(ATG)*,
177	ANCHOR	9	9	8	;TBFG_13746.4171932.-:891(ATG)*,	;MRA_3751.4167377.-:891(ATG)*,	;Rv3714c.4158931.-:891(ATG)*,	;TBXG_03729-5.4146746.-:891(ATG)*,	;TBMG_03758.4145876.-:891(ATG)*,	;TBFG_13746.4144870.-:891(ATG)*,	;TBFG_13746.4144870.-:891(ATG)*,	;x.4144869.-:891(ATG),	;TBSG_03782-1.4142480.-:891(ATG)*,
176	ANCHOR	9	9	8	;TBFG_12342.2602636.-:879(GTG)*,	;MRA_2339.2601752.-:879(GTG)*,	;Rv2319c.2591848.-:879(GTG)*,	;TBXG_01644-5.1824860.+:879(GTG)*,	;TBMG_01660.1824744.+:879(GTG)*,	;TBFG_12342.2584959.-:879(GTG)*,	;TBFG_12342.2584959.-:879(GTG)*,	;x.2584958.-:879(GTG),	;TBSG_01670-1.1824631.+:879(GTG)*,
175	ANCHOR	9	9	8	;TBFG_13472.3867651.-:855(TTG),939(GTG)*,	;MRA_3476.3862617.-:855(TTG)*,939(GTG),	;Rv3435c.3853939.-:855(TTG)*,939(GTG),	;TBXG_03457-5.3844867.-:855(TTG),939(GTG)*,	;TBMG_03483.3843757.-:855(TTG),939(GTG)*,	;TBFG_13472.3839444.-:855(TTG),939(GTG)*,	;TBFG_13472.3839444.-:855(TTG),939(GTG)*,	;x.3839443.-:855(TTG),939(GTG),	;TBSG_03505-1.3840259.-:855(TTG),939(GTG)*,
174	ANCHOR	9	9	8	;TBFG_11570.1745884.+:1392(GTG)*,1407(GTG),	;MRA_1549.1742764.+:1392(GTG)*,1407(GTG),	;Rv1537.1741247.+:1392(GTG),1407(GTG)*,	;TBXG_02421-5.2672102.-:1392(GTG),1407(GTG)*,	;TBMG_02440.2672219.-:1392(GTG),1407(GTG)*,	;TBFG_11570.1740924.+:1392(GTG)*,1407(GTG),	;TBFG_11570.1740923.+:1392(GTG)*,1407(GTG),	;x.1740923.+:1392(GTG),1407(GTG),	;TBSG_02452-1.2668892.-:1392(GTG),1407(GTG)*,
173	ANCHOR	9	9	8	;TBFG_12097.2331293.-:405(GTG)*,414(TTG),	;MRA_2074A.2326581.-:405(GTG)*,414(TTG),	;Rv2061c.2316681.-:405(GTG)*,414(TTG),	;TBXG_01906-5.2099907.+:405(GTG)*,414(TTG),	;TBMG_01921.2100030.+:405(GTG),414(TTG)*,	;TBFG_12097.2311425.-:405(GTG)*,414(TTG),	;TBFG_12097.2311425.-:405(GTG)*,414(TTG),	;x.2311424.-:405(GTG),414(TTG),	;TBSG_01934-1.2098119.+:405(GTG)*,414(TTG),
172	ANCHOR	9	9	8	;TBFG_12762.3074774.+:315(ATG)*,	;MRA_2774A.3074787.+:315(ATG)*,	;Rv2749.3062819.+:315(ATG)*,	;TBXG_01216-5.1352309.-:315(ATG)*,	;TBMG_01226.1352197.-:315(ATG)*,	;TBFG_12762.3057297.+:315(ATG)*,	;TBFG_12762.3057297.+:315(ATG)*,	;x.3057296.+:315(ATG),	;TBSG_01236-1.1352141.-:315(ATG)*,
171	ANCHOR	9	9	8	;TBFG_13839.4279954.-:1884(ATG)*,1944(GTG),	;MRA_3845.4275399.-:1884(ATG)*,1944(GTG),	;Rv3805c.4266953.-:1884(ATG)*,1944(GTG),	;TBXG_03822-5.4254768.-:1884(ATG)*,1944(GTG),	;TBMG_03852.4253899.-:1884(ATG),1944(GTG)*,	;TBFG_13839.4252892.-:1884(ATG)*,1944(GTG),	;TBFG_13839.4252892.-:1884(ATG)*,1944(GTG),	;x.4252891.-:1884(ATG),1944(GTG),	;TBSG_03875-1.4250503.-:1884(ATG)*,1944(GTG),
170	ANCHOR	9	9	8	;TBFG_13817.4243101.+:843(ATG)*,	;MRA_3823.4238546.+:843(ATG)*,	;Rv3783.4230100.+:843(ATG)*,	;TBXG_03800-5.4217915.+:843(ATG)*,	;TBMG_03830.4217046.+:843(ATG)*,	;TBFG_13817.4216039.+:843(ATG)*,	;TBFG_13817.4216039.+:843(ATG)*,	;x.4216038.+:843(ATG),	;TBSG_03853-1.4213649.+:843(ATG)*,
2051	ANCHOR	9	9	8	;TBFG_13033.3388648.-:1305(GTG)*,	;MRA_3048.3389108.-:1305(GTG)*,	;Rv3018c.3376939.-:1305(GTG)*,	;TBXG_00942-5.1036844.+:1305(GTG)*,	;TBMG_00952.1036838.+:1305(GTG)*,	;TBFG_13033.3372203.-:1305(GTG)*,	;TBFG_13033.3372203.-:1305(GTG)*,	;x.3372202.-:1305(GTG),	;TBSG_00958-1.1036842.+:1305(GTG)*,
1502	ANCHOR	9	9	8	;TBFG_11080.1189510.+:858(GTG),885(ATG)*,	;MRA_1072.1187049.+:858(GTG)*,885(ATG),	;Rv1062.1185740.+:858(GTG)*,885(ATG),	;TBXG_02904-5.3225981.-:858(GTG),885(ATG)*,	;TBMG_02924.3226226.-:858(GTG),885(ATG)*,	;TBFG_11080.1186538.+:858(GTG),885(ATG)*,	;TBFG_11080.1186537.+:858(GTG),885(ATG)*,	;x.1186537.+:858(GTG),885(ATG),	;TBSG_02942-1.3222959.-:858(GTG),885(ATG)*,
2053	ANCHOR	9	9	8	;TBFG_12918.3225441.-:342(ATG)*,	;MRA_2929.3225904.-:342(ATG)*,	;Rv2904c.3213912.-:342(ATG)*,	;TBXG_01057-5.1200028.+:342(ATG)*,	;TBMG_01068.1199916.+:342(ATG)*,	;TBFG_12918.3209470.-:342(ATG)*,	;TBFG_12918.3209470.-:342(ATG)*,	;x.3209469.-:342(ATG),	;TBSG_01076-1.1199914.+:342(ATG)*,
2052	ANCHOR	9	9	2	;x.3337577.+:171(GTG),	;MRA_2998A.3338096.+:171(GTG)*,	;Rv2970A.3326104.+:171(GTG)*,	;x.1087502.-:171(GTG),	;x.1087500.-:171(GTG),	;x.3321604.+:171(GTG),	;x.3321604.+:171(GTG),	;x.3321603.+:171(GTG),	;x.1087500.-:171(GTG),
2055	ANCHOR	9	9	8	;TBFG_11364.1508380.+:657(ATG)*,	;MRA_1340.1502892.+:657(ATG)*,	;Rv1332.1501582.+:657(ATG)*,	;TBXG_02626-5.2910536.-:657(ATG)*,	;TBMG_02646.2910765.-:657(ATG)*,	;TBFG_11364.1502321.+:657(ATG)*,	;TBFG_11364.1502320.+:657(ATG)*,	;x.1502320.+:657(ATG),	;TBSG_02660-1.2907439.-:657(ATG)*,
2054	ANCHOR	9	9	8	;TBFG_13577.3995909.-:1020(ATG),1038(ATG)*,	;MRA_3583.3991791.-:1020(ATG)*,1038(ATG),	;Rv3544c.3983125.-:1020(ATG)*,1038(ATG),	;TBXG_03559-5.3969357.-:1020(ATG),1038(ATG)*,	;TBMG_04117.3968598.-:1020(ATG),1038(ATG)*,	;TBFG_13577.3967711.-:1020(ATG),1038(ATG)*,	;TBFG_13577.3967711.-:1020(ATG),1038(ATG)*,	;x.3967710.-:1020(ATG),1038(ATG),	;TBSG_03610-1.3965091.-:1020(ATG),1038(ATG)*,
2057	ANCHOR	9	9	8	;TBFG_10254.302490.-:480(ATG)*,	;MRA_0260.303535.-:480(ATG)*,	;Rv0251c.302173.-:480(ATG)*,	;TBXG_00254-5.302112.-:480(ATG)*,	;TBMG_00253.302113.-:480(ATG)*,	;TBFG_10254.302112.-:480(ATG)*,	;TBFG_10254.302111.-:480(ATG)*,	;x.302111.-:480(ATG),	;TBSG_00256-1.302113.-:480(ATG)*,
2056	NON_ANCHOR	12	9	5	;x.3852990.-:378(ATG),;x.3860351.-:363(ATG),	;MRA_3464.3850392.-:363(ATG)*,;x.3855360.-:321(ATG),	;Rv3424c.3841714.-:363(ATG)*,;x.3846682.-:321(ATG),	;TBXG_03449-5.3837568.-:363(ATG)*,	;TBMG_03475.3836458.-:363(ATG)*,	;x.3832145.-:363(ATG),	;x.3832145.-:363(ATG),	;x.3832144.-:363(ATG),	;TBSG_03497-1.3832960.-:363(ATG)*,
2059	ANCHOR	9	9	8	;TBFG_10805.887321.-:600(GTG)*,	;MRA_0799.884757.-:600(GTG)*,	;Rv0789c.883451.-:600(GTG)*,	;TBXG_00798-5.884657.-:600(GTG)*,	;TBMG_00805.884652.-:600(GTG)*,	;TBFG_10805.884339.-:600(GTG)*,	;TBFG_10805.884338.-:600(GTG)*,	;x.884338.-:600(GTG),	;TBSG_00810-1.884655.-:600(GTG)*,
3692	ANCHOR	9	9	2	;x.2590816.-:183(ATG),	;x.2589932.-:183(ATG),	;Rv2307D.2580028.-:183(ATG)*,	;TBXG_03990-5.1836680.+:183(ATG)*,	;x.1836564.+:183(ATG),	;x.2573139.-:183(ATG),	;x.2573139.-:183(ATG),	;x.2573138.-:183(ATG),	;x.1836451.+:183(ATG),
3693	ANCHOR	9	9	8	;TBFG_12812.3120352.+:630(TTG)*,	;MRA_2823.3120365.+:630(TTG)*,	;Rv2799.3108397.+:630(TTG)*,	;TBXG_01164-5.1305372.-:630(TTG)*,	;TBMG_01175.1305260.-:630(TTG)*,	;TBFG_12812.3104234.+:630(TTG)*,	;TBFG_12812.3104234.+:630(TTG)*,	;x.3104233.+:630(TTG),	;TBSG_01184-1.1305204.-:630(TTG)*,
3694	ANCHOR	9	9	8	;TBFG_13429.3822139.-:615(ATG)*,	;MRA_3434.3819700.-:615(ATG)*,	;Rv3395c.3811022.-:615(ATG)*,	;TBXG_03420-5.3806644.-:615(ATG)*,	;TBMG_03445.3805534.-:615(ATG)*,	;TBFG_13429.3801278.-:615(ATG)*,	;TBFG_13429.3801278.-:615(ATG)*,	;x.3801277.-:615(ATG),	;TBSG_03467-1.3802268.-:615(ATG)*,
654	ANCHOR	9	9	8	;TBFG_12073.2297352.+:642(ATG)*,	;MRA_2051.2292640.+:642(ATG)*,	;Rv2036.2282740.+:642(ATG)*,	;TBXG_01930-5.2133854.-:642(ATG)*,	;TBMG_01945.2133974.-:642(ATG)*,	;TBFG_12073.2277481.+:642(ATG)*,	;TBFG_12073.2277480.+:642(ATG)*,	;x.2277480.+:642(ATG),	;TBSG_01958-1.2132063.-:642(ATG)*,
3696	ANCHOR	9	9	8	;TBFG_10672.758446.-:309(ATG)*,	;MRA_0669.755991.-:309(ATG)*,	;Rv0659c.754685.-:309(ATG)*,	;TBXG_00663-5.755529.-:309(ATG)*,	;TBMG_00670.755470.-:309(ATG)*,	;TBFG_10672.755464.-:309(ATG)*,	;TBFG_10672.755463.-:309(ATG)*,	;x.755463.-:309(ATG),	;TBSG_00674-1.755528.-:309(ATG)*,
3697	ANCHOR	9	9	8	;TBFG_11159.1268714.+:342(ATG)*,	;MRA_1146.1266257.+:342(ATG)*,	;Rv1136.1264947.+:342(ATG)*,	;TBXG_02827-5.3147000.-:342(ATG)*,	;TBMG_02846.3147230.-:342(ATG)*,	;TBFG_11159.1265741.+:342(ATG)*,	;TBFG_11159.1265740.+:342(ATG)*,	;x.1265740.+:342(ATG),	;TBSG_02862-1.3143963.-:342(ATG)*,
3952	ANCHOR	9	9	8	;TBFG_10801.884945.-:390(GTG),639(ATG)*,	;MRA_0795.882381.-:390(GTG),639(ATG)*,	;Rv0786c.881075.-:390(GTG)*,639(ATG),	;TBXG_00794-5.882281.-:390(GTG),639(ATG)*,	;TBMG_00801.882276.-:390(GTG),639(ATG)*,	;TBFG_10801.881963.-:390(GTG),639(ATG)*,	;TBFG_10801.881962.-:390(GTG),639(ATG)*,	;x.881962.-:390(GTG),639(ATG),	;TBSG_00806-1.882279.-:390(GTG)*,639(ATG),
655	ANCHOR	9	9	2	;x.3654805.+:114(ATG),	;x.3653810.+:114(ATG),	;x.3643027.+:114(ATG),	;TBXG_04038-5.3642260.+:114(ATG)*,	;TBMG_04103.3641147.+:114(ATG)*,	;x.3636949.+:114(ATG),	;x.3636949.+:114(ATG),	;x.3636948.+:114(ATG),	;x.3637881.+:114(ATG),
3596	ANCHOR	9	9	8	;TBFG_10915.1004592.+:1296(GTG)*,	;MRA_0904.1002074.+:1296(GTG)*,	;Rv0896.1000767.+:1296(GTG)*,	;TBXG_03071-5.3410965.-:1296(GTG)*,	;TBMG_03092.3411211.-:1296(GTG)*,	;TBFG_10915.1001619.+:1296(GTG)*,	;TBFG_10915.1001618.+:1296(GTG)*,	;x.1001618.+:1296(GTG),	;TBSG_03112.1.3407944.-:1296(GTG)*,
1506	ANCHOR	9	9	8	;TBFG_10592.681153.+:216(GTG)*,	;MRA_0588.679235.+:216(GTG)*,	;Rv0581.677925.+:216(GTG)*,	;TBXG_00584-5.678236.+:216(GTG)*,	;TBMG_00588.678177.+:216(GTG)*,	;TBFG_10592.678171.+:216(GTG)*,	;TBFG_10592.678170.+:216(GTG)*,	;x.678170.+:216(GTG),	;TBSG_00592-1.678235.+:216(GTG)*,
2968	ANCHOR	9	9	8	;TBFG_10705.794831.-:597(ATG)*,	;MRA_0700.792376.-:597(ATG)*,	;Rv0691c.791070.-:597(ATG)*,	;TBXG_00697-5.791913.-:597(ATG)*,	;TBMG_00704.791854.-:597(ATG)*,	;TBFG_10705.791848.-:597(ATG)*,	;TBFG_10705.791847.-:597(ATG)*,	;x.791847.-:597(ATG),	;TBSG_00708-1.791912.-:597(ATG)*,
1507	ANCHOR	9	9	8	;TBFG_12549.2867584.+:1011(ATG),1392(GTG)*,	;MRA_2556.2866234.+:1011(ATG),1392(GTG)*,	;Rv2529.2854266.+:1011(ATG),1392(GTG)*,	;TBXG_01431-5.1559661.-:1011(ATG),1392(GTG)*,	;TBMG_01444.1559548.-:1011(ATG)*,1392(GTG),	;TBFG_12549.2850107.+:1011(ATG),1392(GTG)*,	;TBFG_12549.2850107.+:1011(ATG),1392(GTG)*,	;x.2850106.+:1011(ATG),1392(GTG),	;TBSG_01455-1.1559492.-:1011(ATG),1392(GTG)*,
1110	ANCHOR	9	9	8	;TBFG_13798.4225983.+:690(ATG),756(GTG)*,780(GTG),	;MRA_3804.4221428.+:690(ATG)*,756(GTG),780(GTG),	;Rv3766.4212982.+:690(ATG)*,756(GTG),780(GTG),	;TBXG_03781-5.4200797.+:690(ATG)*,756(GTG),780(GTG),	;TBMG_03811.4199928.+:690(ATG),756(GTG),780(GTG)*,	;TBFG_13798.4198921.+:690(ATG),756(GTG)*,780(GTG),	;TBFG_13798.4198921.+:690(ATG),756(GTG)*,780(GTG),	;x.4198920.+:690(ATG),756(GTG),780(GTG),	;TBSG_03834-1.4196531.+:690(ATG)*,756(GTG),780(GTG),
1504	ANCHOR	9	9	8	;TBFG_12404.2670995.-:4386(ATG)*,	;MRA_2402.2669668.-:4386(ATG)*,	;Rv2379c.2657700.-:4386(ATG)*,	;TBXG_01582-5.1756118.+:4386(ATG)*,	;TBMG_01596.1756003.+:4386(ATG)*,	;TBFG_12404.2653709.-:4386(ATG)*,	;TBFG_12404.2653709.-:4386(ATG)*,	;x.2653708.-:4386(ATG),	;TBSG_01606-1.1755890.+:4386(ATG)*,
1505	ANCHOR	9	9	8	;TBFG_13476.3871971.-:1404(GTG)*,	;MRA_3480.3866937.-:1404(GTG)*,	;Rv3439c.3858259.-:1404(GTG)*,	;TBXG_03461-5.3849187.-:1404(GTG)*,	;TBMG_03487.3848077.-:1404(GTG)*,	;TBFG_13476.3843764.-:1404(GTG)*,	;TBFG_13476.3843764.-:1404(GTG)*,	;x.3843763.-:1404(GTG),	;TBSG_03509-1.3844579.-:1404(GTG)*,
2157	ANCHOR	9	9	8	;TBFG_11924.2151891.+:1155(ATG)*,	;MRA_1907.2153607.+:1155(ATG)*,	;Rv1895.2143675.+:1155(ATG)*,	;TBXG_02079-5.2279111.-:1155(ATG)*,	;TBMG_02097.2279230.-:1155(ATG)*,	;TBFG_11924.2133583.+:1155(ATG)*,	;TBFG_11924.2133582.+:1155(ATG)*,	;x.2133582.+:1155(ATG),	;TBSG_02108-1.2275961.-:1155(ATG)*,
3524	ANCHOR	9	9	6	;TBFG_13644.4066521.-:330(ATG)*,	;MRA_3649A.4061965.-:330(ATG)*,	;Rv3612c.4053518.-:330(ATG)*,	;x.4039747.-:330(ATG),	;TBMG_03650.4038877.-:330(ATG)*,	;TBFG_13644.4038101.-:330(ATG)*,	;TBFG_13644.4038101.-:330(ATG)*,	;x.4038100.-:330(ATG),	;x.4035481.-:330(ATG),
3525	ANCHOR	9	9	8	;TBFG_10716.805894.+:672(ATG)*,	;MRA_0710.803439.+:672(ATG)*,	;Rv0702.802133.+:672(ATG)*,	;TBXG_00709-5.802976.+:672(ATG)*,	;TBMG_00715.802917.+:672(ATG)*,	;TBFG_10716.802911.+:672(ATG)*,	;TBFG_10716.802910.+:672(ATG)*,	;x.802910.+:672(ATG),	;TBSG_00720-1.802975.+:672(ATG)*,
3522	ANCHOR	9	9	8	;TBFG_11874.2104373.-:417(ATG)*,	;MRA_1857.2106115.-:417(ATG)*,	;Rv1846c.2096183.-:417(ATG)*,	;TBXG_02130-5.2326630.+:417(ATG)*,	;TBMG_02148.2326748.+:417(ATG)*,	;TBFG_11874.2086065.-:417(ATG)*,	;TBFG_11874.2086064.-:417(ATG)*,	;x.2086064.-:417(ATG),	;TBSG_02159-1.2323479.+:417(ATG)*,
3523	ANCHOR	9	9	8	;TBFG_12091.2328450.+:714(ATG)*,	;MRA_2069.2323738.+:714(ATG)*,	;Rv2054.2313838.+:714(ATG)*,	;TBXG_01912-5.2102750.-:714(ATG)*,	;TBMG_01927.2102873.-:714(ATG)*,	;TBFG_12091.2308582.+:714(ATG)*,	;TBFG_12091.2308582.+:714(ATG)*,	;x.2308581.+:714(ATG),	;TBSG_01940-1.2100962.-:714(ATG)*,
3520	ANCHOR	9	9	8	;TBFG_10767.848290.-:1533(ATG)*,	;MRA_0762.845727.-:1533(ATG)*,	;Rv0753c.844421.-:1533(ATG)*,	;TBXG_00760-5.845625.-:1533(ATG)*,	;TBMG_00767.845619.-:1533(ATG)*,	;TBFG_10767.845307.-:1533(ATG)*,	;TBFG_10767.845306.-:1533(ATG)*,	;x.845306.-:1533(ATG),	;TBSG_00771-1.845623.-:1533(ATG)*,
3521	ANCHOR	9	9	8	;TBFG_13000.3354827.+:954(GTG)*,	;MRA_3014.3355287.+:954(GTG)*,	;Rv2985.3343118.+:954(GTG)*,	;TBXG_00975-5.1070665.-:954(GTG)*,	;TBMG_00984.1070661.-:954(GTG)*,	;TBFG_13000.3338382.+:954(GTG)*,	;TBFG_13000.3338382.+:954(GTG)*,	;x.3338381.+:954(GTG),	;TBSG_00991-1.1070663.-:954(GTG)*,
3087	ANCHOR	9	9	8	;TBFG_11867.2095453.-:396(GTG)*,	;MRA_1849.2097189.-:396(GTG)*,	;Rv1838c.2087257.-:396(GTG)*,	;TBXG_02138-5.2335550.+:396(GTG)*,	;TBMG_02156.2335668.+:396(GTG)*,	;TBFG_11867.2077145.-:396(GTG)*,	;TBFG_11867.2077144.-:396(GTG)*,	;x.2077144.-:396(GTG),	;TBSG_02167-1.2332399.+:396(GTG)*,
1227	ANCHOR	9	9	8	;TBFG_12755.3067470.-:834(GTG)*,	;MRA_2768.3067483.-:834(GTG)*,	;Rv2742c.3055515.-:834(GTG)*,	;TBXG_01223-5.1359613.+:834(GTG)*,	;TBMG_01233.1359501.+:834(GTG)*,	;TBFG_12755.3049993.-:834(GTG)*,	;TBFG_12755.3049993.-:834(GTG)*,	;x.3049992.-:834(GTG),	;TBSG_01243-1.1359445.+:834(GTG)*,
3228	ANCHOR	9	9	8	;TBFG_12593.2912100.+:741(GTG),828(TTG)*,	;MRA_2602.2910751.+:741(GTG)*,828(TTG),	;Rv2573.2898783.+:741(GTG),828(TTG)*,	;TBXG_01387-5.1515145.-:741(GTG),828(TTG)*,	;TBMG_01400.1515032.-:741(GTG),828(TTG)*,	;TBFG_12593.2894623.+:741(GTG),828(TTG)*,	;TBFG_12593.2894623.+:741(GTG),828(TTG)*,	;x.2894622.+:741(GTG),828(TTG),	;TBSG_01410.1.1514976.-:741(GTG),828(TTG)*,
3086	ANCHOR	9	9	8	;TBFG_12320.2579678.+:453(ATG)*,	;MRA_2314.2578794.+:453(ATG)*,	;Rv2297.2568890.+:453(ATG)*,	;TBXG_01670-5.1847818.-:453(ATG)*,	;TBMG_01686.1847702.-:453(ATG)*,	;TBFG_12320.2562001.+:453(ATG)*,	;TBFG_12320.2562001.+:453(ATG)*,	;x.2562000.+:453(ATG),	;TBSG_01696-1.1847589.-:453(ATG)*,
2094	ANCHOR	9	9	8	;TBFG_12215.2462165.+:1803(GTG)*,1812(GTG),	;MRA_2202.2459864.+:1803(GTG)*,1812(GTG),	;Rv2187.2449962.+:1803(GTG)*,1812(GTG),	;TBXG_01777-5.1966691.-:1803(GTG)*,1812(GTG),	;TBMG_01794.1966572.-:1803(GTG),1812(GTG)*,	;TBFG_12215.2443130.+:1803(GTG)*,1812(GTG),	;TBFG_12215.2443130.+:1803(GTG)*,1812(GTG),	;x.2443129.+:1803(GTG),1812(GTG),	;TBSG_01806-1.1966460.-:1803(GTG)*,1812(GTG),
3594	ANCHOR	9	9	8	;TBFG_10880.966695.+:282(GTG)*,	;MRA_0870A.964186.+:282(GTG)*,	;Rv0863.962880.+:282(GTG)*,	;TBXG_03106-5.3448862.-:282(GTG)*,	;TBMG_03127.3449108.-:282(GTG)*,	;TBFG_10880.963722.+:282(GTG)*,	;TBFG_10880.963721.+:282(GTG)*,	;x.963721.+:282(GTG),	;TBSG_03147-1.3445841.-:282(GTG)*,
1977	ANCHOR	9	9	3	;TBFG_12515.2821348.+:753(ATG)*,	;MRA_2518.2819998.+:753(ATG)*,	;Rv2492.2808030.+:753(ATG)*,	;x.1607137.-:873(ATG),	;x.1607022.-:873(ATG),	;x.2802633.+:873(ATG),	;x.2802633.+:873(ATG),	;x.2802632.+:873(ATG),	;x.1606966.-:873(ATG),
3083	ANCHOR	9	9	6	;TBFG_11126.1236229.+:399(GTG)*,	;x.1233772.+:399(GTG),	;x.1232462.+:399(GTG),	;TBXG_02859-5.3179486.-:399(GTG)*,	;TBMG_02879.3179715.-:399(GTG)*,	;TBFG_11126.1233256.+:399(GTG)*,	;TBFG_11126.1233255.+:399(GTG)*,	;x.1233255.+:399(GTG),	;TBSG_02895-1.3176448.-:399(GTG)*,
2699	ANCHOR	9	9	8	;TBFG_13416.3807565.-:990(ATG),996(GTG)*,	;MRA_3422.3805571.-:990(ATG)*,996(GTG),	;Rv3382c.3796448.-:990(ATG)*,996(GTG),	;TBXG_03408-5.3792073.-:990(ATG),996(GTG)*,	;TBMG_03431.3790960.-:990(ATG),996(GTG)*,	;TBFG_13416.3786704.-:990(ATG),996(GTG)*,	;TBFG_13416.3786704.-:990(ATG),996(GTG)*,	;x.3786703.-:990(ATG),996(GTG),	;TBSG_03454-1.3787694.-:990(ATG),996(GTG)*,
1976	ANCHOR	9	9	8	;TBFG_13053.3408924.-:1077(GTG)*,	;MRA_3069.3409384.-:1077(GTG)*,	;Rv3037c.3397214.-:1077(GTG)*,	;TBXG_00922-5.1016568.+:1077(GTG)*,	;TBMG_00932.1016563.+:1077(GTG)*,	;TBFG_13053.3392479.-:1077(GTG)*,	;TBFG_13053.3392479.-:1077(GTG)*,	;x.3392478.-:1077(GTG),	;TBSG_00937-1.1016566.+:1077(GTG)*,
2697	ANCHOR	9	9	8	;TBFG_12422.2704594.+:1932(GTG)*,	;MRA_2418.2701909.+:1932(GTG)*,	;Rv2394.2689941.+:1932(GTG)*,	;TBXG_01567-5.1723877.-:1932(GTG)*,	;TBMG_01581.1723762.-:1932(GTG)*,	;TBFG_12422.2685950.+:1932(GTG)*,	;TBFG_12422.2685950.+:1932(GTG)*,	;x.2685949.+:1932(GTG),	;TBSG_01591-1.1723649.-:1932(GTG)*,
2696	ANCHOR	9	9	8	;TBFG_13642.4063382.-:2283(ATG)*,	;MRA_3649.4059266.-:2283(ATG)*,	;Rv3610c.4050601.-:2283(ATG)*,	;TBXG_03622-5.4036830.-:2283(ATG)*,	;TBMG_03648.4036071.-:2283(ATG)*,	;TBFG_13642.4035184.-:2283(ATG)*,	;TBFG_13642.4035184.-:2283(ATG)*,	;x.4035183.-:2283(ATG),	;TBSG_03675-1.4032564.-:2283(ATG)*,
2695	ANCHOR	9	9	8	;TBFG_10663.751706.+:909(ATG)*,	;MRA_0661.749251.+:909(ATG)*,	;Rv0650.747945.+:909(ATG)*,	;TBXG_00654-5.748789.+:909(ATG)*,	;TBMG_00661.748730.+:909(ATG)*,	;TBFG_10663.748724.+:909(ATG)*,	;TBFG_10663.748723.+:909(ATG)*,	;x.748723.+:909(ATG),	;TBSG_00665-1.748788.+:909(ATG)*,
659	ANCHOR	9	9	8	;TBFG_11710.1914898.+:924(GTG)*,	;MRA_1704.1921187.+:924(GTG)*,	;Rv1695.1919669.+:924(GTG)*,	;TBXG_02283-5.2502915.-:924(GTG)*,	;TBMG_02301.2503033.-:924(GTG)*,	;TBFG_11710.1909939.+:924(GTG)*,	;TBFG_11710.1909938.+:924(GTG)*,	;x.1909938.+:924(GTG),	;TBSG_02313-1.2499763.-:924(GTG)*,
1226	ANCHOR	9	9	8	;TBFG_12027.2247162.+:768(GTG)*,	;MRA_2011.2248808.+:768(GTG)*,	;Rv1995.2238908.+:768(GTG)*,	;TBXG_01975-5.2184044.-:768(GTG)*,	;TBMG_01991.2184164.-:768(GTG)*,	;TBFG_12027.2228649.+:768(GTG)*,	;TBFG_12027.2228648.+:768(GTG)*,	;x.2228648.+:768(GTG),	;TBSG_02002-1.2180895.-:768(GTG)*,
1975	ANCHOR	9	9	7	;TBFG_12872.3179838.+:333(GTG)*,	;MRA_2880.3180192.+:333(GTG)*,	;x.3168200.+:333(GTG),	;TBXG_01105-5.1245739.-:333(GTG)*,	;TBMG_01115.1245627.-:333(GTG)*,	;TBFG_12872.3163867.+:333(GTG)*,	;TBFG_12872.3163867.+:333(GTG)*,	;x.3163866.+:333(GTG),	;TBSG_01124-1.1245571.-:333(GTG)*,
1365	ANCHOR	9	9	8	;TBFG_11765.1972927.+:2592(ATG)*,2598(GTG),	;MRA_1758.1977745.+:2592(ATG),2598(GTG)*,	;Rv1747.1976227.+:2592(ATG),2598(GTG)*,	;TBXG_02229-5.2446300.-:2592(ATG),2598(GTG)*,	;TBMG_02248.2446419.-:2592(ATG),2598(GTG)*,	;TBFG_11765.1966610.+:2592(ATG)*,2598(GTG),	;TBFG_11765.1966609.+:2592(ATG)*,2598(GTG),	;x.1966609.+:2592(ATG),2598(GTG),	;TBSG_02260.1.2443149.-:2592(ATG),2598(GTG)*,
2405	ANCHOR	9	9	8	;TBFG_10432.519187.-:876(ATG)*,	;MRA_0432.517327.-:876(ATG)*,	;Rv0427c.516017.-:876(ATG)*,	;TBXG_00426-5.516277.-:876(ATG)*,	;TBMG_00428.516276.-:876(ATG)*,	;TBFG_10432.516203.-:876(ATG)*,	;TBFG_10432.516202.-:876(ATG)*,	;x.516202.-:876(ATG),	;TBSG_00431-1.516276.-:876(ATG)*,
1974	ANCHOR	9	9	8	;TBFG_10785.868011.+:846(TTG),888(ATG)*,	;MRA_0779.865449.+:846(TTG)*,888(ATG),	;Rv0770.864143.+:846(TTG),888(ATG)*,	;TBXG_00778-5.865347.+:846(TTG),888(ATG)*,	;TBMG_00785.865342.+:846(TTG),888(ATG)*,	;TBFG_10785.865029.+:846(TTG),888(ATG)*,	;TBFG_10785.865028.+:846(TTG),888(ATG)*,	;x.865028.+:846(TTG),888(ATG),	;TBSG_00790-1.865345.+:846(TTG),888(ATG)*,
3782	ANCHOR	9	9	8	;TBFG_11234.1357900.+:615(GTG)*,	;MRA_1219.1355446.+:615(GTG)*,	;Rv1210.1354136.+:615(GTG)*,	;TBXG_02752-5.3057928.-:615(GTG)*,	;TBMG_02772.3058157.-:615(GTG)*,	;TBFG_11234.1354874.+:615(GTG)*,	;TBFG_11234.1354873.+:615(GTG)*,	;x.1354873.+:615(GTG),	;TBSG_02786-1.3054829.-:615(GTG)*,
1973	ANCHOR	9	9	8	;TBFG_10591.680353.-:492(ATG),567(GTG),579(ATG)*,	;MRA_0587.678435.-:492(ATG)*,567(GTG),579(ATG),	;Rv0580c.677125.-:492(ATG)*,567(GTG),579(ATG),	;TBXG_00583-5.677436.-:492(ATG),567(GTG)*,579(ATG),	;TBMG_00587.677377.-:492(ATG),567(GTG),579(ATG)*,	;TBFG_10591.677371.-:492(ATG),567(GTG),579(ATG)*,	;TBFG_10591.677370.-:492(ATG),567(GTG),579(ATG)*,	;x.677370.-:492(ATG),567(GTG),579(ATG),	;TBSG_00591-1.677435.-:492(ATG),567(GTG),579(ATG)*,
1972	ANCHOR	9	9	8	;TBFG_12505.2804335.-:1476(ATG),1482(GTG)*,	;MRA_2509.2802987.-:1476(ATG)*,1482(GTG),	;Rv2484c.2791019.-:1476(ATG)*,1482(GTG),	;TBXG_01476-5.1624136.+:1476(ATG)*,1482(GTG),	;TBMG_01490.1624021.+:1476(ATG),1482(GTG)*,	;TBFG_12505.2785634.-:1476(ATG),1482(GTG)*,	;TBFG_12505.2785634.-:1476(ATG),1482(GTG)*,	;x.2785633.-:1476(ATG),1482(GTG),	;TBSG_01500-1.1623965.+:1476(ATG)*,1482(GTG),
3223	ANCHOR	9	9	8	;TBFG_10946.1039841.+:1113(TTG)*,	;MRA_0936.1037323.+:1113(TTG)*,	;Rv0928.1036015.+:1113(TTG)*,	;TBXG_03041-5.3375716.-:1113(TTG)*,	;TBMG_03061.3375961.-:1113(TTG)*,	;TBFG_10946.1036868.+:1113(TTG)*,	;TBFG_10946.1036867.+:1113(TTG)*,	;x.1036867.+:1113(TTG),	;TBSG_03081-1.3372695.-:1113(TTG)*,
1970	ANCHOR	9	9	8	;TBFG_12401.2668904.-:507(ATG)*,	;MRA_2399.2667577.-:507(ATG)*,	;Rv2376c.2655609.-:507(ATG)*,	;TBXG_01585-5.1758209.+:507(ATG)*,	;TBMG_01599.1758094.+:507(ATG)*,	;TBFG_12401.2651618.-:507(ATG)*,	;TBFG_12401.2651618.-:507(ATG)*,	;x.2651617.-:507(ATG),	;TBSG_01609-1.1757981.+:507(ATG)*,
3232	ANCHOR	9	9	8	;TBFG_13452.3848278.-:303(GTG)*,	;MRA_3458.3845664.-:303(GTG)*,	;Rv3418c.3836986.-:303(GTG)*,	;TBXG_03444-5.3832840.-:303(GTG)*,	;TBMG_03469.3831730.-:303(GTG)*,	;TBFG_13452.3827417.-:303(GTG)*,	;TBFG_13452.3827417.-:303(GTG)*,	;x.3827416.-:303(GTG),	;TBSG_03491-1.3828232.-:303(GTG)*,
3230	ANCHOR	9	9	8	;TBFG_11008.1111211.-:657(GTG)*,	;MRA_0997.1108751.-:657(GTG)*,	;Rv0990c.1107443.-:657(GTG)*,	;TBXG_02978-5.3304279.+:657(GTG)*,	;TBMG_02999.3304524.+:657(GTG)*,	;TBFG_11008.1108239.-:657(GTG)*,	;TBFG_11008.1108238.-:657(GTG)*,	;x.1108238.-:657(GTG),	;TBSG_03018-1.3301258.+:657(GTG)*,
3671	ANCHOR	9	9	8	;TBFG_13418.3810360.-:393(ATG)*,	;MRA_3424.3808366.-:393(ATG)*,	;Rv3384c.3799243.-:393(ATG)*,	;TBXG_03410-5.3794868.-:393(ATG)*,	;TBMG_03433.3793755.-:393(ATG)*,	;TBFG_13418.3789499.-:393(ATG)*,	;TBFG_13418.3789499.-:393(ATG)*,	;x.3789498.-:393(ATG),	;TBSG_03456-1.3790489.-:393(ATG)*,
1968	ANCHOR	9	9	8	;TBFG_13589.4008588.-:1161(ATG)*,	;MRA_3595.4004470.-:1161(ATG)*,	;Rv3556c.3995804.-:1161(ATG)*,	;TBXG_03571-5.3982036.-:1161(ATG)*,	;TBMG_03595.3981277.-:1161(ATG)*,	;TBFG_13589.3980390.-:1161(ATG)*,	;TBFG_13589.3980390.-:1161(ATG)*,	;x.3980389.-:1161(ATG),	;TBSG_03622-1.3977770.-:1161(ATG)*,
1969	ANCHOR	9	9	8	;TBFG_11324.1458779.+:1809(GTG)*,	;MRA_1305.1456322.+:1809(GTG)*,	;Rv1297.1455012.+:1809(GTG)*,	;TBXG_02663-5.2957107.-:1809(GTG)*,	;TBMG_02683.2957336.-:1809(GTG)*,	;TBFG_11324.1455751.+:1809(GTG)*,	;TBFG_11324.1455750.+:1809(GTG)*,	;x.1455750.+:1809(GTG),	;TBSG_02697-1.2954009.-:1809(GTG)*,
1618	ANCHOR	9	9	8	;TBFG_10262.310611.-:456(ATG)*,	;MRA_0266.311656.-:456(ATG)*,	;Rv0258c.310294.-:456(ATG)*,	;TBXG_00261-5.310233.-:456(ATG)*,	;TBMG_00260.310234.-:456(ATG)*,	;TBFG_10262.310233.-:456(ATG)*,	;TBFG_10262.310232.-:456(ATG)*,	;x.310232.-:456(ATG),	;TBSG_00264-1.310234.-:456(ATG)*,
3235	ANCHOR	9	9	8	;TBFG_11418.1569368.+:627(GTG),654(GTG)*,	;MRA_1398.1566337.+:627(GTG)*,654(GTG),	;Rv1389.1565027.+:627(GTG)*,654(GTG),	;TBXG_02571-5.2848447.-:627(GTG),654(GTG)*,	;TBMG_02591.2848677.-:627(GTG),654(GTG)*,	;TBFG_11418.1564409.+:627(GTG),654(GTG)*,	;TBFG_11418.1564408.+:627(GTG),654(GTG)*,	;x.1564408.+:627(GTG),654(GTG),	;TBSG_02604-1.2845350.-:627(GTG),654(GTG)*,
1616	ANCHOR	9	9	8	;TBFG_12727.3038802.+:1407(ATG)*,1416(ATG),	;MRA_2741.3038815.+:1407(ATG)*,1416(ATG),	;Rv2713.3026847.+:1407(ATG)*,1416(ATG),	;TBXG_01252-5.1388281.-:1407(ATG)*,1416(ATG),	;TBMG_01261.1388169.-:1407(ATG),1416(ATG)*,	;TBFG_12727.3021325.+:1407(ATG)*,1416(ATG),	;TBFG_12727.3021325.+:1407(ATG)*,1416(ATG),	;x.3021324.+:1407(ATG),1416(ATG),	;TBSG_01272-1.1388113.-:1407(ATG)*,1416(ATG),
1617	ANCHOR	9	9	8	;TBFG_12594.2912626.+:504(ATG)*,	;MRA_2603.2911277.+:504(ATG)*,	;Rv2574.2899309.+:504(ATG)*,	;TBXG_01386-5.1514619.-:504(ATG)*,	;TBMG_01399.1514506.-:504(ATG)*,	;TBFG_12594.2895149.+:504(ATG)*,	;TBFG_12594.2895149.+:504(ATG)*,	;x.2895148.+:504(ATG),	;TBSG_01409.1.1514450.-:504(ATG)*,
1614	ANCHOR	9	9	8	;TBFG_11334.1466950.+:1341(ATG)*,	;MRA_1315.1464493.+:1341(ATG)*,	;Rv1307.1463183.+:1341(ATG)*,	;TBXG_02653-5.2948936.-:1341(ATG)*,	;TBMG_02673.2949165.-:1341(ATG)*,	;TBFG_11334.1463922.+:1341(ATG)*,	;TBFG_11334.1463921.+:1341(ATG)*,	;x.1463921.+:1341(ATG),	;TBSG_02687-1.2945838.-:1341(ATG)*,
1615	ANCHOR	9	9	8	;TBFG_13530.3926884.-:1353(ATG),1356(GTG)*,	;MRA_3536.3923208.-:1353(ATG),1356(GTG)*,	;Rv3496c.3914531.-:1353(ATG),1356(GTG)*,	;TBXG_03512-5.3904100.-:1353(ATG)*,1356(GTG),	;TBMG_03541.3902990.-:1353(ATG),1356(GTG)*,	;TBFG_13530.3898677.-:1353(ATG),1356(GTG)*,	;TBFG_13530.3898677.-:1353(ATG),1356(GTG)*,	;x.3898676.-:1353(ATG),1356(GTG),	;TBSG_03563-1.3899492.-:1353(ATG)*,1356(GTG),
1612	ANCHOR	9	9	8	;TBFG_13328.3694766.-:2913(GTG)*,	;MRA_3340.3693834.-:2913(GTG)*,	;Rv3299c.3683051.-:2913(GTG)*,	;TBXG_03327-5.3682221.-:2913(GTG)*,	;TBMG_03347.3681108.-:2913(GTG)*,	;TBFG_13328.3676910.-:2913(GTG)*,	;TBFG_13328.3676910.-:2913(GTG)*,	;x.3676909.-:2913(GTG),	;TBSG_03370-1.3677842.-:2913(GTG)*,
1961	ANCHOR	9	9	8	;TBFG_12022.2242135.-:336(GTG)*,	;MRA_2005.2243781.-:336(GTG)*,	;Rv1990A.2233881.-:336(GTG)*,	;TBXG_01981-5.2189071.+:336(GTG)*,	;TBMG_01997.2189191.+:336(GTG)*,	;TBFG_12022.2223622.-:336(GTG)*,	;TBFG_12022.2223621.-:336(GTG)*,	;x.2223621.-:336(GTG),	;TBSG_02008-1.2185922.+:336(GTG)*,
1610	ANCHOR	9	9	8	;TBFG_11297.1423728.-:342(ATG)*,	;MRA_1279.1421271.-:342(ATG)*,	;Rv1271c.1419961.-:342(ATG)*,	;TBXG_02690-5.2992101.+:342(ATG)*,	;TBMG_02710.2992330.+:342(ATG)*,	;TBFG_11297.1420700.-:342(ATG)*,	;TBFG_11297.1420699.-:342(ATG)*,	;x.1420699.-:342(ATG),	;TBSG_02724-1.2989003.+:342(ATG)*,
1963	ANCHOR	9	9	8	;TBFG_13398.3786040.-:582(GTG)*,	;MRA_3402.3782688.-:582(GTG)*,	;Rv3362c.3773574.-:582(GTG)*,	;TBXG_03390-5.3770548.-:582(GTG)*,	;TBMG_03413.3769435.-:582(GTG)*,	;TBFG_13398.3765179.-:582(GTG)*,	;TBFG_13398.3765179.-:582(GTG)*,	;x.3765178.-:582(GTG),	;TBSG_03436-1.3766169.-:582(GTG)*,
3650	ANCHOR	9	9	8	;TBFG_10859.943219.+:1293(TTG),1329(GTG)*,	;MRA_0850.940710.+:1293(TTG)*,1329(GTG),	;Rv0842.939404.+:1293(TTG)*,1329(GTG),	;TBXG_03127-5.3472391.-:1293(TTG),1329(GTG)*,	;TBMG_03148.3472636.-:1293(TTG),1329(GTG)*,	;TBFG_10859.940246.+:1293(TTG),1329(GTG)*,	;TBFG_10859.940245.+:1293(TTG),1329(GTG)*,	;x.940245.+:1293(TTG),1329(GTG),	;TBSG_03168-1.3469370.-:1293(TTG),1329(GTG)*,
2873	ANCHOR	9	9	8	;TBFG_11584.1764070.+:1752(ATG)*,	;MRA_1564.1760949.+:1752(ATG)*,	;Rv1552.1759432.+:1752(ATG)*,	;TBXG_02407-5.2653916.-:1752(ATG)*,	;TBMG_02426.2654033.-:1752(ATG)*,	;TBFG_11584.1759110.+:1752(ATG)*,	;TBFG_11584.1759109.+:1752(ATG)*,	;x.1759109.+:1752(ATG),	;TBSG_02438-1.2650706.-:1752(ATG)*,
2872	ANCHOR	9	9	5	;x.3837843.+:300(ATG),	;MRA_3447.3835229.+:300(ATG)*,	;Rv3407.3826551.+:300(ATG)*,	;TBXG_03433-5.3822405.+:300(ATG)*,	;TBMG_03458.3821295.+:300(ATG)*,	;x.3816982.+:300(ATG),	;x.3816982.+:300(ATG),	;x.3816981.+:300(ATG),	;TBSG_03480-1.3817797.+:300(ATG)*,
2871	ANCHOR	9	9	8	;TBFG_11597.1776278.-:2190(ATG)*,	;MRA_1577.1773157.-:2190(ATG)*,	;Rv1565c.1771640.-:2190(ATG)*,	;TBXG_02394-5.2641708.+:2190(ATG)*,	;TBMG_02413.2641825.+:2190(ATG)*,	;TBFG_11597.1771318.-:2190(ATG)*,	;TBFG_11597.1771317.-:2190(ATG)*,	;x.1771317.-:2190(ATG),	;TBSG_02425-1.2638498.+:2190(ATG)*,
2870	ANCHOR	9	9	8	;TBFG_13540.3938751.+:1509(ATG)*,	;MRA_3546.3935075.+:1509(ATG)*,	;Rv3506.3926398.+:1509(ATG)*,	;TBXG_03522-5.3915967.+:1509(ATG)*,	;TBMG_03551.3914857.+:1509(ATG)*,	;TBFG_13540.3910544.+:1509(ATG)*,	;TBFG_13540.3910544.+:1509(ATG)*,	;x.3910543.+:1509(ATG),	;TBSG_03573-1.3911359.+:1509(ATG)*,
2877	ANCHOR	9	9	8	;TBFG_13608.4029870.-:1080(GTG),1215(GTG)*,	;MRA_3614.4025755.-:1080(GTG)*,1215(GTG),	;Rv3575c.4017089.-:1080(GTG)*,1215(GTG),	;TBXG_03589-5.4003318.-:1080(GTG),1215(GTG)*,	;TBMG_03614.4002559.-:1080(GTG),1215(GTG)*,	;TBFG_13608.4001672.-:1080(GTG),1215(GTG)*,	;TBFG_13608.4001672.-:1080(GTG),1215(GTG)*,	;x.4001671.-:1080(GTG),1215(GTG),	;TBSG_03641-1.3999052.-:1080(GTG),1215(GTG)*,
2876	ANCHOR	9	9	8	;TBFG_12000.2222380.+:1242(GTG),1272(GTG)*,	;MRA_1980.2224026.+:1242(GTG),1272(GTG)*,	;Rv1969.2214126.+:1242(GTG),1272(GTG)*,	;TBXG_02004-5.2208826.-:1242(GTG),1272(GTG)*,	;TBMG_02021.2208946.-:1242(GTG)*,1272(GTG),	;TBFG_12000.2203867.+:1242(GTG),1272(GTG)*,	;TBFG_12000.2203866.+:1242(GTG),1272(GTG)*,	;x.2203866.+:1242(GTG),1272(GTG),	;TBSG_02032-1.2205677.-:1242(GTG),1272(GTG)*,
2875	ANCHOR	9	9	8	;TBFG_10985.1082157.+:360(ATG)*,	;MRA_0974.1079642.+:360(ATG)*,	;Rv0967.1078334.+:360(ATG)*,	;TBXG_03001-5.3333400.-:360(ATG)*,	;TBMG_03021.3333645.-:360(ATG)*,	;TBFG_10985.1079184.+:360(ATG)*,	;TBFG_10985.1079183.+:360(ATG)*,	;x.1079183.+:360(ATG),	;TBSG_03041-1.3330379.-:360(ATG)*,
2874	ANCHOR	9	9	8	;TBFG_13187.3547515.-:960(ATG)*,	;MRA_3199.3546548.-:960(ATG)*,	;Rv3166c.3534392.-:960(ATG)*,	;TBXG_03189-5.3536328.-:960(ATG)*,	;TBMG_03209.3535215.-:960(ATG)*,	;TBFG_13187.3531017.-:960(ATG)*,	;TBFG_13187.3531017.-:960(ATG)*,	;x.3531016.-:960(ATG),	;TBSG_03231-1.3531949.-:960(ATG)*,
2879	ANCHOR	9	9	8	;TBFG_10732.817243.+:399(ATG)*,	;MRA_0726.814680.+:399(ATG)*,	;Rv0718.813374.+:399(ATG)*,	;TBXG_00725-5.814379.+:399(ATG)*,	;TBMG_00732.814374.+:399(ATG)*,	;TBFG_10732.814260.+:399(ATG)*,	;TBFG_10732.814259.+:399(ATG)*,	;x.814259.+:399(ATG),	;TBSG_00736-1.814378.+:399(ATG)*,
2878	ANCHOR	9	9	8	;TBFG_12993.3345258.-:1380(ATG)*,	;MRA_3007.3345777.-:1380(ATG)*,	;Rv2978c.3333785.-:1380(ATG)*,	;TBXG_00982-5.1079821.+:1380(ATG)*,	;TBMG_00991.1079819.+:1380(ATG)*,	;TBFG_12993.3329285.-:1380(ATG)*,	;TBFG_12993.3329285.-:1380(ATG)*,	;x.3329284.-:1380(ATG),	;TBSG_00998-1.1079819.+:1380(ATG)*,
3355	ANCHOR	9	9	8	;TBFG_12862.3166292.-:1218(GTG)*,	;MRA_2870.3166646.-:1218(GTG)*,	;Rv2847c.3154654.-:1218(GTG)*,	;TBXG_01115-5.1259285.+:1218(GTG)*,	;TBMG_01125.1259173.+:1218(GTG)*,	;TBFG_12862.3150321.-:1218(GTG)*,	;TBFG_12862.3150321.-:1218(GTG)*,	;x.3150320.-:1218(GTG),	;TBSG_01134-1.1259117.+:1218(GTG)*,
3354	ANCHOR	9	9	8	;TBFG_10864.948550.+:393(GTG),417(GTG)*,	;MRA_0855.946041.+:393(GTG)*,417(GTG),	;Rv0847.944735.+:393(GTG)*,417(GTG),	;TBXG_03122-5.3467060.-:393(GTG),417(GTG)*,	;TBMG_03143.3467305.-:393(GTG),417(GTG)*,	;TBFG_10864.945577.+:393(GTG),417(GTG)*,	;TBFG_10864.945576.+:393(GTG),417(GTG)*,	;x.945576.+:393(GTG),417(GTG),	;TBSG_03163-1.3464039.-:393(GTG),417(GTG)*,
3357	ANCHOR	9	9	8	;TBFG_11474.1628816.-:912(ATG)*,	;MRA_1455.1625764.-:912(ATG)*,	;Rv1446c.1624454.-:912(ATG)*,	;TBXG_02515-5.2789056.+:912(ATG)*,	;TBMG_02535.2789287.+:912(ATG)*,	;TBFG_11474.1623856.-:912(ATG)*,	;TBFG_11474.1623855.-:912(ATG)*,	;x.1623855.-:912(ATG),	;TBSG_02547-1.2785960.+:912(ATG)*,
3356	ANCHOR	9	9	8	;TBFG_13537.3934418.-:192(GTG)*,	;MRA_3543.3930742.-:192(GTG)*,	;Rv3503c.3922065.-:192(GTG)*,	;TBXG_03519-5.3911634.-:192(GTG)*,	;TBMG_03548.3910524.-:192(GTG)*,	;TBFG_13537.3906211.-:192(GTG)*,	;TBFG_13537.3906211.-:192(GTG)*,	;x.3906210.-:192(GTG),	;TBSG_03570-1.3907026.-:192(GTG)*,
3351	ANCHOR	9	9	8	;TBFG_11372.1513882.-:363(ATG)*,	;MRA_1350.1509494.-:363(ATG)*,	;Rv1342c.1508184.-:363(ATG)*,	;TBXG_02616-5.2903934.+:363(ATG)*,	;TBMG_02636.2904163.+:363(ATG)*,	;TBFG_11372.1508923.-:363(ATG)*,	;TBFG_11372.1508922.-:363(ATG)*,	;x.1508922.-:363(ATG),	;TBSG_02650-1.2900837.+:363(ATG)*,
3350	ANCHOR	9	9	8	;TBFG_10019.23371.-:468(ATG)*,	;MRA_0021.24628.-:468(ATG)*,	;Rv0019c.23270.-:468(ATG)*,	;TBXG_00019-5.23371.-:468(ATG)*,	;TBMG_00019.23372.-:468(ATG)*,	;TBFG_10019.23371.-:468(ATG)*,	;TBFG_10019.23371.-:468(ATG)*,	;x.23371.-:468(ATG),	;TBSG_00019-1.23371.-:468(ATG)*,
3353	ANCHOR	9	9	8	;TBFG_12651.2972226.-:282(ATG)*,	;MRA_2660.2970877.-:282(ATG)*,	;Rv2632c.2958909.-:282(ATG)*,	;TBXG_01328-5.1455018.+:282(ATG)*,	;TBMG_01339.1454906.+:282(ATG)*,	;TBFG_12651.2954749.-:282(ATG)*,	;TBFG_12651.2954749.-:282(ATG)*,	;x.2954748.-:282(ATG),	;TBSG_01349-1.1454850.+:282(ATG)*,
3352	ANCHOR	9	9	8	;TBFG_11400.1549169.+:1470(GTG)*,	;MRA_1381.1546138.+:1470(GTG)*,	;Rv1371.1544828.+:1470(GTG)*,	;TBXG_02589-5.2868647.-:1470(GTG)*,	;TBMG_02609.2868876.-:1470(GTG)*,	;TBFG_11400.1544210.+:1470(GTG)*,	;TBFG_11400.1544209.+:1470(GTG)*,	;x.1544209.+:1470(GTG),	;TBSG_02622-1.2865549.-:1470(GTG)*,
3359	ANCHOR	9	9	7	;TBFG_10461.548544.-:447(ATG)*,528(ATG),	;MRA_0460.546685.-:447(ATG)*,528(ATG),	;Rv0455c.545375.-:447(ATG)*,528(ATG),	;x.545635.-:447(ATG),528(ATG),	;TBMG_00456.545634.-:447(ATG),528(ATG)*,	;TBFG_10461.545561.-:447(ATG)*,528(ATG),	;TBFG_10461.545560.-:447(ATG)*,528(ATG),	;x.545560.-:447(ATG),528(ATG),	;TBSG_00460-1.545634.-:447(ATG),528(ATG)*,
3781	ANCHOR	9	9	8	;TBFG_11696.1899649.+:1122(ATG)*,	;MRA_1690.1905938.+:1122(ATG)*,	;Rv1679.1904420.+:1122(ATG)*,	;TBXG_02297-5.2518164.-:1122(ATG)*,	;TBMG_02315.2518282.-:1122(ATG)*,	;TBFG_11696.1894690.+:1122(ATG)*,	;TBFG_11696.1894689.+:1122(ATG)*,	;x.1894689.+:1122(ATG),	;TBSG_02327-1.2515012.-:1122(ATG)*,
3953	ANCHOR	9	9	8	;TBFG_12160.2403869.-:882(ATG)*,	;MRA_2143.2400210.-:882(ATG)*,	;Rv2129c.2390308.-:882(ATG)*,	;TBXG_01835-5.2024927.+:882(ATG)*,	;TBMG_04039.2024809.+:882(ATG)*,	;TBFG_12160.2384893.-:882(ATG)*,	;TBFG_12160.2384893.-:882(ATG)*,	;x.2384892.-:882(ATG),	;TBSG_01864-1.2024697.+:882(ATG)*,
1768	ANCHOR	9	9	8	;TBFG_13722.4146520.+:1002(ATG),1080(GTG)*,1131(GTG),	;MRA_3726.4141965.+:1002(ATG)*,1080(GTG),1131(GTG),	;Rv3691.4133519.+:1002(ATG)*,1080(GTG),1131(GTG),	;TBXG_03704-5.4121275.+:1002(ATG),1080(GTG)*,1131(GTG),	;TBMG_03733.4120405.+:1002(ATG),1080(GTG),1131(GTG)*,	;TBFG_13722.4119458.+:1002(ATG),1080(GTG)*,1131(GTG),	;TBFG_13722.4119458.+:1002(ATG),1080(GTG)*,1131(GTG),	;x.4119457.+:1002(ATG),1080(GTG),1131(GTG),	;TBSG_03757-1.4117009.+:1002(ATG),1080(GTG)*,1131(GTG),
1769	ANCHOR	9	9	8	;TBFG_10836.916069.-:642(ATG)*,	;MRA_0831.914864.-:642(ATG)*,	;Rv0821c.913558.-:642(ATG)*,	;TBXG_00828-5.913405.-:642(ATG)*,	;TBMG_00835.913400.-:642(ATG)*,	;TBFG_10836.913087.-:642(ATG)*,	;TBFG_10836.913086.-:642(ATG)*,	;x.913086.-:642(ATG),	;TBSG_00841-1.913403.-:642(ATG)*,
1116	ANCHOR	9	9	8	;TBFG_12941.3252021.-:624(GTG)*,	;MRA_2953.3252540.-:624(GTG)*,	;Rv2926c.3240548.-:624(GTG)*,	;TBXG_01033-5.1173057.+:624(GTG)*,	;TBMG_01045.1173057.+:624(GTG)*,	;TBFG_12941.3236049.-:624(GTG)*,	;TBFG_12941.3236049.-:624(GTG)*,	;x.3236048.-:624(GTG),	;TBSG_01053-1.1173055.+:624(GTG)*,
1762	ANCHOR	9	9	8	;TBFG_11323.1456714.+:951(ATG)*,	;MRA_1304.1454257.+:951(ATG)*,	;Rv1296.1452947.+:951(ATG)*,	;TBXG_02664-5.2959172.-:951(ATG)*,	;TBMG_02684.2959401.-:951(ATG)*,	;TBFG_11323.1453686.+:951(ATG)*,	;TBFG_11323.1453685.+:951(ATG)*,	;x.1453685.+:951(ATG),	;TBSG_02698-1.2956074.-:951(ATG)*,
1763	ANCHOR	9	9	8	;TBFG_12317.2577338.+:1224(GTG)*,	;MRA_2311.2576454.+:1224(GTG)*,	;Rv2294.2566550.+:1224(GTG)*,	;TBXG_01673-5.1850158.-:1224(GTG)*,	;TBMG_01689.1850042.-:1224(GTG)*,	;TBFG_12317.2559661.+:1224(GTG)*,	;TBFG_12317.2559661.+:1224(GTG)*,	;x.2559660.+:1224(GTG),	;TBSG_01699-1.1849929.-:1224(GTG)*,
1760	ANCHOR	9	9	8	;TBFG_13280.3642349.-:168(ATG)*,	;MRA_3292.3641354.-:168(ATG)*,	;Rv3251c.3630571.-:168(ATG)*,	;TBXG_03279-5.3629804.-:168(ATG)*,	;TBMG_03299.3628691.-:168(ATG)*,	;TBFG_13280.3624493.-:168(ATG)*,	;TBFG_13280.3624493.-:168(ATG)*,	;x.3624492.-:168(ATG),	;TBSG_03322-1.3625425.-:168(ATG)*,
1761	ANCHOR	9	9	8	;TBFG_10131.158618.+:456(ATG)*,	;MRA_0137.159661.+:456(ATG)*,	;Rv0130.158302.+:456(ATG)*,	;TBXG_00131-5.158561.+:456(ATG)*,	;TBMG_00131.158563.+:456(ATG)*,	;TBFG_10131.158561.+:456(ATG)*,	;TBFG_10131.158561.+:456(ATG)*,	;x.158561.+:456(ATG),	;TBSG_00132-1.158562.+:456(ATG)*,
1766	ANCHOR	9	9	8	;TBFG_11766.1974031.+:732(TTG)*,	;MRA_1759.1978849.+:732(TTG)*,	;Rv1748.1977331.+:732(TTG)*,	;TBXG_02228-5.2445196.-:732(TTG)*,	;TBMG_02247.2445315.-:732(TTG)*,	;TBFG_11766.1967714.+:732(TTG)*,	;TBFG_11766.1967713.+:732(TTG)*,	;x.1967713.+:732(TTG),	;TBSG_02259.1.2442045.-:732(TTG)*,
1767	ANCHOR	9	9	8	;TBFG_12745.3056330.-:615(ATG)*,621(ATG),	;MRA_2758.3056343.-:615(ATG)*,621(ATG),	;Rv2732c.3044375.-:615(ATG)*,621(ATG),	;TBXG_01234-5.1370753.+:615(ATG),621(ATG)*,	;TBMG_01243.1370641.+:615(ATG),621(ATG)*,	;TBFG_12745.3038853.-:615(ATG)*,621(ATG),	;TBFG_12745.3038853.-:615(ATG)*,621(ATG),	;x.3038852.-:615(ATG),621(ATG),	;TBSG_01254-1.1370585.+:615(ATG),621(ATG)*,
1764	ANCHOR	9	9	8	;TBFG_11724.1933378.+:837(GTG)*,	;MRA_1719.1939667.+:837(GTG)*,	;Rv1709.1938149.+:837(GTG)*,	;TBXG_02268-5.2484435.-:837(GTG)*,	;TBMG_02286.2484553.-:837(GTG)*,	;TBFG_11724.1928419.+:837(GTG)*,	;TBFG_11724.1928418.+:837(GTG)*,	;x.1928418.+:837(GTG),	;TBSG_02298-1.2481283.-:837(GTG)*,
1765	ANCHOR	9	9	8	;TBFG_12372.2637451.-:303(TTG)*,327(GTG),	;MRA_2368.2636558.-:303(TTG),327(GTG)*,	;Rv2348c.2626654.-:303(TTG),327(GTG)*,	;TBXG_01615-5.1790053.+:303(TTG),327(GTG)*,	;TBMG_01630.1789937.+:303(TTG)*,327(GTG),	;TBFG_12372.2619775.-:303(TTG)*,327(GTG),	;TBFG_12372.2619775.-:303(TTG)*,327(GTG),	;x.2619774.-:303(TTG),327(GTG),	;TBSG_01639-1.1789824.+:303(TTG),327(GTG)*,
1142	ANCHOR	9	9	8	;TBFG_11674.1866235.+:924(GTG)*,	;MRA_1667.1872363.+:924(GTG)*,	;Rv1656.1870845.+:924(GTG)*,	;TBXG_02319-5.2551749.-:924(GTG)*,	;TBMG_02337.2551867.-:924(GTG)*,	;TBFG_11674.1861276.+:924(GTG)*,	;TBFG_11674.1861275.+:924(GTG)*,	;x.1861275.+:924(GTG),	;TBSG_02349-1.2548540.-:924(GTG)*,
1143	ANCHOR	9	9	3	;x.714237.+:228(GTG),	;x.712319.+:228(GTG),	;x.711009.+:228(GTG),	;TBXG_00619-5.711320.+:228(GTG)*,	;TBMG_00625.711261.+:228(GTG)*,	;x.711255.+:228(GTG),	;x.711254.+:228(GTG),	;x.711254.+:228(GTG),	;TBSG_00629-1.711319.+:228(GTG)*,
1140	ANCHOR	9	9	8	;TBFG_13915.4373199.-:348(GTG)*,	;MRA_3919.4368645.-:348(GTG)*,	;Rv3880c.4360199.-:348(GTG)*,	;TBXG_04060-5.4348014.-:348(GTG)*,	;TBMG_03928.4347145.-:348(GTG)*,	;TBFG_13915.4346138.-:348(GTG)*,	;TBFG_13915.4346138.-:348(GTG)*,	;x.4346137.-:348(GTG),	;TBSG_03952-1.4343749.-:348(GTG)*,
1141	ANCHOR	9	9	9	;TBFG_10050.57482.+:1683(GTG)*,	;MRA_0054.58736.+:1683(GTG)*,	;Rv0051.57378.+:1683(GTG)*,	;TBXG_00050-5.57480.+:1683(GTG)*,	;TBMG_00050.57481.+:1683(GTG)*,	;TBFG_10050.57480.+:1683(GTG)*,	;TBFG_10050.57480.+:1683(GTG)*,	;Rv0051.57480.+:1683(GTG)*,	;TBSG_00050-1.57480.+:1683(GTG)*,
1146	ANCHOR	9	9	2	;x.2929539.-:210(GTG),	;x.2928190.-:210(GTG),	;x.2916222.-:210(GTG),	;x.1497705.+:210(GTG),	;TBMG_01384.1497593.+:210(GTG)*,	;x.2912062.-:210(GTG),	;x.2912062.-:210(GTG),	;x.2912061.-:210(GTG),	;TBSG_01394-1.1497537.+:210(GTG)*,
1147	ANCHOR	9	9	8	;TBFG_10746.829994.+:1326(GTG)*,	;MRA_0740.827431.+:1326(GTG)*,	;Rv0732.826125.+:1326(GTG)*,	;TBXG_00739-5.827130.+:1326(GTG)*,	;TBMG_00746.827125.+:1326(GTG)*,	;TBFG_10746.827011.+:1326(GTG)*,	;TBFG_10746.827010.+:1326(GTG)*,	;x.827010.+:1326(GTG),	;TBSG_00750-1.827129.+:1326(GTG)*,
1144	ANCHOR	9	9	8	;TBFG_12891.3199507.+:315(ATG)*,	;MRA_2901.3199969.+:315(ATG)*,	;Rv2876.3187977.+:315(ATG)*,	;TBXG_01084-5.1225962.-:315(ATG)*,	;TBMG_01094.1225850.-:315(ATG)*,	;TBFG_12891.3183536.+:315(ATG)*,	;TBFG_12891.3183536.+:315(ATG)*,	;x.3183535.+:315(ATG),	;TBSG_01103-1.1225848.-:315(ATG)*,
1148	ANCHOR	9	9	8	;TBFG_12286.2542984.-:1062(ATG)*,	;MRA_2279.2540740.-:1062(ATG)*,	;Rv2258c.2530836.-:1062(ATG)*,	;TBXG_01705-5.1885871.+:1062(ATG)*,	;TBMG_01723.1885754.+:1062(ATG)*,	;TBFG_12286.2523949.-:1062(ATG)*,	;TBFG_12286.2523949.-:1062(ATG)*,	;x.2523948.-:1062(ATG),	;TBSG_01733-1.1885641.+:1062(ATG)*,
1149	ANCHOR	9	9	8	;TBFG_13874.4326981.+:414(TTG)*,	;MRA_3880.4322426.+:414(TTG)*,	;Rv3840.4313980.+:414(TTG)*,	;TBXG_03857-5.4301795.+:414(TTG)*,	;TBMG_03886.4300926.+:414(TTG)*,	;TBFG_13874.4299919.+:414(TTG)*,	;TBFG_13874.4299919.+:414(TTG)*,	;x.4299918.+:414(TTG),	;TBSG_03910.1.4297530.+:414(TTG)*,
768	ANCHOR	9	9	8	;TBFG_12644.2964639.-:1182(ATG)*,	;MRA_2653.2963290.-:1182(ATG)*,	;Rv2625c.2951322.-:1182(ATG)*,	;TBXG_01335-5.1462605.+:1182(ATG)*,	;TBMG_01346.1462493.+:1182(ATG)*,	;TBFG_12644.2947162.-:1182(ATG)*,	;TBFG_12644.2947162.-:1182(ATG)*,	;x.2947161.-:1182(ATG),	;TBSG_01356-1.1462437.+:1182(ATG)*,
2966	ANCHOR	9	9	8	;TBFG_12725.3036212.+:693(ATG)*,	;MRA_2739.3036225.+:693(ATG)*,	;Rv2711.3024257.+:693(ATG)*,	;TBXG_01254-5.1390871.-:693(ATG)*,	;TBMG_01263.1390759.-:693(ATG)*,	;TBFG_12725.3018735.+:693(ATG)*,	;TBFG_12725.3018735.+:693(ATG)*,	;x.3018734.+:693(ATG),	;TBSG_01274-1.1390703.-:693(ATG)*,
3787	ANCHOR	9	9	8	;TBFG_11689.1892105.-:1332(GTG)*,	;MRA_1682.1898394.-:1332(GTG)*,	;Rv1672c.1896876.-:1332(GTG)*,	;TBXG_02304-5.2525708.+:1332(GTG)*,	;TBMG_02322.2525826.+:1332(GTG)*,	;TBFG_11689.1887146.-:1332(GTG)*,	;TBFG_11689.1887145.-:1332(GTG)*,	;x.1887145.-:1332(GTG),	;TBSG_02334-1.2522556.+:1332(GTG)*,
692	ANCHOR	9	9	8	;TBFG_12982.3331136.-:3384(GTG)*,	;MRA_2995.3331655.-:3384(GTG)*,	;Rv2967c.3319663.-:3384(GTG)*,	;TBXG_00993-5.1093943.+:3384(GTG)*,	;TBMG_01003.1093941.+:3384(GTG)*,	;TBFG_12982.3315163.-:3384(GTG)*,	;TBFG_12982.3315163.-:3384(GTG)*,	;x.3315162.-:3384(GTG),	;TBSG_01010-1.1093941.+:3384(GTG)*,
693	ANCHOR	9	9	8	;TBFG_11962.2192121.-:1092(GTG)*,	;MRA_1943.2193765.-:1092(GTG)*,	;Rv1933c.2183866.-:1092(GTG)*,	;TBXG_02041-5.2239088.+:1092(GTG)*,	;TBMG_02059.2239207.+:1092(GTG)*,	;TBFG_11962.2173606.-:1092(GTG)*,	;TBFG_11962.2173605.-:1092(GTG)*,	;x.2173605.-:1092(GTG),	;TBSG_02069-1.2235938.+:1092(GTG)*,
690	ANCHOR	9	9	8	;TBFG_10720.808151.+:594(ATG)*,	;MRA_0714.805588.+:594(ATG)*,	;Rv0706.804282.+:594(ATG)*,	;TBXG_00713-5.805287.+:594(ATG)*,	;TBMG_00720.805282.+:594(ATG)*,	;TBFG_10720.805168.+:594(ATG)*,	;TBFG_10720.805167.+:594(ATG)*,	;x.805167.+:594(ATG),	;TBSG_00724-1.805286.+:594(ATG)*,
691	ANCHOR	9	9	8	;TBFG_13346.3715121.-:402(ATG)*,489(GTG),	;MRA_3357.3714305.-:402(ATG)*,489(GTG),	;Rv3315c.3703464.-:402(ATG)*,489(GTG),	;TBXG_03344-5.3702634.-:402(ATG),489(GTG)*,	;TBMG_03364.3701521.-:402(ATG),489(GTG)*,	;TBFG_13346.3697265.-:402(ATG)*,489(GTG),	;TBFG_13346.3697265.-:402(ATG)*,489(GTG),	;x.3697264.-:402(ATG),489(GTG),	;TBSG_03387-1.3698255.-:402(ATG),489(GTG)*,
1542	ANCHOR	9	9	8	;TBFG_11976.2206680.+:402(GTG)*,	;MRA_1957.2208324.+:402(GTG)*,	;Rv1947.2198425.+:402(GTG)*,	;TBXG_02027-5.2224529.-:402(GTG)*,	;TBMG_02045.2224648.-:402(GTG)*,	;TBFG_11976.2188165.+:402(GTG)*,	;TBFG_11976.2188164.+:402(GTG)*,	;x.2188164.+:402(GTG),	;TBSG_02055-1.2221379.-:402(GTG)*,
697	ANCHOR	9	9	8	;TBFG_11616.1797429.+:1143(ATG)*,	;MRA_1610.1803556.+:1143(ATG)*,	;Rv1600.1802038.+:1143(ATG)*,	;TBXG_02376-5.2620557.-:1143(ATG)*,	;TBMG_02394.2620674.-:1143(ATG)*,	;TBFG_11616.1792469.+:1143(ATG)*,	;TBFG_11616.1792468.+:1143(ATG)*,	;x.1792468.+:1143(ATG),	;TBSG_02406-1.2617347.-:1143(ATG)*,
694	ANCHOR	9	9	8	;TBFG_11383.1524898.-:786(ATG)*,	;MRA_1361.1520510.-:786(ATG)*,	;Rv1353c.1519200.-:786(ATG)*,	;TBXG_02605-5.2892918.+:786(ATG)*,	;TBMG_02625.2893147.+:786(ATG)*,	;TBFG_11383.1519939.-:786(ATG)*,	;TBFG_11383.1519938.-:786(ATG)*,	;x.1519938.-:786(ATG),	;TBSG_02639-1.2889821.+:786(ATG)*,
695	ANCHOR	9	9	8	;TBFG_10711.802133.+:1440(GTG)*,	;MRA_0705.799678.+:1440(GTG)*,	;Rv0697.798372.+:1440(GTG)*,	;TBXG_00703-5.799215.+:1440(GTG)*,	;TBMG_00710.799156.+:1440(GTG)*,	;TBFG_10711.799150.+:1440(GTG)*,	;TBFG_10711.799149.+:1440(GTG)*,	;x.799149.+:1440(GTG),	;TBSG_00714-1.799214.+:1440(GTG)*,
699	ANCHOR	9	9	8	;TBFG_10626.713815.+:240(ATG)*,243(GTG),	;MRA_0624.711897.+:240(ATG),243(GTG)*,	;Rv0615.710587.+:240(ATG),243(GTG)*,	;TBXG_00618-5.710898.+:240(ATG)*,243(GTG),	;TBMG_00623.710839.+:240(ATG),243(GTG)*,	;TBFG_10626.710833.+:240(ATG)*,243(GTG),	;TBFG_10626.710832.+:240(ATG)*,243(GTG),	;x.710832.+:240(ATG),243(GTG),	;TBSG_00627-1.710897.+:240(ATG)*,243(GTG),
1548	ANCHOR	9	9	8	;TBFG_10612.701132.-:507(GTG),1134(GTG)*,	;MRA_0608.699214.-:507(GTG)*,1134(GTG),	;Rv0600c.697904.-:507(GTG)*,1134(GTG),	;TBXG_00603-5.698215.-:507(GTG),1134(GTG)*,	;TBMG_00608.698156.-:507(GTG),1134(GTG)*,	;TBFG_10612.698150.-:507(GTG),1134(GTG)*,	;TBFG_10612.698149.-:507(GTG),1134(GTG)*,	;x.698149.-:507(GTG),1134(GTG),	;TBSG_00612-1.698214.-:507(GTG),1134(GTG)*,
1549	ANCHOR	9	9	8	;TBFG_11513.1679648.+:810(ATG)*,	;MRA_1494.1676528.+:810(ATG)*,	;Rv1484.1675011.+:810(ATG)*,	;TBXG_02476-5.2738338.-:810(ATG)*,	;TBMG_02497.2738455.-:810(ATG)*,	;x.1674688.+:810(ATG),	;TBFG_11513.1674687.+:810(ATG)*,	;Rv1484.1674687.+:810(ATG)*,	;TBSG_02508-1.2735128.-:810(ATG)*,
542	ANCHOR	9	9	8	;TBFG_10479.565394.-:489(ATG)*,	;MRA_0478.563535.-:489(ATG)*,	;Rv0471c.562225.-:489(ATG)*,	;TBXG_00472-5.562485.-:489(ATG)*,	;TBMG_00474.562484.-:489(ATG)*,	;TBFG_10479.562411.-:489(ATG)*,	;TBFG_10479.562410.-:489(ATG)*,	;x.562410.-:489(ATG),	;TBSG_00479-1.562484.-:489(ATG)*,
543	ANCHOR	9	9	8	;TBFG_13562.3978668.-:1155(ATG)*,	;MRA_3568.3974550.-:1155(ATG)*,	;Rv3529c.3965884.-:1155(ATG)*,	;TBXG_03544-5.3952116.-:1155(ATG)*,	;TBMG_03568.3951357.-:1155(ATG)*,	;TBFG_13562.3950470.-:1155(ATG)*,	;TBFG_13562.3950470.-:1155(ATG)*,	;x.3950469.-:1155(ATG),	;TBSG_03595-1.3947850.-:1155(ATG)*,
540	ANCHOR	9	9	8	;TBFG_11178.1284607.-:642(ATG)*,	;MRA_1164.1282153.-:642(ATG)*,	;Rv1154c.1280843.-:642(ATG)*,	;TBXG_02808-5.3131161.+:642(ATG)*,	;TBMG_02828.3131391.+:642(ATG)*,	;TBFG_11178.1281580.-:642(ATG)*,	;TBFG_11178.1281579.-:642(ATG)*,	;x.1281579.-:642(ATG),	;TBSG_02842-1.3128123.+:642(ATG)*,
541	ANCHOR	9	9	8	;TBFG_12402.2669510.-:216(GTG)*,	;MRA_2400.2668183.-:216(GTG)*,	;Rv2377c.2656215.-:216(GTG)*,	;TBXG_01584-5.1757603.+:216(GTG)*,	;TBMG_01598.1757488.+:216(GTG)*,	;TBFG_12402.2652224.-:216(GTG)*,	;TBFG_12402.2652224.-:216(GTG)*,	;x.2652223.-:216(GTG),	;TBSG_01608-1.1757375.+:216(GTG)*,
546	ANCHOR	9	9	8	;TBFG_12691.3003837.-:696(ATG)*,	;MRA_2704.3003901.-:696(ATG)*,	;Rv2676c.2991933.-:696(ATG)*,	;TBXG_01288-5.1423297.+:696(ATG)*,	;TBMG_01297.1423185.+:696(ATG)*,	;TBFG_12691.2986360.-:696(ATG)*,	;TBFG_12691.2986360.-:696(ATG)*,	;x.2986359.-:696(ATG),	;TBSG_01308-1.1423129.+:696(ATG)*,
547	ANCHOR	9	9	7	;TBFG_12975.3325145.+:390(GTG)*,	;x.3325664.+:390(GTG),	;Rv2961.3313672.+:390(GTG)*,	;TBXG_01000-5.1099934.-:390(GTG)*,	;TBMG_01010.1099932.-:390(GTG)*,	;TBFG_12975.3309172.+:390(GTG)*,	;TBFG_12975.3309172.+:390(GTG)*,	;x.3309171.+:390(GTG),	;TBSG_01018-1.1099932.-:390(GTG)*,
544	ANCHOR	9	9	7	;TBFG_10511.594721.+:102(ATG),186(ATG)*,	;x.592886.+:102(ATG),186(ATG),	;Rv0500B.591576.+:102(ATG)*,186(ATG),	;TBXG_00504-5.591812.+:102(ATG),186(ATG)*,	;TBMG_00507.591755.+:102(ATG),186(ATG)*,	;TBFG_10511.591738.+:102(ATG),186(ATG)*,	;TBFG_10511.591737.+:102(ATG),186(ATG)*,	;x.591737.+:102(ATG),186(ATG),	;TBSG_00512-1.591811.+:102(ATG),186(ATG)*,
545	ANCHOR	9	9	8	;TBFG_13494.3891175.-:1044(ATG)*,	;MRA_3498.3886141.-:1044(ATG)*,	;Rv3457c.3877464.-:1044(ATG)*,	;TBXG_03478-5.3868391.-:1044(ATG)*,	;TBMG_03505.3867281.-:1044(ATG)*,	;TBFG_13494.3862968.-:1044(ATG)*,	;TBFG_13494.3862968.-:1044(ATG)*,	;x.3862967.-:1044(ATG),	;TBSG_03527-1.3863783.-:1044(ATG)*,
3784	ANCHOR	9	9	8	;TBFG_11100.1211156.+:867(GTG)*,	;MRA_1092.1208695.+:867(GTG)*,	;Rv1082.1207386.+:867(GTG)*,	;TBXG_02885-5.3204338.-:867(GTG)*,	;TBMG_02905.3204584.-:867(GTG)*,	;TBFG_11100.1208183.+:867(GTG)*,	;TBFG_11100.1208182.+:867(GTG)*,	;x.1208182.+:867(GTG),	;TBSG_02921-1.3201317.-:867(GTG)*,
548	ANCHOR	9	9	8	;TBFG_13819.4245394.+:1074(ATG)*,	;MRA_3825.4240839.+:1074(ATG)*,	;Rv3785.4232393.+:1074(ATG)*,	;TBXG_03802-5.4220208.+:1074(ATG)*,	;TBMG_03832.4219339.+:1074(ATG)*,	;TBFG_13819.4218332.+:1074(ATG)*,	;TBFG_13819.4218332.+:1074(ATG)*,	;x.4218331.+:1074(ATG),	;TBSG_03855-1.4215942.+:1074(ATG)*,
549	ANCHOR	9	9	8	;TBFG_10500.584634.-:1890(ATG)*,	;MRA_0499.582799.-:1890(ATG)*,	;Rv0492c.581489.-:1890(ATG)*,	;TBXG_00493-5.581725.-:1890(ATG)*,	;TBMG_00496.581668.-:1890(ATG)*,	;TBFG_10500.581651.-:1890(ATG)*,	;TBFG_10500.581650.-:1890(ATG)*,	;x.581650.-:1890(ATG),	;TBSG_00501-1.581724.-:1890(ATG)*,
760	ANCHOR	9	9	8	;TBFG_11099.1209754.-:435(ATG)*,462(TTG),	;MRA_1091.1207293.-:435(ATG)*,462(TTG),	;Rv1081c.1205984.-:435(ATG)*,462(TTG),	;TBXG_02886-5.3205740.+:435(ATG)*,462(TTG),	;TBMG_02906.3205986.+:435(ATG),462(TTG)*,	;TBFG_11099.1206781.-:435(ATG)*,462(TTG),	;TBFG_11099.1206780.-:435(ATG)*,462(TTG),	;x.1206780.-:435(ATG),462(TTG),	;TBSG_02922-1.3202719.+:435(ATG)*,462(TTG),
3885	ANCHOR	9	9	8	;TBFG_12394.2662211.-:1059(GTG)*,	;MRA_2392.2660884.-:1059(GTG)*,	;Rv2368c.2648916.-:1059(GTG)*,	;TBXG_01592-5.1764903.+:1059(GTG)*,	;TBMG_04025.1764787.+:1059(GTG)*,	;TBFG_12394.2644925.-:1059(GTG)*,	;TBFG_12394.2644925.-:1059(GTG)*,	;x.2644924.-:1059(GTG),	;TBSG_01616-1.1764674.+:1059(GTG)*,
1783	ANCHOR	9	9	8	;TBFG_11583.1761948.+:1866(GTG)*,	;MRA_1563.1758827.+:1866(GTG)*,	;Rv1551.1757310.+:1866(GTG)*,	;TBXG_02408-5.2656038.-:1866(GTG)*,	;TBMG_02427.2656155.-:1866(GTG)*,	;TBFG_11583.1756988.+:1866(GTG)*,	;TBFG_11583.1756987.+:1866(GTG)*,	;x.1756987.+:1866(GTG),	;TBSG_02439-1.2652828.-:1866(GTG)*,
1784	ANCHOR	9	9	8	;TBFG_10641.724957.-:3285(ATG)*,	;MRA_0639.723039.-:3285(ATG)*,	;Rv0630c.721729.-:3285(ATG)*,	;TBXG_00632-5.722040.-:3285(ATG)*,	;TBMG_00639.721981.-:3285(ATG)*,	;TBFG_10641.721975.-:3285(ATG)*,	;TBFG_10641.721974.-:3285(ATG)*,	;x.721974.-:3285(ATG),	;TBSG_00643-1.722039.-:3285(ATG)*,
2064	ANCHOR	9	9	8	;TBFG_10459.547899.+:1536(ATG),1557(ATG)*,	;MRA_0458.546040.+:1536(ATG)*,1557(ATG),	;Rv0453.544730.+:1536(ATG),1557(ATG)*,	;TBXG_00452-5.544990.+:1536(ATG),1557(ATG)*,	;TBMG_00454.544989.+:1536(ATG),1557(ATG)*,	;TBFG_10459.544916.+:1536(ATG),1557(ATG)*,	;TBFG_10459.544915.+:1536(ATG),1557(ATG)*,	;x.544915.+:1536(ATG),1557(ATG),	;TBSG_00458-1.544989.+:1536(ATG),1557(ATG)*,
1785	ANCHOR	9	9	8	;TBFG_10564.649483.+:789(GTG)*,	;MRA_0561.647565.+:789(GTG)*,	;Rv0554.646255.+:789(GTG)*,	;TBXG_00556-5.646575.+:789(GTG)*,	;TBMG_00559.646516.+:789(GTG)*,	;TBFG_10564.646501.+:789(GTG)*,	;TBFG_10564.646500.+:789(GTG)*,	;x.646500.+:789(GTG),	;TBSG_00565-1.646574.+:789(GTG)*,
1786	ANCHOR	9	9	9	;TBFG_10005.7368.+:2145(ATG)*,	;MRA_0005.7267.+:2145(ATG)*,	;Rv0005.7267.+:2145(ATG)*,	;TBXG_00005-5.7368.+:2145(ATG)*,	;TBMG_00005.7369.+:2145(ATG)*,	;TBFG_10005.7368.+:2145(ATG)*,	;TBFG_10005.7368.+:2145(ATG)*,	;Rv0005.7368.+:2145(ATG)*,	;TBSG_00005-1.7368.+:2145(ATG)*,
2388	ANCHOR	9	9	8	;TBFG_12849.3152125.-:828(GTG)*,	;MRA_2857.3152479.-:828(GTG)*,	;Rv2834c.3140487.-:828(GTG)*,	;TBXG_01128-5.1273452.+:828(GTG)*,	;TBMG_01138.1273340.+:828(GTG)*,	;TBFG_12849.3136154.-:828(GTG)*,	;TBFG_12849.3136154.-:828(GTG)*,	;x.3136153.-:828(GTG),	;TBSG_01147-1.1273284.+:828(GTG)*,
765	ANCHOR	9	9	8	;TBFG_10297.357642.+:1419(ATG)*,	;MRA_0299.355863.+:1419(ATG)*,	;Rv0290.354501.+:1419(ATG)*,	;TBXG_00296-5.357367.+:1419(ATG)*,	;TBMG_00295.357368.+:1419(ATG)*,	;TBFG_10297.357264.+:1419(ATG)*,	;TBFG_10297.357263.+:1419(ATG)*,	;x.357263.+:1419(ATG),	;TBSG_00299-1.357367.+:1419(ATG)*,
3880	ANCHOR	9	9	8	;TBFG_12017.2238864.+:600(GTG)*,	;MRA_1999.2240510.+:600(GTG)*,	;Rv1986.2230610.+:600(GTG)*,	;TBXG_01986-5.2192342.-:600(GTG)*,	;TBMG_02002.2192462.-:600(GTG)*,	;TBFG_12017.2220351.+:600(GTG)*,	;TBFG_12017.2220350.+:600(GTG)*,	;x.2220350.+:600(GTG),	;TBSG_02013-1.2189193.-:600(GTG)*,
3320	ANCHOR	9	9	8	;TBFG_11237.1360814.+:1215(ATG)*,	;MRA_1222.1358360.+:1215(ATG)*,	;Rv1213.1357050.+:1215(ATG)*,	;TBXG_02749-5.3055014.-:1215(ATG)*,	;TBMG_02769.3055243.-:1215(ATG)*,	;TBFG_11237.1357788.+:1215(ATG)*,	;TBFG_11237.1357787.+:1215(ATG)*,	;x.1357787.+:1215(ATG),	;TBSG_02783-1.3051915.-:1215(ATG)*,
2799	ANCHOR	9	9	8	;TBFG_11813.2027558.+:1521(GTG)*,	;MRA_1797.2029192.+:1521(GTG)*,	;Rv1782.2019260.+:1521(GTG)*,	;TBXG_02195-5.2404849.-:1521(GTG)*,	;TBMG_02214.2404967.-:1521(GTG)*,	;TBFG_11813.2007902.+:1521(GTG)*,	;TBFG_11813.2007901.+:1521(GTG)*,	;x.2007901.+:1521(GTG),	;TBSG_02226-1.2401698.-:1521(GTG)*,
3547	ANCHOR	9	9	8	;TBFG_13637.4060486.-:477(ATG)*,	;MRA_3644.4056370.-:477(ATG)*,	;Rv3605c.4047705.-:477(ATG)*,	;TBXG_03617-5.4033934.-:477(ATG)*,	;TBMG_03643.4033175.-:477(ATG)*,	;TBFG_13637.4032288.-:477(ATG)*,	;TBFG_13637.4032288.-:477(ATG)*,	;x.4032287.-:477(ATG),	;TBSG_03670-1.4029668.-:477(ATG)*,
414	ANCHOR	9	9	8	;TBFG_10826.907745.-:1107(GTG)*,	;MRA_0821.906540.-:1107(GTG)*,	;Rv0811c.905234.-:1107(GTG)*,	;TBXG_00818-5.905081.-:1107(GTG)*,	;TBMG_00825.905076.-:1107(GTG)*,	;TBFG_10826.904763.-:1107(GTG)*,	;TBFG_10826.904762.-:1107(GTG)*,	;x.904762.-:1107(GTG),	;TBSG_00831-1.905079.-:1107(GTG)*,
415	ANCHOR	9	9	8	;TBFG_11961.2192124.+:498(ATG)*,	;MRA_1942.2193768.+:498(ATG)*,	;Rv1932.2183869.+:498(ATG)*,	;TBXG_02042-5.2239085.-:498(ATG)*,	;TBMG_02060.2239204.-:498(ATG)*,	;TBFG_11961.2173609.+:498(ATG)*,	;TBFG_11961.2173608.+:498(ATG)*,	;x.2173608.+:498(ATG),	;TBSG_02070-1.2235935.-:498(ATG)*,
416	ANCHOR	9	9	8	;TBFG_11497.1663573.+:1974(ATG)*,	;MRA_1478.1660453.+:1974(ATG)*,	;Rv1469.1658936.+:1974(ATG)*,	;TBXG_02492-5.2754413.-:1974(ATG)*,	;TBMG_02513.2754530.-:1974(ATG)*,	;TBFG_11497.1658613.+:1974(ATG)*,	;TBFG_11497.1658612.+:1974(ATG)*,	;x.1658612.+:1974(ATG),	;TBSG_02524-1.2751203.-:1974(ATG)*,
417	ANCHOR	9	9	8	;TBFG_13943.4407200.+:747(GTG)*,	;MRA_3947.4402641.+:747(GTG)*,	;Rv3908.4394195.+:747(GTG)*,	;TBXG_03926-5.4382015.+:747(GTG)*,	;TBMG_03956.4381146.+:747(GTG)*,	;TBFG_13943.4380139.+:747(GTG)*,	;TBFG_13943.4380139.+:747(GTG)*,	;x.4380138.+:747(GTG),	;TBSG_03980-1.4377750.+:747(GTG)*,
410	ANCHOR	9	9	8	;TBFG_11661.1849779.+:783(GTG)*,	;MRA_1655.1855906.+:783(GTG)*,	;Rv1644.1854388.+:783(GTG)*,	;TBXG_02331-5.2568206.-:783(GTG)*,	;TBMG_02349.2568324.-:783(GTG)*,	;TBFG_11661.1844819.+:783(GTG)*,	;TBFG_11661.1844818.+:783(GTG)*,	;x.1844818.+:783(GTG),	;TBSG_02361-1.2564997.-:783(GTG)*,
411	ANCHOR	9	9	8	;TBFG_13920.4379908.-:1614(TTG)*,	;MRA_3924.4375354.-:1614(TTG)*,	;Rv3885c.4366908.-:1614(TTG)*,	;TBXG_03904-5.4354723.-:1614(TTG)*,	;TBMG_03933.4353854.-:1614(TTG)*,	;TBFG_13920.4352847.-:1614(TTG)*,	;TBFG_13920.4352847.-:1614(TTG)*,	;x.4352846.-:1614(TTG),	;TBSG_03957-1.4350458.-:1614(TTG)*,
412	ANCHOR	9	9	8	;TBFG_11900.2130098.-:1245(ATG)*,	;MRA_1883.2131839.-:1245(ATG)*,	;Rv1872c.2121907.-:1245(ATG)*,	;TBXG_02104-5.2300904.+:1245(ATG)*,	;TBMG_02122.2301023.+:1245(ATG)*,	;TBFG_11900.2111790.-:1245(ATG)*,	;TBFG_11900.2111789.-:1245(ATG)*,	;x.2111789.-:1245(ATG),	;TBSG_02133-1.2297754.+:1245(ATG)*,
413	ANCHOR	9	9	8	;TBFG_11652.1838282.+:441(ATG)*,	;MRA_1646.1844409.+:441(ATG)*,	;Rv1636.1842891.+:441(ATG)*,	;TBXG_02340-5.2579703.-:441(ATG)*,	;TBMG_02358.2579821.-:441(ATG)*,	;TBFG_11652.1833322.+:441(ATG)*,	;TBFG_11652.1833321.+:441(ATG)*,	;x.1833321.+:441(ATG),	;TBSG_02370-1.2576494.-:441(ATG)*,
1384	ANCHOR	9	9	3	;x.2588710.+:435(TTG),	;MRA_2322.2587826.+:435(TTG)*,	;Rv2306B.2577922.+:435(TTG)*,	;x.1838786.-:435(TTG),	;TBMG_04029.1838670.-:435(TTG)*,	;x.2571033.+:435(TTG),	;x.2571033.+:435(TTG),	;x.2571032.+:435(TTG),	;x.1838557.-:435(TTG),
1385	ANCHOR	9	9	8	;TBFG_13752.4177999.+:1263(ATG)*,1284(ATG),	;MRA_3757.4173444.+:1263(ATG)*,1284(ATG),	;Rv3720.4164998.+:1263(ATG)*,1284(ATG),	;TBXG_03735-5.4152813.+:1263(ATG)*,1284(ATG),	;TBMG_03764.4151943.+:1263(ATG),1284(ATG)*,	;TBFG_13752.4150937.+:1263(ATG)*,1284(ATG),	;TBFG_13752.4150937.+:1263(ATG)*,1284(ATG),	;x.4150936.+:1263(ATG),1284(ATG),	;TBSG_03788-1.4148547.+:1263(ATG)*,1284(ATG),
1386	ANCHOR	9	9	8	;TBFG_12092.2328699.-:267(ATG)*,	;MRA_2070.2323987.-:267(ATG)*,	;Rv2055c.2314087.-:267(ATG)*,	;TBXG_01911-5.2102501.+:267(ATG)*,	;TBMG_01926.2102624.+:267(ATG)*,	;TBFG_12092.2308831.-:267(ATG)*,	;TBFG_12092.2308831.-:267(ATG)*,	;x.2308830.-:267(ATG),	;TBSG_01939-1.2100713.+:267(ATG)*,
1387	ANCHOR	9	9	8	;TBFG_11369.1512436.+:822(ATG)*,	;MRA_1347.1508048.+:822(ATG)*,	;Rv1339.1506738.+:822(ATG)*,	;TBXG_02619-5.2905380.-:822(ATG)*,	;TBMG_02639.2905609.-:822(ATG)*,	;TBFG_11369.1507477.+:822(ATG)*,	;TBFG_11369.1507476.+:822(ATG)*,	;x.1507476.+:822(ATG),	;TBSG_02653-1.2902283.-:822(ATG)*,
418	ANCHOR	9	9	8	;TBFG_10301.362097.+:786(ATG)*,	;MRA_0303.360318.+:786(ATG)*,	;Rv0294.358956.+:786(ATG)*,	;TBXG_00300-5.361822.+:786(ATG)*,	;TBMG_00299.361823.+:786(ATG)*,	;TBFG_10301.361719.+:786(ATG)*,	;TBFG_10301.361718.+:786(ATG)*,	;x.361718.+:786(ATG),	;TBSG_00303-1.361822.+:786(ATG)*,
1381	ANCHOR	9	9	2	;x.506468.+:153(GTG),	;x.504608.+:153(GTG),	;x.503298.+:153(GTG),	;TBXG_03956-5.503558.+:153(GTG)*,	;TBMG_03984.503557.+:153(GTG)*,	;x.503484.+:153(GTG),	;x.503483.+:153(GTG),	;x.503483.+:153(GTG),	;x.503557.+:153(GTG),
1382	ANCHOR	9	9	8	;TBFG_10882.967687.+:483(ATG)*,	;MRA_0872.965178.+:483(ATG)*,	;Rv0865.963872.+:483(ATG)*,	;TBXG_03104-5.3447870.-:483(ATG)*,	;TBMG_03125.3448116.-:483(ATG)*,	;TBFG_10882.964714.+:483(ATG)*,	;TBFG_10882.964713.+:483(ATG)*,	;x.964713.+:483(ATG),	;TBSG_03145-1.3444849.-:483(ATG)*,
1383	ANCHOR	9	9	8	;TBFG_12442.2726006.-:1545(ATG)*,1554(GTG),	;MRA_2439.2723300.-:1545(ATG)*,1554(GTG),	;Rv2414c.2711332.-:1545(ATG)*,1554(GTG),	;TBXG_01546-5.1702465.+:1545(ATG)*,1554(GTG),	;TBMG_01560.1702350.+:1545(ATG),1554(GTG)*,	;TBFG_12442.2707305.-:1545(ATG)*,1554(GTG),	;TBFG_12442.2707305.-:1545(ATG)*,1554(GTG),	;x.2707304.-:1545(ATG),1554(GTG),	;TBSG_01570-1.1702294.+:1545(ATG)*,1554(GTG),
3827	ANCHOR	9	9	8	;TBFG_12336.2595840.-:855(GTG)*,	;MRA_2333.2594956.-:855(GTG)*,	;Rv2313c.2585052.-:855(GTG)*,	;TBXG_01650-5.1831656.+:855(GTG)*,	;TBMG_01666.1831540.+:855(GTG)*,	;TBFG_12336.2578163.-:855(GTG)*,	;TBFG_12336.2578163.-:855(GTG)*,	;x.2578162.-:855(GTG),	;TBSG_01676-1.1831427.+:855(GTG)*,
3826	ANCHOR	9	9	8	;TBFG_13830.4264006.+:1128(ATG)*,	;MRA_3836.4259451.+:1128(ATG)*,	;Rv3796.4251005.+:1128(ATG)*,	;TBXG_03813-5.4238820.+:1128(ATG)*,	;TBMG_03843.4237951.+:1128(ATG)*,	;TBFG_13830.4236944.+:1128(ATG)*,	;TBFG_13830.4236944.+:1128(ATG)*,	;x.4236943.+:1128(ATG),	;TBSG_03866-1.4234554.+:1128(ATG)*,
3825	ANCHOR	9	9	8	;TBFG_11283.1408484.-:1368(GTG)*,	;MRA_1265.1406027.-:1368(GTG)*,	;Rv1257c.1404717.-:1368(GTG)*,	;TBXG_02704-5.3007346.+:1368(GTG)*,	;TBMG_02724.3007574.+:1368(GTG)*,	;TBFG_11283.1405456.-:1368(GTG)*,	;TBFG_11283.1405455.-:1368(GTG)*,	;x.1405455.-:1368(GTG),	;TBSG_02738-1.3004247.+:1368(GTG)*,
3824	ANCHOR	9	9	9	;TBFG_10065.72364.+:402(GTG)*,	;MRA_0067.73580.+:402(GTG)*,	;Rv0065.72222.+:402(GTG)*,	;TBXG_00065-5.72360.+:402(GTG)*,	;TBMG_00065.72362.+:402(GTG)*,	;TBFG_10065.72361.+:402(GTG)*,	;TBFG_10065.72361.+:402(GTG)*,	;Rv0065.72361.+:402(GTG)*,	;TBSG_00065-1.72361.+:402(GTG)*,
3823	ANCHOR	9	9	8	;TBFG_13069.3426429.-:240(ATG)*,	;MRA_3085.3426889.-:240(ATG)*,	;Rv3053c.3414719.-:240(ATG)*,	;TBXG_00906-5.999063.+:240(ATG)*,	;TBMG_00915.999058.+:240(ATG)*,	;TBFG_13069.3409984.-:240(ATG)*,	;TBFG_13069.3409984.-:240(ATG)*,	;x.3409983.-:240(ATG),	;TBSG_00920-1.999061.+:240(ATG)*,
3822	ANCHOR	9	9	8	;TBFG_11701.1906005.-:624(GTG)*,	;MRA_1695.1912294.-:624(GTG)*,	;Rv1685c.1910776.-:624(GTG)*,	;TBXG_02292-5.2511808.+:624(GTG)*,	;TBMG_02310.2511926.+:624(GTG)*,	;TBFG_11701.1901046.-:624(GTG)*,	;TBFG_11701.1901045.-:624(GTG)*,	;x.1901045.-:624(GTG),	;TBSG_02322-1.2508656.+:624(GTG)*,
3820	ANCHOR	9	9	8	;TBFG_13580.4000083.+:456(ATG)*,	;MRA_3586.3995965.+:456(ATG)*,	;Rv3547.3987299.+:456(ATG)*,	;TBXG_03562-5.3973531.+:456(ATG)*,	;TBMG_03586.3972772.+:456(ATG)*,	;TBFG_13580.3971885.+:456(ATG)*,	;TBFG_13580.3971885.+:456(ATG)*,	;x.3971884.+:456(ATG),	;TBSG_03613-1.3969265.+:456(ATG)*,
2440	ANCHOR	9	9	8	;TBFG_11882.2109841.-:1392(ATG)*,	;MRA_1865.2111583.-:1392(ATG)*,	;Rv1854c.2101651.-:1392(ATG)*,	;TBXG_02122-5.2321162.+:1392(ATG)*,	;TBMG_02140.2321280.+:1392(ATG)*,	;TBFG_11882.2091533.-:1392(ATG)*,	;TBFG_11882.2091532.-:1392(ATG)*,	;x.2091532.-:1392(ATG),	;TBSG_02151-1.2318011.+:1392(ATG)*,
3829	ANCHOR	9	9	8	;TBFG_12369.2636600.+:1983(ATG)*,	;MRA_2365.2635707.+:1983(ATG)*,	;Rv2345.2625803.+:1983(ATG)*,	;TBXG_01618-5.1790904.-:1983(ATG)*,	;TBMG_01633.1790788.-:1983(ATG)*,	;TBFG_12369.2618924.+:1983(ATG)*,	;TBFG_12369.2618924.+:1983(ATG)*,	;x.2618923.+:1983(ATG),	;TBSG_01642-1.1790675.-:1983(ATG)*,
3828	ANCHOR	9	9	8	;TBFG_11344.1481395.-:1491(GTG)*,	;MRA_1325.1478938.-:1491(GTG)*,	;Rv1317c.1477628.-:1491(GTG)*,	;TBXG_02643-5.2934490.+:1491(GTG)*,	;TBMG_02663.2934719.+:1491(GTG)*,	;TBFG_11344.1478367.-:1491(GTG)*,	;TBFG_11344.1478366.-:1491(GTG)*,	;x.1478366.-:1491(GTG),	;TBSG_02677-1.2931393.+:1491(GTG)*,
3583	ANCHOR	9	9	8	;TBFG_12079.2302496.-:798(ATG)*,	;MRA_2057.2297784.-:798(ATG)*,	;Rv2042c.2287884.-:798(ATG)*,	;TBXG_01924-5.2128710.+:798(ATG),1359(ATG)*,	;TBMG_01939.2128830.+:798(ATG)*,	;TBFG_12079.2282625.-:798(ATG)*,	;TBFG_12079.2282624.-:798(ATG)*,1359(ATG),	;x.2282624.-:798(ATG),	;TBSG_01952-1.2126919.+:798(ATG)*,
3582	ANCHOR	9	9	8	;TBFG_12868.3175753.+:1845(TTG),1848(ATG),1992(ATG)*,	;MRA_2876.3176107.+:1845(TTG)*,1848(ATG),1992(ATG),	;Rv2853.3164115.+:1845(TTG),1848(ATG)*,1992(ATG),	;TBXG_01109-5.1249824.-:1845(TTG),1848(ATG),1992(ATG)*,	;TBMG_01119.1249712.-:1845(TTG),1848(ATG),1992(ATG)*,	;TBFG_12868.3159782.+:1845(TTG),1848(ATG),1992(ATG)*,	;TBFG_12868.3159782.+:1845(TTG),1848(ATG),1992(ATG)*,	;x.3159781.+:1845(TTG),1848(ATG),1992(ATG),	;TBSG_01128-1.1249656.-:1845(TTG),1848(ATG),1992(ATG)*,
2446	ANCHOR	9	9	8	;TBFG_10614.703395.+:312(ATG)*,	;MRA_0610.701477.+:312(ATG)*,	;Rv0603.700167.+:312(ATG)*,	;TBXG_00605-5.700478.+:312(ATG)*,	;TBMG_00610.700419.+:312(ATG)*,	;TBFG_10614.700413.+:312(ATG)*,	;TBFG_10614.700412.+:312(ATG)*,	;x.700412.+:312(ATG),	;TBSG_00614-1.700477.+:312(ATG)*,
2438	ANCHOR	9	9	8	;TBFG_12426.2709634.-:819(ATG)*,	;MRA_2422.2706949.-:819(ATG)*,	;Rv2398c.2694981.-:819(ATG)*,	;TBXG_01563-5.1718837.+:819(ATG)*,	;TBMG_01577.1718722.+:819(ATG)*,	;TBFG_12426.2690990.-:819(ATG)*,	;TBFG_12426.2690990.-:819(ATG)*,	;x.2690989.-:819(ATG),	;TBSG_01587-1.1718609.+:819(ATG)*,
3585	ANCHOR	9	9	8	;TBFG_13036.3390745.-:294(ATG)*,309(TTG),	;MRA_3051.3391205.-:294(ATG)*,309(TTG),	;Rv3020c.3379036.-:294(ATG)*,309(TTG),	;TBXG_00939-5.1034747.+:294(ATG)*,309(TTG),	;TBMG_00949.1034741.+:294(ATG),309(TTG)*,	;TBFG_13036.3374300.-:294(ATG)*,309(TTG),	;TBFG_13036.3374300.-:294(ATG)*,309(TTG),	;x.3374299.-:294(ATG),309(TTG),	;TBSG_00954-1.1034745.+:294(ATG)*,309(TTG),
3586	ANCHOR	9	9	8	;TBFG_11074.1182162.+:765(ATG)*,	;MRA_1065.1179701.+:765(ATG)*,	;Rv1056.1178392.+:765(ATG)*,	;TBXG_02910-5.3233329.-:765(ATG)*,	;TBMG_02930.3233574.-:765(ATG)*,	;TBFG_11074.1179190.+:765(ATG)*,	;TBFG_11074.1179189.+:765(ATG)*,	;x.1179189.+:765(ATG),	;TBSG_02948-1.3230307.-:765(ATG)*,
3587	ANCHOR	9	9	8	;TBFG_12207.2454014.-:507(GTG)*,	;MRA_2194.2451713.-:507(GTG)*,	;Rv2179c.2441811.-:507(GTG)*,	;TBXG_01785-5.1974842.+:507(GTG)*,	;TBMG_01802.1974723.+:507(GTG)*,	;TBFG_12207.2434979.-:507(GTG)*,	;TBFG_12207.2434979.-:507(GTG)*,	;x.2434978.-:507(GTG),	;TBSG_01814-1.1974611.+:507(GTG)*,
3588	ANCHOR	9	9	8	;TBFG_13228.3593384.+:306(ATG)*,	;MRA_3242.3592402.+:306(ATG)*,	;Rv3204.3581620.+:306(ATG)*,	;TBXG_03228-5.3580839.+:306(ATG)*,	;TBMG_03248.3579726.+:306(ATG)*,	;TBFG_13228.3575528.+:306(ATG)*,	;TBFG_13228.3575528.+:306(ATG)*,	;x.3575527.+:306(ATG),	;TBSG_03270-1.3576460.+:306(ATG)*,
338-2	ANCHOR	9	9	8	;TBFG_12839.3144530.-:546(GTG),723(GTG),741(TTG)*,	;MRA_2849.3144883.-:546(GTG),648(ATG)*,	;Rv2825c.3132892.-:546(GTG),648(ATG)*,723(GTG),741(TTG),	;TBXG_01137-5.1281047.+:546(GTG),723(GTG)*,741(TTG),	;TBMG_01148.1280935.+:546(GTG),723(GTG),741(TTG)*,	;TBFG_12839.3128559.-:546(GTG),723(GTG),741(TTG)*,	;TBFG_12839.3128559.-:546(GTG),723(GTG),741(TTG)*,	;x.3128558.-:546(GTG),723(GTG),741(TTG),	;TBSG_01157-1.1280879.+:546(GTG),723(GTG)*,741(TTG),
1305	ANCHOR	9	9	8	;TBFG_12189.2434192.-:1035(ATG)*,	;MRA_2174.2430533.-:1035(ATG)*,	;Rv2159c.2420631.-:1035(ATG)*,	;TBXG_01804-5.1994662.+:1035(ATG)*,	;TBMG_01822.1994544.+:1035(ATG)*,	;TBFG_12189.2415158.-:1035(ATG)*,	;TBFG_12189.2415158.-:1035(ATG)*,	;x.2415157.-:1035(ATG),	;TBSG_01833-1.1994432.+:1035(ATG)*,
368	ANCHOR	9	9	8	;TBFG_10365.441470.-:438(GTG)*,	;MRA_0369.439665.-:438(GTG)*,	;Rv0360c.438302.-:438(GTG)*,	;TBXG_00362-5.441166.-:438(GTG)*,	;TBMG_00364.441165.-:438(GTG)*,	;TBFG_10365.441092.-:438(GTG)*,	;TBFG_10365.441091.-:438(GTG)*,	;x.441091.-:438(GTG),	;TBSG_00367-1.441165.-:438(GTG)*,
369	ANCHOR	9	9	3	;TBFG_13372.3738211.-:213(ATG)*,	;x.3736725.-:213(ATG),	;x.3725884.-:213(ATG),	;x.3722906.-:213(ATG),	;x.3721793.-:213(ATG),	;TBFG_13372.3717537.-:213(ATG)*,	;TBFG_13372.3717537.-:213(ATG)*,	;x.3717536.-:213(ATG),	;x.3718527.-:213(ATG),
366	ANCHOR	9	9	8	;TBFG_10708.798286.+:1191(GTG)*,	;MRA_0702.795831.+:1191(GTG)*,	;Rv0694.794525.+:1191(GTG)*,	;TBXG_00700-5.795368.+:1191(GTG)*,	;TBMG_00707.795309.+:1191(GTG)*,	;TBFG_10708.795303.+:1191(GTG)*,	;TBFG_10708.795302.+:1191(GTG)*,	;x.795302.+:1191(GTG),	;TBSG_00711-1.795367.+:1191(GTG)*,
367	ANCHOR	9	9	8	;TBFG_12326.2584884.-:924(ATG)*,	;MRA_2319.2584000.-:924(ATG)*,	;Rv2303c.2574096.-:924(ATG)*,	;TBXG_01664-5.1842612.+:924(ATG)*,	;TBMG_01680.1842496.+:924(ATG)*,	;TBFG_12326.2567207.-:924(ATG)*,	;TBFG_12326.2567207.-:924(ATG)*,	;x.2567206.-:924(ATG),	;TBSG_01690-1.1842383.+:924(ATG)*,
364	ANCHOR	9	9	8	;TBFG_10380.455462.-:861(GTG),903(ATG)*,	;MRA_0384.453657.-:861(GTG)*,903(ATG),	;Rv0375c.452294.-:861(GTG)*,903(ATG),	;TBXG_00377-5.455158.-:861(GTG),903(ATG)*,	;TBMG_00379.455157.-:861(GTG),903(ATG)*,	;TBFG_10380.455084.-:861(GTG),903(ATG)*,	;TBFG_10380.455083.-:861(GTG),903(ATG)*,	;x.455083.-:861(GTG),903(ATG),	;TBSG_00382-1.455157.-:861(GTG),903(ATG)*,
365	ANCHOR	9	9	7	;TBFG_11837.2057849.+:1212(ATG)*,	;MRA_1819.2059529.+:1212(ATG)*,	;x.2049597.+:1212(ATG),	;TBXG_02169-5.2373154.-:1212(ATG)*,	;TBMG_02187.2373272.-:1212(ATG)*,	;TBFG_11837.2039597.+:1212(ATG)*,	;TBFG_11837.2039596.+:1212(ATG)*,	;x.2039596.+:1212(ATG),	;TBSG_02198-1.2370003.-:1212(ATG)*,
362	ANCHOR	9	9	8	;TBFG_10354.422688.+:660(GTG)*,	;MRA_0358.420970.+:660(GTG)*,	;Rv0349.419608.+:660(GTG)*,	;TBXG_00351-5.422495.+:660(GTG)*,	;TBMG_00353.422494.+:660(GTG)*,	;TBFG_10354.422370.+:660(GTG)*,	;TBFG_10354.422369.+:660(GTG)*,	;x.422369.+:660(GTG),	;TBSG_00356-1.422494.+:660(GTG)*,
363	ANCHOR	9	9	8	;TBFG_12136.2380143.+:717(GTG),834(GTG)*,	;MRA_2116.2374009.+:717(GTG)*,834(GTG),	;Rv2102.2364107.+:717(GTG)*,834(GTG),	;TBXG_01865-5.2052483.-:717(GTG),834(GTG)*,	;TBMG_01880.2052593.-:717(GTG),834(GTG)*,	;TBFG_12136.2358837.+:717(GTG),834(GTG)*,	;TBFG_12136.2358837.+:717(GTG),834(GTG)*,	;x.2358836.+:717(GTG),834(GTG),	;TBSG_01892-1.2050696.-:717(GTG),834(GTG)*,
360	ANCHOR	9	9	8	;TBFG_11211.1334786.+:1632(ATG)*,	;MRA_1197.1332332.+:1632(ATG)*,	;Rv1187.1331021.+:1632(ATG)*,	;TBXG_02775-5.3081044.-:1632(ATG)*,	;TBMG_02795.3081272.-:1632(ATG)*,	;TBFG_11211.1331759.+:1632(ATG)*,	;TBFG_11211.1331758.+:1632(ATG)*,	;x.1331758.+:1632(ATG),	;TBSG_02809-1.3077944.-:1632(ATG)*,
361	ANCHOR	9	9	8	;TBFG_13166.3525191.+:387(TTG),477(GTG),492(ATG)*,	;MRA_3178.3524224.+:387(TTG)*,477(GTG),492(ATG),	;Rv3145.3512068.+:387(TTG)*,477(GTG),492(ATG),	;TBXG_03168-5.3514004.+:387(TTG),477(GTG)*,492(ATG),	;TBMG_03188.3512891.+:387(TTG),477(GTG),492(ATG)*,	;TBFG_13166.3508693.+:387(TTG),477(GTG),492(ATG)*,	;TBFG_13166.3508693.+:387(TTG),477(GTG),492(ATG)*,	;x.3508692.+:387(TTG),477(GTG),492(ATG),	;TBSG_03210-1.3509625.+:387(TTG),477(GTG)*,492(ATG),
2760	ANCHOR	9	9	2	;x.2588489.+:594(ATG),	;x.2587605.+:594(ATG),	;Rv2306A.2577701.+:594(ATG)*,	;x.1839007.-:594(ATG),	;TBMG_04030.1838891.-:594(ATG)*,	;x.2570812.+:594(ATG),	;x.2570812.+:594(ATG),	;x.2570811.+:594(ATG),	;x.1838778.-:594(ATG),
3202	ANCHOR	9	9	8	;TBFG_11410.1559821.+:1293(GTG)*,	;MRA_1390.1556790.+:1293(GTG)*,	;Rv1381.1555480.+:1293(GTG)*,	;TBXG_02579-5.2857994.-:1293(GTG)*,	;TBMG_02599.2858224.-:1293(GTG)*,	;TBFG_11410.1554862.+:1293(GTG)*,	;TBFG_11410.1554861.+:1293(GTG)*,	;x.1554861.+:1293(GTG),	;TBSG_02612-1.2854897.-:1293(GTG)*,
380	ANCHOR	9	9	8	;TBFG_11636.1815354.-:1731(ATG)*,	;MRA_1630.1821481.-:1731(ATG)*,	;Rv1620c.1819963.-:1731(ATG)*,	;TBXG_02356-5.2602632.+:1731(ATG)*,	;TBMG_02374.2602749.+:1731(ATG)*,	;TBFG_11636.1810394.-:1731(ATG)*,	;TBFG_11636.1810393.-:1731(ATG)*,	;x.1810393.-:1731(ATG),	;TBSG_02386-1.2599422.+:1731(ATG)*,
381	ANCHOR	9	9	8	;TBFG_10362.438639.-:1299(ATG)*,	;MRA_0366.436834.-:1299(ATG)*,	;Rv0357c.435471.-:1299(ATG)*,	;TBXG_00359-5.438335.-:1299(ATG)*,	;TBMG_00361.438334.-:1299(ATG)*,	;TBFG_10362.438261.-:1299(ATG)*,	;TBFG_10362.438260.-:1299(ATG)*,	;x.438260.-:1299(ATG),	;TBSG_00364-1.438334.-:1299(ATG)*,
382	ANCHOR	9	9	8	;TBFG_12774.3083501.-:1095(ATG)*,	;MRA_2786.3083514.-:1095(ATG)*,	;Rv2761c.3071546.-:1095(ATG)*,	;TBXG_01204-5.1343582.+:1095(ATG)*,	;TBMG_01214.1343470.+:1095(ATG)*,	;TBFG_12774.3066024.-:1095(ATG)*,	;TBFG_12774.3066024.-:1095(ATG)*,	;x.3066023.-:1095(ATG),	;TBSG_01224-1.1343414.+:1095(ATG)*,
383	ANCHOR	9	9	8	;TBFG_10531.615749.+:351(ATG)*,	;MRA_0527.613915.+:351(ATG)*,	;Rv0520.612605.+:351(ATG)*,	;TBXG_00524-5.612841.+:351(ATG)*,	;TBMG_00527.612784.+:351(ATG)*,	;TBFG_10531.612767.+:351(ATG)*,	;TBFG_10531.612766.+:351(ATG)*,	;x.612766.+:351(ATG),	;TBSG_00532-1.612840.+:351(ATG)*,
384	ANCHOR	9	9	8	;TBFG_12165.2408862.-:711(ATG)*,	;MRA_2149.2405203.-:711(ATG)*,	;Rv2135c.2395301.-:711(ATG)*,	;TBXG_01829-5.2019934.+:711(ATG)*,	;TBMG_01846.2019816.+:711(ATG)*,	;TBFG_12165.2389886.-:711(ATG)*,	;TBFG_12165.2389886.-:711(ATG)*,	;x.2389885.-:711(ATG),	;TBSG_01858-1.2019704.+:711(ATG)*,
385	ANCHOR	9	9	8	;TBFG_12071.2296229.+:324(GTG),408(ATG),471(ATG)*,	;MRA_2049.2291517.+:324(GTG)*,408(ATG),471(ATG),	;Rv2034.2281617.+:324(GTG)*,408(ATG),471(ATG),	;TBXG_01932-5.2134977.-:324(GTG),408(ATG)*,471(ATG),	;TBMG_01947.2135097.-:324(GTG),408(ATG),471(ATG)*,	;TBFG_12071.2276358.+:324(GTG),408(ATG),471(ATG)*,	;TBFG_12071.2276357.+:324(GTG),408(ATG),471(ATG)*,	;x.2276357.+:324(GTG),408(ATG),471(ATG),	;TBSG_01960-1.2133186.-:324(GTG),408(ATG)*,471(ATG),
386	ANCHOR	9	9	8	;TBFG_12923.3228684.-:489(ATG)*,	;MRA_2934.3229147.-:489(ATG)*,	;Rv2909c.3217155.-:489(ATG)*,	;TBXG_01052-5.1196785.+:489(ATG)*,	;TBMG_01063.1196673.+:489(ATG)*,	;TBFG_12923.3212713.-:489(ATG)*,	;TBFG_12923.3212713.-:489(ATG)*,	;x.3212712.-:489(ATG),	;TBSG_01071-1.1196671.+:489(ATG)*,
387	ANCHOR	9	9	8	;TBFG_10339.402604.+:867(ATG)*,	;MRA_0343.400886.+:867(ATG)*,	;Rv0334.399524.+:867(ATG)*,	;TBXG_00336-5.402410.+:867(ATG)*,	;TBMG_00338.402410.+:867(ATG)*,	;TBFG_10339.402286.+:867(ATG)*,	;TBFG_10339.402285.+:867(ATG)*,	;x.402285.+:867(ATG),	;TBSG_00341-1.402410.+:867(ATG)*,
388	ANCHOR	9	9	8	;TBFG_11694.1897525.+:549(GTG)*,	;MRA_1688.1903814.+:549(GTG)*,	;Rv1677.1902296.+:549(GTG)*,	;TBXG_02299-5.2520288.-:549(GTG)*,	;TBMG_02317.2520406.-:549(GTG)*,	;TBFG_11694.1892566.+:549(GTG)*,	;TBFG_11694.1892565.+:549(GTG)*,	;x.1892565.+:549(GTG),	;TBSG_02329-1.2517136.-:549(GTG)*,
389	ANCHOR	9	9	8	;TBFG_13800.4227430.+:360(ATG)*,	;MRA_3806.4222875.+:360(ATG)*,	;Rv3768.4214429.+:360(ATG)*,	;TBXG_03783-5.4202244.+:360(ATG)*,	;TBMG_03813.4201375.+:360(ATG)*,	;TBFG_13800.4200368.+:360(ATG)*,	;TBFG_13800.4200368.+:360(ATG)*,	;x.4200367.+:360(ATG),	;TBSG_03836-1.4197978.+:360(ATG)*,
2764	ANCHOR	9	9	8	;TBFG_11947.2175904.-:2964(ATG),3042(ATG)*,	;MRA_1929.2177581.-:2964(ATG)*,3042(ATG),	;Rv1918c.2167649.-:2964(ATG)*,3042(ATG),	;TBXG_02056-5.2255305.+:2964(ATG)*,3042(ATG),	;TBMG_02074.2255424.+:2964(ATG)*,3042(ATG),	;TBFG_11947.2157389.-:2964(ATG),3042(ATG)*,	;TBFG_11947.2157388.-:2964(ATG),3042(ATG)*,	;x.2157388.-:2964(ATG),3042(ATG),	;TBSG_02084-1.2252155.+:2964(ATG)*,3042(ATG),
3215	ANCHOR	9	9	9	;TBFG_10011.13815.-:282(ATG)*,	;MRA_0013.15072.-:282(ATG)*,	;Rv0011c.13714.-:282(ATG)*,	;TBXG_00011-5.13815.-:282(ATG)*,	;TBMG_00011.13816.-:282(ATG)*,	;TBFG_10011.13815.-:282(ATG)*,	;TBFG_10011.13815.-:282(ATG)*,	;Rv0011c.13815.-:282(ATG)*,	;TBSG_00011-1.13815.-:282(ATG)*,
2908	ANCHOR	9	9	8	;TBFG_11243.1366488.-:639(ATG)*,	;MRA_1228.1364033.-:639(ATG)*,	;Rv1219c.1362723.-:639(ATG)*,	;TBXG_02743-5.3049341.+:639(ATG)*,	;TBMG_02763.3049570.+:639(ATG)*,	;TBFG_11243.1363461.-:639(ATG)*,	;TBFG_11243.1363460.-:639(ATG)*,	;x.1363460.-:639(ATG),	;TBSG_02777-1.3046242.+:639(ATG)*,
2792	ANCHOR	9	9	8	;TBFG_12355.2615875.+:339(ATG)*,	;MRA_2351A.2614982.+:339(ATG)*,	;Rv2331A.2605078.+:339(ATG)*,	;TBXG_01632-5.1811630.-:339(ATG)*,	;TBMG_01647.1811514.-:339(ATG)*,	;TBFG_12355.2598198.+:339(ATG)*,	;TBFG_12355.2598198.+:339(ATG)*,	;x.2598197.+:339(ATG),	;TBSG_01657-1.1811401.-:339(ATG)*,
3216	ANCHOR	9	9	8	;TBFG_11897.2127651.-:1236(ATG)*,	;MRA_1880.2129392.-:1236(ATG)*,	;Rv1869c.2119460.-:1236(ATG)*,	;TBXG_02107-5.2303352.+:1236(ATG)*,	;TBMG_02125.2303470.+:1236(ATG)*,	;TBFG_11897.2109343.-:1236(ATG)*,	;TBFG_11897.2109342.-:1236(ATG)*,	;x.2109342.-:1236(ATG),	;TBSG_02136-1.2300201.+:1236(ATG)*,
3759	NON_ANCHOR	10	9	8	;TBFG_10285.336752.-:423(TTG),2700(ATG),2721(ATG)*,	;MRA_0287.334799.-:2874(ATG)*,2895(ATG),	;Rv0278c.333437.-:2874(ATG)*,2895(ATG),	;TBXG_00284-5.336438.-:423(TTG),2739(ATG),2760(ATG)*,	;TBMG_00283.336439.-:423(TTG),2739(ATG),2760(ATG)*,	;TBFG_10285.336374.-:423(TTG),2700(ATG),2721(ATG)*,	;TBFG_10285.336373.-:423(TTG),2700(ATG),2721(ATG)*,	;x.336373.-:423(TTG),2700(ATG),2721(ATG),	;TBSG_00286-1.336439.-:423(TTG)*,;TBSG_00287.1.336858.-:2319(ATG),2340(ATG)*,
3758	ANCHOR	9	9	5	;TBFG_10781.862732.-:1209(ATG)*,	;MRA_0775.860170.-:1209(ATG)*,	;Rv0766c.858864.-:1209(ATG)*,	;x.860317.-:960(ATG),	;TBMG_00781.860311.-:960(ATG)*,	;x.859999.-:960(ATG),	;x.859998.-:960(ATG),	;x.859998.-:960(ATG),	;TBSG_00786-1.860315.-:960(ATG)*,
3751	ANCHOR	9	9	1	;x.2331292.+:402(ATG),	;x.2326580.+:402(ATG),	;Rv2060.2316680.+:402(ATG)*,	;x.2099908.-:402(ATG),	;x.2100031.-:402(ATG),	;x.2311424.+:402(ATG),	;x.2311424.+:402(ATG),	;x.2311423.+:402(ATG),	;x.2098120.-:402(ATG),
3750	ANCHOR	9	9	8	;TBFG_10394.473183.+:423(GTG)*,	;MRA_0397.471323.+:423(GTG)*,	;Rv0390.470013.+:423(GTG)*,	;TBXG_00388-5.470273.+:423(GTG)*,	;TBMG_00390.470272.+:423(GTG)*,	;TBFG_10394.470199.+:423(GTG)*,	;TBFG_10394.470198.+:423(GTG)*,	;x.470198.+:423(GTG),	;TBSG_00393-1.470272.+:423(GTG)*,
3753	ANCHOR	9	9	8	;TBFG_10533.617486.+:1305(ATG)*,	;MRA_0529.615652.+:1305(ATG)*,	;Rv0522.614342.+:1305(ATG)*,	;TBXG_00526-5.614578.+:1305(ATG)*,	;TBMG_00529.614521.+:1305(ATG)*,	;TBFG_10533.614504.+:1305(ATG)*,	;TBFG_10533.614503.+:1305(ATG)*,	;x.614503.+:1305(ATG),	;TBSG_00534-1.614577.+:1305(ATG)*,
3755	ANCHOR	9	9	8	;TBFG_13654.4076252.+:723(ATG)*,801(ATG),	;MRA_3659.4071696.+:723(ATG)*,801(ATG),	;Rv3623.4063249.+:723(ATG)*,801(ATG),	;TBXG_03632-5.4049478.+:723(ATG)*,801(ATG),	;TBMG_03660.4048608.+:723(ATG),801(ATG)*,	;TBFG_13654.4047832.+:723(ATG)*,801(ATG),	;TBFG_13654.4047832.+:723(ATG)*,801(ATG),	;x.4047831.+:723(ATG),801(ATG),	;TBSG_03685-1.4045212.+:723(ATG)*,801(ATG),
3951	ANCHOR	9	9	8	;TBFG_12789.3095329.-:930(GTG),1092(ATG)*,	;MRA_2800.3095342.-:930(GTG)*,1092(ATG),	;Rv2776c.3083374.-:930(GTG)*,1092(ATG),	;TBXG_01187-5.1330395.+:930(GTG),1092(ATG)*,	;TBMG_01198.1330283.+:930(GTG),1092(ATG)*,	;TBFG_12789.3079211.-:930(GTG),1092(ATG)*,	;TBFG_12789.3079211.-:930(GTG),1092(ATG)*,	;x.3079210.-:930(GTG),1092(ATG),	;TBSG_01207-1.1330227.+:930(GTG),1092(ATG)*,
3756	ANCHOR	9	9	4	;x.1942644.-:228(ATG),	;MRA_1731.1948934.-:228(ATG)*,	;Rv1721c.1947416.-:228(ATG)*,	;TBXG_04005-5.2475168.+:228(ATG)*,	;TBMG_04058.2475287.+:228(ATG)*,	;x.1937685.-:228(ATG),	;x.1937684.-:228(ATG),	;x.1937684.-:228(ATG),	;x.2472017.+:228(ATG),
2190	ANCHOR	9	9	8	;TBFG_12249.2501197.+:1437(GTG)*,	;MRA_2237.2498953.+:1437(GTG)*,	;Rv2220.2489051.+:1437(GTG)*,	;TBXG_01742-5.1927658.-:1437(GTG)*,	;TBMG_01760.1927540.-:1437(GTG)*,	;TBFG_12249.2482162.+:1437(GTG)*,	;TBFG_12249.2482162.+:1437(GTG)*,	;x.2482161.+:1437(GTG),	;TBSG_01771-1.1927428.-:1437(GTG)*,
2191	ANCHOR	9	9	8	;TBFG_12640.2961201.-:675(ATG)*,	;MRA_2649.2959852.-:675(ATG)*,	;Rv2621c.2947884.-:675(ATG)*,	;TBXG_01339-5.1466043.+:675(ATG)*,	;TBMG_01350.1465931.+:675(ATG)*,	;TBFG_12640.2943724.-:675(ATG)*,	;TBFG_12640.2943724.-:675(ATG)*,	;x.2943723.-:675(ATG),	;TBSG_01360-1.1465875.+:675(ATG)*,
258	ANCHOR	9	9	8	;TBFG_10777.859793.-:546(GTG)*,	;MRA_0771A.857231.-:546(GTG)*,	;Rv0762c.855925.-:546(GTG)*,	;TBXG_00770-5.857128.-:546(GTG)*,	;TBMG_00777.857122.-:546(GTG)*,	;TBFG_10777.856810.-:546(GTG)*,	;TBFG_10777.856809.-:546(GTG)*,	;x.856809.-:546(GTG),	;TBSG_00781-1.857126.-:546(GTG)*,
259	ANCHOR	9	9	8	;TBFG_11523.1690894.+:2253(ATG)*,	;MRA_1503.1687774.+:2253(ATG)*,	;Rv1493.1686257.+:2253(ATG)*,	;TBXG_02466-5.2727092.-:2253(ATG)*,	;TBMG_02487.2727209.-:2253(ATG)*,	;TBFG_11523.1685934.+:2253(ATG)*,	;TBFG_11523.1685933.+:2253(ATG)*,	;x.1685933.+:2253(ATG),	;TBSG_02498-1.2723882.-:2253(ATG)*,
2194	ANCHOR	9	9	8	;TBFG_12441.2725025.-:951(TTG),969(GTG)*,	;MRA_2438.2722319.-:951(TTG)*,969(GTG),	;Rv2413c.2710351.-:951(TTG)*,969(GTG),	;TBXG_01547-5.1703446.+:951(TTG),969(GTG)*,	;TBMG_01561.1703331.+:951(TTG),969(GTG)*,	;TBFG_12441.2706324.-:951(TTG),969(GTG)*,	;TBFG_12441.2706324.-:951(TTG),969(GTG)*,	;x.2706323.-:951(TTG),969(GTG),	;TBSG_01571-1.1703275.+:951(TTG),969(GTG)*,
2195	ANCHOR	9	9	8	;TBFG_13657.4077854.-:1053(GTG),1062(GTG)*,	;MRA_3662.4073298.-:1053(GTG)*,1062(GTG),	;Rv3626c.4064851.-:1053(GTG)*,1062(GTG),	;TBXG_03635-5.4051080.-:1053(GTG),1062(GTG)*,	;TBMG_03663.4050210.-:1053(GTG),1062(GTG)*,	;TBFG_13657.4049434.-:1053(GTG),1062(GTG)*,	;TBFG_13657.4049434.-:1053(GTG),1062(GTG)*,	;x.4049433.-:1053(GTG),1062(GTG),	;TBSG_03688-1.4046814.-:1053(GTG),1062(GTG)*,
2196	ANCHOR	9	9	4	;x.2354147.-:330(ATG),	;MRA_2096.2347965.-:441(ATG)*,	;Rv2081c.2338065.-:441(ATG)*,	;TBXG_01884-5.2078523.+:453(ATG)*,	;x.2078533.+:354(ATG),	;x.2332921.-:330(ATG),	;x.2332921.-:330(ATG),	;x.2332920.-:330(ATG),	;TBSG_01912-1.2076735.+:453(ATG)*,
2197	ANCHOR	9	9	8	;TBFG_10982.1080019.-:483(ATG)*,	;MRA_0971A.1077504.-:483(ATG)*,	;Rv0964c.1076196.-:483(ATG)*,	;TBXG_03004-5.3335538.+:483(ATG)*,	;TBMG_03024.3335783.+:483(ATG)*,	;TBFG_10982.1077046.-:483(ATG)*,	;TBFG_10982.1077045.-:483(ATG)*,	;x.1077045.-:483(ATG),	;TBSG_03044-1.3332517.+:483(ATG)*,
252	NON_ANCHOR	15	9	5	;TBFG_11425.1576468.-:324(GTG),1731(ATG)*,	;x.1573437.-:324(GTG),1731(ATG),	;Rv1396c.1572127.-:324(GTG),1731(ATG)*,	;TBXG_02563-5.2840862.+:1245(ATG)*,;TBXG_02564-5.2841347.+:324(GTG)*,	;TBMG_04065.2841577.+:324(GTG)*,;TBMG_02584.2841092.+:1245(ATG)*,	;x.1571509.-:324(GTG),;x.1571994.-:1245(ATG),	;x.1571508.-:324(GTG),;x.1571993.-:1245(ATG),	;x.1571508.-:324(GTG),;x.1571993.-:1245(ATG),	;TBSG_02597-1.2838250.+:324(GTG)*,;TBSG_02596-1.2837765.+:1245(ATG)*,
253	ANCHOR	9	9	8	;TBFG_10671.757454.-:717(GTG)*,	;MRA_0668.754999.-:717(GTG)*,	;Rv0658c.753693.-:717(GTG)*,	;TBXG_00662-5.754537.-:717(GTG)*,	;TBMG_00669.754478.-:717(GTG)*,	;TBFG_10671.754472.-:717(GTG)*,	;TBFG_10671.754471.-:717(GTG)*,	;x.754471.-:717(GTG),	;TBSG_00673-1.754536.-:717(GTG)*,
250	ANCHOR	9	9	1	;x.880699.+:141(GTG),	;x.878135.+:141(GTG),	;x.876829.+:141(GTG),	;x.878035.+:141(GTG),	;TBMG_03999.878030.+:141(GTG)*,	;x.877717.+:141(GTG),	;x.877716.+:141(GTG),	;x.877716.+:141(GTG),	;x.878033.+:141(GTG),
251	ANCHOR	9	9	6	;TBFG_11253.1375468.+:174(TTG)*,	;x.1373012.+:174(TTG),	;x.1371702.+:174(TTG),	;TBXG_02733-5.3040361.-:174(TTG)*,	;TBMG_02753.3040589.-:174(TTG)*,	;TBFG_11253.1372441.+:174(TTG)*,	;TBFG_11253.1372440.+:174(TTG)*,	;x.1372440.+:174(TTG),	;TBSG_02767-1.3037262.-:174(TTG)*,
257	ANCHOR	9	9	8	;TBFG_10263.311091.-:744(ATG)*,	;MRA_0267.312136.-:744(ATG)*,	;Rv0259c.310774.-:744(ATG)*,	;TBXG_00262-5.310713.-:744(ATG)*,	;TBMG_00261.310714.-:744(ATG)*,	;TBFG_10263.310713.-:744(ATG)*,	;TBFG_10263.310712.-:744(ATG)*,	;x.310712.-:744(ATG),	;TBSG_00265-1.310714.-:744(ATG)*,
254	ANCHOR	9	9	8	;TBFG_12546.2863170.-:723(ATG)*,	;MRA_2552.2861820.-:723(ATG)*,	;Rv2525c.2849852.-:723(ATG)*,	;TBXG_01434-5.1564075.+:723(ATG)*,	;TBMG_01447.1563962.+:723(ATG)*,	;TBFG_12546.2845693.-:723(ATG)*,	;TBFG_12546.2845693.-:723(ATG)*,	;x.2845692.-:723(ATG),	;TBSG_01458-1.1563906.+:723(ATG)*,
255	ANCHOR	9	9	8	;TBFG_12147.2388024.-:1830(ATG)*,	;MRA_2130.2384363.-:1830(ATG)*,	;Rv2115c.2374461.-:1830(ATG)*,	;TBXG_01849-5.2040772.+:1830(ATG)*,	;TBMG_01865.2040654.+:1830(ATG)*,	;TBFG_12147.2369048.-:1830(ATG)*,	;TBFG_12147.2369048.-:1830(ATG)*,	;x.2369047.-:1830(ATG),	;TBSG_01878-1.2040542.+:1830(ATG)*,
2200	ANCHOR	9	9	8	;TBFG_12319.2579194.+:903(ATG)*,	;MRA_2313.2578310.+:903(ATG)*,	;Rv2296.2568406.+:903(ATG)*,	;TBXG_01671-5.1848302.-:903(ATG)*,	;TBMG_01687.1848186.-:903(ATG)*,	;TBFG_12319.2561517.+:903(ATG)*,	;TBFG_12319.2561517.+:903(ATG)*,	;x.2561516.+:903(ATG),	;TBSG_01697-1.1848073.-:903(ATG)*,
3379	ANCHOR	9	9	8	;TBFG_10255.305744.+:2562(ATG)*,	;MRA_0261.306789.+:2562(ATG)*,	;Rv0252.305427.+:2562(ATG)*,	;TBXG_00255-5.305366.+:2562(ATG)*,	;TBMG_00254.305367.+:2562(ATG)*,	;TBFG_10255.305366.+:2562(ATG)*,	;TBFG_10255.305365.+:2562(ATG)*,	;x.305365.+:2562(ATG),	;TBSG_00257-1.305367.+:2562(ATG)*,
91-1	ANCHOR	9	9	8	;TBFG_12452.2735450.-:666(ATG),1002(GTG)*,	;MRA_2450.2732744.-:666(ATG),1002(GTG)*,	;Rv2424c.2720776.-:666(ATG),1002(GTG)*,	;TBXG_01536-5.1693018.+:666(ATG),1002(GTG)*,	;TBMG_01550.1692903.+:666(ATG),1002(GTG)*,	;TBFG_12452.2716752.-:666(ATG),1002(GTG)*,	;TBFG_12452.2716752.-:666(ATG),1002(GTG)*,	;x.2716751.-:666(ATG),1002(GTG),	;TBSG_01560-1.1692847.+:666(ATG),1002(GTG)*,
2203	ANCHOR	9	9	8	;TBFG_13747.4172890.-:612(ATG)*,	;MRA_3752.4168335.-:612(ATG)*,	;Rv3715c.4159889.-:612(ATG)*,	;TBXG_03730-5.4147704.-:612(ATG)*,	;TBMG_03759.4146834.-:612(ATG)*,	;TBFG_13747.4145828.-:612(ATG)*,	;TBFG_13747.4145828.-:612(ATG)*,	;x.4145827.-:612(ATG),	;TBSG_03783-1.4143438.-:612(ATG)*,
2204	ANCHOR	9	9	8	;TBFG_12819.3125226.+:405(ATG),432(ATG)*,	;MRA_2829.3125239.+:405(ATG)*,432(ATG),	;Rv2805.3113271.+:405(ATG)*,432(ATG),	;TBXG_01157-5.1300498.-:405(ATG),432(ATG)*,	;TBMG_01168.1300386.-:405(ATG),432(ATG)*,	;TBFG_12819.3109108.+:405(ATG),432(ATG)*,	;TBFG_12819.3109108.+:405(ATG),432(ATG)*,	;x.3109107.+:405(ATG),432(ATG),	;TBSG_01177-1.1300330.-:405(ATG),432(ATG)*,
2205	ANCHOR	9	9	8	;TBFG_12390.2659066.-:903(ATG)*,	;MRA_2388.2657739.-:903(ATG)*,	;Rv2364c.2645771.-:903(ATG)*,	;TBXG_01596-5.1768048.+:903(ATG)*,	;TBMG_01611.1767932.+:903(ATG)*,	;TBFG_12390.2641780.-:903(ATG)*,	;TBFG_12390.2641780.-:903(ATG)*,	;x.2641779.-:903(ATG),	;TBSG_01620-1.1767819.+:903(ATG)*,
2206	ANCHOR	9	9	8	;TBFG_13518.3914503.-:663(GTG)*,	;MRA_3523.3910827.-:663(GTG)*,	;Rv3483c.3902150.-:663(GTG)*,	;TBXG_03500-5.3891719.-:663(GTG)*,	;TBMG_03529.3890609.-:663(GTG)*,	;TBFG_13518.3886296.-:663(GTG)*,	;TBFG_13518.3886296.-:663(GTG)*,	;x.3886295.-:663(GTG),	;TBSG_03551-1.3887111.-:663(GTG)*,
2207	ANCHOR	9	9	8	;TBFG_12143.2383990.-:195(ATG)*,216(ATG),	;MRA_2126.2380500.-:195(ATG)*,216(ATG),	;Rv2111c.2370598.-:195(ATG)*,216(ATG),	;TBXG_01853-5.2044635.+:195(ATG)*,216(ATG),	;TBMG_01869.2044745.+:195(ATG),216(ATG)*,	;TBFG_12143.2365014.-:195(ATG)*,216(ATG),	;TBFG_12143.2365014.-:195(ATG)*,216(ATG),	;x.2365013.-:195(ATG),216(ATG),	;TBSG_01882-1.2044519.+:195(ATG),216(ATG)*,
2208	ANCHOR	9	9	8	;TBFG_10268.316100.-:633(ATG),654(ATG)*,	;MRA_0272.317145.-:633(ATG)*,654(ATG),	;Rv0264c.315783.-:633(ATG)*,654(ATG),	;TBXG_00267-5.315722.-:633(ATG),654(ATG)*,	;TBMG_00266.315723.-:633(ATG),654(ATG)*,	;TBFG_10268.315722.-:633(ATG),654(ATG)*,	;TBFG_10268.315721.-:633(ATG),654(ATG)*,	;x.315721.-:633(ATG),654(ATG),	;TBSG_00270-1.315723.-:633(ATG),654(ATG)*,
2209	ANCHOR	9	9	8	;TBFG_13845.4289418.+:1620(ATG)*,	;MRA_3851.4284863.+:1620(ATG)*,	;Rv3811.4276417.+:1620(ATG)*,	;TBXG_03828-5.4264232.+:1620(ATG)*,	;TBMG_03858.4263363.+:1620(ATG)*,	;TBFG_13845.4262356.+:1620(ATG)*,	;TBFG_13845.4262356.+:1620(ATG)*,	;x.4262355.+:1620(ATG),	;TBSG_03881-1.4259967.+:1620(ATG)*,
3210	ANCHOR	9	9	8	;TBFG_11359.1499118.-:2106(GTG)*,	;MRA_1335.1493630.-:2106(GTG)*,	;Rv1327c.1492320.-:2106(GTG)*,	;TBXG_02631-5.2919798.+:2106(GTG)*,	;TBMG_02651.2920027.+:2106(GTG)*,	;TBFG_11359.1493059.-:2106(GTG)*,	;TBFG_11359.1493058.-:2106(GTG)*,	;x.1493058.-:2106(GTG),	;TBSG_02665-1.2916701.+:2106(GTG)*,
2428	ANCHOR	9	9	8	;TBFG_10570.654007.-:726(ATG)*,	;MRA_0567.652089.-:726(ATG)*,	;Rv0560c.650779.-:726(ATG)*,	;TBXG_00562-5.651099.-:726(ATG)*,	;TBMG_00565.651040.-:726(ATG)*,	;TBFG_10570.651025.-:726(ATG)*,	;TBFG_10570.651024.-:726(ATG)*,	;x.651024.-:726(ATG),	;TBSG_00571-1.651098.-:726(ATG)*,
2429	ANCHOR	9	9	8	;TBFG_10943.1035722.-:738(ATG)*,	;MRA_0933.1033204.-:738(ATG)*,	;Rv0925c.1031896.-:738(ATG)*,	;TBXG_04026-5.3379835.+:738(ATG)*,	;TBMG_03064.3380080.+:738(ATG)*,	;TBFG_10943.1032749.-:738(ATG)*,	;TBFG_10943.1032748.-:738(ATG)*,	;x.1032748.-:738(ATG),	;TBSG_03084-1.3376814.+:738(ATG)*,
3528	ANCHOR	9	9	8	;TBFG_12211.2457618.-:396(GTG)*,	;MRA_2198.2455317.-:396(GTG)*,	;Rv2183c.2445415.-:396(GTG)*,	;TBXG_01781-5.1971238.+:396(GTG)*,	;TBMG_01798.1971119.+:396(GTG)*,	;TBFG_12211.2438583.-:396(GTG)*,	;TBFG_12211.2438583.-:396(GTG)*,	;x.2438582.-:396(GTG),	;TBSG_01810-1.1971007.+:396(GTG)*,
2420	ANCHOR	9	9	8	;TBFG_11475.1629780.-:1545(ATG)*,	;MRA_1456.1626728.-:1545(ATG)*,	;Rv1447c.1625418.-:1545(ATG)*,	;TBXG_02514-5.2788092.+:1545(ATG)*,	;TBMG_02534.2788323.+:1545(ATG)*,	;TBFG_11475.1624820.-:1545(ATG)*,	;TBFG_11475.1624819.-:1545(ATG)*,	;x.1624819.-:1545(ATG),	;TBSG_02546-1.2784996.+:1545(ATG)*,
2421	ANCHOR	9	9	8	;TBFG_12410.2691944.+:921(ATG)*,984(ATG),	;MRA_2408.2690617.+:921(ATG)*,984(ATG),	;Rv2385.2678649.+:921(ATG)*,984(ATG),	;TBXG_01576-5.1735169.-:921(ATG)*,984(ATG),	;TBMG_01590.1735054.-:921(ATG),984(ATG)*,	;TBFG_12410.2674658.+:921(ATG)*,984(ATG),	;TBFG_12410.2674658.+:921(ATG)*,984(ATG),	;x.2674657.+:921(ATG),984(ATG),	;TBSG_01600-1.1734941.-:921(ATG)*,984(ATG),
2422	ANCHOR	9	9	8	;TBFG_13745.4171923.+:696(GTG)*,708(GTG),	;MRA_3750.4167368.+:696(GTG)*,708(GTG),	;Rv3713.4158922.+:696(GTG)*,708(GTG),	;TBXG_03728-5.4146737.+:696(GTG)*,708(GTG),	;TBMG_03757.4145867.+:696(GTG),708(GTG)*,	;TBFG_13745.4144861.+:696(GTG)*,708(GTG),	;TBFG_13745.4144861.+:696(GTG)*,708(GTG),	;x.4144860.+:696(GTG),708(GTG),	;TBSG_03781-1.4142471.+:696(GTG)*,708(GTG),
2423	ANCHOR	9	9	8	;TBFG_11589.1767575.+:1194(GTG)*,	;MRA_1569.1764454.+:1194(GTG)*,	;Rv1557.1762937.+:1194(GTG)*,	;TBXG_02402-5.2650411.-:1194(GTG)*,	;TBMG_02421.2650528.-:1194(GTG)*,	;TBFG_11589.1762615.+:1194(GTG)*,	;TBFG_11589.1762614.+:1194(GTG)*,	;x.1762614.+:1194(GTG),	;TBSG_02433-1.2647201.-:1194(GTG)*,
2424	ANCHOR	9	9	8	;TBFG_10734.818177.+:369(ATG)*,	;MRA_0728.815614.+:369(ATG)*,	;Rv0720.814308.+:369(ATG)*,	;TBXG_00727-5.815313.+:369(ATG)*,	;TBMG_00734.815308.+:369(ATG)*,	;TBFG_10734.815194.+:369(ATG)*,	;TBFG_10734.815193.+:369(ATG)*,	;x.815193.+:369(ATG),	;TBSG_00738-1.815312.+:369(ATG)*,
1849	ANCHOR	9	9	8	;TBFG_13869.4323397.+:1350(ATG)*,1359(ATG),	;MRA_3875.4318842.+:1350(ATG)*,1359(ATG),	;Rv3835.4310396.+:1350(ATG)*,1359(ATG),	;TBXG_03852-5.4298211.+:1350(ATG)*,1359(ATG),	;TBMG_03881.4297342.+:1350(ATG),1359(ATG)*,	;TBFG_13869.4296335.+:1350(ATG)*,1359(ATG),	;TBFG_13869.4296335.+:1350(ATG)*,1359(ATG),	;x.4296334.+:1350(ATG),1359(ATG),	;TBSG_03905-1.4293946.+:1350(ATG)*,1359(ATG),
2426	ANCHOR	9	9	8	;TBFG_11967.2200352.+:1071(GTG)*,	;MRA_1948.2201996.+:1071(GTG)*,	;Rv1938.2192097.+:1071(GTG)*,	;TBXG_02036-5.2230857.-:1071(GTG)*,	;TBMG_02054.2230976.-:1071(GTG)*,	;TBFG_11967.2181837.+:1071(GTG)*,	;TBFG_11967.2181836.+:1071(GTG)*,	;x.2181836.+:1071(GTG),	;TBSG_02064-1.2227707.-:1071(GTG)*,
2427	ANCHOR	9	9	8	;TBFG_13616.4037837.-:489(ATG)*,	;MRA_3622.4033722.-:489(ATG)*,	;Rv3583c.4025056.-:489(ATG)*,	;TBXG_03597-5.4011285.-:489(ATG)*,	;TBMG_03622.4010526.-:489(ATG)*,	;TBFG_13616.4009639.-:489(ATG)*,	;TBFG_13616.4009639.-:489(ATG)*,	;x.4009638.-:489(ATG),	;TBSG_03649-1.4007019.-:489(ATG)*,
2432	ANCHOR	9	9	8	;TBFG_11043.1150796.+:468(GTG),492(GTG)*,	;MRA_1033.1148336.+:468(GTG)*,492(GTG),	;Rv1025.1147028.+:468(GTG)*,492(GTG),	;TBXG_04025-5.3264695.-:468(GTG),492(GTG)*,	;TBMG_02962.3264939.-:468(GTG),492(GTG)*,	;TBFG_11043.1147824.+:468(GTG),492(GTG)*,	;TBFG_11043.1147823.+:468(GTG),492(GTG)*,	;x.1147823.+:468(GTG),492(GTG),	;TBSG_02982-1.3261673.-:468(GTG),492(GTG)*,
1848	ANCHOR	9	9	8	;TBFG_13820.4245375.-:1224(ATG)*,	;MRA_3826.4240820.-:1224(ATG)*,	;Rv3786c.4232374.-:1224(ATG)*,	;TBXG_03803-5.4220189.-:1224(ATG)*,	;TBMG_03833.4219320.-:1224(ATG)*,	;TBFG_13820.4218313.-:1224(ATG)*,	;TBFG_13820.4218313.-:1224(ATG)*,	;x.4218312.-:1224(ATG),	;TBSG_03856-1.4215923.-:1224(ATG)*,
168	ANCHOR	9	9	8	;TBFG_11303.1431184.+:1254(GTG)*,	;MRA_1285.1428727.+:1254(GTG)*,	;Rv1277.1427417.+:1254(GTG)*,	;TBXG_02684-5.2984645.-:1254(GTG)*,	;TBMG_02704.2984874.-:1254(GTG)*,	;TBFG_11303.1428156.+:1254(GTG)*,	;TBFG_11303.1428155.+:1254(GTG)*,	;x.1428155.+:1254(GTG),	;TBSG_02718-1.2981547.-:1254(GTG)*,
3211	ANCHOR	9	9	8	;TBFG_13065.3421219.-:1575(GTG)*,	;MRA_3081.3421679.-:1575(GTG)*,	;Rv3049c.3409509.-:1575(GTG)*,	;TBXG_00910-5.1004273.+:1575(GTG)*,	;TBMG_00919.1004268.+:1575(GTG)*,	;TBFG_13065.3404774.-:1575(GTG)*,	;TBFG_13065.3404774.-:1575(GTG)*,	;x.3404773.-:1575(GTG),	;TBSG_00924-1.1004271.+:1575(GTG)*,
164	ANCHOR	9	9	8	;TBFG_10527.611203.-:477(ATG)*,	;MRA_0523.609369.-:477(ATG)*,	;Rv0516c.608059.-:477(ATG)*,	;TBXG_00520-5.608295.-:477(ATG)*,	;TBMG_00523.608238.-:477(ATG)*,	;TBFG_10527.608221.-:477(ATG)*,	;TBFG_10527.608220.-:477(ATG)*,	;x.608220.-:477(ATG),	;TBSG_00528-1.608294.-:477(ATG)*,
165	ANCHOR	9	9	8	;TBFG_13095.3453518.+:402(TTG)*,	;MRA_3111.3453910.+:402(TTG)*,	;Rv3078.3441754.+:402(TTG)*,	;TBXG_00881-5.972027.-:402(TTG)*,	;TBMG_00889.972022.-:402(TTG)*,	;TBFG_13095.3437020.+:402(TTG)*,	;TBFG_13095.3437020.+:402(TTG)*,	;x.3437019.+:402(TTG),	;TBSG_00895-1.972025.-:402(TTG)*,
166	ANCHOR	9	9	8	;TBFG_11596.1774074.-:2166(ATG)*,	;MRA_1576.1770953.-:2166(ATG)*,	;Rv1564c.1769436.-:2166(ATG)*,	;TBXG_02395-5.2643912.+:2166(ATG)*,	;TBMG_02414.2644029.+:2166(ATG)*,	;TBFG_11596.1769114.-:2166(ATG)*,	;TBFG_11596.1769113.-:2166(ATG)*,	;x.1769113.-:2166(ATG),	;TBSG_02426-1.2640702.+:2166(ATG)*,
167	ANCHOR	9	9	8	;TBFG_13087.3446231.+:381(ATG)*,	;MRA_3103.3446623.+:381(ATG)*,	;Rv3070.3434467.+:381(ATG)*,	;TBXG_00889-5.979314.-:381(ATG)*,	;TBMG_00897.979309.-:381(ATG)*,	;TBFG_13087.3429733.+:381(ATG)*,	;TBFG_13087.3429733.+:381(ATG)*,	;x.3429732.+:381(ATG),	;TBSG_00903-1.979312.-:381(ATG)*,
160	ANCHOR	9	9	8	;TBFG_13320.3683560.-:453(ATG)*,	;MRA_3332.3682628.-:453(ATG)*,	;Rv3291c.3671845.-:453(ATG)*,	;TBXG_03319-5.3671015.-:453(ATG)*,	;TBMG_03339.3669902.-:453(ATG)*,	;TBFG_13320.3665704.-:453(ATG)*,	;TBFG_13320.3665704.-:453(ATG)*,	;x.3665703.-:453(ATG),	;TBSG_03362-1.3666636.-:453(ATG)*,
161	ANCHOR	9	9	8	;TBFG_12785.3093074.-:474(ATG)*,	;MRA_2797.3093087.-:474(ATG)*,	;Rv2772c.3081119.-:474(ATG)*,	;TBXG_01192-5.1334009.+:474(ATG)*,	;TBMG_01203.1333897.+:474(ATG)*,	;TBFG_12785.3075597.-:474(ATG)*,	;TBFG_12785.3075597.-:474(ATG)*,	;x.3075596.-:474(ATG),	;TBSG_01212-1.1333841.+:474(ATG)*,
162	ANCHOR	9	9	8	;TBFG_10828.909849.-:681(GTG)*,	;MRA_0823.908644.-:681(GTG)*,	;Rv0813c.907338.-:681(GTG)*,	;TBXG_00820-5.907185.-:681(GTG)*,	;TBMG_00827.907180.-:681(GTG)*,	;TBFG_10828.906867.-:681(GTG)*,	;TBFG_10828.906866.-:681(GTG)*,	;x.906866.-:681(GTG),	;TBSG_00833-1.907183.-:681(GTG)*,
163	ANCHOR	9	9	9	;TBFG_10002.3361.+:1209(ATG)*,	;MRA_0002.3260.+:1209(ATG)*,	;Rv0002.3260.+:1209(ATG)*,	;TBXG_00002-5.3361.+:1209(ATG)*,	;TBMG_00002.3362.+:1209(ATG)*,	;TBFG_10002.3361.+:1209(ATG)*,	;TBFG_10002.3361.+:1209(ATG)*,	;Rv0002.3361.+:1209(ATG)*,	;TBSG_00002-1.3361.+:1209(ATG)*,
3689	ANCHOR	9	9	4	;x.643866.-:267(TTG),	;MRA_0557.641948.-:267(TTG)*,	;Rv0550c.640638.-:267(TTG)*,	;TBXG_03959-5.640958.-:267(TTG)*,	;TBMG_03989.640899.-:267(TTG)*,	;x.640884.-:267(TTG),	;x.640883.-:267(TTG),	;x.640883.-:267(TTG),	;x.640957.-:267(TTG),
3683	ANCHOR	9	9	8	;TBFG_13732.4156952.-:966(ATG)*,	;MRA_3737.4152397.-:966(ATG)*,	;Rv3701c.4143951.-:966(ATG)*,	;TBXG_03715-5.4131707.-:966(ATG)*,	;TBMG_03744.4130837.-:966(ATG)*,	;TBFG_13732.4129890.-:966(ATG)*,	;TBFG_13732.4129890.-:966(ATG)*,	;x.4129889.-:966(ATG),	;TBSG_03768-1.4127441.-:966(ATG)*,
3682	ANCHOR	9	9	8	;TBFG_11337.1471068.+:1461(ATG)*,	;MRA_1318.1468611.+:1461(ATG)*,	;Rv1310.1467301.+:1461(ATG)*,	;TBXG_02650-5.2944818.-:1461(ATG)*,	;TBMG_02670.2945047.-:1461(ATG)*,	;TBFG_11337.1468040.+:1461(ATG)*,	;TBFG_11337.1468039.+:1461(ATG)*,	;x.1468039.+:1461(ATG),	;TBSG_02684-1.2941720.-:1461(ATG)*,
3681	ANCHOR	9	9	9	;TBFG_10058.63996.+:693(ATG)*,	;MRA_0061.65250.+:693(ATG)*,	;Rv0059.63892.+:693(ATG)*,	;TBXG_00058-5.63993.+:693(ATG)*,	;TBMG_00058.63995.+:693(ATG)*,	;TBFG_10058.63994.+:693(ATG)*,	;TBFG_10058.63994.+:693(ATG)*,	;Rv0059.63994.+:693(ATG)*,	;TBSG_00058-1.63994.+:693(ATG)*,
3680	ANCHOR	9	9	8	;TBFG_13567.3985336.-:1041(ATG)*,	;MRA_3573.3981218.-:1041(ATG)*,	;Rv3534c.3972552.-:1041(ATG)*,	;TBXG_03549-5.3958784.-:1041(ATG)*,	;TBMG_03574.3958025.-:1041(ATG)*,	;TBFG_13567.3957138.-:1041(ATG)*,	;TBFG_13567.3957138.-:1041(ATG)*,	;x.3957137.-:1041(ATG),	;TBSG_03600-1.3954518.-:1041(ATG)*,
3687	ANCHOR	9	9	8	;TBFG_10349.417461.-:561(GTG)*,	;MRA_0353.415743.-:561(GTG)*,	;Rv0344c.414381.-:561(GTG)*,	;TBXG_00346-5.417268.-:561(GTG)*,	;TBMG_00348.417267.-:561(GTG)*,	;TBFG_10349.417143.-:561(GTG)*,	;TBFG_10349.417142.-:561(GTG)*,	;x.417142.-:561(GTG),	;TBSG_00351-1.417267.-:561(GTG)*,
3686	ANCHOR	9	9	8	;TBFG_12712.3025638.-:465(GTG)*,	;MRA_2725.3025651.-:465(GTG)*,	;Rv2697c.3013683.-:465(GTG)*,	;TBXG_01267-5.1401445.+:465(GTG)*,	;TBMG_01276.1401333.+:465(GTG)*,	;TBFG_12712.3008161.-:465(GTG)*,	;TBFG_12712.3008161.-:465(GTG)*,	;x.3008160.-:465(GTG),	;TBSG_01287-1.1401277.+:465(GTG)*,
3685	ANCHOR	9	9	8	;TBFG_11922.2148955.-:1131(ATG)*,	;MRA_1905.2150671.-:1131(ATG)*,	;Rv1894c.2140739.-:1131(ATG)*,	;TBXG_02081-5.2282047.+:1131(ATG)*,	;TBMG_02099.2282166.+:1131(ATG)*,	;TBFG_11922.2130647.-:1131(ATG)*,	;TBFG_11922.2130646.-:1131(ATG)*,	;x.2130646.-:1131(ATG),	;TBSG_02110-1.2278897.+:1131(ATG)*,
3684	ANCHOR	9	9	8	;TBFG_10415.498232.-:2253(ATG)*,	;MRA_0416.496372.-:2253(ATG)*,	;Rv0410c.495062.-:2253(ATG)*,	;TBXG_00409-5.495322.-:2253(ATG)*,	;TBMG_00411.495321.-:2253(ATG)*,	;TBFG_10415.495248.-:2253(ATG)*,	;TBFG_10415.495247.-:2253(ATG)*,	;x.495247.-:2253(ATG),	;TBSG_00414-1.495321.-:2253(ATG)*,
3257	ANCHOR	9	9	2	;x.845606.-:138(GTG),	;MRA_0758.843043.-:138(GTG)*,	;Rv0749A.841737.-:138(GTG)*,	;x.842941.-:138(GTG),	;x.842935.-:138(GTG),	;x.842623.-:138(GTG),	;x.842622.-:138(GTG),	;x.842622.-:138(GTG),	;x.842939.-:138(GTG),
3212	ANCHOR	9	9	8	;TBFG_11057.1165065.-:1176(ATG)*,	;MRA_1047.1162605.-:1176(ATG)*,	;Rv1039c.1161297.-:1176(ATG)*,	;TBXG_02928-5.3250426.+:1176(ATG)*,	;TBMG_02948.3250671.+:1176(ATG)*,	;TBFG_11057.1162093.-:1176(ATG)*,	;TBFG_11057.1162092.-:1176(ATG)*,	;x.1162092.-:1176(ATG),	;TBSG_02967-1.3247404.+:1176(ATG)*,
2518	ANCHOR	9	9	8	;TBFG_11063.1172323.+:882(GTG)*,	;MRA_1054.1169862.+:882(GTG)*,	;Rv1045.1168554.+:882(GTG)*,	;TBXG_02923-5.3243168.-:882(GTG)*,	;TBMG_02943.3243413.-:882(GTG)*,	;TBFG_11063.1169351.+:882(GTG)*,	;TBFG_11063.1169350.+:882(GTG)*,	;x.1169350.+:882(GTG),	;TBSG_02961-1.3240146.-:882(GTG)*,
2519	ANCHOR	9	9	8	;TBFG_11280.1406576.+:1152(ATG)*,	;MRA_1262.1404119.+:1152(ATG)*,	;Rv1254.1402809.+:1152(ATG)*,	;TBXG_02707-5.3009254.-:1152(ATG)*,	;TBMG_02727.3009482.-:1152(ATG)*,	;TBFG_11280.1403548.+:1152(ATG)*,	;TBFG_11280.1403547.+:1152(ATG)*,	;x.1403547.+:1152(ATG),	;TBSG_02741-1.3006155.-:1152(ATG)*,
1842	ANCHOR	9	9	8	;TBFG_10141.167606.+:381(ATG)*,	;MRA_0147.168649.+:381(ATG)*,	;Rv0140.167290.+:381(ATG)*,	;TBXG_00141-5.167549.+:381(ATG)*,	;TBMG_00141.167551.+:381(ATG)*,	;TBFG_10141.167549.+:381(ATG)*,	;TBFG_10141.167549.+:381(ATG)*,	;x.167549.+:381(ATG),	;TBSG_00142-1.167550.+:381(ATG)*,
2514	ANCHOR	9	9	8	;TBFG_11075.1184347.+:1182(ATG),1233(ATG)*,	;MRA_1067.1181886.+:1182(ATG)*,1233(ATG),	;Rv1057.1180577.+:1182(ATG)*,1233(ATG),	;TBXG_02909-5.3231144.-:1182(ATG),1233(ATG)*,	;TBMG_02929.3231389.-:1182(ATG),1233(ATG)*,	;TBFG_11075.1181375.+:1182(ATG),1233(ATG)*,	;TBFG_11075.1181374.+:1182(ATG),1233(ATG)*,	;x.1181374.+:1182(ATG),1233(ATG),	;TBSG_02947-1.3228122.-:1182(ATG),1233(ATG)*,
2515	ANCHOR	9	9	8	;TBFG_12344.2604942.-:546(ATG),552(GTG)*,	;MRA_2341.2604058.-:546(ATG)*,552(GTG),	;Rv2321c.2594154.-:546(ATG)*,552(GTG),	;TBXG_03988-5.1822554.+:546(ATG),552(GTG)*,	;TBMG_01658.1822438.+:546(ATG),552(GTG)*,	;TBFG_12344.2587265.-:546(ATG),552(GTG)*,	;TBFG_12344.2587265.-:546(ATG),552(GTG)*,	;x.2587264.-:546(ATG),552(GTG),	;TBSG_01668-1.1822325.+:546(ATG),552(GTG)*,
2516	ANCHOR	9	9	8	;TBFG_13071.3427131.-:555(GTG)*,	;MRA_3086.3427591.-:555(GTG)*,	;Rv3054c.3415435.-:555(GTG)*,	;TBXG_00905-5.998361.+:555(GTG)*,	;TBMG_00913.998356.+:555(GTG)*,	;TBFG_13071.3410686.-:555(GTG)*,	;TBFG_13071.3410686.-:555(GTG)*,	;x.3410685.-:555(GTG),	;TBSG_00919-1.998359.+:555(GTG)*,
2517	ANCHOR	9	9	8	;TBFG_11531.1696515.+:1029(ATG)*,	;MRA_1511.1693395.+:1029(ATG)*,	;Rv1500.1691878.+:1029(ATG)*,	;TBXG_02458-5.2721471.-:1029(ATG)*,	;TBMG_02479.2721588.-:1029(ATG)*,	;TBFG_11531.1691555.+:1029(ATG)*,	;TBFG_11531.1691554.+:1029(ATG)*,	;x.1691554.+:1029(ATG),	;TBSG_02490-1.2718261.-:1029(ATG)*,
2510	ANCHOR	9	9	8	;TBFG_12771.3082538.-:267(ATG)*,	;MRA_2783.3082551.-:267(ATG)*,	;Rv2758c.3070583.-:267(ATG)*,	;TBXG_01207-5.1344545.+:267(ATG)*,	;TBMG_01217.1344433.+:267(ATG)*,	;TBFG_12771.3065061.-:267(ATG)*,	;TBFG_12771.3065061.-:267(ATG)*,	;x.3065060.-:267(ATG),	;TBSG_01227-1.1344377.+:267(ATG)*,
1841	ANCHOR	9	9	8	;TBFG_13212.3571789.+:462(ATG)*,465(ATG),	;MRA_3226.3570807.+:462(ATG)*,465(ATG),	;Rv3192.3560024.+:462(ATG)*,465(ATG),	;TBXG_03212-5.3559244.+:462(ATG)*,465(ATG),	;TBMG_03232.3558131.+:462(ATG),465(ATG)*,	;TBFG_13212.3553933.+:462(ATG)*,465(ATG),	;TBFG_13212.3553933.+:462(ATG)*,465(ATG),	;x.3553932.+:462(ATG),465(ATG),	;TBSG_03254-1.3554865.+:462(ATG)*,465(ATG),
2512	ANCHOR	9	9	8	;TBFG_11749.1955943.-:549(ATG)*,	;MRA_1742.1960761.-:549(ATG)*,	;Rv1732c.1959243.-:549(ATG)*,	;TBXG_02245-5.2463284.+:549(ATG)*,	;TBMG_02264.2463403.+:549(ATG)*,	;TBFG_11749.1949626.-:549(ATG)*,	;TBFG_11749.1949625.-:549(ATG)*,	;x.1949625.-:549(ATG),	;TBSG_02276-1.2460133.+:549(ATG)*,
2513	ANCHOR	9	9	8	;TBFG_13251.3612477.+:849(ATG)*,	;MRA_3264.3611482.+:849(ATG)*,	;Rv3224.3600699.+:849(ATG)*,	;TBXG_03251-5.3599932.+:849(ATG)*,	;TBMG_03270.3598819.+:849(ATG)*,	;TBFG_13251.3594621.+:849(ATG)*,	;TBFG_13251.3594621.+:849(ATG)*,	;x.3594620.+:849(ATG),	;TBSG_03293-1.3595553.+:849(ATG)*,
2734	ANCHOR	9	9	2	;x.3368934.-:204(GTG),	;x.3369394.-:204(GTG),	;Rv2998A.3357225.-:204(GTG)*,	;x.1056558.+:204(GTG),	;TBMG_04006.1056554.+:204(GTG)*,	;x.3352489.-:204(GTG),	;x.3352489.-:204(GTG),	;x.3352488.-:204(GTG),	;x.1056556.+:204(GTG),
2735	ANCHOR	9	9	8	;TBFG_12172.2415754.-:318(ATG)*,	;MRA_2156.2412095.-:318(ATG)*,	;Rv2142c.2402193.-:318(ATG)*,	;TBXG_01822-5.2013100.+:318(ATG)*,	;TBMG_01840.2012982.+:318(ATG)*,	;TBFG_12172.2396720.-:318(ATG)*,	;TBFG_12172.2396720.-:318(ATG)*,	;x.2396719.-:318(ATG),	;TBSG_01851-1.2012870.+:318(ATG)*,
2736	ANCHOR	9	9	8	;TBFG_11210.1331454.-:1374(GTG),1617(ATG)*,	;MRA_1196.1329000.-:1374(GTG),1617(ATG)*,	;Rv1186c.1327689.-:1374(GTG),1617(ATG)*,	;TBXG_02776-5.3084376.+:1374(GTG),1617(ATG)*,	;TBMG_02796.3084606.+:1374(GTG)*,	;TBFG_11210.1328427.-:1374(GTG),1617(ATG)*,	;TBFG_11210.1328426.-:1374(GTG),1617(ATG)*,	;x.1328426.-:1374(GTG),1617(ATG),	;TBSG_02810-1.3081276.+:1374(GTG),1617(ATG)*,
1840	ANCHOR	9	9	8	;TBFG_11902.2132561.+:687(GTG),705(ATG)*,	;MRA_1885.2134302.+:687(GTG)*,705(ATG),	;Rv1874.2124370.+:687(GTG)*,705(ATG),	;TBXG_02102-5.2298441.-:687(GTG),705(ATG)*,	;TBMG_02120.2298560.-:687(GTG),705(ATG)*,	;TBFG_11902.2114253.+:687(GTG),705(ATG)*,	;TBFG_11902.2114252.+:687(GTG),705(ATG)*,	;x.2114252.+:687(GTG),705(ATG),	;TBSG_02131-1.2295291.-:687(GTG),705(ATG)*,
2730	ANCHOR	9	9	8	;TBFG_12427.2710449.-:852(ATG)*,	;MRA_2423.2707764.-:852(ATG)*,	;Rv2399c.2695796.-:852(ATG)*,	;TBXG_01562-5.1718022.+:852(ATG)*,	;TBMG_01576.1717907.+:852(ATG)*,	;TBFG_12427.2691805.-:852(ATG)*,	;TBFG_12427.2691805.-:852(ATG)*,	;x.2691804.-:852(ATG),	;TBSG_01586-1.1717794.+:852(ATG)*,
2731	ANCHOR	9	9	8	;TBFG_12775.3084592.-:420(ATG)*,	;MRA_2787.3084605.-:420(ATG)*,	;Rv2762c.3072637.-:420(ATG)*,	;TBXG_01203-5.1342491.+:420(ATG)*,	;TBMG_01213.1342379.+:420(ATG)*,	;TBFG_12775.3067115.-:420(ATG)*,	;TBFG_12775.3067115.-:420(ATG)*,	;x.3067114.-:420(ATG),	;TBSG_01223-1.1342323.+:420(ATG)*,
2733	ANCHOR	9	9	8	;TBFG_13647.4068200.-:1179(ATG)*,	;MRA_3652.4063644.-:1179(ATG)*,	;Rv3616c.4055197.-:1179(ATG)*,	;TBXG_03625-5.4041426.-:1179(ATG)*,	;TBMG_03653.4040556.-:1179(ATG)*,	;TBFG_13647.4039780.-:1179(ATG)*,	;TBFG_13647.4039780.-:1179(ATG)*,	;x.4039779.-:1179(ATG),	;TBSG_03678-1.4037160.-:1179(ATG)*,
2738	ANCHOR	9	9	8	;TBFG_11632.1811472.+:399(ATG)*,	;MRA_1626.1817599.+:399(ATG)*,	;Rv1616.1816081.+:399(ATG)*,	;TBXG_02360-5.2606514.-:399(ATG)*,	;TBMG_02378.2606631.-:399(ATG)*,	;TBFG_11632.1806512.+:399(ATG)*,	;TBFG_11632.1806511.+:399(ATG)*,	;x.1806511.+:399(ATG),	;TBSG_02390-1.2603304.-:399(ATG)*,
2739	ANCHOR	9	9	8	;TBFG_13058.3413643.-:1230(ATG)*,	;MRA_3074.3414103.-:1230(ATG)*,	;Rv3042c.3401933.-:1230(ATG)*,	;TBXG_00917-5.1011849.+:1230(ATG)*,	;TBMG_00927.1011844.+:1230(ATG)*,	;TBFG_13058.3397198.-:1230(ATG)*,	;TBFG_13058.3397198.-:1230(ATG)*,	;x.3397197.-:1230(ATG),	;TBSG_00932-1.1011847.+:1230(ATG)*,
3531	ANCHOR	9	9	8	;TBFG_10524.609297.+:549(ATG)*,	;MRA_0520.607462.+:549(ATG)*,	;Rv0513.606152.+:549(ATG)*,	;TBXG_00517-5.606388.+:549(ATG)*,	;TBMG_00520.606331.+:549(ATG)*,	;TBFG_10524.606314.+:549(ATG)*,	;TBFG_10524.606313.+:549(ATG)*,	;x.606313.+:549(ATG),	;TBSG_00525-1.606387.+:549(ATG)*,
3213	ANCHOR	9	9	8	;TBFG_11267.1388732.+:432(GTG)*,	;MRA_1251.1386276.+:432(GTG)*,	;Rv1242.1384966.+:432(GTG)*,	;TBXG_02719-5.3027097.-:432(GTG)*,	;TBMG_02739.3027325.-:432(GTG)*,	;TBFG_11267.1385705.+:432(GTG)*,	;TBFG_11267.1385704.+:432(GTG)*,	;x.1385704.+:432(GTG),	;TBSG_02753-1.3023998.-:432(GTG)*,
3533	ANCHOR	9	9	8	;TBFG_12193.2438609.-:2040(GTG)*,	;MRA_2178.2434950.-:2040(GTG)*,	;Rv2163c.2425048.-:2040(GTG)*,	;TBXG_01800-5.1990245.+:2040(GTG)*,	;TBMG_01817.1990127.+:2040(GTG)*,	;TBFG_12193.2419575.-:2040(GTG)*,	;TBFG_12193.2419575.-:2040(GTG)*,	;x.2419574.-:2040(GTG),	;TBSG_01829-1.1990015.+:2040(GTG)*,
3532	ANCHOR	9	9	3	;x.4131531.-:162(ATG),	;x.4126976.-:162(ATG),	;Rv3678A.4118530.-:162(ATG)*,	;TBXG_04059-5.4106115.-:162(ATG)*,	;TBMG_04118.4105245.-:162(ATG)*,	;x.4104469.-:162(ATG),	;x.4104469.-:162(ATG),	;x.4104468.-:162(ATG),	;x.4101849.-:162(ATG),
3535	ANCHOR	9	9	8	;TBFG_11525.1691524.+:318(GTG)*,	;MRA_1505.1688404.+:318(GTG)*,	;Rv1495.1686887.+:318(GTG)*,	;TBXG_02464-5.2726462.-:318(GTG)*,	;TBMG_02485.2726579.-:318(GTG)*,	;TBFG_11525.1686564.+:318(GTG)*,	;TBFG_11525.1686563.+:318(GTG)*,	;x.1686563.+:318(GTG),	;TBSG_02496-1.2723252.-:318(GTG)*,
3534	ANCHOR	9	9	8	;TBFG_12164.2408211.-:588(ATG)*,	;MRA_2148.2404552.-:588(ATG)*,	;Rv2134c.2394650.-:588(ATG)*,	;TBXG_01830-5.2020585.+:588(ATG)*,	;TBMG_01847.2020467.+:588(ATG)*,	;TBFG_12164.2389235.-:588(ATG)*,	;TBFG_12164.2389235.-:588(ATG)*,	;x.2389234.-:588(ATG),	;TBSG_01859-1.2020355.+:588(ATG)*,
3537	ANCHOR	9	9	8	;TBFG_12703.3016700.-:906(ATG)*,	;MRA_2716.3016713.-:906(ATG)*,	;Rv2688c.3004745.-:906(ATG)*,	;TBXG_01276-5.1410383.+:906(ATG)*,	;TBMG_01285.1410271.+:906(ATG)*,	;TBFG_12703.2999223.-:906(ATG)*,	;TBFG_12703.2999223.-:906(ATG)*,	;x.2999222.-:906(ATG),	;TBSG_01296-1.1410215.+:906(ATG)*,
3536	ANCHOR	9	9	8	;TBFG_11279.1405428.+:1692(ATG)*,	;MRA_1261.1402971.+:1692(ATG)*,	;Rv1253.1401661.+:1692(ATG)*,	;TBXG_02708-5.3010402.-:1692(ATG)*,	;TBMG_02728.3010630.-:1692(ATG)*,	;TBFG_11279.1402400.+:1692(ATG)*,	;TBFG_11279.1402399.+:1692(ATG)*,	;x.1402399.+:1692(ATG),	;TBSG_02742-1.3007303.-:1692(ATG)*,
3539	ANCHOR	9	9	8	;TBFG_12695.3008692.+:633(TTG),786(GTG)*,	;MRA_2708.3008705.+:633(TTG)*,	;Rv2680.2996737.+:633(TTG)*,	;TBXG_01284-5.1418391.-:633(TTG)*,786(TTG),	;TBMG_01293.1418279.-:633(TTG)*,786(TTG),	;TBFG_12695.2991215.+:633(TTG),786(GTG)*,	;TBFG_12695.2991215.+:633(TTG),786(GTG)*,	;x.2991214.+:633(TTG),786(GTG),	;TBSG_01304-1.1418223.-:633(TTG)*,786(TTG),
678	ANCHOR	9	9	4	;x.2242897.-:249(ATG),	;MRA_2007.2244543.-:249(ATG)*,	;x.2234643.-:249(ATG),	;TBXG_01979-5.2188309.+:249(ATG)*,	;TBMG_01995.2188429.+:249(ATG)*,	;x.2224384.-:249(ATG),	;x.2224383.-:249(ATG),	;x.2224383.-:249(ATG),	;TBSG_02006-1.2185160.+:249(ATG)*,
679	ANCHOR	9	9	8	;TBFG_13350.3719220.+:792(ATG)*,	;MRA_3361.3718404.+:792(ATG)*,	;Rv3319.3707563.+:792(ATG)*,	;TBXG_03348-5.3706733.+:792(ATG)*,	;TBMG_03368.3705620.+:792(ATG)*,	;TBFG_13350.3701364.+:792(ATG)*,	;TBFG_13350.3701364.+:792(ATG)*,	;x.3701363.+:792(ATG),	;TBSG_03391-1.3702354.+:792(ATG)*,
1814	ANCHOR	9	9	2	;x.3032155.-:258(GTG),	;MRA_2734.3032168.-:258(GTG)*,	;Rv2706c.3020200.-:258(GTG)*,	;x.1394928.+:258(GTG),	;x.1394816.+:258(GTG),	;x.3014678.-:258(GTG),	;x.3014678.-:258(GTG),	;x.3014677.-:258(GTG),	;x.1394760.+:258(GTG),
1815	ANCHOR	9	9	8	;TBFG_11401.1550347.+:1182(ATG)*,	;MRA_1382.1547316.+:1182(ATG)*,	;Rv1372.1546006.+:1182(ATG)*,	;TBXG_02588-5.2867469.-:1182(ATG)*,	;TBMG_02608.2867698.-:1182(ATG)*,	;TBFG_11401.1545388.+:1182(ATG)*,	;TBFG_11401.1545387.+:1182(ATG)*,	;x.1545387.+:1182(ATG),	;TBSG_02621-1.2864371.-:1182(ATG)*,
1816	ANCHOR	9	9	8	;TBFG_13163.3522241.-:429(ATG)*,	;MRA_3175.3521274.-:429(ATG)*,	;Rv3142c.3509118.-:429(ATG)*,	;TBXG_03166-5.3511054.-:429(ATG)*,	;TBMG_03185.3509941.-:429(ATG)*,	;TBFG_13163.3505743.-:429(ATG)*,	;TBFG_13163.3505743.-:429(ATG)*,	;x.3505742.-:429(ATG),	;TBSG_03207-1.3506675.-:429(ATG)*,
1817	ANCHOR	9	9	8	;TBFG_11746.1951217.-:939(GTG)*,	;MRA_1739.1956149.-:939(GTG)*,	;Rv1729c.1954631.-:939(GTG)*,	;TBXG_02249-5.2467953.+:939(GTG)*,	;TBMG_04057.2468072.+:939(GTG)*,	;TBFG_11746.1944900.-:939(GTG)*,	;TBFG_11746.1944899.-:939(GTG)*,	;x.1944899.-:939(GTG),	;TBSG_02279-1.2464802.+:939(GTG)*,
1810	ANCHOR	9	9	8	;TBFG_12893.3200406.-:522(ATG)*,	;MRA_2903.3200868.-:522(ATG)*,	;Rv2878c.3188876.-:522(ATG)*,	;TBXG_01082-5.1225063.+:522(ATG)*,	;TBMG_01092.1224951.+:522(ATG)*,	;TBFG_12893.3184435.-:522(ATG)*,	;TBFG_12893.3184435.-:522(ATG)*,	;x.3184434.-:522(ATG),	;TBSG_01101-1.1224949.+:522(ATG)*,
1811	ANCHOR	9	9	8	;TBFG_11629.1808562.+:813(ATG)*,	;MRA_1623.1814689.+:813(ATG)*,	;Rv1613.1813171.+:813(ATG)*,	;TBXG_02363-5.2609424.-:813(ATG)*,	;TBMG_02381.2609541.-:813(ATG)*,	;TBFG_11629.1803602.+:813(ATG)*,	;TBFG_11629.1803601.+:813(ATG)*,	;x.1803601.+:813(ATG),	;TBSG_02393-1.2606214.-:813(ATG)*,
1812	ANCHOR	9	9	8	;TBFG_11698.1901471.+:993(GTG)*,996(ATG),	;MRA_1692.1907760.+:993(GTG)*,996(ATG),	;Rv1681.1906242.+:993(GTG)*,996(ATG),	;TBXG_02295-5.2516342.-:993(GTG)*,996(ATG),	;TBMG_02313.2516460.-:993(GTG),996(ATG)*,	;TBFG_11698.1896512.+:993(GTG)*,996(ATG),	;TBFG_11698.1896511.+:993(GTG)*,996(ATG),	;x.1896511.+:993(GTG),996(ATG),	;TBSG_02325-1.2513190.-:993(GTG)*,996(ATG),
1813	ANCHOR	9	9	8	;TBFG_10171.201251.+:1041(ATG)*,	;MRA_0178.202295.+:1041(ATG)*,	;Rv0170.200935.+:1041(ATG)*,	;TBXG_00172-5.200872.+:1041(ATG)*,	;TBMG_00171.200874.+:1041(ATG)*,	;TBFG_10171.200872.+:1041(ATG)*,	;TBFG_10171.200872.+:1041(ATG)*,	;x.200872.+:1041(ATG),	;TBSG_00173-1.200873.+:1041(ATG)*,
1818	ANCHOR	9	9	8	;TBFG_12833.3137869.-:1128(ATG)*,	;MRA_2843.3138231.-:1128(ATG)*,	;Rv2819c.3126240.-:1128(ATG)*,	;TBXG_01143-5.1287708.+:1128(ATG)*,	;TBMG_01154.1287596.+:1128(ATG)*,	;TBFG_12833.3121898.-:1128(ATG)*,	;TBFG_12833.3121898.-:1128(ATG)*,	;x.3121897.-:1128(ATG),	;TBSG_01163-1.1287540.+:1128(ATG)*,
1819	ANCHOR	9	9	8	;TBFG_11278.1403063.-:609(GTG)*,	;MRA_1260.1400606.-:609(GTG)*,	;Rv1252c.1399296.-:609(GTG)*,	;TBXG_02709-5.3012767.+:609(GTG)*,	;TBMG_02729.3012995.+:609(GTG)*,	;TBFG_11278.1400035.-:609(GTG)*,	;TBFG_11278.1400034.-:609(GTG)*,	;x.1400034.-:609(GTG),	;TBSG_02743-1.3009668.+:609(GTG)*,
3775	ANCHOR	9	9	8	;TBFG_13294.3657757.-:906(GTG)*,924(GTG),	;MRA_3306.3656762.-:906(GTG)*,924(GTG),	;Rv3265c.3645979.-:906(GTG)*,924(GTG),	;TBXG_03293-5.3645212.-:906(GTG)*,924(GTG),	;TBMG_03313.3644099.-:906(GTG),924(GTG)*,	;TBFG_13294.3639901.-:906(GTG)*,924(GTG),	;TBFG_13294.3639901.-:906(GTG)*,924(GTG),	;x.3639900.-:906(GTG),924(GTG),	;TBSG_03336-1.3640833.-:906(GTG)*,924(GTG),
256-5	NON_ANCHOR	10	9	6	;TBFG_12377.2645354.+:327(ATG)*,;TBFG_12380.2649222.+:327(ATG)*,	;MRA_2378.2647922.+:327(ATG)*,	;Rv2354.2635954.+:327(ATG)*,	;TBXG_01609-5.1781610.+:327(ATG)*,	;TBMG_01624.1781494.+:327(ATG)*,	;x.2628218.-:327(ATG),	;x.2628218.-:327(ATG),	;x.2628217.-:327(ATG),	;TBSG_01633-1.1781381.+:327(ATG)*,
670	ANCHOR	9	9	8	;TBFG_12693.3005893.-:1074(ATG)*,	;MRA_2706.3005957.-:1074(ATG)*,	;Rv2678c.2993989.-:1074(ATG)*,	;TBXG_01286-5.1421241.+:1074(ATG)*,	;TBMG_01295.1421129.+:1074(ATG)*,	;TBFG_12693.2988416.-:1074(ATG)*,	;TBFG_12693.2988416.-:1074(ATG)*,	;x.2988415.-:1074(ATG),	;TBSG_01306-1.1421073.+:1074(ATG)*,
671	ANCHOR	9	9	8	;TBFG_10426.510302.-:630(ATG)*,	;MRA_0427.508442.-:630(ATG)*,	;Rv0421c.507132.-:630(ATG)*,	;TBXG_00420-5.507392.-:630(ATG)*,	;TBMG_00422.507391.-:630(ATG)*,	;TBFG_10426.507318.-:630(ATG)*,	;TBFG_10426.507317.-:630(ATG)*,	;x.507317.-:630(ATG),	;TBSG_00425-1.507391.-:630(ATG)*,
2401	ANCHOR	9	9	8	;TBFG_12886.3193300.-:1242(GTG)*,1290(GTG),	;MRA_2895.3193762.-:1242(GTG)*,1290(GTG),	;Rv2870c.3181770.-:1242(GTG)*,1290(GTG),	;TBXG_01089-5.1232169.+:1242(GTG)*,1290(GTG),	;TBMG_01099.1232057.+:1242(GTG),1290(GTG)*,	;TBFG_12886.3177329.-:1242(GTG)*,1290(GTG),	;TBFG_12886.3177329.-:1242(GTG)*,1290(GTG),	;x.3177328.-:1242(GTG),1290(GTG),	;TBSG_01108-1.1232055.+:1242(GTG)*,1290(GTG),
1609	ANCHOR	9	9	8	;TBFG_12863.3167786.-:1374(ATG)*,	;MRA_2871.3168140.-:1374(ATG)*,	;Rv2848c.3156148.-:1374(ATG)*,	;TBXG_01114-5.1257791.+:1374(ATG)*,	;TBMG_01124.1257679.+:1374(ATG)*,	;TBFG_12863.3151815.-:1374(ATG)*,	;TBFG_12863.3151815.-:1374(ATG)*,	;x.3151814.-:1374(ATG),	;TBSG_01133-1.1257623.+:1374(ATG)*,
1608	ANCHOR	9	9	8	;TBFG_13576.3994761.-:1164(ATG)*,	;MRA_3582.3990643.-:1164(ATG)*,	;Rv3543c.3981977.-:1164(ATG)*,	;TBXG_03558-5.3968209.-:1164(ATG)*,	;TBMG_03583.3967450.-:1164(ATG)*,	;TBFG_13576.3966563.-:1164(ATG)*,	;TBFG_13576.3966563.-:1164(ATG)*,	;x.3966562.-:1164(ATG),	;TBSG_03609-1.3963943.-:1164(ATG)*,
3229	ANCHOR	9	9	8	;TBFG_10556.639438.-:1254(GTG)*,	;MRA_0552.637520.-:1254(GTG)*,	;Rv0545c.636210.-:1254(GTG)*,	;TBXG_00548-5.636530.-:1254(GTG)*,	;TBMG_00551.636471.-:1254(GTG)*,	;TBFG_10556.636456.-:1254(GTG)*,	;TBFG_10556.636455.-:1254(GTG)*,	;x.636455.-:1254(GTG),	;TBSG_00557-1.636529.-:1254(GTG)*,
1979	ANCHOR	9	9	8	;TBFG_12528.2835677.+:648(GTG)*,	;MRA_2532.2834327.+:648(GTG)*,	;Rv2506.2822359.+:648(GTG)*,	;TBXG_01452-5.1591568.-:648(GTG)*,	;TBMG_01465.1591455.-:648(GTG)*,	;TBFG_12528.2818200.+:648(GTG)*,	;TBFG_12528.2818200.+:648(GTG)*,	;x.2818199.+:648(GTG),	;TBSG_01476-1.1591399.-:648(GTG)*,
1978	ANCHOR	9	9	8	;TBFG_12099.2335676.+:234(ATG)*,	;MRA_2076.2330964.+:234(ATG)*,	;Rv2063.2321064.+:234(ATG)*,	;TBXG_01904-5.2095524.-:234(ATG)*,	;TBMG_01919.2095646.-:234(ATG)*,	;TBFG_12099.2315808.+:234(ATG)*,	;TBFG_12099.2315808.+:234(ATG)*,	;x.2315807.+:234(ATG),	;TBSG_01932-1.2093736.-:234(ATG)*,
1601	ANCHOR	9	9	8	;TBFG_12698.3012564.+:498(ATG)*,	;MRA_2711.3012577.+:498(ATG)*,	;Rv2683.3000609.+:498(ATG)*,	;TBXG_01281-5.1414519.-:498(ATG)*,	;TBMG_01290.1414407.-:498(ATG)*,	;TBFG_12698.2995087.+:498(ATG)*,	;TBFG_12698.2995087.+:498(ATG)*,	;x.2995086.+:498(ATG),	;TBSG_01301-1.1414351.-:498(ATG)*,
1600	ANCHOR	9	9	8	;TBFG_13623.4044185.-:1755(ATG)*,	;MRA_3629.4040070.-:1755(ATG)*,	;Rv3590c.4031404.-:1755(ATG)*,	;TBXG_04057-5.4017633.-:1755(ATG)*,	;TBMG_03629.4016874.-:1755(ATG)*,	;TBFG_13623.4015987.-:1755(ATG)*,	;TBFG_13623.4015987.-:1755(ATG)*,	;x.4015986.-:1755(ATG),	;TBSG_03656-1.4013367.-:1755(ATG)*,
1603	ANCHOR	9	9	8	;TBFG_13676.4100613.-:579(GTG)*,	;MRA_3682.4096057.-:579(GTG)*,	;Rv3647c.4087610.-:579(GTG)*,	;TBXG_03658-5.4075197.-:579(GTG)*,	;TBMG_03686.4074327.-:579(GTG)*,	;TBFG_13676.4073551.-:579(GTG)*,	;TBFG_13676.4073551.-:579(GTG)*,	;x.4073550.-:579(GTG),	;TBSG_03711-1.4070931.-:579(GTG)*,
1602	ANCHOR	9	9	4	;TBFG_13342.3712013.-:171(ATG)*,	;x.3711197.-:171(ATG),	;x.3700356.-:171(ATG),	;x.3699526.-:171(ATG),	;TBMG_04104.3698413.-:171(ATG)*,	;TBFG_13342.3694157.-:171(ATG)*,	;TBFG_13342.3694157.-:171(ATG)*,	;x.3694156.-:171(ATG),	;x.3695147.-:171(ATG),
1605	ANCHOR	9	9	8	;TBFG_10525.609593.+:300(GTG)*,	;MRA_0521.607758.+:300(GTG)*,	;Rv0514.606448.+:300(GTG)*,	;TBXG_00518-5.606684.+:300(GTG)*,	;TBMG_00521.606627.+:300(GTG)*,	;TBFG_10525.606610.+:300(GTG)*,	;TBFG_10525.606609.+:300(GTG)*,	;x.606609.+:300(GTG),	;TBSG_00526-1.606683.+:300(GTG)*,
1604	ANCHOR	9	9	8	;TBFG_12483.2775361.+:909(GTG)*,	;MRA_2484.2772655.+:909(GTG)*,	;Rv2458.2760687.+:909(GTG)*,	;TBXG_01501-5.1653107.-:909(GTG)*,	;TBMG_01515.1652992.-:909(GTG)*,	;TBFG_12483.2756663.+:909(GTG)*,	;TBFG_12483.2756663.+:909(GTG)*,	;x.2756662.+:909(GTG),	;TBSG_01525-1.1652936.-:909(GTG)*,
1607	ANCHOR	9	9	8	;TBFG_11472.1627649.-:411(ATG)*,	;MRA_1453.1624597.-:411(ATG)*,	;Rv1444c.1623287.-:411(ATG)*,	;TBXG_02517-5.2790223.+:411(ATG)*,	;TBMG_02537.2790454.+:411(ATG)*,	;TBFG_11472.1622689.-:411(ATG)*,	;TBFG_11472.1622688.-:411(ATG)*,	;x.1622688.-:411(ATG),	;TBSG_02549-1.2787127.+:411(ATG)*,
1606	ANCHOR	9	9	8	;TBFG_11821.2038456.+:300(ATG),318(TTG)*,	;MRA_1805.2040135.+:300(ATG)*,318(TTG),	;Rv1791.2030203.+:300(ATG)*,318(TTG),	;TBXG_02186-5.2393906.-:300(ATG),318(TTG)*,	;TBMG_02205.2394024.-:300(ATG),318(TTG)*,	;TBFG_11821.2018845.+:300(ATG),318(TTG)*,	;TBFG_11821.2018844.+:300(ATG),318(TTG)*,	;x.2018844.+:300(ATG),318(TTG),	;TBSG_02217-1.2390755.-:300(ATG),318(TTG)*,
809	ANCHOR	9	9	8	;TBFG_12014.2236174.+:1677(GTG)*,	;MRA_1995.2237820.+:1677(GTG)*,	;Rv1983.2227920.+:1677(GTG)*,	;TBXG_01989-5.2195032.-:1677(GTG)*,	;TBMG_02006.2195152.-:1677(GTG)*,	;TBFG_12014.2217661.+:1677(GTG)*,	;TBFG_12014.2217660.+:1677(GTG)*,	;x.2217660.+:1677(GTG),	;TBSG_02017-1.2191883.-:1677(GTG)*,
808	ANCHOR	9	9	8	;TBFG_11106.1218127.+:321(TTG)*,	;MRA_1098.1215669.+:321(TTG)*,	;Rv1087A.1214360.+:321(TTG)*,	;TBXG_02879-5.3197507.-:321(TTG)*,	;TBMG_02899.3197736.-:321(TTG)*,	;TBFG_11106.1215154.+:321(TTG)*,	;TBFG_11106.1215153.+:321(TTG)*,	;x.1215153.+:321(TTG),	;TBSG_02915-1.3194469.-:321(TTG)*,
2163	ANCHOR	9	9	8	;TBFG_10941.1033339.-:1065(ATG)*,	;MRA_0931.1030821.-:1065(ATG)*,	;Rv0923c.1029513.-:1065(ATG)*,	;TBXG_03045-5.3382218.+:1065(ATG)*,	;TBMG_03066.3382464.+:1065(ATG)*,	;TBFG_10941.1030366.-:1065(ATG)*,	;TBFG_10941.1030365.-:1065(ATG)*,	;x.1030365.-:1065(ATG),	;TBSG_03086-1.3379197.+:1065(ATG)*,
803	ANCHOR	9	9	8	;TBFG_13231.3595565.-:858(GTG),987(GTG)*,	;MRA_3245.3594583.-:858(GTG)*,987(GTG),	;Rv3207c.3583801.-:858(GTG)*,987(GTG),	;TBXG_03231-5.3583020.-:858(GTG),987(GTG)*,	;TBMG_03251.3581907.-:858(GTG),987(GTG)*,	;TBFG_13231.3577709.-:858(GTG),987(GTG)*,	;TBFG_13231.3577709.-:858(GTG),987(GTG)*,	;x.3577708.-:858(GTG),987(GTG),	;TBSG_03273-1.3578641.-:858(GTG),987(GTG)*,
802	ANCHOR	9	9	8	;TBFG_11345.1482966.-:1626(ATG)*,	;MRA_1326.1480509.-:1626(ATG)*,	;Rv1318c.1479199.-:1626(ATG)*,	;TBXG_02642-5.2932919.+:1626(ATG)*,	;TBMG_02662.2933148.+:1626(ATG)*,	;TBFG_11345.1479938.-:1626(ATG)*,	;TBFG_11345.1479937.-:1626(ATG)*,	;x.1479937.-:1626(ATG),	;TBSG_02676-1.2929822.+:1626(ATG)*,
801	ANCHOR	9	9	8	;TBFG_10576.660776.-:492(ATG)*,	;MRA_0573.658858.-:492(ATG)*,	;Rv0566c.657548.-:492(ATG)*,	;TBXG_00568-5.657868.-:492(ATG)*,	;TBMG_00571.657809.-:492(ATG)*,	;TBFG_10576.657794.-:492(ATG)*,	;TBFG_10576.657793.-:492(ATG)*,	;x.657793.-:492(ATG),	;TBSG_00577-1.657867.-:492(ATG)*,
800	ANCHOR	9	9	8	;TBFG_10087.95550.+:1467(ATG)*,	;MRA_0090.96775.+:1467(ATG)*,	;Rv0086.95417.+:1467(ATG)*,	;TBXG_00087-5.95546.+:1467(ATG)*,	;TBMG_00087.95548.+:1467(ATG)*,	;TBFG_10087.95547.+:1467(ATG)*,	;TBFG_10087.95547.+:1467(ATG)*,	;x.95547.+:1467(ATG),	;TBSG_00087-1.95547.+:1467(ATG)*,
807	ANCHOR	9	9	8	;TBFG_11421.1572377.+:1212(GTG)*,1221(ATG),	;MRA_1401.1569346.+:1212(GTG)*,1221(ATG),	;Rv1392.1568036.+:1212(GTG)*,1221(ATG),	;TBXG_02568-5.2845438.-:1212(GTG)*,1221(ATG),	;TBMG_02588.2845668.-:1212(GTG),1221(ATG)*,	;TBFG_11421.1567418.+:1212(GTG)*,1221(ATG),	;TBFG_11421.1567417.+:1212(GTG)*,1221(ATG),	;x.1567417.+:1212(GTG),1221(ATG),	;TBSG_02601-1.2842341.-:1212(GTG)*,1221(ATG),
806	ANCHOR	9	9	8	;TBFG_12244.2496677.+:906(ATG)*,	;MRA_2232.2494433.+:906(ATG)*,	;Rv2216.2484531.+:906(ATG)*,	;TBXG_01747-5.1932178.-:906(ATG)*,	;TBMG_01765.1932060.-:906(ATG)*,	;TBFG_12244.2477642.+:906(ATG)*,	;TBFG_12244.2477642.+:906(ATG)*,	;x.2477641.+:906(ATG),	;TBSG_01776-1.1931948.-:906(ATG)*,
805	ANCHOR	9	9	8	;TBFG_10698.788351.+:2106(GTG)*,	;MRA_0693.785896.+:2106(GTG)*,	;Rv0684.784590.+:2106(GTG)*,	;TBXG_00690-5.785433.+:2106(GTG)*,	;TBMG_00697.785374.+:2106(GTG)*,	;TBFG_10698.785368.+:2106(GTG)*,	;TBFG_10698.785367.+:2106(GTG)*,	;x.785367.+:2106(GTG),	;TBSG_00701-1.785432.+:2106(GTG)*,
804	ANCHOR	9	9	8	;TBFG_10188.219683.+:657(ATG)*,663(TTG),	;MRA_0195.220727.+:657(ATG),663(TTG)*,	;Rv0187.219367.+:657(ATG),663(TTG)*,	;TBXG_00189-5.219304.+:657(ATG),663(TTG)*,	;TBMG_00188.219306.+:657(ATG),663(TTG)*,	;TBFG_10188.219304.+:657(ATG)*,663(TTG),	;TBFG_10188.219304.+:657(ATG)*,663(TTG),	;x.219304.+:657(ATG),663(TTG),	;TBSG_00190-1.219305.+:657(ATG),663(TTG)*,
100-1	NON_ANCHOR	11	9	8	;TBFG_11780.1992399.-:837(GTG),885(TTG)*,;TBFG_11773.1983134.-:837(GTG),885(TTG)*,	;MRA_1767.1989483.-:837(GTG),885(TTG)*,;MRA_1769.1997429.-:837(GTG),885(TTG)*,	;Rv1756c.1987745.-:837(GTG),885(TTG)*,	;TBXG_02221-5.2435943.+:837(GTG),885(TTG)*,	;TBMG_02240.2436062.+:837(GTG),885(TTG)*,	;TBFG_11773.1976817.-:837(GTG),885(TTG)*,	;TBFG_11773.1976816.-:837(GTG),885(TTG)*,	;x.1976816.-:837(GTG),885(TTG),	;TBSG_02252.1.2432792.+:837(GTG),885(TTG)*,
2849	ANCHOR	9	9	8	;TBFG_12338.2598075.-:1518(GTG)*,	;MRA_2335.2597191.-:1518(GTG)*,	;Rv2315c.2587287.-:1518(GTG)*,	;TBXG_01648-5.1829421.+:1518(GTG)*,	;TBMG_01664.1829305.+:1518(GTG)*,	;TBFG_12338.2580398.-:1518(GTG)*,	;TBFG_12338.2580398.-:1518(GTG)*,	;x.2580397.-:1518(GTG),	;TBSG_01674-1.1829192.+:1518(GTG)*,
2846	ANCHOR	9	9	8	;TBFG_12383.2652968.-:1392(GTG)*,	;MRA_2381.2651641.-:1392(GTG)*,	;Rv2357c.2639673.-:1392(GTG)*,	;TBXG_01603-5.1774146.+:1392(GTG)*,	;TBMG_01618.1774030.+:1392(GTG)*,	;TBFG_12383.2635682.-:1392(GTG)*,	;TBFG_12383.2635682.-:1392(GTG)*,	;x.2635681.-:1392(GTG),	;TBSG_01627-1.1773917.+:1392(GTG)*,
2847	ANCHOR	9	9	7	;TBFG_12139.2380833.-:258(ATG)*,297(GTG),	;MRA_2119.2374699.-:258(ATG)*,297(GTG),	;x.2364797.-:258(ATG),297(GTG),	;TBXG_01862-5.2051793.+:258(ATG)*,297(GTG),	;TBMG_01877.2051903.+:258(ATG),297(GTG)*,	;TBFG_12139.2359527.-:258(ATG)*,297(GTG),	;TBFG_12139.2359527.-:258(ATG)*,297(GTG),	;x.2359526.-:258(ATG),297(GTG),	;TBSG_01889-1.2050006.+:258(ATG)*,297(GTG),
2844	ANCHOR	9	9	2	;x.1941752.+:108(ATG),	;x.1948042.+:108(ATG),	;x.1946524.+:108(ATG),	;TBXG_04006-5.2476060.-:108(ATG)*,	;TBMG_04059.2476179.-:108(ATG)*,	;x.1936793.+:108(ATG),	;x.1936792.+:108(ATG),	;x.1936792.+:108(ATG),	;x.2472909.-:108(ATG),
2845	ANCHOR	9	9	6	;TBFG_13377.3749353.-:1017(GTG)*,	;x.3746097.-:1017(GTG),	;x.3736984.-:1017(GTG),	;TBXG_04039-5.3734048.-:1017(GTG)*,	;TBMG_04105.3732935.-:1017(GTG)*,	;TBFG_13377.3728679.-:1017(GTG)*,	;TBFG_13377.3728679.-:1017(GTG)*,	;x.3728678.-:1017(GTG),	;TBSG_03416-1.3729669.-:1017(GTG)*,
2842	ANCHOR	9	9	8	;TBFG_10897.983190.+:432(GTG)*,	;MRA_0887.980672.+:432(GTG)*,	;Rv0880.979365.+:432(GTG)*,	;TBXG_03089-5.3432367.-:432(GTG)*,	;TBMG_03110.3432614.-:432(GTG)*,	;TBFG_10897.980217.+:432(GTG)*,	;TBFG_10897.980216.+:432(GTG)*,	;x.980216.+:432(GTG),	;TBSG_03130-1.3429346.-:432(GTG)*,
2843	ANCHOR	9	9	8	;TBFG_13139.3498698.+:444(ATG)*,	;MRA_3151.3497731.+:444(ATG)*,	;Rv3119.3485575.+:444(ATG)*,	;TBXG_03141-5.3486153.+:444(ATG)*,	;TBMG_03163.3486398.+:444(ATG)*,	;TBFG_13139.3482200.+:444(ATG)*,	;TBFG_13139.3482200.+:444(ATG)*,	;x.3482199.+:444(ATG),	;TBSG_03183-1.3483132.+:444(ATG)*,
2840	ANCHOR	9	9	8	;TBFG_12188.2432562.-:1608(GTG)*,	;MRA_2173.2428903.-:1608(GTG)*,	;Rv2158c.2419001.-:1608(GTG)*,	;TBXG_01805-5.1996292.+:1608(GTG)*,	;TBMG_01823.1996174.+:1608(GTG)*,	;TBFG_12188.2413528.-:1608(GTG)*,	;TBFG_12188.2413528.-:1608(GTG)*,	;x.2413527.-:1608(GTG),	;TBSG_01834-1.1996062.+:1608(GTG)*,
100-8	NON_ANCHOR	10	9	5	;TBFG_12378.2646289.+:837(GTG),885(TTG)*,;TBFG_12381.2650157.+:837(GTG),885(TTG)*,	;MRA_2379.2648857.+:837(GTG),885(TTG)*,	;x.2636889.+:837(GTG),885(TTG),	;TBXG_01610-5.1782545.+:837(GTG),885(TTG)*,	;TBMG_01625.1782429.+:837(GTG),885(TTG)*,	;x.2627283.-:837(GTG),885(TTG),	;x.2627283.-:837(GTG),885(TTG),	;x.2627282.-:837(GTG),885(TTG),	;TBSG_01634-1.1782316.+:837(GTG),885(TTG)*,
3039	ANCHOR	9	9	8	;TBFG_13424.3816692.+:711(ATG)*,	;MRA_3429.3814253.+:711(ATG)*,	;Rv3390.3805575.+:711(ATG)*,	;TBXG_03415-5.3801197.+:711(ATG)*,	;TBMG_03440.3800087.+:711(ATG)*,	;TBFG_13424.3795831.+:711(ATG)*,	;TBFG_13424.3795831.+:711(ATG)*,	;x.3795830.+:711(ATG),	;TBSG_03462-1.3796821.+:711(ATG)*,
3321	ANCHOR	9	9	8	;TBFG_12386.2655445.-:429(GTG)*,	;MRA_2384.2654118.-:429(GTG)*,	;Rv2360c.2642150.-:429(GTG)*,	;TBXG_01600-5.1771669.+:429(GTG)*,	;TBMG_01615.1771553.+:429(GTG)*,	;TBFG_12386.2638159.-:429(GTG)*,	;TBFG_12386.2638159.-:429(GTG)*,	;x.2638158.-:429(GTG),	;TBSG_01624-1.1771440.+:429(GTG)*,
3322	ANCHOR	9	9	8	;TBFG_11101.1211419.+:267(GTG)*,351(GTG),	;MRA_1093.1208958.+:267(GTG)*,351(GTG),	;Rv1083.1207649.+:267(GTG)*,351(GTG),	;TBXG_04021-5.3204075.-:267(GTG)*,351(GTG),	;TBMG_02904.3204321.-:267(GTG)*,351(GTG),	;TBFG_11101.1208446.+:267(GTG)*,351(GTG),	;TBFG_11101.1208445.+:267(GTG)*,351(GTG),	;x.1208445.+:267(GTG),351(GTG),	;TBSG_02920-1.3201054.-:267(GTG),351(GTG)*,
3323	ANCHOR	9	9	8	;TBFG_10768.851782.+:1746(GTG),1755(ATG)*,	;MRA_0763.849219.+:1746(GTG)*,1755(ATG),	;Rv0754.847913.+:1746(GTG),1755(ATG)*,	;TBXG_00761-5.849117.+:1746(GTG),1755(ATG)*,	;TBMG_00768.849111.+:1746(GTG),1755(ATG)*,	;TBFG_10768.848799.+:1746(GTG),1755(ATG)*,	;TBFG_10768.848798.+:1746(GTG),1755(ATG)*,	;x.848798.+:1746(GTG),1755(ATG),	;TBSG_00772-1.849115.+:1746(GTG),1755(ATG)*,
3324	ANCHOR	9	9	8	;TBFG_10656.740496.-:882(ATG),894(GTG)*,	;MRA_0654.738574.-:882(ATG)*,894(GTG),	;Rv0643c.737268.-:882(ATG)*,894(GTG),	;TBXG_00647-5.737579.-:882(ATG),894(GTG)*,	;TBMG_00654.737520.-:882(ATG),894(GTG)*,	;TBFG_10656.737514.-:882(ATG),894(GTG)*,	;TBFG_10656.737513.-:882(ATG),894(GTG)*,	;x.737513.-:882(ATG),894(GTG),	;TBSG_00658-1.737578.-:882(ATG),894(GTG)*,
3326	ANCHOR	9	9	8	;TBFG_13583.4002680.+:744(ATG)*,	;MRA_3589.3998562.+:744(ATG)*,	;Rv3550.3989896.+:744(ATG)*,	;TBXG_03565-5.3976128.+:744(ATG)*,	;TBMG_03589.3975369.+:744(ATG)*,	;TBFG_13583.3974482.+:744(ATG)*,	;TBFG_13583.3974482.+:744(ATG)*,	;x.3974481.+:744(ATG),	;TBSG_03616-1.3971862.+:744(ATG)*,
3327	ANCHOR	9	9	3	;x.2643589.+:228(TTG),	;MRA_2372.2642696.+:228(TTG)*,	;x.2632792.+:228(TTG),	;TBXG_03987-5.1783915.-:228(TTG)*,	;TBMG_04026.1783799.-:228(TTG)*,	;x.2625913.+:228(TTG),	;x.2625913.+:228(TTG),	;x.2625912.+:228(TTG),	;x.1783686.-:228(TTG),
3328	ANCHOR	9	9	8	;TBFG_11886.2114757.+:795(ATG)*,	;MRA_1869.2116499.+:795(ATG)*,	;Rv1858.2106567.+:795(ATG)*,	;TBXG_02118-5.2316246.-:795(ATG)*,	;TBMG_02136.2316364.-:795(ATG)*,	;TBFG_11886.2096449.+:795(ATG)*,	;TBFG_11886.2096448.+:795(ATG)*,	;x.2096448.+:795(ATG),	;TBSG_02147-1.2313095.-:795(ATG)*,
3329	ANCHOR	9	9	8	;TBFG_13403.3792809.+:1776(ATG)*,1878(ATG),	;MRA_3407.3789457.+:1776(ATG)*,1878(ATG),	;Rv3367.3780334.+:1767(ATG)*,1869(ATG),	;TBXG_04043-5.3777317.+:1776(ATG),1878(ATG)*,	;TBMG_03418.3776204.+:1776(ATG),1878(ATG)*,	;TBFG_13403.3771948.+:1776(ATG)*,1878(ATG),	;TBFG_13403.3771948.+:1776(ATG)*,1878(ATG),	;x.3771947.+:1776(ATG),1878(ATG),	;TBSG_03441-1.3772938.+:1776(ATG),1878(ATG)*,
1775	ANCHOR	9	9	8	;TBFG_11062.1171445.+:624(TTG)*,	;MRA_1053.1168984.+:624(TTG)*,	;Rv1044.1167676.+:624(TTG)*,	;TBXG_02924-5.3244046.-:624(TTG)*,	;TBMG_02944.3244291.-:624(TTG)*,	;TBFG_11062.1168473.+:624(TTG)*,	;TBFG_11062.1168472.+:624(TTG)*,	;x.1168472.+:624(TTG),	;TBSG_02962-1.3241024.-:624(TTG)*,
1774	ANCHOR	9	9	8	;TBFG_11155.1262822.+:1731(ATG)*,	;MRA_1141.1260365.+:1731(ATG)*,	;Rv1132.1259055.+:1731(ATG)*,	;TBXG_02831-5.3152893.-:1731(ATG)*,	;TBMG_02850.3153122.-:1731(ATG)*,	;TBFG_11155.1259849.+:1731(ATG)*,	;TBFG_11155.1259848.+:1731(ATG)*,	;x.1259848.+:1731(ATG),	;TBSG_02866-1.3149855.-:1731(ATG)*,
1777	ANCHOR	9	9	8	;TBFG_10386.460083.-:909(GTG)*,	;MRA_0389.458278.-:909(GTG)*,	;Rv0381c.456915.-:909(GTG)*,	;TBXG_00380-5.457173.-:909(GTG)*,	;TBMG_00382.457172.-:909(GTG)*,	;TBFG_10386.457099.-:909(GTG)*,	;TBFG_10386.457098.-:909(GTG)*,	;x.457098.-:909(GTG),	;TBSG_00385-1.457172.-:909(GTG)*,
1776	ANCHOR	9	9	8	;TBFG_12552.2871171.-:402(ATG)*,405(GTG),	;MRA_2560.2869821.-:402(ATG)*,405(GTG),	;Rv2532c.2857853.-:402(ATG)*,405(GTG),	;TBXG_03984-5.1556074.+:402(ATG)*,405(GTG),	;TBMG_01441.1555961.+:402(ATG),405(GTG)*,	;TBFG_12552.2853694.-:402(ATG)*,405(GTG),	;TBFG_12552.2853694.-:402(ATG)*,405(GTG),	;x.2853693.-:402(ATG),405(GTG),	;TBSG_01452-1.1555905.+:402(ATG)*,405(GTG),
1771	ANCHOR	9	9	8	;TBFG_11241.1363920.-:1647(GTG)*,	;MRA_1226.1361465.-:1647(GTG)*,	;Rv1217c.1360155.-:1647(GTG)*,	;TBXG_02745-5.3051909.+:1647(GTG)*,	;TBMG_02765.3052138.+:1647(GTG)*,	;TBFG_11241.1360893.-:1647(GTG)*,	;TBFG_11241.1360892.-:1647(GTG)*,	;x.1360892.-:1647(GTG),	;TBSG_02779-1.3048810.+:1647(GTG)*,
1770	ANCHOR	9	9	1	;x.3324789.-:414(GTG),	;MRA_2988.3325308.-:414(GTG)*,	;x.3313316.-:414(GTG),	;x.1100290.+:414(GTG),	;x.1100288.+:414(GTG),	;x.3308816.-:414(GTG),	;x.3308816.-:414(GTG),	;x.3308815.-:414(GTG),	;x.1100288.+:414(GTG),
1773	ANCHOR	9	9	8	;TBFG_12798.3105434.-:270(GTG)*,	;MRA_2809.3105447.-:270(GTG)*,	;Rv2785c.3093479.-:270(GTG)*,	;TBXG_01178-5.1320290.+:270(GTG)*,	;TBMG_01189.1320178.+:270(GTG)*,	;TBFG_12798.3089316.-:270(GTG)*,	;TBFG_12798.3089316.-:270(GTG)*,	;x.3089315.-:270(GTG),	;TBSG_01198-1.1320122.+:270(GTG)*,
1772	ANCHOR	9	9	8	;TBFG_13528.3924028.-:1695(ATG)*,	;MRA_3534.3920352.-:1695(ATG)*,	;Rv3494c.3911675.-:1695(ATG)*,	;TBXG_03510-5.3901244.-:1695(ATG)*,	;TBMG_03539.3900134.-:1695(ATG)*,	;TBFG_13528.3895821.-:1695(ATG)*,	;TBFG_13528.3895821.-:1695(ATG)*,	;x.3895820.-:1695(ATG),	;TBSG_03561-1.3896636.-:1695(ATG)*,
1779	ANCHOR	9	9	8	;TBFG_12794.3099905.-:1035(ATG)*,	;MRA_2805.3099918.-:1035(ATG)*,	;Rv2781c.3087950.-:1035(ATG)*,	;TBXG_01182-5.1325819.+:1035(ATG)*,	;TBMG_01193.1325707.+:1035(ATG)*,	;TBFG_12794.3083787.-:1035(ATG)*,	;TBFG_12794.3083787.-:1035(ATG)*,	;x.3083786.-:1035(ATG),	;TBSG_01202-1.1325651.+:1035(ATG)*,
1778	ANCHOR	9	9	8	;TBFG_13318.3681749.-:378(ATG)*,	;MRA_3330.3680817.-:378(ATG)*,	;Rv3289c.3670034.-:378(ATG)*,	;TBXG_03317-5.3669204.-:378(ATG)*,	;TBMG_03337.3668091.-:378(ATG)*,	;TBFG_13318.3663893.-:378(ATG)*,	;TBFG_13318.3663893.-:378(ATG)*,	;x.3663892.-:378(ATG),	;TBSG_03360-1.3664825.-:378(ATG)*,
3972	ANCHOR	9	9	8	;TBFG_12541.2850706.-:228(GTG)*,	;MRA_2547.2849356.-:228(GTG)*,	;Rv2520c.2837388.-:228(GTG)*,	;TBXG_01439-5.1576539.+:228(GTG)*,	;TBMG_01452.1576426.+:228(GTG)*,	;TBFG_12541.2833229.-:228(GTG)*,	;TBFG_12541.2833229.-:228(GTG)*,	;x.2833228.-:228(GTG),	;TBSG_01463-1.1576370.+:228(GTG)*,
608	ANCHOR	9	9	8	;TBFG_13169.3527783.+:1323(ATG)*,	;MRA_3181.3526816.+:1323(ATG)*,	;Rv3148.3514660.+:1323(ATG)*,	;TBXG_03171-5.3516596.+:1323(ATG)*,	;TBMG_03191.3515483.+:1323(ATG)*,	;TBFG_13169.3511285.+:1323(ATG)*,	;TBFG_13169.3511285.+:1323(ATG)*,	;x.3511284.+:1323(ATG),	;TBSG_03213-1.3512217.+:1323(ATG)*,
1990	ANCHOR	9	9	8	;TBFG_10599.690043.+:888(ATG)*,	;MRA_0595.688125.+:888(ATG)*,	;Rv0588.686815.+:888(ATG)*,	;TBXG_00591-5.687126.+:888(ATG)*,	;TBMG_00595.687067.+:888(ATG)*,	;TBFG_10599.687061.+:888(ATG)*,	;TBFG_10599.687060.+:888(ATG)*,	;x.687060.+:888(ATG),	;TBSG_00599-1.687125.+:888(ATG)*,
3975	ANCHOR	9	9	6	;TBFG_10905.990360.+:267(ATG)*,	;x.987842.+:267(ATG),	;x.986535.+:267(ATG),	;TBXG_03081-5.3425197.-:267(ATG)*,	;TBMG_03102.3425444.-:267(ATG)*,	;TBFG_10905.987387.+:267(ATG)*,	;TBFG_10905.987386.+:267(ATG)*,	;x.987386.+:267(ATG),	;TBSG_03122.1.3422176.-:267(ATG)*,
3974	ANCHOR	9	9	8	;TBFG_13955.4421338.-:564(ATG)*,	;MRA_3959.4416779.-:564(ATG)*,	;Rv3920c.4408334.-:564(ATG)*,	;TBXG_03938-5.4396023.-:564(ATG)*,	;TBMG_03968.4395154.-:564(ATG)*,	;TBFG_13955.4394277.-:564(ATG)*,	;TBFG_13955.4394147.-:564(ATG)*,	;x.4394146.-:564(ATG),	;TBSG_03992-1.4391888.-:564(ATG)*,
2998	NON_ANCHOR	11	9	7	;TBFG_10234.278906.+:204(ATG),690(ATG)*,	;MRA_0240.279950.+:204(ATG),690(ATG)*,	;Rv0232.278588.+:204(ATG),690(ATG)*,	;TBXG_00234-5.278528.+:204(ATG),690(ATG)*,	;TBMG_00233.278529.+:204(ATG),690(ATG)*,	;x.278528.+:204(ATG),;x.278419.+:582(ATG),	;TBFG_10234.278527.+:204(ATG),690(ATG)*,	;x.278527.+:204(ATG),690(ATG),	;TBSG_00236-1.278529.+:204(ATG)*,;TBSG_00235-1.278420.+:582(ATG)*,
1159	ANCHOR	9	9	8	;TBFG_12937.3249291.-:282(ATG)*,	;MRA_2948.3249810.-:282(ATG)*,	;Rv2922A.3237818.-:282(ATG)*,	;TBXG_01038-5.1175787.+:282(ATG)*,	;TBMG_01049.1175787.+:282(ATG)*,	;TBFG_12937.3233319.-:282(ATG)*,	;TBFG_12937.3233319.-:282(ATG)*,	;x.3233318.-:282(ATG),	;TBSG_01057-1.1175785.+:282(ATG)*,
1158	ANCHOR	9	9	8	;TBFG_13605.4026822.+:531(ATG)*,	;MRA_3611.4022707.+:531(ATG)*,	;Rv3572.4014041.+:531(ATG)*,	;TBXG_03586-5.4000270.+:531(ATG)*,	;TBMG_03611.3999511.+:531(ATG)*,	;TBFG_13605.3998624.+:531(ATG)*,	;TBFG_13605.3998624.+:531(ATG)*,	;x.3998623.+:531(ATG),	;TBSG_03638-1.3996004.+:531(ATG)*,
2999	ANCHOR	9	9	8	;TBFG_12359.2621218.+:690(ATG)*,	;MRA_2355.2620325.+:690(ATG)*,	;Rv2335.2610421.+:690(ATG)*,	;TBXG_01628-5.1806286.-:690(ATG)*,	;TBMG_01643.1806170.-:690(ATG)*,	;TBFG_12359.2603542.+:690(ATG)*,	;TBFG_12359.2603542.+:690(ATG)*,	;x.2603541.+:690(ATG),	;TBSG_01652-1.1806057.-:690(ATG)*,
1154	ANCHOR	9	9	8	;TBFG_11528.1693940.-:618(GTG)*,	;MRA_1508.1690820.-:618(GTG)*,	;Rv1498c.1689303.-:618(GTG)*,	;TBXG_02461-5.2724046.+:618(GTG)*,	;TBMG_02482.2724163.+:618(GTG)*,	;TBFG_11528.1688980.-:618(GTG)*,	;TBFG_11528.1688979.-:618(GTG)*,	;x.1688979.-:618(GTG),	;TBSG_02493-1.2720836.+:618(GTG)*,
1157	ANCHOR	9	9	8	;TBFG_12194.2440645.-:1155(ATG)*,	;MRA_2179.2436986.-:1155(ATG)*,	;Rv2164c.2427084.-:1155(ATG)*,	;TBXG_01799-5.1988209.+:1155(ATG)*,	;TBMG_01816.1988091.+:1155(ATG)*,	;TBFG_12194.2421611.-:1155(ATG)*,	;TBFG_12194.2421611.-:1155(ATG)*,	;x.2421610.-:1155(ATG),	;TBSG_01828-1.1987979.+:1155(ATG)*,
1156	ANCHOR	9	9	8	;TBFG_11186.1294790.+:3699(GTG)*,	;MRA_1172.1292336.+:3699(GTG)*,	;Rv1161.1291026.+:3699(GTG)*,	;TBXG_02800-5.3120978.-:3699(GTG)*,	;TBMG_02820.3121208.-:3699(GTG)*,	;TBFG_11186.1291763.+:3699(GTG)*,	;TBFG_11186.1291762.+:3699(GTG)*,	;x.1291762.+:3699(GTG),	;TBSG_02834-1.3117940.-:3699(GTG)*,
1151	ANCHOR	9	9	8	;TBFG_10422.506294.+:759(GTG)*,	;MRA_0423.504434.+:759(GTG)*,	;Rv0417.503124.+:759(GTG)*,	;TBXG_00416-5.503384.+:759(GTG)*,	;TBMG_00418.503383.+:759(GTG)*,	;TBFG_10422.503310.+:759(GTG)*,	;TBFG_10422.503309.+:759(GTG)*,	;x.503309.+:759(GTG),	;TBSG_00421-1.503383.+:759(GTG)*,
1150	ANCHOR	9	9	8	;TBFG_12981.3330374.-:567(TTG)*,	;MRA_2994.3330893.-:567(TTG)*,	;Rv2966c.3318901.-:567(TTG)*,	;TBXG_00994-5.1094705.+:567(TTG)*,	;TBMG_01004.1094703.+:567(TTG)*,	;TBFG_12981.3314401.-:567(TTG)*,	;TBFG_12981.3314401.-:567(TTG)*,	;x.3314400.-:567(TTG),	;TBSG_01011-1.1094703.+:567(TTG)*,
1152	ANCHOR	9	9	8	;TBFG_11248.1371624.+:396(GTG)*,	;MRA_1233.1369168.+:396(GTG)*,	;Rv1224.1367858.+:396(GTG)*,	;TBXG_02738-5.3044205.-:396(GTG)*,	;TBMG_02758.3044433.-:396(GTG)*,	;TBFG_11248.1368597.+:396(GTG)*,	;TBFG_11248.1368596.+:396(GTG)*,	;x.1368596.+:396(GTG),	;TBSG_02772-1.3041106.-:396(GTG)*,
1555	ANCHOR	9	9	8	;TBFG_12045.2269398.+:480(GTG),621(GTG)*,	;MRA_2029.2271044.+:480(GTG)*,	;Rv2013.2261144.+:480(GTG)*,	;TBXG_01956-5.2161808.-:480(GTG),621(GTG)*,	;TBMG_01972.2161928.-:480(GTG),621(GTG)*,	;TBFG_12045.2250885.+:480(GTG),621(GTG)*,	;TBFG_12045.2250884.+:480(GTG),621(GTG)*,	;x.2250884.+:480(GTG),621(GTG),	;TBSG_01983-1.2158659.-:480(GTG),621(GTG)*,
2618	ANCHOR	9	9	8	;TBFG_13242.3605617.+:333(ATG)*,	;MRA_3255.3604635.+:333(ATG)*,	;Rv3216.3593852.+:333(ATG)*,	;TBXG_03242-5.3593072.+:333(ATG)*,	;TBMG_03261.3591959.+:333(ATG)*,	;TBFG_13242.3587761.+:333(ATG)*,	;TBFG_13242.3587761.+:333(ATG)*,	;x.3587760.+:333(ATG),	;TBSG_03284-1.3588693.+:333(ATG)*,
2979	ANCHOR	9	9	8	;TBFG_12350.2611267.+:492(ATG)*,	;MRA_2347.2610383.+:492(ATG)*,	;Rv2327.2600479.+:492(ATG)*,	;TBXG_01637-5.1816229.-:492(ATG)*,	;TBMG_01652.1816113.-:492(ATG)*,	;TBFG_12350.2593590.+:492(ATG)*,	;TBFG_12350.2593590.+:492(ATG)*,	;x.2593589.+:492(ATG),	;TBSG_01662-1.1816000.-:492(ATG)*,
1554	ANCHOR	9	9	8	;TBFG_11768.1974669.-:1599(ATG)*,	;MRA_1761.1979487.-:1599(ATG)*,	;Rv1750c.1977969.-:1599(ATG)*,	;TBXG_02226-5.2444558.+:1599(ATG)*,	;TBMG_02245.2444677.+:1599(ATG)*,	;TBFG_11768.1968352.-:1599(ATG)*,	;TBFG_11768.1968351.-:1599(ATG)*,	;x.1968351.-:1599(ATG),	;TBSG_02257.1.2441407.+:1599(ATG)*,
1551	ANCHOR	9	9	8	;TBFG_12460.2743111.-:411(ATG)*,	;MRA_2458A.2740405.-:411(ATG)*,	;Rv2432c.2728437.-:411(ATG)*,	;TBXG_01526-5.1685357.+:411(ATG)*,	;TBMG_01540.1685242.+:411(ATG)*,	;TBFG_12460.2724413.-:411(ATG)*,	;TBFG_12460.2724413.-:411(ATG)*,	;x.2724412.-:411(ATG),	;TBSG_01550-1.1685186.+:411(ATG)*,
1550	ANCHOR	9	9	8	;TBFG_10936.1028513.+:477(TTG)*,	;MRA_0926.1025995.+:477(TTG)*,	;Rv0918.1024687.+:477(TTG)*,	;TBXG_03050-5.3387044.-:477(TTG)*,	;TBMG_03071.3387290.-:477(TTG)*,	;TBFG_10936.1025540.+:477(TTG)*,	;TBFG_10936.1025539.+:477(TTG)*,	;x.1025539.+:477(TTG),	;TBSG_03091-1.3384023.-:477(TTG)*,
1553	ANCHOR	9	9	8	;TBFG_13935.4398378.-:936(GTG)*,	;MRA_3939.4393819.-:936(GTG)*,	;Rv3900c.4385373.-:936(GTG)*,	;TBXG_03918-5.4373193.-:936(GTG)*,	;TBMG_03948.4372324.-:936(GTG)*,	;TBFG_13935.4371317.-:936(GTG)*,	;TBFG_13935.4371317.-:936(GTG)*,	;x.4371316.-:936(GTG),	;TBSG_03972-1.4368928.-:936(GTG)*,
1552	ANCHOR	9	9	8	;TBFG_10194.224980.+:666(ATG)*,1101(ATG),	;MRA_0200.226024.+:666(ATG),1101(ATG)*,	;Rv0192.224664.+:666(ATG),1101(ATG)*,	;TBXG_00194-5.224601.+:666(ATG),1101(ATG)*,	;TBMG_00193.224603.+:666(ATG),1101(ATG)*,	;TBFG_10194.224601.+:666(ATG)*,1101(ATG),	;TBFG_10194.224601.+:666(ATG)*,1101(ATG),	;x.224601.+:666(ATG),1101(ATG),	;TBSG_00195-1.224602.+:666(ATG),1101(ATG)*,
59	ANCHOR	9	9	8	;TBFG_13936.4399370.-:450(GTG)*,	;MRA_3940.4394811.-:450(GTG)*,	;Rv3901c.4386365.-:450(GTG)*,	;TBXG_03919-5.4374185.-:450(GTG)*,	;TBMG_03949.4373316.-:450(GTG)*,	;TBFG_13936.4372309.-:450(GTG)*,	;TBFG_13936.4372309.-:450(GTG)*,	;x.4372308.-:450(GTG),	;TBSG_03973-1.4369920.-:450(GTG)*,
58	ANCHOR	9	9	8	;TBFG_12196.2442988.-:432(ATG)*,	;MRA_2181.2439329.-:432(ATG)*,	;Rv2166c.2429427.-:432(ATG)*,	;TBXG_01797-5.1985866.+:432(ATG)*,	;TBMG_01814.1985748.+:432(ATG)*,	;TBFG_12196.2423954.-:432(ATG)*,	;TBFG_12196.2423954.-:432(ATG)*,	;x.2423953.-:432(ATG),	;TBSG_01826-1.1985636.+:432(ATG)*,
1557	ANCHOR	9	9	8	;TBFG_12087.2322768.+:336(ATG)*,	;MRA_2065.2318056.+:336(ATG)*,	;Rv2050.2308156.+:336(ATG)*,	;TBXG_01916-5.2108432.-:336(ATG)*,	;TBMG_01931.2108555.-:336(ATG)*,	;TBFG_12087.2302900.+:336(ATG)*,	;TBFG_12087.2302900.+:336(ATG)*,	;x.2302899.+:336(ATG),	;TBSG_01944-1.2106644.-:336(ATG)*,
1556	ANCHOR	9	9	8	;TBFG_10582.668270.-:342(ATG)*,	;MRA_0579.666352.-:342(ATG)*,	;Rv0572c.665042.-:342(ATG)*,	;TBXG_00574-5.665362.-:342(ATG)*,	;TBMG_00577.665303.-:342(ATG)*,	;TBFG_10582.665288.-:342(ATG)*,	;TBFG_10582.665287.-:342(ATG)*,	;x.665287.-:342(ATG),	;TBSG_00583-1.665361.-:342(ATG)*,
55	ANCHOR	9	9	8	;TBFG_10293.354617.+:1494(TTG),1542(ATG)*,	;MRA_0295.352838.+:1494(TTG)*,1542(ATG),	;Rv0286.351476.+:1494(TTG),1542(ATG)*,	;TBXG_00292-5.354342.+:1494(TTG),1542(ATG)*,	;TBMG_00291.354343.+:1494(TTG),1542(ATG)*,	;TBFG_10293.354239.+:1494(TTG),1542(ATG)*,	;TBFG_10293.354238.+:1494(TTG),1542(ATG)*,	;x.354238.+:1494(TTG),1542(ATG),	;TBSG_00295-1.354342.+:1494(TTG),1542(ATG)*,
54	ANCHOR	9	9	8	;TBFG_11142.1246631.-:150(ATG)*,201(ATG),	;MRA_1128A.1244174.-:150(ATG)*,201(ATG),	;Rv1119c.1242864.-:150(ATG)*,201(ATG),	;TBXG_04019-5.3169084.+:150(ATG)*,201(ATG),	;TBMG_02863.3169313.+:150(ATG),201(ATG)*,	;TBFG_11142.1243658.-:150(ATG)*,201(ATG),	;TBFG_11142.1243657.-:150(ATG)*,201(ATG),	;x.1243657.-:150(ATG),201(ATG),	;TBSG_02879-1.3166046.+:150(ATG),201(ATG)*,
57	ANCHOR	9	9	8	;TBFG_13485.3883466.+:1404(ATG)*,	;MRA_3489.3878432.+:1404(ATG)*,	;Rv3448.3869755.+:1404(ATG)*,	;TBXG_03470-5.3860682.+:1404(ATG)*,	;TBMG_03496.3859572.+:1404(ATG)*,	;TBFG_13485.3855259.+:1404(ATG)*,	;TBFG_13485.3855259.+:1404(ATG)*,	;x.3855258.+:1404(ATG),	;TBSG_03518-1.3856074.+:1404(ATG)*,
3037	ANCHOR	9	9	6	;TBFG_12818.3124749.+:366(GTG)*,	;x.3124762.+:366(GTG),	;x.3112794.+:366(GTG),	;TBXG_01158-5.1300975.-:366(GTG)*,	;TBMG_01169.1300863.-:366(GTG)*,	;TBFG_12818.3108631.+:366(GTG)*,	;TBFG_12818.3108631.+:366(GTG)*,	;x.3108630.+:366(GTG),	;TBSG_01178-1.1300807.-:366(GTG)*,
51	ANCHOR	9	9	8	;TBFG_12527.2833271.-:1644(GTG)*,	;MRA_2531.2831921.-:1644(GTG)*,	;Rv2505c.2819953.-:1644(GTG)*,	;TBXG_01453-5.1593974.+:1644(GTG)*,	;TBMG_01466.1593861.+:1644(GTG)*,	;TBFG_12527.2815794.-:1644(GTG)*,	;TBFG_12527.2815794.-:1644(GTG)*,	;x.2815793.-:1644(GTG),	;TBSG_01477-1.1593805.+:1644(GTG)*,
50	ANCHOR	9	9	8	;TBFG_10359.427326.-:552(GTG)*,558(TTG),	;MRA_0363.425506.-:552(GTG),558(TTG)*,	;Rv0354c.424269.-:426(GTG)*,432(TTG),	;TBXG_00356-5.427082.-:552(GTG)*,558(TTG),	;TBMG_00358.427081.-:552(GTG)*,558(TTG),	;TBFG_10359.427008.-:552(GTG)*,558(TTG),	;TBFG_10359.427007.-:552(GTG)*,558(TTG),	;x.427007.-:552(GTG),558(TTG),	;TBSG_00361-1.427081.-:552(GTG)*,558(TTG),
53	ANCHOR	9	9	8	;TBFG_13123.3487142.+:1371(ATG)*,	;MRA_3138.3487533.+:1371(ATG)*,	;Rv3106.3475377.+:1371(ATG)*,	;TBXG_00852-5.938403.-:1371(ATG)*,	;TBMG_00860.938398.-:1371(ATG)*,	;TBFG_13123.3470644.+:1371(ATG)*,	;TBFG_13123.3470644.+:1371(ATG)*,	;x.3470643.+:1371(ATG),	;TBSG_00866-1.938401.-:1371(ATG)*,
52	ANCHOR	9	9	8	;TBFG_13410.3801091.+:249(TTG)*,	;MRA_3414.3797739.+:249(TTG)*,	;Rv3374.3788616.+:249(TTG)*,	;TBXG_04044-5.3785599.+:249(TTG)*,	;TBMG_03425.3784486.+:249(TTG)*,	;TBFG_13410.3780230.+:249(TTG)*,	;TBFG_13410.3780230.+:249(TTG)*,	;x.3780229.+:249(TTG),	;TBSG_03448-1.3781220.+:249(TTG)*,
537	ANCHOR	9	9	8	;TBFG_10455.540398.-:1320(GTG)*,	;MRA_0454.538539.-:1320(GTG)*,	;Rv0449c.537229.-:1320(GTG)*,	;TBXG_00448-5.537489.-:1320(GTG)*,	;TBMG_00450.537488.-:1320(GTG)*,	;TBFG_10455.537415.-:1320(GTG)*,	;TBFG_10455.537414.-:1320(GTG)*,	;x.537414.-:1320(GTG),	;TBSG_00454.1.537488.-:1320(GTG)*,
536	ANCHOR	9	9	8	;TBFG_13502.3897153.+:609(ATG)*,	;MRA_3506.3892119.+:609(ATG)*,	;Rv3465.3883442.+:609(ATG)*,	;TBXG_03485-5.3874369.+:609(ATG)*,	;TBMG_03513.3873259.+:609(ATG)*,	;TBFG_13502.3868946.+:609(ATG)*,	;TBFG_13502.3868946.+:609(ATG)*,	;x.3868945.+:609(ATG),	;TBSG_03535-1.3869761.+:609(ATG)*,
535	ANCHOR	9	9	8	;TBFG_10523.608736.+:990(ATG)*,	;MRA_0519.606901.+:990(ATG)*,	;Rv0512.605591.+:990(ATG)*,	;TBXG_00516-5.605827.+:990(ATG)*,	;TBMG_00519.605770.+:990(ATG)*,	;TBFG_10523.605753.+:990(ATG)*,	;TBFG_10523.605752.+:990(ATG)*,	;x.605752.+:990(ATG),	;TBSG_00524-1.605826.+:990(ATG)*,
534	ANCHOR	9	9	8	;TBFG_11088.1198040.-:774(ATG)*,	;MRA_1080.1195579.-:774(ATG)*,	;Rv1070c.1194270.-:774(ATG)*,	;TBXG_02897-5.3217454.+:774(ATG)*,	;TBMG_02917.3217699.+:774(ATG)*,	;TBFG_11088.1195068.-:774(ATG)*,	;TBFG_11088.1195067.-:774(ATG)*,	;x.1195067.-:774(ATG),	;TBSG_02934-1.3214432.+:774(ATG)*,
533	ANCHOR	9	9	8	;TBFG_11036.1140341.-:1488(ATG)*,	;MRA_1026.1137881.-:1488(ATG)*,	;Rv1018c.1136573.-:1488(ATG)*,	;TBXG_02949-5.3275149.+:1488(ATG)*,	;TBMG_02969.3275394.+:1488(ATG)*,	;TBFG_11036.1137369.-:1488(ATG)*,	;TBFG_11036.1137368.-:1488(ATG)*,	;x.1137368.-:1488(ATG),	;TBSG_02989-1.3272128.+:1488(ATG)*,
531	ANCHOR	9	9	8	;TBFG_10208.244802.-:2835(GTG)*,	;MRA_0214.245846.-:2835(GTG)*,	;Rv0206c.244484.-:2835(GTG)*,	;TBXG_00208-5.244423.-:2835(GTG)*,	;TBMG_00207.244425.-:2835(GTG)*,	;TBFG_10208.244423.-:2835(GTG)*,	;TBFG_10208.244423.-:2835(GTG)*,	;x.244423.-:2835(GTG),	;TBSG_00209-1.244424.-:2835(GTG)*,
530	ANCHOR	9	9	8	;TBFG_10206.242294.-:1239(GTG),1284(ATG)*,	;MRA_0212.243338.-:1239(GTG),1284(ATG)*,	;Rv0204c.241976.-:1239(GTG)*,1284(ATG),	;TBXG_00206-5.241915.-:1239(GTG),1284(ATG)*,	;TBMG_00205.241917.-:1239(GTG),1284(ATG)*,	;TBFG_10206.241915.-:1239(GTG),1284(ATG)*,	;TBFG_10206.241915.-:1239(GTG),1284(ATG)*,	;x.241915.-:1239(GTG),1284(ATG),	;TBSG_00207-1.241916.-:1239(GTG),1284(ATG)*,
3601	ANCHOR	9	9	8	;TBFG_11653.1838289.-:795(ATG)*,	;MRA_1647.1844416.-:795(ATG)*,	;Rv1637c.1842898.-:795(ATG)*,	;TBXG_02339-5.2579696.+:795(ATG)*,	;TBMG_02357.2579814.+:795(ATG)*,	;TBFG_11653.1833329.-:795(ATG)*,	;TBFG_11653.1833328.-:795(ATG)*,	;x.1833328.-:795(ATG),	;TBSG_02369-1.2576487.+:795(ATG)*,
2992	ANCHOR	9	9	8	;TBFG_13290.3653316.+:996(GTG)*,	;MRA_3302.3652321.+:996(GTG)*,	;Rv3261.3641538.+:996(GTG)*,	;TBXG_03289-5.3640771.+:996(GTG)*,	;TBMG_03309.3639658.+:996(GTG)*,	;TBFG_13290.3635460.+:996(GTG)*,	;TBFG_13290.3635460.+:996(GTG)*,	;x.3635459.+:996(GTG),	;TBSG_03332-1.3636392.+:996(GTG)*,
539	ANCHOR	9	9	8	;TBFG_10833.914250.+:768(TTG)*,	;MRA_0828.913045.+:768(TTG)*,	;Rv0818.911739.+:768(TTG)*,	;TBXG_00825-5.911586.+:768(TTG)*,	;TBMG_00832.911581.+:768(TTG)*,	;TBFG_10833.911268.+:768(TTG)*,	;TBFG_10833.911267.+:768(TTG)*,	;x.911267.+:768(TTG),	;TBSG_00838-1.911584.+:768(TTG)*,
538	ANCHOR	9	9	8	;TBFG_10542.625790.+:318(GTG)*,	;MRA_0538.623956.+:318(GTG)*,	;Rv0531.622646.+:318(GTG)*,	;TBXG_00535-5.622882.+:318(GTG)*,	;TBMG_00538.622825.+:318(GTG)*,	;TBFG_10542.622808.+:318(GTG)*,	;TBFG_10542.622807.+:318(GTG)*,	;x.622807.+:318(GTG),	;TBSG_00543-1.622881.+:318(GTG)*,
56	ANCHOR	9	9	8	;TBFG_10495.580507.+:552(GTG)*,	;MRA_0494.578648.+:552(GTG)*,	;Rv0487.577338.+:552(GTG)*,	;TBXG_00488-5.577598.+:552(GTG)*,	;TBMG_00490.577541.+:552(GTG)*,	;TBFG_10495.577524.+:552(GTG)*,	;TBFG_10495.577523.+:552(GTG)*,	;x.577523.+:552(GTG),	;TBSG_00495-1.577597.+:552(GTG)*,
1558	ANCHOR	9	9	8	;TBFG_11112.1222797.+:2562(ATG)*,	;MRA_1102.1219517.+:1740(ATG)*,	;Rv1091.1219030.+:2562(ATG)*,	;TBXG_02873-5.3192918.-:2481(ATG)*,	;TBMG_04077.3193147.-:2481(ATG)*,	;TBFG_11112.1219824.+:2562(ATG)*,	;TBFG_11112.1219823.+:2562(ATG)*,	;x.1219823.+:2562(ATG),	;TBSG_02909-1.3189880.-:2481(ATG)*,
2994	ANCHOR	9	9	8	;TBFG_13549.3966119.+:792(GTG)*,	;MRA_3555.3962001.+:792(GTG)*,	;Rv3516.3953335.+:792(GTG)*,	;TBXG_03531-5.3939567.+:792(GTG)*,	;TBMG_03555.3938808.+:792(GTG)*,	;TBFG_13549.3937921.+:792(GTG)*,	;TBFG_13549.3937921.+:792(GTG)*,	;x.3937920.+:792(GTG),	;TBSG_03582-1.3935301.+:792(GTG)*,
3541	ANCHOR	9	9	8	;TBFG_11579.1752263.+:432(ATG)*,	;MRA_1558.1749143.+:432(ATG)*,	;Rv1546.1747626.+:432(ATG)*,	;TBXG_02412-5.2665723.-:432(ATG)*,	;TBMG_02431.2665840.-:432(ATG)*,	;TBFG_11579.1747303.+:432(ATG)*,	;TBFG_11579.1747302.+:432(ATG)*,	;x.1747302.+:432(ATG),	;TBSG_02443-1.2662513.-:432(ATG)*,
2995	ANCHOR	9	9	8	;TBFG_12927.3231392.-:1836(ATG)*,	;MRA_2938.3231855.-:1836(ATG)*,	;Rv2913c.3219863.-:1836(ATG)*,	;TBXG_01048-5.1194077.+:1836(ATG)*,	;TBMG_01059.1193965.+:1836(ATG)*,	;TBFG_12927.3215421.-:1836(ATG)*,	;TBFG_12927.3215421.-:1836(ATG)*,	;x.3215420.-:1836(ATG),	;TBSG_01067-1.1193963.+:1836(ATG)*,
2805	ANCHOR	9	9	8	;TBFG_13705.4128158.-:738(GTG)*,	;MRA_3709.4123603.-:738(GTG)*,	;Rv3674c.4115157.-:738(GTG)*,	;TBXG_03687-5.4102742.-:738(GTG)*,	;TBMG_03716.4101872.-:738(GTG)*,	;TBFG_13705.4101096.-:738(GTG)*,	;TBFG_13705.4101096.-:738(GTG)*,	;x.4101095.-:738(GTG),	;TBSG_03740-1.4098476.-:738(GTG)*,
3294	ANCHOR	9	9	8	;TBFG_12633.2954506.-:2079(ATG)*,	;MRA_2642.2953157.-:2079(ATG)*,	;Rv2614c.2941189.-:2079(ATG)*,	;TBXG_01346-5.1472738.+:2079(ATG)*,	;TBMG_01357.1472626.+:2079(ATG)*,	;TBFG_12633.2937029.-:2079(ATG)*,	;TBFG_12633.2937029.-:2079(ATG)*,	;x.2937028.-:2079(ATG),	;TBSG_01367-1.1472570.+:2079(ATG)*,
2996	ANCHOR	9	9	8	;TBFG_12485.2777205.-:645(GTG)*,	;MRA_2486.2774499.-:645(GTG)*,	;Rv2460c.2762531.-:645(GTG)*,	;TBXG_01499-5.1651263.+:645(GTG)*,	;TBMG_01513.1651148.+:645(GTG)*,	;TBFG_12485.2758507.-:645(GTG)*,	;TBFG_12485.2758507.-:645(GTG)*,	;x.2758506.-:645(GTG),	;TBSG_01523-1.1651092.+:645(GTG)*,
3295	ANCHOR	9	9	8	;TBFG_12228.2475806.-:1092(GTG)*,	;MRA_2216.2473562.-:1092(GTG)*,	;Rv2200c.2463660.-:1092(GTG)*,	;TBXG_01763-5.1953050.+:1092(GTG)*,	;TBMG_01781.1952931.+:1092(GTG)*,	;TBFG_12228.2456771.-:1092(GTG)*,	;TBFG_12228.2456771.-:1092(GTG)*,	;x.2456770.-:1092(GTG),	;TBSG_01792-1.1952819.+:1092(GTG)*,
2997	ANCHOR	9	9	8	;TBFG_10195.225040.-:1848(GTG)*,	;MRA_0201.226084.-:1848(GTG)*,	;Rv0193c.224724.-:1848(GTG)*,	;TBXG_00195-5.224661.-:1848(GTG)*,	;TBMG_00194.224663.-:1848(GTG)*,	;TBFG_10195.224661.-:1848(GTG)*,	;TBFG_10195.224661.-:1848(GTG)*,	;x.224661.-:1848(GTG),	;TBSG_00196-1.224662.-:1848(GTG)*,
3296	ANCHOR	9	9	8	;TBFG_13578.3996928.-:1302(GTG)*,	;MRA_3584.3992810.-:1302(GTG)*,	;Rv3545c.3984144.-:1302(GTG)*,	;TBXG_03560-5.3970376.-:1302(GTG)*,	;TBMG_03584.3969617.-:1302(GTG)*,	;TBFG_13578.3968730.-:1302(GTG)*,	;TBFG_13578.3968730.-:1302(GTG)*,	;x.3968729.-:1302(GTG),	;TBSG_03611-1.3966110.-:1302(GTG)*,
3297	ANCHOR	9	9	8	;TBFG_12710.3024578.+:708(ATG)*,	;MRA_2723.3024591.+:708(ATG)*,	;Rv2695.3012623.+:708(ATG)*,	;TBXG_01269-5.1402505.-:708(ATG)*,	;TBMG_01278.1402393.-:708(ATG)*,	;TBFG_12710.3007101.+:708(ATG)*,	;TBFG_12710.3007101.+:708(ATG)*,	;x.3007100.+:708(ATG),	;TBSG_01289-1.1402337.-:708(ATG)*,
3290	ANCHOR	9	9	8	;TBFG_11901.2131802.+:438(ATG)*,	;MRA_1884.2133543.+:438(ATG)*,	;Rv1873.2123611.+:438(ATG)*,	;TBXG_02103-5.2299200.-:438(ATG)*,	;TBMG_02121.2299319.-:438(ATG)*,	;TBFG_11901.2113494.+:438(ATG)*,	;TBFG_11901.2113493.+:438(ATG)*,	;x.2113493.+:438(ATG),	;TBSG_02132-1.2296050.-:438(ATG)*,
3291	ANCHOR	9	9	8	;TBFG_13404.3792810.-:645(ATG)*,	;MRA_3408.3789458.-:645(ATG)*,	;Rv3368c.3780335.-:645(ATG)*,	;TBXG_03397-5.3777318.-:645(ATG)*,	;TBMG_03419.3776205.-:645(ATG)*,	;TBFG_13404.3771949.-:645(ATG)*,	;TBFG_13404.3771949.-:645(ATG)*,	;x.3771948.-:645(ATG),	;TBSG_03442-1.3772939.-:645(ATG)*,
429	ANCHOR	9	9	8	;TBFG_10640.723233.-:1728(GTG)*,	;MRA_0638.721315.-:1728(GTG)*,	;Rv0629c.720005.-:1728(GTG)*,	;TBXG_00631-5.720316.-:1728(GTG)*,	;TBMG_00638.720257.-:1728(GTG)*,	;TBFG_10640.720251.-:1728(GTG)*,	;TBFG_10640.720250.-:1728(GTG)*,	;x.720250.-:1728(GTG),	;TBSG_00642-1.720315.-:1728(GTG)*,
428	ANCHOR	9	9	8	;TBFG_12758.3070148.-:339(ATG)*,	;MRA_2771.3070161.-:339(ATG)*,	;Rv2745c.3058193.-:339(ATG)*,	;TBXG_01220-5.1356935.+:339(ATG)*,	;TBMG_01230.1356823.+:339(ATG)*,	;TBFG_12758.3052671.-:339(ATG)*,	;TBFG_12758.3052671.-:339(ATG)*,	;x.3052670.-:339(ATG),	;TBSG_01240-1.1356767.+:339(ATG)*,
3292	ANCHOR	9	9	8	;TBFG_10505.590525.+:987(GTG),1035(GTG)*,	;MRA_0503.588690.+:987(GTG)*,1035(GTG),	;Rv0496.587380.+:987(GTG)*,1035(GTG),	;TBXG_00498-5.587616.+:987(GTG),1035(GTG)*,	;TBMG_00501.587559.+:987(GTG),1035(GTG)*,	;TBFG_10505.587542.+:987(GTG),1035(GTG)*,	;TBFG_10505.587541.+:987(GTG),1035(GTG)*,	;x.587541.+:987(GTG),1035(GTG),	;TBSG_00506-1.587615.+:987(GTG),1035(GTG)*,
1399	ANCHOR	9	9	8	;TBFG_11294.1421425.-:699(ATG)*,	;MRA_1276.1418968.-:699(ATG)*,	;Rv1268c.1417658.-:699(ATG)*,	;TBXG_02693-5.2994404.+:699(ATG)*,	;TBMG_02713.2994633.+:699(ATG)*,	;TBFG_11294.1418397.-:699(ATG)*,	;TBFG_11294.1418396.-:699(ATG)*,	;x.1418396.-:699(ATG),	;TBSG_02727-1.2991306.+:699(ATG)*,
1398	ANCHOR	9	9	8	;TBFG_11409.1558532.+:960(ATG)*,	;MRA_1389.1555501.+:960(ATG)*,	;Rv1380.1554191.+:960(ATG)*,	;TBXG_02580-5.2859283.-:960(ATG)*,	;TBMG_02600.2859513.-:960(ATG)*,	;TBFG_11409.1553573.+:960(ATG)*,	;TBFG_11409.1553572.+:960(ATG)*,	;x.1553572.+:960(ATG),	;TBSG_02613-1.2856186.-:960(ATG)*,
1397	ANCHOR	9	9	8	;TBFG_12447.2731802.-:672(ATG)*,	;MRA_2445.2729096.-:672(ATG)*,	;Rv2419c.2717128.-:672(ATG)*,	;TBXG_01541-5.1696666.+:672(ATG)*,	;TBMG_01555.1696551.+:672(ATG)*,	;TBFG_12447.2713104.-:672(ATG)*,	;TBFG_12447.2713104.-:672(ATG)*,	;x.2713103.-:672(ATG),	;TBSG_01565-1.1696495.+:672(ATG)*,
420	ANCHOR	9	9	8	;TBFG_11042.1150312.+:687(ATG)*,	;MRA_1032.1147852.+:687(ATG)*,	;Rv1024.1146544.+:687(ATG)*,	;TBXG_02943-5.3265179.-:687(ATG)*,	;TBMG_02963.3265423.-:687(ATG)*,	;TBFG_11042.1147340.+:687(ATG)*,	;TBFG_11042.1147339.+:687(ATG)*,	;x.1147339.+:687(ATG),	;TBSG_02983-1.3262157.-:687(ATG)*,
423	ANCHOR	9	9	8	;TBFG_12219.2467959.+:1938(GTG)*,	;MRA_2207.2465658.+:1938(GTG)*,	;Rv2191.2455756.+:1938(GTG)*,	;TBXG_01772-5.1960897.-:1938(GTG)*,	;TBMG_04035.1960778.-:1938(GTG)*,	;TBFG_12219.2448924.+:1938(GTG)*,	;TBFG_12219.2448924.+:1938(GTG)*,	;x.2448923.+:1938(GTG),	;TBSG_01801-1.1960666.-:1938(GTG)*,
422	ANCHOR	9	9	8	;TBFG_10184.215243.+:840(ATG)*,	;MRA_0191.216287.+:840(ATG)*,	;Rv0183.214927.+:840(ATG)*,	;TBXG_00185-5.214864.+:840(ATG)*,	;TBMG_00184.214866.+:840(ATG)*,	;TBFG_10184.214864.+:840(ATG)*,	;TBFG_10184.214864.+:840(ATG)*,	;x.214864.+:840(ATG),	;TBSG_00186-1.214865.+:840(ATG)*,
425	ANCHOR	9	9	8	;TBFG_13667.4089102.+:348(GTG)*,	;MRA_3672.4084546.+:348(GTG)*,	;Rv3636.4076099.+:348(GTG)*,	;TBXG_03645-5.4062328.+:348(GTG)*,	;TBMG_03673.4061458.+:348(GTG)*,	;TBFG_13667.4060682.+:348(GTG)*,	;TBFG_13667.4060682.+:348(GTG)*,	;x.4060681.+:348(GTG),	;TBSG_03698-1.4058062.+:348(GTG)*,
424	ANCHOR	9	9	2	;x.3329759.+:186(ATG),	;x.3330278.+:186(ATG),	;x.3318286.+:186(ATG),	;TBXG_03975-5.1095320.-:186(ATG)*,	;TBMG_04009.1095318.-:186(ATG)*,	;x.3313786.+:186(ATG),	;x.3313786.+:186(ATG),	;x.3313785.+:186(ATG),	;x.1095318.-:186(ATG),
427	ANCHOR	9	9	8	;TBFG_10507.592312.+:843(GTG)*,	;MRA_0505.590477.+:843(GTG)*,	;Rv0498.589167.+:843(GTG)*,	;TBXG_00500-5.589403.+:843(GTG)*,	;TBMG_00503.589346.+:843(GTG)*,	;TBFG_10507.589329.+:843(GTG)*,	;TBFG_10507.589328.+:843(GTG)*,	;x.589328.+:843(GTG),	;TBSG_00508-1.589402.+:843(GTG)*,
426	ANCHOR	9	9	8	;TBFG_11034.1138553.-:681(TTG)*,	;MRA_1024.1136093.-:681(TTG)*,	;Rv1016c.1134785.-:681(TTG)*,	;TBXG_02951-5.3276937.+:681(TTG)*,	;TBMG_02971.3277182.+:681(TTG)*,	;TBFG_11034.1135581.-:681(TTG)*,	;TBFG_11034.1135580.-:681(TTG)*,	;x.1135580.-:681(TTG),	;TBSG_02991-1.3273916.+:681(TTG)*,
3812	ANCHOR	9	9	8	;TBFG_13952.4418461.-:1035(ATG)*,	;MRA_3956.4413902.-:1035(ATG)*,	;Rv3917c.4405457.-:1035(ATG)*,	;TBXG_03935-5.4393276.-:1035(ATG)*,	;TBMG_03965.4392407.-:1035(ATG)*,	;TBFG_13952.4391400.-:1035(ATG)*,	;TBFG_13952.4391400.-:1035(ATG)*,	;x.4391399.-:1035(ATG),	;TBSG_03989-1.4389011.-:1035(ATG)*,
3452	ANCHOR	9	9	8	;TBFG_13167.3525754.+:555(GTG)*,	;MRA_3179.3524787.+:555(GTG)*,	;Rv3146.3512631.+:555(GTG)*,	;TBXG_03169-5.3514567.+:555(GTG)*,	;TBMG_03189.3513454.+:555(GTG)*,	;TBFG_13167.3509256.+:555(GTG)*,	;TBFG_13167.3509256.+:555(GTG)*,	;x.3509255.+:555(GTG),	;TBSG_03211-1.3510188.+:555(GTG)*,
3810	ANCHOR	9	9	8	;TBFG_10581.666715.-:1332(ATG)*,	;MRA_0578.664797.-:1332(ATG)*,	;Rv0571c.663487.-:1332(ATG)*,	;TBXG_00573-5.663807.-:1332(ATG)*,	;TBMG_00576.663748.-:1332(ATG)*,	;TBFG_10581.663733.-:1332(ATG)*,	;TBFG_10581.663732.-:1332(ATG)*,	;x.663732.-:1332(ATG),	;TBSG_00582-1.663806.-:1332(ATG)*,
3811	ANCHOR	9	9	8	;TBFG_12397.2665332.-:789(ATG)*,	;MRA_2395.2664005.-:789(ATG)*,	;Rv2372c.2652037.-:789(ATG)*,	;TBXG_01589-5.1761781.+:789(ATG)*,	;TBMG_01603.1761666.+:789(ATG)*,	;TBFG_12397.2648046.-:789(ATG)*,	;TBFG_12397.2648046.-:789(ATG)*,	;x.2648045.-:789(ATG),	;TBSG_01613-1.1761553.+:789(ATG)*,
3816	ANCHOR	9	9	8	;TBFG_12635.2959147.+:501(GTG)*,	;MRA_2644.2957798.+:501(GTG)*,	;Rv2616.2945830.+:501(GTG)*,	;TBXG_01344-5.1468097.-:501(GTG)*,	;TBMG_01355.1467985.-:501(GTG)*,	;TBFG_12635.2941670.+:501(GTG)*,	;TBFG_12635.2941670.+:501(GTG)*,	;x.2941669.+:501(GTG),	;TBSG_01365-1.1467929.-:501(GTG)*,
3817	ANCHOR	9	9	8	;TBFG_13809.4233933.+:1248(ATG)*,	;MRA_3815.4229378.+:1248(ATG)*,	;Rv3775.4220932.+:1248(ATG)*,	;TBXG_03792-5.4208747.+:1248(ATG)*,	;TBMG_03822.4207878.+:1248(ATG)*,	;TBFG_13809.4206871.+:1248(ATG)*,	;TBFG_13809.4206871.+:1248(ATG)*,	;x.4206870.+:1248(ATG),	;TBSG_03845-1.4204481.+:1248(ATG)*,
3814	ANCHOR	9	9	8	;TBFG_13789.4215611.-:690(ATG)*,	;MRA_3795.4211056.-:690(ATG)*,	;Rv3757c.4202610.-:690(ATG)*,	;TBXG_03772-5.4190425.-:690(ATG)*,	;TBMG_03802.4189556.-:690(ATG)*,	;TBFG_13789.4188549.-:690(ATG)*,	;TBFG_13789.4188549.-:690(ATG)*,	;x.4188548.-:690(ATG),	;TBSG_03825-1.4186159.-:690(ATG)*,
3453	ANCHOR	9	9	8	;TBFG_12451.2735317.+:1047(GTG)*,	;MRA_2449.2732611.+:1047(GTG)*,	;Rv2423.2720643.+:1047(GTG)*,	;TBXG_01537-5.1693151.-:1047(GTG)*,	;TBMG_01551.1693036.-:1047(GTG)*,	;TBFG_12451.2716619.+:1047(GTG)*,	;TBFG_12451.2716619.+:1047(GTG)*,	;x.2716618.+:1047(GTG),	;TBSG_01561-1.1692980.-:1047(GTG)*,
3818	ANCHOR	9	9	8	;TBFG_12883.3189988.-:855(ATG)*,	;MRA_2892.3190450.-:855(ATG)*,	;Rv2867c.3178458.-:855(ATG)*,	;TBXG_01092-5.1235481.+:855(ATG)*,	;TBMG_01102.1235369.+:855(ATG)*,	;TBFG_12883.3174017.-:855(ATG)*,	;TBFG_12883.3174017.-:855(ATG)*,	;x.3174016.-:855(ATG),	;TBSG_01111-1.1235367.+:855(ATG)*,
3819	ANCHOR	9	9	8	;TBFG_12179.2421183.-:753(TTG)*,	;MRA_2164.2417524.-:753(TTG)*,	;Rv2149c.2407622.-:753(TTG)*,	;TBXG_01814-5.2007671.+:753(TTG)*,	;TBMG_01832.2007553.+:753(TTG)*,	;TBFG_12179.2402149.-:753(TTG)*,	;TBFG_12179.2402149.-:753(TTG)*,	;x.2402148.-:753(TTG),	;TBSG_01843-1.2007441.+:753(TTG)*,
3450	ANCHOR	9	9	8	;TBFG_10509.594115.+:888(ATG)*,	;MRA_0507.592280.+:888(ATG)*,	;Rv0500.590970.+:888(ATG)*,	;TBXG_00502-5.591206.+:888(ATG)*,	;TBMG_00505.591149.+:888(ATG)*,	;TBFG_10509.591132.+:888(ATG)*,	;TBFG_10509.591131.+:888(ATG)*,	;x.591131.+:888(ATG),	;TBSG_00510-1.591205.+:888(ATG)*,
3451	ANCHOR	9	9	8	;TBFG_11391.1538069.+:1023(ATG)*,	;MRA_1369.1533680.+:1023(ATG)*,	;Rv1360.1532370.+:1023(ATG)*,	;TBXG_02598-5.2879747.-:1023(ATG)*,	;TBMG_02618.2879976.-:1023(ATG)*,	;TBFG_11391.1533110.+:1023(ATG)*,	;TBFG_11391.1533109.+:1023(ATG)*,	;x.1533109.+:1023(ATG),	;TBSG_02631-1.2876650.-:1023(ATG)*,
850	ANCHOR	9	9	6	;TBFG_13890.4338977.-:1497(ATG)*,	;MRA_3894.4334450.-:1470(ATG)*,	;Rv3854c.4326004.-:1470(ATG)*,	;TBXG_03874-5.4313819.-:1470(ATG)*,	;TBMG_03903.4312950.-:1470(ATG)*,	;x.4311943.-:1470(ATG),	;x.4311943.-:1470(ATG),	;x.4311942.-:1470(ATG),	;TBSG_03927-1.4309554.-:1470(ATG)*,
3626	ANCHOR	9	9	9	;TBFG_10041.46682.-:627(ATG)*,	;MRA_0045.47939.-:627(ATG)*,	;Rv0042c.46581.-:627(ATG)*,	;TBXG_00041-5.46683.-:627(ATG)*,	;TBMG_00041.46684.-:627(ATG)*,	;TBFG_10041.46683.-:627(ATG)*,	;TBFG_10041.46683.-:627(ATG)*,	;Rv0042c.46683.-:627(ATG)*,	;TBSG_00041-1.46683.-:627(ATG)*,
3457	ANCHOR	9	9	8	;TBFG_11836.2056623.+:300(ATG)*,	;MRA_1818.2058303.+:300(ATG)*,	;Rv1806.2048371.+:300(ATG)*,	;TBXG_02170-5.2374380.-:300(ATG)*,	;TBMG_02188.2374498.-:300(ATG)*,	;TBFG_11836.2038371.+:300(ATG)*,	;TBFG_11836.2038370.+:300(ATG)*,	;x.2038370.+:300(ATG),	;TBSG_02199-1.2371229.-:300(ATG)*,
3454	ANCHOR	9	9	8	;TBFG_13092.3449814.-:924(ATG)*,	;MRA_3108.3450206.-:924(ATG)*,	;Rv3075c.3438050.-:924(ATG)*,	;TBXG_00884-5.975731.+:924(ATG)*,	;TBMG_00892.975726.+:924(ATG)*,	;TBFG_13092.3433316.-:924(ATG)*,	;TBFG_13092.3433316.-:924(ATG)*,	;x.3433315.-:924(ATG),	;TBSG_00898-1.975729.+:924(ATG)*,
3455	ANCHOR	9	9	7	;TBFG_11991.2213532.-:273(GTG)*,	;MRA_1972.2215176.-:273(GTG)*,	;x.2205277.-:273(GTG),	;TBXG_02012-5.2217677.+:273(GTG)*,	;TBMG_02029.2217796.+:273(GTG)*,	;TBFG_11991.2195017.-:273(GTG)*,	;TBFG_11991.2195016.-:273(GTG)*,	;x.2195016.-:273(GTG),	;TBSG_02040-1.2214527.+:273(GTG)*,
3510	ANCHOR	9	9	8	;TBFG_13762.4193681.-:1041(ATG)*,	;MRA_3768.4189126.-:1041(ATG)*,	;Rv3730c.4180680.-:1041(ATG)*,	;TBXG_03745-5.4168495.-:1041(ATG)*,	;TBMG_03775.4167625.-:1041(ATG)*,	;TBFG_13762.4166619.-:1041(ATG)*,	;TBFG_13762.4166619.-:1041(ATG)*,	;x.4166618.-:1041(ATG),	;TBSG_03798-1.4164229.-:1041(ATG)*,
3517	ANCHOR	9	9	8	;TBFG_11627.1806449.+:819(ATG),849(GTG)*,	;MRA_1621.1812576.+:819(ATG)*,849(GTG),	;Rv1611.1811058.+:819(ATG)*,849(GTG),	;TBXG_02365-5.2611537.-:819(ATG),849(GTG)*,	;TBMG_02383.2611654.-:819(ATG),849(GTG)*,	;TBFG_11627.1801489.+:819(ATG),849(GTG)*,	;TBFG_11627.1801488.+:819(ATG),849(GTG)*,	;x.1801488.+:819(ATG),849(GTG),	;TBSG_02395-1.2608327.-:819(ATG),849(GTG)*,
1971	ANCHOR	9	9	8	;TBFG_13264.3623719.+:642(ATG)*,	;MRA_3276.3622724.+:642(ATG)*,	;Rv3235.3611941.+:642(ATG)*,	;TBXG_03263-5.3611174.+:642(ATG)*,	;TBMG_03283.3610061.+:642(ATG)*,	;TBFG_13264.3605863.+:642(ATG)*,	;TBFG_13264.3605863.+:642(ATG)*,	;x.3605862.+:642(ATG),	;TBSG_03306-1.3606795.+:642(ATG)*,
3514	ANCHOR	9	9	8	;TBFG_12230.2479199.-:975(GTG)*,	;MRA_2218.2476955.-:975(GTG)*,	;Rv2202c.2467053.-:975(GTG)*,	;TBXG_01761-5.1949657.+:975(GTG)*,	;TBMG_01779.1949538.+:975(GTG)*,	;TBFG_12230.2460164.-:975(GTG)*,	;TBFG_12230.2460164.-:975(GTG)*,	;x.2460163.-:975(GTG),	;TBSG_01790-1.1949426.+:975(GTG)*,
3474	ANCHOR	9	9	8	;TBFG_10900.984331.-:762(ATG)*,	;MRA_0890.981813.-:762(ATG)*,	;Rv0883c.980506.-:762(ATG)*,	;TBXG_03086-5.3431226.+:762(ATG)*,	;TBMG_03107.3431473.+:762(ATG)*,	;TBFG_10900.981358.-:762(ATG)*,	;TBFG_10900.981357.-:762(ATG)*,	;x.981357.-:762(ATG),	;TBSG_03127-1.3428205.+:762(ATG)*,
2331	ANCHOR	9	9	8	;TBFG_13916.4373543.-:1383(ATG)*,	;MRA_3920.4368989.-:1383(ATG)*,	;Rv3881c.4360543.-:1383(ATG)*,	;TBXG_04061-5.4348358.-:1383(ATG)*,	;TBMG_03929.4347489.-:1383(ATG)*,	;TBFG_13916.4346482.-:1383(ATG)*,	;TBFG_13916.4346482.-:1383(ATG)*,	;x.4346481.-:1383(ATG),	;TBSG_03953-1.4344093.-:1383(ATG)*,
3475	ANCHOR	9	9	8	;TBFG_13067.3423795.-:2082(ATG),2178(GTG)*,	;MRA_3083.3424255.-:2082(ATG)*,2178(GTG),	;Rv3051c.3412085.-:2082(ATG)*,2178(GTG),	;TBXG_00908-5.1001697.+:2082(ATG),2178(GTG)*,	;TBMG_00917.1001692.+:2082(ATG),2178(GTG)*,	;TBFG_13067.3407350.-:2082(ATG),2178(GTG)*,	;TBFG_13067.3407350.-:2082(ATG),2178(GTG)*,	;x.3407349.-:2082(ATG),2178(GTG),	;TBSG_00922-1.1001695.+:2082(ATG),2178(GTG)*,
2183	ANCHOR	9	9	8	;TBFG_12592.2909330.-:1791(GTG)*,	;MRA_2601.2907981.-:1791(GTG)*,	;Rv2572c.2896013.-:1791(GTG)*,	;TBXG_01388-5.1517915.+:1791(GTG)*,	;TBMG_01401.1517802.+:1791(GTG)*,	;TBFG_12592.2891853.-:1791(GTG)*,	;TBFG_12592.2891853.-:1791(GTG)*,	;x.2891852.-:1791(GTG),	;TBSG_01411.1.1517746.+:1791(GTG)*,
2182	ANCHOR	9	9	8	;TBFG_10175.207094.+:1548(GTG)*,	;MRA_0182.208138.+:1548(GTG)*,	;Rv0174.206778.+:1548(GTG)*,	;TBXG_00176-5.206715.+:1548(GTG)*,	;TBMG_00175.206717.+:1548(GTG)*,	;TBFG_10175.206715.+:1548(GTG)*,	;TBFG_10175.206715.+:1548(GTG)*,	;x.206715.+:1548(GTG),	;TBSG_00177-1.206716.+:1548(GTG)*,
2181	ANCHOR	9	9	8	;TBFG_12795.3101000.-:1317(ATG)*,	;MRA_2806.3101013.-:1317(ATG)*,	;Rv2782c.3089045.-:1317(ATG)*,	;TBXG_01181-5.1324724.+:1317(ATG)*,	;TBMG_01192.1324612.+:1317(ATG)*,	;TBFG_12795.3084882.-:1317(ATG)*,	;TBFG_12795.3084882.-:1317(ATG)*,	;x.3084881.-:1317(ATG),	;TBSG_01201-1.1324556.+:1317(ATG)*,
2187	ANCHOR	9	9	8	;TBFG_12734.3044453.+:654(GTG)*,711(ATG),	;MRA_2748.3044466.+:654(GTG)*,711(ATG),	;Rv2720.3032498.+:654(GTG)*,711(ATG),	;TBXG_01245-5.1382630.-:654(GTG)*,711(ATG),	;TBMG_01254.1382518.-:654(GTG),711(ATG)*,	;TBFG_12734.3026976.+:654(GTG)*,711(ATG),	;TBFG_12734.3026976.+:654(GTG)*,711(ATG),	;x.3026975.+:654(GTG),711(ATG),	;TBSG_01265-1.1382462.-:654(GTG)*,711(ATG),
2186	ANCHOR	9	9	8	;TBFG_13156.3514855.+:399(ATG),558(TTG)*,	;MRA_3167.3513888.+:399(ATG)*,558(TTG),	;Rv3135.3501732.+:399(ATG)*,558(TTG),	;TBXG_03159-5.3503668.+:399(ATG)*,558(TTG),	;TBMG_03178.3502555.+:399(ATG)*,558(TTG),	;TBFG_13156.3498357.+:399(ATG),558(TTG)*,	;TBFG_13156.3498357.+:399(ATG),558(TTG)*,	;x.3498356.+:399(ATG),558(TTG),	;TBSG_03200-1.3499289.+:399(ATG)*,558(TTG),
229	ANCHOR	9	9	8	;TBFG_10757.837755.-:558(ATG)*,	;MRA_0752.835192.-:558(ATG)*,	;Rv0743c.833886.-:558(ATG)*,	;TBXG_00750-5.834891.-:558(ATG)*,	;TBMG_00757.834886.-:558(ATG)*,	;TBFG_10757.834772.-:558(ATG)*,	;TBFG_10757.834771.-:558(ATG)*,	;x.834771.-:558(ATG),	;TBSG_00761-1.834890.-:558(ATG)*,
228	ANCHOR	9	9	8	;TBFG_11379.1523060.+:1740(ATG)*,	;MRA_1357.1518672.+:1740(ATG)*,	;Rv1349.1517362.+:1740(ATG)*,	;TBXG_02609-5.2894756.-:1740(ATG)*,	;TBMG_02629.2894985.-:1740(ATG)*,	;TBFG_11379.1518101.+:1740(ATG)*,	;TBFG_11379.1518100.+:1740(ATG)*,	;x.1518100.+:1740(ATG),	;TBSG_02643-1.2891659.-:1740(ATG)*,
227	ANCHOR	9	9	8	;TBFG_11110.1219388.+:105(ATG)*,	;MRA_1100.1216930.+:105(ATG)*,	;Rv1089A.1215621.+:105(ATG)*,	;TBXG_02875-5.3196246.-:105(ATG)*,	;TBMG_02896.3196475.-:105(ATG)*,	;TBFG_11110.1216415.+:105(ATG)*,	;TBFG_11110.1216414.+:105(ATG)*,	;x.1216414.+:105(ATG),	;TBSG_02911-1.3193208.-:105(ATG)*,
226	ANCHOR	9	9	8	;TBFG_12180.2421946.-:1140(ATG)*,	;MRA_2165.2418287.-:1140(ATG)*,	;Rv2150c.2408385.-:1140(ATG)*,	;TBXG_01813-5.2006908.+:1140(ATG)*,	;TBMG_01831.2006790.+:1140(ATG)*,	;TBFG_12180.2402912.-:1140(ATG)*,	;TBFG_12180.2402912.-:1140(ATG)*,	;x.2402911.-:1140(ATG),	;TBSG_01842-1.2006678.+:1140(ATG)*,
2189	ANCHOR	9	9	8	;TBFG_13392.3782270.-:846(GTG)*,	;MRA_3396.3778918.-:846(GTG)*,	;Rv3356c.3769804.-:846(GTG)*,	;TBXG_03384-5.3766778.-:846(GTG)*,	;TBMG_03407.3765665.-:846(GTG)*,	;TBFG_13392.3761409.-:846(GTG)*,	;TBFG_13392.3761409.-:846(GTG)*,	;x.3761408.-:846(GTG),	;TBSG_03430-1.3762399.-:846(GTG)*,
224	ANCHOR	9	9	8	;TBFG_12600.2918138.-:1272(GTG)*,	;MRA_2609.2916789.-:1272(GTG)*,	;Rv2580c.2904821.-:1272(GTG)*,	;TBXG_01380-5.1509106.+:1272(GTG)*,	;TBMG_01393.1508994.+:1272(GTG)*,	;TBFG_12600.2900661.-:1272(GTG)*,	;TBFG_12600.2900661.-:1272(GTG)*,	;x.2900660.-:1272(GTG),	;TBSG_01403.1.1508938.+:1272(GTG)*,
223	ANCHOR	9	9	3	;x.3570394.-:225(GTG),	;MRA_3225.3569427.-:210(GTG)*,	;x.3558629.-:225(GTG),	;TBXG_04036-5.3557849.-:225(GTG)*,	;TBMG_04100.3556736.-:225(GTG)*,	;x.3552538.-:225(GTG),	;x.3552538.-:225(GTG),	;x.3552537.-:225(GTG),	;x.3553470.-:225(GTG),
222	ANCHOR	9	9	8	;TBFG_11726.1934831.+:762(ATG),765(TTG)*,	;MRA_1721.1941120.+:762(ATG),765(TTG)*,	;Rv1711.1939602.+:762(ATG),765(TTG)*,	;TBXG_02266-5.2482981.-:762(ATG)*,765(TTG),	;TBMG_02284.2483100.-:762(ATG),765(TTG)*,	;TBFG_11726.1929872.+:762(ATG),765(TTG)*,	;TBFG_11726.1929871.+:762(ATG),765(TTG)*,	;x.1929871.+:762(ATG),765(TTG),	;TBSG_02296-1.2479830.-:762(ATG)*,765(TTG),
221	ANCHOR	9	9	8	;TBFG_12074.2297359.-:975(GTG)*,	;MRA_2052.2292647.-:975(GTG)*,	;Rv2037c.2282747.-:975(GTG)*,	;TBXG_01929-5.2133847.+:975(GTG)*,	;TBMG_01944.2133967.+:975(GTG)*,	;TBFG_12074.2277488.-:975(GTG)*,	;TBFG_12074.2277487.-:975(GTG)*,	;x.2277487.-:975(GTG),	;TBSG_01957-1.2132056.+:975(GTG)*,
220	ANCHOR	9	9	2	;x.583666.-:207(GTG),	;x.581807.-:207(GTG),	;x.580497.-:207(GTG),	;x.580757.-:207(GTG),	;TBMG_00494.580700.-:207(GTG)*,	;x.580683.-:207(GTG),	;x.580682.-:207(GTG),	;x.580682.-:207(GTG),	;TBSG_00499-1.580756.-:207(GTG)*,
2213	ANCHOR	9	9	8	;TBFG_12497.2790958.+:717(GTG)*,	;MRA_2499.2788252.+:717(GTG)*,	;Rv2473.2776284.+:717(GTG)*,	;TBXG_01486-5.1637510.-:717(GTG)*,	;TBMG_01500.1637395.-:717(GTG)*,	;TBFG_12497.2772260.+:717(GTG)*,	;TBFG_12497.2772260.+:717(GTG)*,	;x.2772259.+:717(GTG),	;TBSG_01510-1.1637339.-:717(GTG)*,
2212	ANCHOR	9	9	1	;x.4055733.-:84(ATG),	;x.4051617.-:84(ATG),	;Rv3599c.4042952.-:84(ATG)*,	;x.4029181.-:84(ATG),	;x.4028422.-:84(ATG),	;x.4027535.-:84(ATG),	;x.4027535.-:84(ATG),	;x.4027534.-:84(ATG),	;x.4024915.-:84(ATG),
2210	ANCHOR	9	9	8	;TBFG_10256.306126.+:357(GTG)*,	;MRA_0262.307171.+:357(GTG)*,	;Rv0253.305809.+:357(GTG)*,	;TBXG_00256-5.305748.+:357(GTG)*,	;TBMG_00255.305749.+:357(GTG)*,	;TBFG_10256.305748.+:357(GTG)*,	;TBFG_10256.305747.+:357(GTG)*,	;x.305747.+:357(GTG),	;TBSG_00258-1.305749.+:357(GTG)*,
2217	ANCHOR	9	9	8	;TBFG_10437.523492.+:723(ATG)*,	;MRA_0437.521632.+:723(ATG)*,	;Rv0432.520322.+:723(ATG)*,	;TBXG_00431-5.520582.+:723(ATG)*,	;TBMG_00433.520581.+:723(ATG)*,	;TBFG_10437.520508.+:723(ATG)*,	;TBFG_10437.520507.+:723(ATG)*,	;x.520507.+:723(ATG),	;TBSG_00436-1.520581.+:723(ATG)*,
2216	ANCHOR	9	9	8	;TBFG_13466.3861353.-:1164(GTG)*,	;MRA_3470.3856320.-:1164(GTG)*,	;Rv3430c.3847642.-:1164(GTG)*,	;TBXG_03451-5.3838570.-:1164(GTG)*,	;TBMG_03477.3837460.-:1164(GTG)*,	;TBFG_13466.3833147.-:1164(GTG)*,	;TBFG_13466.3833147.-:1164(GTG)*,	;x.3833146.-:1164(GTG),	;TBSG_03499-1.3833962.-:1164(GTG)*,
2215	ANCHOR	9	9	8	;TBFG_11197.1305519.-:927(ATG)*,	;MRA_1183.1303065.-:927(ATG)*,	;Rv1172c.1301755.-:927(ATG)*,	;TBXG_02789-5.3110249.+:927(ATG)*,	;TBMG_02809.3110479.+:927(ATG)*,	;TBFG_11197.1302492.-:927(ATG)*,	;TBFG_11197.1302491.-:927(ATG)*,	;x.1302491.-:927(ATG),	;TBSG_02823-1.3107211.+:927(ATG)*,
2214	ANCHOR	9	9	8	;TBFG_12749.3060517.-:525(ATG)*,	;MRA_2762.3060530.-:525(ATG)*,	;Rv2736c.3048562.-:525(ATG)*,	;TBXG_01230-5.1366566.+:525(ATG)*,	;TBMG_01240.1366454.+:525(ATG)*,	;TBFG_12749.3043040.-:525(ATG)*,	;TBFG_12749.3043040.-:525(ATG)*,	;x.3043039.-:525(ATG),	;TBSG_01250-1.1366398.+:525(ATG)*,
2219	ANCHOR	9	9	8	;TBFG_11501.1666921.+:1629(GTG)*,	;MRA_1482.1663801.+:1629(GTG)*,	;Rv1473.1662284.+:1629(GTG)*,	;TBXG_02488-5.2751065.-:1629(GTG)*,	;TBMG_02509.2751182.-:1629(GTG)*,	;TBFG_11501.1661961.+:1629(GTG)*,	;TBFG_11501.1661960.+:1629(GTG)*,	;x.1661960.+:1629(GTG),	;TBSG_02520-1.2747855.-:1629(GTG)*,
2218	ANCHOR	9	9	8	;TBFG_11875.2105489.+:423(GTG)*,	;MRA_1858.2107231.+:423(GTG)*,	;Rv1847.2097299.+:423(GTG)*,	;TBXG_02129-5.2325514.-:423(GTG)*,	;TBMG_02147.2325632.-:423(GTG)*,	;TBFG_11875.2087181.+:423(GTG)*,	;TBFG_11875.2087180.+:423(GTG)*,	;x.2087180.+:423(GTG),	;TBSG_02158-1.2322363.-:423(GTG)*,
3698	ANCHOR	9	9	8	;TBFG_10245.290983.-:1365(GTG)*,	;MRA_0251.292027.-:1365(GTG)*,	;Rv0242c.290665.-:1365(GTG)*,	;TBXG_00245-5.290605.-:1365(GTG)*,	;TBMG_00244.290606.-:1365(GTG)*,	;TBFG_10245.290605.-:1365(GTG)*,	;TBFG_10245.290604.-:1365(GTG)*,	;x.290604.-:1365(GTG),	;TBSG_00247-1.290606.-:1365(GTG)*,
2681	ANCHOR	9	9	8	;TBFG_12176.2419227.-:291(TTG)*,	;MRA_2161.2415568.-:291(TTG)*,	;Rv2146c.2405666.-:291(TTG)*,	;TBXG_01817-5.2009627.+:291(TTG)*,	;TBMG_01835.2009509.+:291(TTG)*,	;TBFG_12176.2400193.-:291(TTG)*,	;TBFG_12176.2400193.-:291(TTG)*,	;x.2400192.-:291(TTG),	;TBSG_01846-1.2009397.+:291(TTG)*,
2230	ANCHOR	9	9	8	;TBFG_13183.3544331.-:438(ATG)*,	;MRA_3195.3543364.-:438(ATG)*,	;Rv3162c.3531208.-:438(ATG)*,	;TBXG_03185-5.3533144.-:438(ATG)*,	;TBMG_03205.3532031.-:438(ATG)*,	;TBFG_13183.3527833.-:438(ATG)*,	;TBFG_13183.3527833.-:438(ATG)*,	;x.3527832.-:438(ATG),	;TBSG_03227-1.3528765.-:438(ATG)*,
151	ANCHOR	9	9	9	;TBFG_10053.59184.+:495(GTG)*,	;MRA_0057.60438.+:495(GTG)*,	;Rv0054.59080.+:495(GTG)*,	;TBXG_00053-5.59182.+:495(GTG)*,	;TBMG_00053.59183.+:495(GTG)*,	;TBFG_10053.59182.+:495(GTG)*,	;TBFG_10053.59182.+:495(GTG)*,	;Rv0054.59182.+:495(GTG)*,	;TBSG_00053-1.59182.+:495(GTG)*,
150	ANCHOR	9	9	7	;TBFG_10759.839550.+:528(GTG)*,	;x.836987.+:528(GTG),	;Rv0745.835681.+:528(GTG)*,	;TBXG_00752-5.836686.+:528(GTG)*,	;TBMG_00759.836681.+:528(GTG)*,	;TBFG_10759.836567.+:528(GTG)*,	;TBFG_10759.836566.+:528(GTG)*,	;x.836566.+:528(GTG),	;TBSG_00763-1.836685.+:528(GTG)*,
153	ANCHOR	9	9	8	;TBFG_12096.2331321.+:1536(GTG)*,	;MRA_2074.2326609.+:1536(GTG)*,	;Rv2059.2316709.+:1536(GTG)*,	;TBXG_01907-5.2099879.-:1536(GTG)*,	;TBMG_01922.2100002.-:1536(GTG)*,	;TBFG_12096.2311453.+:1536(GTG)*,	;TBFG_12096.2311453.+:1536(GTG)*,	;x.2311452.+:1536(GTG),	;TBSG_01935-1.2098091.-:1536(GTG)*,
152	ANCHOR	9	9	8	;TBFG_13872.4324705.-:966(GTG)*,	;MRA_3878.4320150.-:966(GTG)*,	;Rv3838c.4311704.-:966(GTG)*,	;TBXG_03855-5.4299519.-:966(GTG)*,	;TBMG_03884.4298650.-:966(GTG)*,	;TBFG_13872.4297643.-:966(GTG)*,	;TBFG_13872.4297643.-:966(GTG)*,	;x.4297642.-:966(GTG),	;TBSG_03908-1.4295254.-:966(GTG)*,
155	ANCHOR	9	9	8	;TBFG_13173.3533637.+:1233(ATG),1242(GTG)*,	;MRA_3185.3532670.+:1233(ATG)*,1242(GTG),	;Rv3152.3520514.+:1233(ATG)*,1242(GTG),	;TBXG_03175-5.3522450.+:1233(ATG)*,1242(GTG),	;TBMG_03195.3521337.+:1233(ATG)*,1242(GTG),	;TBFG_13173.3517139.+:1233(ATG),1242(GTG)*,	;TBFG_13173.3517139.+:1233(ATG),1242(GTG)*,	;x.3517138.+:1233(ATG),1242(GTG),	;TBSG_03217-1.3518071.+:1233(ATG)*,1242(GTG),
157	ANCHOR	9	9	8	;TBFG_10677.762565.+:273(ATG)*,	;MRA_0673A.760110.+:273(ATG)*,	;Rv0664.758804.+:273(ATG)*,	;TBXG_00668-5.759648.+:273(ATG)*,	;TBMG_00675.759589.+:273(ATG)*,	;TBFG_10677.759583.+:273(ATG)*,	;TBFG_10677.759582.+:273(ATG)*,	;x.759582.+:273(ATG),	;TBSG_00679-1.759647.+:273(ATG)*,
156	ANCHOR	9	9	8	;TBFG_10214.253987.-:972(GTG)*,	;MRA_0220.255031.-:972(GTG)*,	;Rv0212c.253669.-:972(GTG)*,	;TBXG_00214-5.253609.-:972(GTG)*,	;TBMG_00213.253610.-:972(GTG)*,	;TBFG_10214.253608.-:972(GTG)*,	;TBFG_10214.253608.-:972(GTG)*,	;x.253608.-:972(GTG),	;TBSG_00215-1.253609.-:972(GTG)*,
159	ANCHOR	9	9	8	;TBFG_11133.1240976.-:984(GTG)*,	;MRA_1122.1238519.-:984(GTG)*,	;Rv1111c.1237209.-:984(GTG)*,	;TBXG_02852-5.3174739.+:984(GTG)*,	;TBMG_02872.3174968.+:984(GTG)*,	;TBFG_11133.1238003.-:984(GTG)*,	;TBFG_11133.1238002.-:984(GTG)*,	;x.1238002.-:984(GTG),	;TBSG_02888-1.3171701.+:984(GTG)*,
158	ANCHOR	9	9	8	;TBFG_12836.3140602.-:375(ATG)*,	;MRA_2846.3140964.-:375(ATG)*,	;Rv2822c.3128973.-:375(ATG)*,	;TBXG_01140-5.1284975.+:375(ATG)*,	;TBMG_01151.1284863.+:375(ATG)*,	;TBFG_12836.3124631.-:375(ATG)*,	;TBFG_12836.3124631.-:375(ATG)*,	;x.3124630.-:375(ATG),	;TBSG_01160-1.1284807.+:375(ATG)*,
2431	ANCHOR	9	9	8	;TBFG_12566.2881885.+:414(ATG)*,	;MRA_2574.2880535.+:414(ATG)*,	;Rv2546.2868567.+:414(ATG)*,	;TBXG_01415-5.1545360.-:414(ATG)*,	;TBMG_01427.1545247.-:414(ATG)*,	;TBFG_12566.2864408.+:414(ATG)*,	;TBFG_12566.2864408.+:414(ATG)*,	;x.2864407.+:414(ATG),	;TBSG_01438-1.1545191.-:414(ATG)*,
2430	ANCHOR	9	9	8	;TBFG_12364.2628464.-:1242(ATG)*,1338(ATG),	;MRA_2360.2627571.-:1242(ATG)*,1338(ATG),	;Rv2340c.2617667.-:1242(ATG)*,1338(ATG),	;TBXG_01623-5.1799040.+:1242(ATG),1338(ATG)*,	;TBMG_01638.1798924.+:1242(ATG),1338(ATG)*,	;TBFG_12364.2610788.-:1242(ATG)*,1338(ATG),	;TBFG_12364.2610788.-:1242(ATG)*,1338(ATG),	;x.2610787.-:1242(ATG),1338(ATG),	;TBSG_01647-1.1798811.+:1242(ATG),1338(ATG)*,
2437	ANCHOR	9	9	8	;TBFG_13601.4022078.-:903(ATG)*,	;MRA_3607.4017963.-:903(ATG)*,	;Rv3568c.4009297.-:903(ATG)*,	;TBXG_03582-5.3995526.-:903(ATG)*,	;TBMG_03607.3994767.-:903(ATG)*,	;TBFG_13601.3993880.-:903(ATG)*,	;TBFG_13601.3993880.-:903(ATG)*,	;x.3993879.-:903(ATG),	;TBSG_03634-1.3991260.-:903(ATG)*,
2436	ANCHOR	9	9	8	;TBFG_12183.2425680.-:1233(GTG)*,	;MRA_2168.2422021.-:1233(GTG)*,	;Rv2153c.2412119.-:1233(GTG)*,	;TBXG_01810-5.2003174.+:1233(GTG)*,	;TBMG_01828.2003056.+:1233(GTG)*,	;TBFG_12183.2406646.-:1233(GTG)*,	;TBFG_12183.2406646.-:1233(GTG)*,	;x.2406645.-:1233(GTG),	;TBSG_01839-1.2002944.+:1233(GTG)*,
2435	ANCHOR	9	9	8	;TBFG_11565.1737753.-:435(ATG)*,	;MRA_1544.1734633.-:435(ATG)*,	;Rv1532c.1733116.-:435(ATG)*,	;TBXG_02426-5.2680233.+:435(ATG)*,	;TBMG_02445.2680350.+:435(ATG)*,	;TBFG_11565.1732793.-:435(ATG)*,	;TBFG_11565.1732792.-:435(ATG)*,	;x.1732792.-:435(ATG),	;TBSG_02457-1.2677023.+:435(ATG)*,
2434	ANCHOR	9	9	8	;TBFG_11404.1553492.+:1320(ATG)*,	;MRA_1384.1550461.+:1320(ATG)*,	;Rv1375.1549151.+:1320(ATG)*,	;TBXG_02585-5.2864324.-:1320(ATG)*,	;TBMG_02605.2864553.-:1320(ATG)*,	;TBFG_11404.1548533.+:1320(ATG)*,	;TBFG_11404.1548532.+:1320(ATG)*,	;x.1548532.+:1320(ATG),	;TBSG_02618-1.2861226.-:1320(ATG)*,
2236	ANCHOR	9	9	8	;TBFG_13598.4020147.+:1167(GTG)*,	;MRA_3604.4016032.+:1167(GTG)*,	;Rv3565.4007366.+:1167(GTG)*,	;TBXG_03579-5.3993595.+:1167(GTG)*,	;TBMG_03604.3992836.+:1167(GTG)*,	;TBFG_13598.3991949.+:1167(GTG)*,	;TBFG_13598.3991949.+:1167(GTG)*,	;x.3991948.+:1167(GTG),	;TBSG_03631-1.3989329.+:1167(GTG)*,
3470	ANCHOR	9	9	8	;TBFG_12840.3145347.-:885(GTG),891(GTG)*,	;MRA_2850.3145701.-:885(GTG)*,891(GTG),	;Rv2826c.3133709.-:885(GTG)*,891(GTG),	;TBXG_01136-5.1280230.+:885(GTG),891(GTG)*,	;TBMG_01147.1280118.+:885(GTG),891(GTG)*,	;TBFG_12840.3129376.-:885(GTG),891(GTG)*,	;TBFG_12840.3129376.-:885(GTG),891(GTG)*,	;x.3129375.-:885(GTG),891(GTG),	;TBSG_01156-1.1280062.+:885(GTG)*,891(GTG),
2509	ANCHOR	9	9	8	;TBFG_12871.3179440.+:1119(ATG)*,	;MRA_2879.3179794.+:1119(ATG)*,	;Rv2856.3167802.+:1119(ATG)*,	;TBXG_01106-5.1246137.-:1119(ATG)*,	;TBMG_01116.1246025.-:1119(ATG)*,	;TBFG_12871.3163469.+:1119(ATG)*,	;TBFG_12871.3163469.+:1119(ATG)*,	;x.3163468.+:1119(ATG),	;TBSG_01125-1.1245969.-:1119(ATG)*,
2508	ANCHOR	9	9	8	;TBFG_13353.3720095.-:615(ATG)*,633(GTG),	;MRA_3364.3719279.-:615(ATG)*,633(GTG),	;Rv3322c.3708438.-:615(ATG)*,633(GTG),	;TBXG_03351-5.3707608.-:615(ATG)*,633(GTG),	;TBMG_03371.3706495.-:615(ATG),633(GTG)*,	;TBFG_13353.3702239.-:615(ATG)*,633(GTG),	;TBFG_13353.3702239.-:615(ATG)*,633(GTG),	;x.3702238.-:615(ATG),633(GTG),	;TBSG_03394-1.3703229.-:615(ATG)*,633(GTG),
2506	ANCHOR	9	9	8	;TBFG_10649.736049.+:429(ATG)*,498(GTG),	;MRA_0647.734126.+:429(ATG)*,	;Rv0636.732821.+:429(ATG)*,498(GTG),	;TBXG_00640-5.733132.+:429(ATG)*,498(GTG),	;TBMG_00647.733073.+:429(ATG),498(GTG)*,	;TBFG_10649.733067.+:429(ATG)*,498(GTG),	;TBFG_10649.733066.+:429(ATG)*,498(GTG),	;x.733066.+:429(ATG),498(GTG),	;TBSG_00651-1.733131.+:429(ATG),498(GTG)*,
2505	ANCHOR	9	9	8	;TBFG_11304.1433808.+:2628(GTG)*,	;MRA_1286.1431351.+:2628(GTG)*,	;Rv1278.1430041.+:2628(GTG)*,	;TBXG_02683-5.2982021.-:2628(GTG)*,	;TBMG_02703.2982250.-:2628(GTG)*,	;TBFG_11304.1430780.+:2628(GTG)*,	;TBFG_11304.1430779.+:2628(GTG)*,	;x.1430779.+:2628(GTG),	;TBSG_02717-1.2978923.-:2628(GTG)*,
2504	ANCHOR	9	9	8	;TBFG_12611.2936499.+:1632(ATG)*,1662(GTG),	;MRA_2620.2935150.+:1632(ATG),1662(GTG)*,	;Rv2591.2923182.+:1632(ATG)*,1662(GTG),	;TBXG_03983-5.1490745.-:1632(ATG),1662(GTG)*,	;TBMG_01381.1490633.-:1632(ATG),1662(GTG)*,	;TBFG_12611.2919022.+:1632(ATG)*,1662(GTG),	;TBFG_12611.2919022.+:1632(ATG)*,1662(GTG),	;x.2919021.+:1632(ATG),1662(GTG),	;TBSG_01391-1.1490577.-:1632(ATG),1662(GTG)*,
2503	ANCHOR	9	9	8	;TBFG_13443.3838283.-:1737(ATG)*,	;MRA_3449.3835669.-:1737(ATG)*,	;Rv3409c.3826991.-:1737(ATG)*,	;TBXG_03435-5.3822845.-:1737(ATG)*,	;TBMG_03460.3821735.-:1737(ATG)*,	;TBFG_13443.3817422.-:1737(ATG)*,	;TBFG_13443.3817422.-:1737(ATG)*,	;x.3817421.-:1737(ATG),	;TBSG_03482-1.3818237.-:1737(ATG)*,
2502	ANCHOR	9	9	8	;TBFG_10358.427099.+:381(ATG)*,	;MRA_0362.425381.+:381(ATG)*,	;Rv0353.424019.+:381(ATG)*,	;TBXG_00355-5.426906.+:381(ATG)*,	;TBMG_00357.426905.+:381(ATG)*,	;TBFG_10358.426781.+:381(ATG)*,	;TBFG_10358.426780.+:381(ATG)*,	;x.426780.+:381(ATG),	;TBSG_00360-1.426905.+:381(ATG)*,
2501	ANCHOR	9	9	8	;TBFG_10945.1037666.-:792(ATG)*,	;MRA_0935.1035148.-:792(ATG)*,	;Rv0927c.1033840.-:792(ATG)*,	;TBXG_03042-5.3377891.+:792(ATG)*,	;TBMG_03062.3378136.+:792(ATG)*,	;TBFG_10945.1034693.-:792(ATG)*,	;TBFG_10945.1034692.-:792(ATG)*,	;x.1034692.-:792(ATG),	;TBSG_03082-1.3374870.+:792(ATG)*,
2500	ANCHOR	9	9	8	;TBFG_12111.2346028.-:1464(ATG)*,	;MRA_2089.2341316.-:1464(ATG)*,	;Rv2075c.2331416.-:1464(ATG)*,	;TBXG_01891-5.2085172.+:1464(ATG)*,	;TBMG_01906.2085294.+:1464(ATG)*,	;TBFG_12111.2326160.-:1464(ATG)*,	;TBFG_12111.2326160.-:1464(ATG)*,	;x.2326159.-:1464(ATG),	;TBSG_01919-1.2083384.+:1464(ATG)*,
2727	ANCHOR	9	9	4	;x.4120527.+:357(GTG),	;MRA_3701.4115972.+:357(GTG)*,	;x.4107526.+:357(GTG),	;TBXG_03678-5.4095111.+:357(GTG)*,	;TBMG_03707.4094241.+:357(GTG)*,	;x.4093465.+:357(GTG),	;x.4093465.+:357(GTG),	;x.4093464.+:357(GTG),	;TBSG_03731-1.4090845.+:357(GTG)*,
2726	ANCHOR	9	9	8	;TBFG_11313.1445057.+:486(ATG)*,	;MRA_1295.1442600.+:486(ATG)*,	;Rv1287.1441290.+:486(ATG)*,	;TBXG_02674-5.2970772.-:486(ATG)*,	;TBMG_02694.2971001.-:486(ATG)*,	;TBFG_11313.1442029.+:486(ATG)*,	;TBFG_11313.1442028.+:486(ATG)*,	;x.1442028.+:486(ATG),	;TBSG_02708-1.2967674.-:486(ATG)*,
2724	ANCHOR	9	9	8	;TBFG_12155.2396124.+:1491(GTG)*,	;MRA_2138.2392394.+:1422(GTG)*,	;Rv2123.2382492.+:1422(GTG)*,	;TBXG_01841-5.2032672.-:1491(GTG)*,	;TBMG_01857.2032554.-:1491(GTG)*,	;TBFG_12155.2377148.+:1491(GTG)*,	;TBFG_12155.2377148.+:1491(GTG)*,	;x.2377147.+:1491(GTG),	;TBSG_01870-1.2032442.-:1491(GTG)*,
2723	ANCHOR	9	9	8	;TBFG_10909.993773.-:2649(GTG)*,	;MRA_0898.991255.-:2649(GTG)*,	;Rv0890c.989948.-:2649(GTG)*,	;TBXG_03077-5.3421784.+:2649(GTG)*,	;TBMG_03098.3422031.+:2649(GTG)*,	;TBFG_10909.990800.-:2649(GTG)*,	;TBFG_10909.990799.-:2649(GTG)*,	;x.990799.-:2649(GTG),	;TBSG_03118.1.3418763.+:2649(GTG)*,
2722	ANCHOR	9	9	8	;TBFG_13304.3669892.-:525(ATG)*,	;MRA_3316.3668897.-:525(ATG)*,	;Rv3275c.3658114.-:525(ATG)*,	;TBXG_03303-5.3657347.-:525(ATG)*,	;TBMG_03323.3656234.-:525(ATG)*,	;TBFG_13304.3652036.-:525(ATG)*,	;TBFG_13304.3652036.-:525(ATG)*,	;x.3652035.-:525(ATG),	;TBSG_03346-1.3652968.-:525(ATG)*,
2721	ANCHOR	9	9	8	;TBFG_13146.3504931.-:315(ATG)*,	;MRA_3158.3503964.-:315(ATG)*,	;Rv3126c.3491808.-:315(ATG)*,	;TBXG_03150-5.3493744.-:315(ATG)*,	;TBMG_03170.3492631.-:315(ATG)*,	;TBFG_13146.3488433.-:315(ATG)*,	;TBFG_13146.3488433.-:315(ATG)*,	;x.3488432.-:315(ATG),	;TBSG_03190-1.3489365.-:315(ATG)*,
2720	ANCHOR	9	9	8	;TBFG_10312.379653.-:483(ATG)*,	;MRA_0316.377935.-:483(ATG)*,	;Rv0307c.376573.-:483(ATG)*,	;TBXG_00310-5.379459.-:483(ATG)*,	;TBMG_00311.379459.-:483(ATG)*,	;TBFG_10312.379335.-:483(ATG)*,	;TBFG_10312.379334.-:483(ATG)*,	;x.379334.-:483(ATG),	;TBSG_00314-1.379459.-:483(ATG)*,
2729	ANCHOR	9	9	8	;TBFG_11176.1283784.+:366(GTG)*,	;MRA_1162.1281330.+:366(GTG)*,	;Rv1152.1280020.+:366(GTG)*,	;TBXG_02810-5.3131984.-:366(GTG)*,	;TBMG_02830.3132214.-:366(GTG)*,	;TBFG_11176.1280757.+:366(GTG)*,	;TBFG_11176.1280756.+:366(GTG)*,	;x.1280756.+:366(GTG),	;TBSG_02844-1.3128946.-:366(GTG)*,
2728	ANCHOR	9	9	8	;TBFG_13828.4259518.+:3285(GTG)*,	;MRA_3834.4254963.+:3285(GTG)*,	;Rv3794.4246517.+:3285(GTG)*,	;TBXG_03811-5.4234332.+:3285(GTG)*,	;TBMG_03841.4233463.+:3285(GTG)*,	;TBFG_13828.4232456.+:3285(GTG)*,	;TBFG_13828.4232456.+:3285(GTG)*,	;x.4232455.+:3285(GTG),	;TBSG_03864-1.4230066.+:3285(GTG)*,
2199	ANCHOR	9	9	8	;TBFG_12236.2485388.+:747(ATG),750(GTG)*,	;MRA_2224.2483144.+:747(ATG),750(GTG)*,	;Rv2208.2473242.+:747(ATG),750(GTG)*,	;TBXG_01755-5.1943468.-:747(ATG)*,750(GTG),	;TBMG_01773.1943349.-:747(ATG),750(GTG)*,	;TBFG_12236.2466353.+:747(ATG),750(GTG)*,	;TBFG_12236.2466353.+:747(ATG),750(GTG)*,	;x.2466352.+:747(ATG),750(GTG),	;TBSG_01784-1.1943237.-:747(ATG)*,750(GTG),
1807	ANCHOR	9	9	8	;TBFG_11356.1494874.+:915(GTG)*,	;MRA_1332.1489385.+:915(GTG)*,	;Rv1324.1488075.+:915(GTG)*,	;TBXG_02634-5.2924043.-:915(GTG)*,	;TBMG_02655.2924272.-:915(GTG)*,	;TBFG_11356.1488814.+:915(GTG)*,	;TBFG_11356.1488813.+:915(GTG)*,	;x.1488813.+:915(GTG),	;TBSG_02668-1.2920946.-:915(GTG)*,
1806	ANCHOR	9	9	8	;TBFG_13931.4394943.-:909(GTG)*,	;MRA_3935.4390389.-:909(GTG)*,	;Rv3896c.4381943.-:909(GTG)*,	;TBXG_03915-5.4369758.-:909(GTG)*,	;TBMG_03944.4368889.-:909(GTG)*,	;TBFG_13931.4367882.-:909(GTG)*,	;TBFG_13931.4367882.-:909(GTG)*,	;x.4367881.-:909(GTG),	;TBSG_03968-1.4365493.-:909(GTG)*,
3780	ANCHOR	9	9	8	;TBFG_12433.2718491.+:570(TTG),603(ATG)*,	;MRA_2429.2715806.+:570(TTG)*,603(ATG),	;Rv2405.2703838.+:570(TTG)*,603(ATG),	;TBXG_01555-5.1709980.-:570(TTG)*,603(ATG),	;TBMG_01569.1709865.-:570(TTG),603(ATG)*,	;TBFG_12433.2699847.+:570(TTG),603(ATG)*,	;TBFG_12433.2699847.+:570(TTG),603(ATG)*,	;x.2699846.+:570(TTG),603(ATG),	;TBSG_01579-1.1709752.-:570(TTG)*,603(ATG),
1804	ANCHOR	9	9	9	;TBFG_10007.10929.+:915(GTG)*,	;MRA_0007.10828.+:915(GTG)*,	;Rv0007.10828.+:915(GTG)*,	;TBXG_00007-5.10929.+:915(GTG)*,	;TBMG_00007.10930.+:915(GTG)*,	;TBFG_10007.10929.+:915(GTG)*,	;TBFG_10007.10929.+:915(GTG)*,	;Rv0007.10929.+:915(GTG)*,	;TBSG_00007-1.10929.+:915(GTG)*,
1803	ANCHOR	9	9	8	;TBFG_13854.4297420.-:1407(GTG)*,	;MRA_3860.4292865.-:1407(GTG)*,	;Rv3820c.4284419.-:1407(GTG)*,	;TBXG_03837-5.4272234.-:1407(GTG)*,	;TBMG_03867.4271365.-:1407(GTG)*,	;TBFG_13854.4270358.-:1407(GTG)*,	;TBFG_13854.4270358.-:1407(GTG)*,	;x.4270357.-:1407(GTG),	;TBSG_03890-1.4267969.-:1407(GTG)*,
1802	ANCHOR	9	9	8	;TBFG_11354.1492112.-:456(ATG)*,459(GTG),	;MRA_1330.1486623.-:456(ATG),459(GTG)*,	;Rv1322A.1485313.-:456(ATG),459(GTG)*,	;TBXG_02637-5.2926805.+:456(ATG)*,459(GTG),	;TBMG_02657.2927034.+:456(ATG),459(GTG)*,	;TBFG_11354.1486052.-:456(ATG)*,459(GTG),	;TBFG_11354.1486051.-:456(ATG)*,459(GTG),	;x.1486051.-:456(ATG),459(GTG),	;TBSG_02671-1.2923708.+:456(ATG)*,459(GTG),
1801	ANCHOR	9	9	9	;TBFG_10124.149360.+:369(ATG)*,	;MRA_0130.150583.+:369(ATG)*,	;Rv0123.149224.+:369(ATG)*,	;TBXG_00124-5.149355.+:369(ATG)*,	;TBMG_00124.149357.+:369(ATG)*,	;TBFG_10124.149356.+:369(ATG)*,	;TBFG_10124.149356.+:369(ATG)*,	;Rv0123.149356.+:369(ATG)*,	;TBSG_00124-1.149356.+:369(ATG)*,
1800	ANCHOR	9	9	8	;TBFG_10151.176981.-:288(ATG)*,	;MRA_0157.178024.-:288(ATG)*,	;Rv0150c.176665.-:288(ATG)*,	;TBXG_00151-5.176602.-:288(ATG)*,	;TBMG_00151.176604.-:288(ATG)*,	;TBFG_10151.176602.-:288(ATG)*,	;TBFG_10151.176602.-:288(ATG)*,	;x.176602.-:288(ATG),	;TBSG_00153-1.176603.-:288(ATG)*,
3788	ANCHOR	9	9	8	;TBFG_11203.1314216.+:1089(GTG)*,	;MRA_1189.1311762.+:1089(GTG)*,	;Rv1178.1310452.+:1089(GTG)*,	;TBXG_02783-5.3101614.-:1089(GTG)*,	;TBMG_02803.3101844.-:1089(GTG)*,	;TBFG_11203.1311189.+:1089(GTG)*,	;TBFG_11203.1311188.+:1089(GTG)*,	;x.1311188.+:1089(GTG),	;TBSG_02817-1.3098514.-:1089(GTG)*,
3789	ANCHOR	9	9	8	;TBFG_11471.1626569.-:486(GTG)*,	;MRA_1451.1623517.-:486(GTG)*,	;Rv1443c.1622207.-:486(GTG)*,	;TBXG_02518-5.2791303.+:486(GTG)*,	;TBMG_02538.2791534.+:486(GTG)*,	;TBFG_11471.1621609.-:486(GTG)*,	;TBFG_11471.1621608.-:486(GTG)*,	;x.1621608.-:486(GTG),	;TBSG_02550-1.2788207.+:486(GTG)*,
1809	ANCHOR	9	9	8	;TBFG_11558.1725439.+:786(TTG)*,	;MRA_1537.1722319.+:786(TTG)*,	;Rv1525.1720802.+:786(TTG)*,	;TBXG_02433-5.2692547.-:786(TTG)*,	;TBMG_02452.2692664.-:786(TTG)*,	;TBFG_11558.1720479.+:786(TTG)*,	;TBFG_11558.1720478.+:786(TTG)*,	;x.1720478.+:786(TTG),	;TBSG_02464-1.2689337.-:786(TTG)*,
3089	ANCHOR	9	9	8	;TBFG_13655.4076257.-:651(TTG)*,	;MRA_3660.4071701.-:651(TTG)*,	;Rv3624c.4063254.-:651(TTG)*,	;TBXG_03633-5.4049483.-:651(TTG)*,	;TBMG_03661.4048613.-:651(TTG)*,	;TBFG_13655.4047837.-:651(TTG)*,	;TBFG_13655.4047837.-:651(TTG)*,	;x.4047836.-:651(TTG),	;TBSG_03686-1.4045217.-:651(TTG)*,
3473	ANCHOR	9	9	8	;TBFG_12282.2540635.+:504(ATG)*,	;MRA_2273.2538391.+:504(ATG)*,	;Rv2253.2528487.+:504(ATG)*,	;TBXG_01709-5.1888220.-:504(ATG)*,	;TBMG_01727.1888103.-:504(ATG)*,	;TBFG_12282.2521600.+:504(ATG)*,	;TBFG_12282.2521600.+:504(ATG)*,	;x.2521599.+:504(ATG),	;TBSG_01737-1.1887990.-:504(ATG)*,
0	ANCHOR	9	9	8	;TBFG_12437.2721168.-:840(ATG)*,	;MRA_2434.2718462.-:840(ATG)*,	;Rv2409c.2706494.-:840(ATG)*,	;TBXG_01551-5.1707303.+:840(ATG)*,	;TBMG_01565.1707188.+:840(ATG)*,	;TBFG_12437.2702467.-:840(ATG)*,	;TBFG_12437.2702467.-:840(ATG)*,	;x.2702466.-:840(ATG),	;TBSG_01575-1.1707132.+:840(ATG)*,
3088	ANCHOR	9	9	8	;TBFG_10227.270135.+:1155(ATG)*,	;MRA_0233.271179.+:1155(ATG)*,	;Rv0225.269817.+:1155(ATG)*,	;TBXG_00227-5.269757.+:1155(ATG)*,	;TBMG_00226.269758.+:1155(ATG)*,	;TBFG_10227.269756.+:1155(ATG)*,	;TBFG_10227.269756.+:1155(ATG)*,	;x.269756.+:1155(ATG),	;TBSG_00228-1.269757.+:1155(ATG)*,
532-1	ANCHOR	9	9	8	;TBFG_10754.836172.+:246(GTG),528(ATG),609(GTG)*,	;MRA_0749.833609.+:246(GTG),528(ATG)*,609(GTG),	;Rv0740.832303.+:246(GTG),528(ATG)*,609(GTG),	;TBXG_00747-5.833308.+:246(GTG),528(ATG),609(GTG)*,	;TBMG_00754.833303.+:246(GTG),528(ATG),609(GTG)*,	;TBFG_10754.833189.+:246(GTG),528(ATG),609(GTG)*,	;TBFG_10754.833188.+:246(GTG),528(ATG),609(GTG)*,	;x.833188.+:246(GTG),528(ATG),609(GTG),	;TBSG_00758-1.833307.+:246(GTG),528(ATG),609(GTG)*,
532-2	ANCHOR	9	9	8	;TBFG_10764.846147.+:246(GTG)*,270(GTG),	;MRA_0759.843584.+:246(GTG),270(GTG)*,	;Rv0750.842278.+:246(GTG)*,270(GTG),	;TBXG_00757-5.843482.+:246(GTG),270(GTG)*,	;TBMG_00764.843476.+:246(GTG),270(GTG)*,	;TBFG_10764.843164.+:246(GTG)*,270(GTG),	;TBFG_10764.843163.+:246(GTG)*,270(GTG),	;x.843163.+:246(GTG),270(GTG),	;TBSG_00768-1.843480.+:246(GTG),270(GTG)*,
3258	ANCHOR	9	9	8	;TBFG_11485.1647121.-:786(GTG)*,	;MRA_1466.1644054.-:786(GTG)*,	;Rv1457c.1642537.-:786(GTG)*,	;TBXG_02504-5.2770865.+:786(GTG)*,	;TBMG_02525.2770982.+:786(GTG)*,	;TBFG_11485.1642161.-:786(GTG)*,	;TBFG_11485.1642160.-:786(GTG)*,	;x.1642160.-:786(GTG),	;TBSG_02536-1.2767655.+:786(GTG)*,
1524	ANCHOR	9	9	8	;TBFG_13670.4090887.-:567(ATG)*,	;MRA_3675.4086331.-:567(ATG)*,	;Rv3639c.4077884.-:567(ATG)*,	;TBXG_03650-5.4065471.-:567(ATG)*,	;TBMG_03678.4064601.-:567(ATG)*,	;TBFG_13670.4063825.-:567(ATG)*,	;TBFG_13670.4063825.-:567(ATG)*,	;x.4063824.-:567(ATG),	;TBSG_03703-1.4061205.-:567(ATG)*,
1948	ANCHOR	9	9	8	;TBFG_10959.1055370.-:774(GTG)*,	;MRA_0949.1052852.-:774(GTG)*,	;Rv0941c.1051544.-:774(GTG)*,	;TBXG_03028-5.3360187.+:774(GTG)*,	;TBMG_03048.3360432.+:774(GTG)*,	;TBFG_10959.1052397.-:774(GTG)*,	;TBFG_10959.1052396.-:774(GTG)*,	;x.1052396.-:774(GTG),	;TBSG_03068-1.3357166.+:774(GTG)*,
1949	ANCHOR	9	9	8	;TBFG_11764.1970268.+:1431(ATG)*,	;MRA_1757.1975086.+:1431(ATG)*,	;Rv1746.1973568.+:1431(ATG)*,	;TBXG_02230-5.2448959.-:1431(ATG)*,	;TBMG_02249.2449078.-:1431(ATG)*,	;TBFG_11764.1963951.+:1431(ATG)*,	;TBFG_11764.1963950.+:1431(ATG)*,	;x.1963950.+:1431(ATG),	;TBSG_02261-1.2445808.-:1431(ATG)*,
1525	ANCHOR	9	9	8	;TBFG_10867.951459.+:333(GTG)*,	;MRA_0858.948950.+:333(GTG)*,	;Rv0850.947644.+:333(GTG)*,	;TBXG_03119-5.3464151.-:333(GTG)*,	;TBMG_03140.3464396.-:333(GTG)*,	;TBFG_10867.948486.+:333(GTG)*,	;TBFG_10867.948485.+:333(GTG)*,	;x.948485.+:333(GTG),	;TBSG_03160-1.3461130.-:333(GTG)*,
1942	ANCHOR	9	9	8	;TBFG_10954.1049048.+:906(ATG)*,	;MRA_0944.1046530.+:906(ATG)*,	;Rv0936.1045222.+:906(ATG)*,	;TBXG_03033-5.3366509.-:906(ATG)*,	;TBMG_03053.3366754.-:906(ATG)*,	;TBFG_10954.1046075.+:906(ATG)*,	;TBFG_10954.1046074.+:906(ATG)*,	;x.1046074.+:906(ATG),	;TBSG_03073-1.3363488.-:906(ATG)*,
714-3	ANCHOR	9	9	8	;TBFG_11392.1538142.-:1188(GTG),1191(GTG)*,	;MRA_1370.1533753.-:1188(GTG),1191(GTG)*,	;Rv1361c.1532443.-:1188(GTG),1191(GTG)*,	;TBXG_02597-5.2879674.+:1188(GTG)*,1191(GTG),	;TBMG_02617.2879903.+:1188(GTG),1191(GTG)*,	;TBFG_11392.1533183.-:1188(GTG),1191(GTG)*,	;TBFG_11392.1533182.-:1188(GTG),1191(GTG)*,	;x.1533182.-:1188(GTG),1191(GTG),	;TBSG_02630-1.2876492.+:1104(GTG),1107(GTG)*,
1940	ANCHOR	9	9	8	;TBFG_12151.2392785.+:837(ATG)*,	;MRA_2134.2389124.+:837(ATG)*,	;Rv2119.2379222.+:837(ATG)*,	;TBXG_01845-5.2036011.-:837(ATG)*,	;TBMG_01861.2035893.-:837(ATG)*,	;TBFG_12151.2373809.+:837(ATG)*,	;TBFG_12151.2373809.+:837(ATG)*,	;x.2373808.+:837(ATG),	;TBSG_01874-1.2035781.-:837(ATG)*,
1941	ANCHOR	9	9	8	;TBFG_11647.1831627.+:1224(ATG)*,	;MRA_1641.1837754.+:1224(ATG)*,	;Rv1631.1836236.+:1224(ATG)*,	;TBXG_02345-5.2586358.-:1224(ATG)*,	;TBMG_02363.2586476.-:1224(ATG)*,	;TBFG_11647.1826667.+:1224(ATG)*,	;TBFG_11647.1826666.+:1224(ATG)*,	;x.1826666.+:1224(ATG),	;TBSG_02375-1.2583149.-:1224(ATG)*,
3254	ANCHOR	9	9	8	;TBFG_10695.785072.+:591(GTG),657(ATG)*,	;MRA_0690.782617.+:591(GTG)*,657(ATG),	;Rv0681.781311.+:591(GTG)*,657(ATG),	;TBXG_00687-5.782154.+:591(GTG),657(ATG)*,	;TBMG_00694.782095.+:591(GTG),657(ATG)*,	;TBFG_10695.782089.+:591(GTG),657(ATG)*,	;TBFG_10695.782088.+:591(GTG),657(ATG)*,	;x.782088.+:591(GTG),657(ATG),	;TBSG_00698-1.782153.+:591(GTG),657(ATG)*,
1526	ANCHOR	9	9	8	;TBFG_10162.192272.+:1350(ATG)*,	;MRA_0169.193316.+:1350(ATG)*,	;Rv0161.191956.+:1350(ATG)*,	;TBXG_00163-5.191893.+:1350(ATG)*,	;TBMG_00162.191895.+:1350(ATG)*,	;TBFG_10162.191893.+:1350(ATG)*,	;TBFG_10162.191893.+:1350(ATG)*,	;x.191893.+:1350(ATG),	;TBSG_00164.1.191894.+:1350(ATG)*,
1944	ANCHOR	9	9	8	;TBFG_10474.561982.+:1287(ATG)*,	;MRA_0473.560123.+:1287(ATG)*,	;Rv0467.558813.+:1287(ATG)*,	;TBXG_00467-5.559073.+:1287(ATG)*,	;TBMG_00469.559072.+:1287(ATG)*,	;TBFG_10474.558999.+:1287(ATG)*,	;TBFG_10474.558998.+:1287(ATG)*,	;x.558998.+:1287(ATG),	;TBSG_00474-1.559072.+:1287(ATG)*,
1945	ANCHOR	9	9	6	;TBFG_13449.3844986.-:792(GTG),828(GTG)*,	;MRA_3455.3842372.-:792(GTG),828(GTG)*,	;Rv3415c.3833694.-:792(GTG),828(GTG)*,	;TBXG_03441-5.3829488.-:852(GTG)*,888(GTG),	;TBMG_03466.3828378.-:852(GTG)*,888(GTG),	;x.3824065.-:852(GTG),888(GTG),	;x.3824065.-:852(GTG),888(GTG),	;x.3824064.-:852(GTG),888(GTG),	;TBSG_03488-1.3824880.-:852(GTG)*,888(GTG),
818	ANCHOR	9	9	8	;TBFG_13048.3404488.+:1233(ATG),1245(ATG)*,	;MRA_3063.3404948.+:1233(ATG),1245(ATG)*,	;Rv3032.3392778.+:1233(ATG),1245(ATG)*,	;TBXG_00927-5.1021004.-:1233(ATG),1245(ATG)*,	;TBMG_00937.1020962.-:1269(ATG)*,1281(ATG),	;TBFG_13048.3388043.+:1233(ATG),1245(ATG)*,	;TBFG_13048.3388043.+:1233(ATG),1245(ATG)*,	;x.3388042.+:1233(ATG),1245(ATG),	;TBSG_00942-1.1021002.-:1233(ATG),1245(ATG)*,
819	ANCHOR	9	9	8	;TBFG_13428.3820559.-:1581(ATG),1584(GTG)*,	;MRA_3433.3818120.-:1581(ATG),1584(GTG)*,	;Rv3394c.3809442.-:1581(ATG),1584(GTG)*,	;TBXG_03419-5.3805064.-:1581(ATG)*,1584(GTG),	;TBMG_03444.3803954.-:1581(ATG),1584(GTG)*,	;TBFG_13428.3799698.-:1581(ATG),1584(GTG)*,	;TBFG_13428.3799698.-:1581(ATG),1584(GTG)*,	;x.3799697.-:1581(ATG),1584(GTG),	;TBSG_03466-1.3800688.-:1581(ATG)*,1584(GTG),
1527	ANCHOR	9	9	8	;TBFG_10235.279847.+:945(ATG)*,	;MRA_0241.280891.+:945(ATG)*,	;Rv0233.279529.+:945(ATG)*,	;TBXG_00235-5.279469.+:945(ATG)*,	;TBMG_00234.279470.+:945(ATG)*,	;TBFG_10235.279469.+:945(ATG)*,	;TBFG_10235.279468.+:945(ATG)*,	;x.279468.+:945(ATG),	;TBSG_00237-1.279470.+:945(ATG)*,
810	ANCHOR	9	9	8	;TBFG_11365.1509431.+:1035(ATG)*,	;MRA_1341.1503943.+:1035(ATG)*,	;Rv1333.1502633.+:1035(ATG)*,	;TBXG_02625-5.2909485.-:1035(ATG)*,	;TBMG_02645.2909714.-:1035(ATG)*,	;TBFG_11365.1503372.+:1035(ATG)*,	;TBFG_11365.1503371.+:1035(ATG)*,	;x.1503371.+:1035(ATG),	;TBSG_02659-1.2906388.-:1035(ATG)*,
811	ANCHOR	9	9	8	;TBFG_10149.176009.+:861(ATG)*,	;MRA_0155.177052.+:861(ATG)*,	;Rv0148.175693.+:861(ATG)*,	;TBXG_00149-5.175630.+:861(ATG)*,	;TBMG_00149.175632.+:861(ATG)*,	;TBFG_10149.175630.+:861(ATG)*,	;TBFG_10149.175630.+:861(ATG)*,	;x.175630.+:861(ATG),	;TBSG_00151-1.175631.+:861(ATG)*,
812	ANCHOR	9	9	8	;TBFG_11095.1206881.+:1395(ATG)*,	;MRA_1087.1204420.+:1395(ATG)*,	;Rv1077.1203111.+:1395(ATG)*,	;TBXG_02890-5.3208613.-:1395(ATG)*,	;TBMG_02910.3208859.-:1395(ATG)*,	;TBFG_11095.1203908.+:1395(ATG)*,	;TBFG_11095.1203907.+:1395(ATG)*,	;x.1203907.+:1395(ATG),	;TBSG_02926-1.3205592.-:1395(ATG)*,
813	ANCHOR	9	9	8	;TBFG_13640.4061919.-:843(GTG)*,	;MRA_3647.4057803.-:843(GTG)*,	;Rv3608c.4049138.-:843(GTG)*,	;TBXG_03620-5.4035367.-:843(GTG)*,	;TBMG_03646.4034608.-:843(GTG)*,	;TBFG_13640.4033721.-:843(GTG)*,	;TBFG_13640.4033721.-:843(GTG)*,	;x.4033720.-:843(GTG),	;TBSG_03673-1.4031101.-:843(GTG)*,
814	ANCHOR	9	9	8	;TBFG_11712.1917952.+:1182(ATG)*,	;MRA_1706.1924241.+:1182(ATG)*,	;Rv1697.1922723.+:1182(ATG)*,	;TBXG_02281-5.2499861.-:1182(ATG)*,	;TBMG_02299.2499979.-:1182(ATG)*,	;TBFG_11712.1912993.+:1182(ATG)*,	;TBFG_11712.1912992.+:1182(ATG)*,	;x.1912992.+:1182(ATG),	;TBSG_02311-1.2496709.-:1182(ATG)*,
816	ANCHOR	9	9	8	;TBFG_11192.1301851.-:606(ATG)*,	;MRA_1178.1299397.-:606(ATG)*,	;Rv1167c.1298087.-:606(ATG)*,	;TBXG_02794-5.3113917.+:606(ATG)*,	;TBMG_02814.3114147.+:606(ATG)*,	;TBFG_11192.1298824.-:606(ATG)*,	;TBFG_11192.1298823.-:606(ATG)*,	;x.1298823.-:606(ATG),	;TBSG_02828-1.3110879.+:606(ATG)*,
817	ANCHOR	9	9	8	;TBFG_12100.2337154.+:1092(GTG)*,	;MRA_2078.2332442.+:1092(GTG)*,	;Rv2064.2322542.+:1092(GTG)*,	;TBXG_01902-5.2094046.-:1092(GTG)*,	;TBMG_01917.2094168.-:1092(GTG)*,	;TBFG_12100.2317286.+:1092(GTG)*,	;TBFG_12100.2317286.+:1092(GTG)*,	;x.2317285.+:1092(GTG),	;TBSG_01930-1.2092258.-:1092(GTG)*,
2859	ANCHOR	9	9	8	;TBFG_13126.3490493.+:1080(ATG)*,	;MRA_3141.3490884.+:1080(ATG)*,	;Rv3109.3478728.+:1080(ATG)*,	;TBXG_00849-5.935052.-:1080(ATG)*,	;TBMG_00857.935047.-:1080(ATG)*,	;TBFG_13126.3473995.+:1080(ATG)*,	;TBFG_13126.3473995.+:1080(ATG)*,	;x.3473994.+:1080(ATG),	;TBSG_00863-1.935050.-:1080(ATG)*,
1545	ANCHOR	9	9	7	;TBFG_10574.658152.-:1026(ATG)*,1086(TTG),	;MRA_0571.656234.-:1026(ATG)*,1086(TTG),	;Rv0564c.654924.-:1026(ATG)*,1086(TTG),	;x.655244.-:1026(ATG),1086(TTG),	;TBMG_00569.655185.-:1026(ATG),1086(TTG)*,	;TBFG_10574.655170.-:1026(ATG)*,1086(TTG),	;TBFG_10574.655169.-:1026(ATG)*,1086(TTG),	;x.655169.-:1026(ATG),1086(TTG),	;TBSG_00575-1.655243.-:1026(ATG)*,1086(TTG),
3495	ANCHOR	9	9	8	;TBFG_13671.4091523.-:1230(ATG)*,	;MRA_3676.4086967.-:1230(ATG)*,	;Rv3640c.4078520.-:1230(ATG)*,	;TBXG_03651-5.4066107.-:1230(ATG)*,	;TBMG_03679.4065237.-:1230(ATG)*,	;TBFG_13671.4064461.-:1230(ATG)*,	;TBFG_13671.4064461.-:1230(ATG)*,	;x.4064460.-:1230(ATG),	;TBSG_03704-1.4061841.-:1230(ATG)*,
1522	ANCHOR	9	9	8	;TBFG_13182.3543113.-:1149(ATG)*,1158(ATG),	;MRA_3194.3542146.-:1149(ATG)*,1158(ATG),	;Rv3161c.3529990.-:1149(ATG)*,1158(ATG),	;TBXG_03184-5.3531926.-:1149(ATG)*,1158(ATG),	;TBMG_03204.3530813.-:1149(ATG),1158(ATG)*,	;TBFG_13182.3526615.-:1149(ATG)*,1158(ATG),	;TBFG_13182.3526615.-:1149(ATG)*,1158(ATG),	;x.3526614.-:1149(ATG),1158(ATG),	;TBSG_03226-1.3527547.-:1149(ATG)*,1158(ATG),
3206	ANCHOR	9	9	8	;TBFG_11880.2109204.+:675(ATG)*,	;MRA_1863.2110946.+:675(ATG)*,	;Rv1852.2101014.+:675(ATG)*,	;TBXG_02124-5.2321799.-:675(ATG)*,	;TBMG_02142.2321917.-:675(ATG)*,	;TBFG_11880.2090896.+:675(ATG)*,	;TBFG_11880.2090895.+:675(ATG)*,	;x.2090895.+:675(ATG),	;TBSG_02153-1.2318648.-:675(ATG)*,
2851	ANCHOR	9	9	8	;TBFG_13725.4149123.-:993(GTG)*,	;MRA_3729.4144568.-:993(GTG)*,	;Rv3694c.4136122.-:993(GTG)*,	;TBXG_03707-5.4123878.-:993(GTG)*,	;TBMG_03736.4123008.-:993(GTG)*,	;TBFG_13725.4122061.-:993(GTG)*,	;TBFG_13725.4122061.-:993(GTG)*,	;x.4122060.-:993(GTG),	;TBSG_03760-1.4119612.-:993(GTG)*,
2850	ANCHOR	9	9	8	;TBFG_13274.3636688.-:1704(ATG)*,	;MRA_3286.3635693.-:1704(ATG)*,	;Rv3245c.3624910.-:1704(ATG)*,	;TBXG_03273-5.3624143.-:1704(ATG)*,	;TBMG_03293.3623030.-:1704(ATG)*,	;TBFG_13274.3618832.-:1704(ATG)*,	;TBFG_13274.3618832.-:1704(ATG)*,	;x.3618831.-:1704(ATG),	;TBSG_03316-1.3619764.-:1704(ATG)*,
2853	ANCHOR	9	9	8	;TBFG_10661.750127.+:3648(GTG),4197(ATG)*,	;MRA_0659.747672.+:3648(GTG)*,	;Rv0648.746366.+:3648(GTG)*,	;TBXG_00652-5.747210.+:3648(GTG),4197(ATG)*,	;TBMG_00659.747151.+:3648(GTG),4197(ATG)*,	;TBFG_10661.747145.+:3648(GTG),4197(ATG)*,	;TBFG_10661.747144.+:3648(GTG),4197(ATG)*,	;x.747144.+:3648(GTG),4197(ATG),	;TBSG_00663-1.747209.+:3648(GTG),4197(ATG)*,
1523	ANCHOR	9	9	8	;TBFG_13255.3614342.-:759(ATG)*,	;MRA_3267.3613347.-:759(ATG)*,	;Rv3226c.3602564.-:759(ATG)*,	;TBXG_03255-5.3601797.-:759(ATG)*,	;TBMG_03274.3600684.-:759(ATG)*,	;TBFG_13255.3596486.-:759(ATG)*,	;TBFG_13255.3596486.-:759(ATG)*,	;x.3596485.-:759(ATG),	;TBSG_03297-1.3597418.-:759(ATG)*,
2855	ANCHOR	9	9	8	;TBFG_12811.3119266.-:327(GTG)*,348(ATG),	;MRA_2822.3119279.-:327(GTG)*,348(ATG),	;Rv2798c.3107311.-:327(GTG)*,348(ATG),	;TBXG_01165-5.1306458.+:327(GTG)*,348(ATG),	;TBMG_01176.1306346.+:327(GTG),348(ATG)*,	;TBFG_12811.3103148.-:327(GTG)*,348(ATG),	;TBFG_12811.3103148.-:327(GTG)*,348(ATG),	;x.3103147.-:327(GTG),348(ATG),	;TBSG_01185-1.1306290.+:327(GTG)*,348(ATG),
2854	ANCHOR	9	9	8	;TBFG_12526.2832442.-:747(ATG)*,	;MRA_2530.2831092.-:747(ATG)*,	;Rv2504c.2819124.-:747(ATG)*,	;TBXG_01454-5.1594803.+:747(ATG)*,	;TBMG_01467.1594690.+:747(ATG)*,	;TBFG_12526.2814965.-:747(ATG)*,	;TBFG_12526.2814965.-:747(ATG)*,	;x.2814964.-:747(ATG),	;TBSG_01478-1.1594634.+:747(ATG)*,
2857	ANCHOR	9	9	7	;TBFG_12662.2982149.+:423(GTG)*,	;MRA_2673.2980800.+:423(GTG)*,	;x.2968832.+:423(GTG),	;TBXG_01317-5.1445095.-:423(GTG)*,	;TBMG_01327.1444983.-:423(GTG)*,	;TBFG_12662.2964672.+:423(GTG)*,	;TBFG_12662.2964672.+:423(GTG)*,	;x.2964671.+:423(GTG),	;TBSG_01338-1.1444927.-:423(GTG)*,
2856	ANCHOR	9	9	8	;TBFG_11611.1792779.+:1584(ATG)*,	;MRA_1605.1798906.+:1584(ATG)*,	;Rv1595.1797388.+:1584(ATG)*,	;TBXG_02381-5.2625207.-:1584(ATG)*,	;TBMG_02399.2625324.-:1584(ATG)*,	;TBFG_11611.1787819.+:1584(ATG)*,	;TBFG_11611.1787818.+:1584(ATG)*,	;x.1787818.+:1584(ATG),	;TBSG_02411-1.2621997.-:1584(ATG)*,
1490	ANCHOR	9	9	8	;TBFG_10424.509752.+:1497(ATG)*,	;MRA_0425.507892.+:1497(ATG)*,	;Rv0419.506582.+:1497(ATG)*,	;TBXG_00418-5.506842.+:1497(ATG)*,	;TBMG_00420.506841.+:1497(ATG)*,	;TBFG_10424.506768.+:1497(ATG)*,	;TBFG_10424.506767.+:1497(ATG)*,	;x.506767.+:1497(ATG),	;TBSG_00423-1.506841.+:1497(ATG)*,
421	ANCHOR	9	9	8	;TBFG_12331.2590292.-:432(GTG)*,	;MRA_2325.2589408.-:432(GTG)*,	;Rv2307B.2579504.-:432(GTG)*,	;TBXG_01659-5.1837204.+:432(GTG)*,	;TBMG_01675.1837088.+:432(GTG)*,	;TBFG_12331.2572615.-:432(GTG)*,	;TBFG_12331.2572615.-:432(GTG)*,	;x.2572614.-:432(GTG),	;TBSG_01685-1.1836975.+:432(GTG)*,
1492	ANCHOR	9	9	8	;TBFG_11645.1828770.+:2715(GTG)*,	;MRA_1639.1834897.+:2715(GTG)*,	;Rv1629.1833379.+:2715(GTG)*,	;TBXG_02347-5.2589215.-:2715(GTG)*,	;TBMG_02365.2589333.-:2715(GTG)*,	;TBFG_11645.1823810.+:2715(GTG)*,	;TBFG_11645.1823809.+:2715(GTG)*,	;x.1823809.+:2715(GTG),	;TBSG_02377-1.2586006.-:2715(GTG)*,
1493	ANCHOR	9	9	8	;TBFG_13919.4377979.-:1860(ATG)*,	;MRA_3923.4373425.-:1860(ATG)*,	;Rv3884c.4364979.-:1860(ATG)*,	;TBXG_03903-5.4352794.-:1860(ATG)*,	;TBMG_03932.4351925.-:1860(ATG)*,	;TBFG_13919.4350918.-:1860(ATG)*,	;TBFG_13919.4350918.-:1860(ATG)*,	;x.4350917.-:1860(ATG),	;TBSG_03956-1.4348529.-:1860(ATG)*,
1494	ANCHOR	9	9	8	;TBFG_13610.4032909.+:867(GTG),921(ATG)*,	;MRA_3616.4028794.+:867(GTG)*,921(ATG),	;Rv3577.4020128.+:867(GTG)*,921(ATG),	;TBXG_03591-5.4006357.+:867(GTG),921(ATG)*,	;TBMG_03616.4005598.+:867(GTG),921(ATG)*,	;TBFG_13610.4004711.+:867(GTG),921(ATG)*,	;TBFG_13610.4004711.+:867(GTG),921(ATG)*,	;x.4004710.+:867(GTG),921(ATG),	;TBSG_03643-1.4002091.+:867(GTG),921(ATG)*,
3336	ANCHOR	9	9	8	;TBFG_13712.4134199.-:357(GTG)*,	;MRA_3716.4129644.-:357(GTG)*,	;Rv3681c.4121198.-:357(GTG)*,	;TBXG_03694-5.4108954.-:357(GTG)*,	;TBMG_03723.4108084.-:357(GTG)*,	;TBFG_13712.4107137.-:357(GTG)*,	;TBFG_13712.4107137.-:357(GTG)*,	;x.4107136.-:357(GTG),	;TBSG_03747-1.4104688.-:357(GTG)*,
3335	ANCHOR	9	9	8	;TBFG_11547.1710426.+:732(ATG)*,	;MRA_1525.1707306.+:732(ATG)*,	;Rv1513.1705789.+:732(ATG)*,	;TBXG_02444-5.2707560.-:732(ATG)*,	;TBMG_02463.2707677.-:732(ATG)*,	;TBFG_11547.1705466.+:732(ATG)*,	;TBFG_11547.1705465.+:732(ATG)*,	;x.1705465.+:732(ATG),	;TBSG_02475-1.2704350.-:732(ATG)*,
1396	ANCHOR	9	9	8	;TBFG_12895.3202230.-:921(GTG)*,	;MRA_2906.3202693.-:921(GTG)*,	;Rv2881c.3190701.-:921(GTG)*,	;TBXG_01080-5.1223239.+:921(GTG)*,	;TBMG_01090.1223127.+:921(GTG)*,	;TBFG_12895.3186259.-:921(GTG)*,	;TBFG_12895.3186259.-:921(GTG)*,	;x.3186258.-:921(GTG),	;TBSG_01099-1.1223125.+:921(GTG)*,
1498	ANCHOR	9	9	8	;TBFG_12748.3059515.-:993(ATG)*,	;MRA_2761.3059528.-:993(ATG)*,	;Rv2735c.3047560.-:993(ATG)*,	;TBXG_01231-5.1367568.+:993(ATG)*,	;TBMG_04018.1367456.+:993(ATG)*,	;TBFG_12748.3042038.-:993(ATG)*,	;TBFG_12748.3042038.-:993(ATG)*,	;x.3042037.-:993(ATG),	;TBSG_01251-1.1367400.+:993(ATG)*,
1499	ANCHOR	9	9	8	;TBFG_11889.2117660.+:306(ATG)*,	;MRA_1872.2119402.+:306(ATG)*,	;Rv1861.2109470.+:306(ATG)*,	;TBXG_02115-5.2313343.-:306(ATG)*,	;TBMG_02133.2313461.-:306(ATG)*,	;TBFG_11889.2099352.+:306(ATG)*,	;TBFG_11889.2099351.+:306(ATG)*,	;x.2099351.+:306(ATG),	;TBSG_02144-1.2310192.-:306(ATG)*,
3339	ANCHOR	9	9	8	;TBFG_12235.2484642.+:1086(ATG)*,	;MRA_2223.2482398.+:1086(ATG)*,	;Rv2207.2472496.+:1086(ATG)*,	;TBXG_01756-5.1944214.-:1086(ATG)*,	;TBMG_01774.1944095.-:1086(ATG)*,	;TBFG_12235.2465607.+:1086(ATG)*,	;TBFG_12235.2465607.+:1086(ATG)*,	;x.2465606.+:1086(ATG),	;TBSG_01785-1.1943983.-:1086(ATG)*,
3338	ANCHOR	9	9	8	;TBFG_12681.2995833.+:804(ATG)*,867(GTG),	;MRA_2694.2995842.+:804(ATG)*,867(GTG),	;Rv2666.2983874.+:804(ATG)*,867(GTG),	;TBXG_01298-5.1431411.-:804(ATG),867(GTG)*,	;TBMG_01307.1431299.-:804(ATG),867(GTG)*,	;TBFG_12681.2978356.+:804(ATG)*,867(GTG),	;TBFG_12681.2978356.+:804(ATG)*,867(GTG),	;x.2978355.+:804(ATG),867(GTG),	;TBSG_01318-1.1431243.-:804(ATG),867(GTG)*,
1395	ANCHOR	9	9	8	;TBFG_10928.1019126.+:435(ATG)*,	;MRA_0917.1016608.+:435(ATG)*,	;Rv0910.1015300.+:435(ATG)*,	;TBXG_03058-5.3396431.-:435(ATG)*,	;TBMG_03079.3396677.-:435(ATG)*,	;TBFG_10928.1016153.+:435(ATG)*,	;TBFG_10928.1016152.+:435(ATG)*,	;x.1016152.+:435(ATG),	;TBSG_03099-1.3393410.-:435(ATG)*,
1994	ANCHOR	9	9	8	;TBFG_11317.1449139.+:315(GTG)*,	;MRA_1298A.1446682.+:315(GTG)*,	;Rv1290A.1445372.+:315(GTG)*,	;TBXG_02670-5.2966690.-:315(GTG)*,	;TBMG_02690.2966919.-:315(GTG)*,	;TBFG_11317.1446111.+:315(GTG)*,	;TBFG_11317.1446110.+:315(GTG)*,	;x.1446110.+:315(GTG),	;TBSG_02704-1.2963592.-:315(GTG)*,
1700	ANCHOR	9	9	8	;TBFG_12660.2980230.+:381(ATG)*,	;MRA_2671.2978881.+:381(ATG)*,	;Rv2642.2966913.+:381(ATG)*,	;TBXG_01319-5.1447014.-:381(ATG)*,	;TBMG_01329.1446902.-:381(ATG)*,	;TBFG_12660.2962753.+:381(ATG)*,	;TBFG_12660.2962753.+:381(ATG)*,	;x.2962752.+:381(ATG),	;TBSG_01340-1.1446846.-:381(ATG)*,
1701	ANCHOR	9	9	8	;TBFG_13526.3922818.-:483(ATG)*,	;MRA_3532.3919142.-:483(ATG)*,	;Rv3492c.3910465.-:483(ATG)*,	;TBXG_03508-5.3900034.-:483(ATG)*,	;TBMG_03537.3898924.-:483(ATG)*,	;TBFG_13526.3894611.-:483(ATG)*,	;TBFG_13526.3894611.-:483(ATG)*,	;x.3894610.-:483(ATG),	;TBSG_03559-1.3895426.-:483(ATG)*,
1702	ANCHOR	9	9	3	;x.2351343.+:315(GTG),	;MRA_2092.2345273.+:315(GTG)*,	;Rv2078.2335373.+:315(GTG)*,	;x.2081215.-:315(GTG),	;TBMG_04046.2081337.-:315(GTG)*,	;x.2330117.+:315(GTG),	;x.2330117.+:315(GTG),	;x.2330116.+:315(GTG),	;x.2079427.-:315(GTG),
1394	ANCHOR	9	9	6	;TBFG_12261.2517882.-:420(ATG)*,	;x.2515638.-:420(ATG),	;x.2505736.-:420(ATG),	;TBXG_01730-5.1910973.+:420(ATG)*,	;TBMG_01748.1910855.+:420(ATG)*,	;TBFG_12261.2498847.-:420(ATG)*,	;TBFG_12261.2498847.-:420(ATG)*,	;x.2498846.-:420(ATG),	;TBSG_01759-1.1910743.+:420(ATG)*,
1704	ANCHOR	9	9	8	;TBFG_12264.2520598.+:816(ATG)*,	;MRA_2254.2518354.+:816(ATG)*,	;Rv2235.2508452.+:816(ATG)*,	;TBXG_01727-5.1908257.-:816(ATG)*,	;TBMG_01745.1908139.-:816(ATG)*,	;TBFG_12264.2501563.+:816(ATG)*,	;TBFG_12264.2501563.+:816(ATG)*,	;x.2501562.+:816(ATG),	;TBSG_01755-1.1908027.-:816(ATG)*,
1705	ANCHOR	9	9	8	;TBFG_13380.3756176.-:7419(GTG)*,	;MRA_3387.3752824.-:7419(GTG),9438(GTG)*,9474(TTG),	;Rv3347c.3743711.-:7419(GTG),9438(GTG),9474(TTG)*,	;TBXG_03375-5.3740685.-:7419(GTG),9438(GTG),9474(TTG)*,	;TBMG_03396.3739572.-:7419(GTG),9438(GTG),9474(TTG)*,	;TBFG_13380.3735316.-:7419(GTG)*,9438(GTG),9474(TTG),	;TBFG_13380.3735316.-:7419(GTG)*,9438(GTG),9474(TTG),	;x.3735315.-:7419(GTG),9438(GTG),9474(TTG),	;TBSG_03419-1.3736306.-:7419(GTG),9438(GTG),9474(TTG)*,
1706	ANCHOR	9	9	8	;TBFG_13698.4122748.+:1956(GTG)*,	;MRA_3702.4118193.+:1956(GTG)*,	;Rv3667.4109747.+:1956(GTG)*,	;TBXG_03680-5.4097332.+:1956(GTG)*,	;TBMG_03709.4096462.+:1956(GTG)*,	;TBFG_13698.4095686.+:1956(GTG)*,	;TBFG_13698.4095686.+:1956(GTG)*,	;x.4095685.+:1956(GTG),	;TBSG_03733-1.4093066.+:1956(GTG)*,
1707	ANCHOR	9	9	8	;TBFG_13076.3432666.+:1479(ATG)*,	;MRA_3091.3433126.+:1479(ATG)*,	;Rv3059.3420970.+:1479(ATG)*,	;TBXG_00900-5.992826.-:1479(ATG)*,	;TBMG_00908.992821.-:1479(ATG)*,	;TBFG_13076.3416221.+:1479(ATG)*,	;TBFG_13076.3416221.+:1479(ATG)*,	;x.3416220.+:1479(ATG),	;TBSG_00914-1.992824.-:1479(ATG)*,
1708	ANCHOR	9	9	8	;TBFG_11617.1798058.+:633(ATG)*,	;MRA_1611.1804185.+:633(ATG)*,	;Rv1601.1802667.+:633(ATG)*,	;TBXG_02375-5.2619928.-:633(ATG)*,	;TBMG_02393.2620045.-:633(ATG)*,	;TBFG_11617.1793098.+:633(ATG)*,	;TBFG_11617.1793097.+:633(ATG)*,	;x.1793097.+:633(ATG),	;TBSG_02405-1.2616718.-:633(ATG)*,
1709	ANCHOR	9	9	8	;TBFG_11973.2203599.-:591(ATG)*,	;MRA_1954.2205243.-:591(ATG)*,	;Rv1944c.2195344.-:591(ATG)*,	;TBXG_02030-5.2227610.+:591(ATG)*,	;TBMG_02048.2227729.+:591(ATG)*,	;TBFG_11973.2185084.-:591(ATG)*,	;TBFG_11973.2185083.-:591(ATG)*,	;x.2185083.-:591(ATG),	;TBSG_02058-1.2224460.+:591(ATG)*,
1996	ANCHOR	9	9	8	;TBFG_10539.623038.+:1590(ATG)*,	;MRA_0535.621204.+:1590(ATG)*,	;Rv0528.619894.+:1590(ATG)*,	;TBXG_00532-5.620130.+:1590(ATG)*,	;TBMG_00535.620073.+:1590(ATG)*,	;TBFG_10539.620056.+:1590(ATG)*,	;TBFG_10539.620055.+:1590(ATG)*,	;x.620055.+:1590(ATG),	;TBSG_00540-1.620129.+:1590(ATG)*,
1392	ANCHOR	9	9	8	;TBFG_12971.3321770.+:828(ATG)*,	;MRA_2984.3322289.+:828(ATG)*,	;Rv2957.3310297.+:828(ATG)*,	;TBXG_01004-5.1103309.-:828(ATG)*,	;TBMG_01014.1103307.-:828(ATG)*,	;TBFG_12971.3305797.+:828(ATG)*,	;TBFG_12971.3305797.+:828(ATG)*,	;x.3305796.+:828(ATG),	;TBSG_01022-1.1103307.-:828(ATG)*,
1391	ANCHOR	9	9	8	;TBFG_10665.753002.+:393(ATG)*,	;MRA_0663.750547.+:393(ATG)*,	;Rv0652.749241.+:393(ATG)*,	;TBXG_00656-5.750085.+:393(ATG)*,	;TBMG_00663.750026.+:393(ATG)*,	;TBFG_10665.750020.+:393(ATG)*,	;TBFG_10665.750019.+:393(ATG)*,	;x.750019.+:393(ATG),	;TBSG_00667-1.750084.+:393(ATG)*,
3217	ANCHOR	9	9	8	;TBFG_12928.3233296.-:1758(ATG)*,	;MRA_2939.3233759.-:1758(ATG)*,	;Rv2914c.3221767.-:1758(ATG)*,	;TBXG_01047-5.1192173.+:1758(ATG)*,	;TBMG_01058.1192061.+:1758(ATG)*,	;TBFG_12928.3217325.-:1758(ATG)*,	;TBFG_12928.3217325.-:1758(ATG)*,	;x.3217324.-:1758(ATG),	;TBSG_01066-1.1192059.+:1758(ATG)*,
1390	ANCHOR	9	9	8	;TBFG_13790.4216288.-:1131(TTG)*,	;MRA_3796.4211733.-:1131(TTG)*,	;Rv3758c.4203287.-:1131(TTG)*,	;TBXG_03773-5.4191102.-:1131(TTG)*,	;TBMG_03803.4190233.-:1131(TTG)*,	;TBFG_13790.4189226.-:1131(TTG)*,	;TBFG_13790.4189226.-:1131(TTG)*,	;x.4189225.-:1131(TTG),	;TBSG_03826-1.4186836.-:1131(TTG)*,
3659	ANCHOR	9	9	8	;TBFG_11730.1938802.+:915(ATG)*,	;MRA_1725.1945091.+:915(ATG)*,	;Rv1715.1943573.+:915(ATG)*,	;TBXG_02262-5.2479010.-:915(ATG)*,	;TBMG_02280.2479129.-:915(ATG)*,	;TBFG_11730.1933843.+:915(ATG)*,	;TBFG_11730.1933842.+:915(ATG)*,	;x.1933842.+:915(ATG),	;TBSG_02292-1.2475859.-:915(ATG)*,
1128	ANCHOR	9	9	8	;TBFG_10621.707980.-:1158(ATG)*,	;MRA_0619.706062.-:1158(ATG)*,	;Rv0610c.704752.-:1158(ATG)*,	;TBXG_00613-5.705063.-:1158(ATG)*,	;TBMG_00618.705004.-:1158(ATG)*,	;TBFG_10621.704998.-:1158(ATG)*,	;TBFG_10621.704997.-:1158(ATG)*,	;x.704997.-:1158(ATG),	;TBSG_00622.1.705062.-:1158(ATG)*,
1129	ANCHOR	9	9	8	;TBFG_13508.3902519.-:534(ATG)*,	;MRA_3511.3897485.-:534(ATG)*,	;Rv3471c.3888808.-:534(ATG)*,	;TBXG_03490-5.3879735.-:534(ATG)*,	;TBMG_03519.3878625.-:534(ATG)*,	;TBFG_13508.3874312.-:534(ATG)*,	;TBFG_13508.3874312.-:534(ATG)*,	;x.3874311.-:534(ATG),	;TBSG_03541-1.3875127.-:534(ATG)*,
2834	ANCHOR	9	9	8	;TBFG_13684.4107662.-:255(GTG),309(ATG)*,324(GTG),	;MRA_3689.4103107.-:255(GTG),309(ATG),324(GTG)*,	;Rv3654c.4094660.-:255(GTG)*,309(ATG),324(GTG),	;TBXG_03665-5.4082246.-:255(GTG),309(ATG),324(GTG)*,	;TBMG_03694.4081376.-:255(GTG),309(ATG),324(GTG)*,	;TBFG_13684.4080600.-:255(GTG),309(ATG)*,324(GTG),	;TBFG_13684.4080600.-:255(GTG),309(ATG)*,324(GTG),	;x.4080599.-:255(GTG),309(ATG),324(GTG),	;TBSG_03718-1.4077980.-:255(GTG),309(ATG),324(GTG)*,
1121	ANCHOR	9	9	8	;TBFG_12438.2722007.-:978(ATG)*,	;MRA_2435.2719301.-:978(ATG)*,	;Rv2410c.2707333.-:978(ATG)*,	;TBXG_01550-5.1706464.+:978(ATG)*,	;TBMG_01564.1706349.+:978(ATG)*,	;TBFG_12438.2703306.-:978(ATG)*,	;TBFG_12438.2703306.-:978(ATG)*,	;x.2703305.-:978(ATG),	;TBSG_01574-1.1706293.+:978(ATG)*,
1122	ANCHOR	9	9	8	;TBFG_12539.2847427.-:1227(ATG)*,	;MRA_2545.2846077.-:1227(ATG)*,	;Rv2518c.2834109.-:1227(ATG)*,	;TBXG_01441-5.1579818.+:1227(ATG)*,	;TBMG_01454.1579705.+:1227(ATG)*,	;TBFG_12539.2829950.-:1227(ATG)*,	;TBFG_12539.2829950.-:1227(ATG)*,	;x.2829949.-:1227(ATG),	;TBSG_01465-1.1579649.+:1227(ATG)*,
1123	ANCHOR	9	9	8	;TBFG_10170.200214.+:1365(ATG)*,	;MRA_0177.201258.+:1365(ATG)*,	;Rv0169.199898.+:1365(ATG)*,	;TBXG_00171-5.199835.+:1365(ATG)*,	;TBMG_00170.199837.+:1365(ATG)*,	;TBFG_10170.199835.+:1365(ATG)*,	;TBFG_10170.199835.+:1365(ATG)*,	;x.199835.+:1365(ATG),	;TBSG_00172-1.199836.+:1365(ATG)*,
1124	ANCHOR	9	9	4	;TBFG_10684.774311.+:552(GTG),759(GTG)*,	;MRA_0680.771856.+:552(GTG),759(GTG)*,	;Rv0670.770550.+:552(GTG),759(GTG)*,	;x.771393.+:552(GTG),	;x.771334.+:552(GTG),	;x.771328.+:552(GTG),	;x.771327.+:552(GTG),	;x.771327.+:552(GTG),	;TBSG_00687-1.771392.+:552(GTG)*,
1125	ANCHOR	9	9	8	;TBFG_10230.274596.+:1224(ATG)*,	;MRA_0236.275640.+:1224(ATG)*,	;Rv0228.274278.+:1224(ATG)*,	;TBXG_00230-5.274218.+:1224(ATG)*,	;TBMG_00229.274219.+:1224(ATG)*,	;TBFG_10230.274217.+:1224(ATG)*,	;TBFG_10230.274217.+:1224(ATG)*,	;x.274217.+:1224(ATG),	;TBSG_00231-1.274218.+:1224(ATG)*,
1126	ANCHOR	9	9	8	;TBFG_12077.2300240.-:903(ATG)*,	;MRA_2055.2295528.-:903(ATG)*,	;Rv2040c.2285628.-:903(ATG)*,	;TBXG_01926-5.2130966.+:903(ATG)*,	;TBMG_01941.2131086.+:903(ATG)*,	;TBFG_12077.2280369.-:903(ATG)*,	;TBFG_12077.2280368.-:903(ATG)*,	;x.2280368.-:903(ATG),	;TBSG_01954-1.2129175.+:903(ATG)*,
1127	ANCHOR	9	9	8	;TBFG_10253.302052.-:294(TTG)*,	;MRA_0259.303097.-:294(TTG)*,	;Rv0250c.301735.-:294(TTG)*,	;TBXG_00253-5.301674.-:294(TTG)*,	;TBMG_00252.301675.-:294(TTG)*,	;TBFG_10253.301674.-:294(TTG)*,	;TBFG_10253.301673.-:294(TTG)*,	;x.301673.-:294(TTG),	;TBSG_00255-1.301675.-:294(TTG)*,
2989	ANCHOR	9	9	8	;TBFG_12619.2941708.+:402(GTG)*,459(ATG),	;MRA_2628.2940359.+:402(GTG)*,	;Rv2600.2928391.+:402(GTG)*,	;TBXG_01361-5.1485536.-:402(GTG),459(ATG)*,	;TBMG_01372.1485424.-:402(GTG),459(ATG)*,	;TBFG_12619.2924231.+:402(GTG)*,459(ATG),	;TBFG_12619.2924231.+:402(GTG)*,459(ATG),	;x.2924230.+:402(GTG),459(ATG),	;TBSG_01382-1.1485368.-:402(GTG),459(ATG)*,
2988	ANCHOR	9	9	8	;TBFG_13542.3950383.+:6960(ATG),6999(ATG)*,	;MRA_3548.3944319.+:4638(ATG)*,4677(ATG),	;Rv3508.3936710.+:5706(ATG)*,5745(ATG),	;TBXG_03523-5.3925085.+:4446(ATG),4485(ATG)*,	;TBMG_04111.3923975.+:4446(ATG)*,4485(ATG),	;TBFG_13542.3922185.+:6969(ATG),7008(ATG)*,	;TBFG_13542.3922185.+:6969(ATG),7008(ATG)*,	;x.3922184.+:6969(ATG),7008(ATG),	;TBSG_03575-1.3920468.+:4446(ATG),4485(ATG)*,
3704	ANCHOR	9	9	8	;TBFG_11829.2046784.+:1833(ATG)*,	;MRA_1811.2048464.+:1833(ATG)*,	;Rv1798.2038532.+:1833(ATG)*,	;TBXG_02179-5.2385577.-:1833(ATG)*,	;TBMG_02198.2385695.-:1833(ATG)*,	;TBFG_11829.2027174.+:1833(ATG)*,	;TBFG_11829.2027173.+:1833(ATG)*,	;x.2027173.+:1833(ATG),	;TBSG_02209-1.2382426.-:1833(ATG)*,
3029	ANCHOR	9	9	8	;TBFG_11879.2108519.+:636(ATG)*,	;MRA_1862.2110261.+:636(ATG)*,	;Rv1851.2100329.+:636(ATG)*,	;TBXG_02125-5.2322484.-:636(ATG)*,	;TBMG_02143.2322602.-:636(ATG)*,	;TBFG_11879.2090211.+:636(ATG)*,	;TBFG_11879.2090210.+:636(ATG)*,	;x.2090210.+:636(ATG),	;TBSG_02154-1.2319333.-:636(ATG)*,
3028	ANCHOR	9	9	2	;x.668662.-:168(ATG),	;x.666744.-:168(ATG),	;x.665434.-:168(ATG),	;TBXG_03960-5.665754.-:168(ATG)*,	;TBMG_03990.665695.-:168(ATG)*,	;x.665680.-:168(ATG),	;x.665679.-:168(ATG),	;x.665679.-:168(ATG),	;x.665753.-:168(ATG),
2983	ANCHOR	9	9	8	;TBFG_11286.1413125.+:1119(GTG)*,1128(TTG),	;MRA_1268.1410668.+:1119(GTG)*,1128(TTG),	;Rv1260.1409358.+:1119(GTG)*,1128(TTG),	;TBXG_02701-5.3002705.-:1119(GTG),1128(TTG)*,	;TBMG_02721.3002933.-:1119(GTG),1128(TTG)*,	;TBFG_11286.1410097.+:1119(GTG)*,1128(TTG),	;TBFG_11286.1410096.+:1119(GTG)*,1128(TTG),	;x.1410096.+:1119(GTG),1128(TTG),	;TBSG_02735-1.2999606.-:1119(GTG),1128(TTG)*,
2982	ANCHOR	9	9	8	;TBFG_13773.4205180.-:675(ATG)*,	;MRA_3779.4200625.-:675(ATG)*,	;Rv3741c.4192179.-:675(ATG)*,	;TBXG_03756-5.4179994.-:675(ATG)*,	;TBMG_03786.4179125.-:675(ATG)*,	;TBFG_13773.4178118.-:675(ATG)*,	;TBFG_13773.4178118.-:675(ATG)*,	;x.4178117.-:675(ATG),	;TBSG_03809-1.4175728.-:675(ATG)*,
2981	ANCHOR	9	9	8	;TBFG_10336.400447.+:1167(ATG)*,	;MRA_0340.398729.+:1167(ATG)*,	;Rv0331.397367.+:1167(ATG)*,	;TBXG_00333-5.400253.+:1167(ATG)*,	;TBMG_00335.400253.+:1167(ATG)*,	;TBFG_10336.400129.+:1167(ATG)*,	;TBFG_10336.400128.+:1167(ATG)*,	;x.400128.+:1167(ATG),	;TBSG_00338-1.400253.+:1167(ATG)*,
2987	ANCHOR	9	9	8	;TBFG_10545.628790.-:879(GTG)*,	;MRA_0541.626872.-:879(GTG)*,	;Rv0534c.625562.-:879(GTG)*,	;TBXG_00537-5.625882.-:879(GTG)*,	;TBMG_00540.625911.-:792(GTG)*,	;TBFG_10545.625808.-:879(GTG)*,	;TBFG_10545.625807.-:879(GTG)*,	;x.625807.-:879(GTG),	;TBSG_00546-1.625881.-:879(GTG)*,
3022	ANCHOR	9	9	8	;TBFG_10590.680224.+:759(ATG)*,	;MRA_0586.678306.+:759(ATG)*,	;Rv0579.676996.+:759(ATG)*,	;TBXG_00582-5.677307.+:759(ATG)*,	;TBMG_00586.677248.+:759(ATG)*,	;TBFG_10590.677242.+:759(ATG)*,	;TBFG_10590.677241.+:759(ATG)*,	;x.677241.+:759(ATG),	;TBSG_00590-1.677306.+:759(ATG)*,
2985	ANCHOR	9	9	8	;TBFG_13724.4149049.+:1323(ATG),1365(GTG)*,	;MRA_3728.4144494.+:1323(ATG)*,1365(GTG),	;Rv3693.4136048.+:1323(ATG)*,1365(GTG),	;TBXG_03706-5.4123804.+:1323(ATG),1365(GTG)*,	;TBMG_03735.4122934.+:1323(ATG),1365(GTG)*,	;TBFG_13724.4121987.+:1323(ATG),1365(GTG)*,	;TBFG_13724.4121987.+:1323(ATG),1365(GTG)*,	;x.4121986.+:1323(ATG),1365(GTG),	;TBSG_03759-1.4119538.+:1323(ATG),1365(GTG)*,
2984	ANCHOR	9	9	8	;TBFG_13771.4203285.-:234(ATG)*,	;MRA_3777.4198730.-:234(ATG)*,	;Rv3739c.4190284.-:234(ATG)*,	;TBXG_03754-5.4178099.-:234(ATG)*,	;TBMG_03784.4177230.-:234(ATG)*,	;TBFG_13771.4176223.-:234(ATG)*,	;TBFG_13771.4176223.-:234(ATG)*,	;x.4176222.-:234(ATG),	;TBSG_03807-1.4173833.-:234(ATG)*,
524	ANCHOR	9	9	8	;TBFG_10433.520065.-:909(ATG)*,	;MRA_0433.518205.-:909(ATG)*,	;Rv0428c.516895.-:909(ATG)*,	;TBXG_00427-5.517155.-:909(ATG)*,	;TBMG_00429.517154.-:909(ATG)*,	;TBFG_10433.517081.-:909(ATG)*,	;TBFG_10433.517080.-:909(ATG)*,	;x.517080.-:909(ATG),	;TBSG_00432-1.517154.-:909(ATG)*,
525	ANCHOR	9	9	8	;TBFG_10258.306691.-:1485(ATG)*,	;MRA_0264.307736.-:1485(ATG)*,	;Rv0255c.306374.-:1485(ATG)*,	;TBXG_00258-5.306313.-:1485(ATG)*,	;TBMG_00257.306314.-:1485(ATG)*,	;TBFG_10258.306313.-:1485(ATG)*,	;TBFG_10258.306312.-:1485(ATG)*,	;x.306312.-:1485(ATG),	;TBSG_00260-1.306314.-:1485(ATG)*,
526	ANCHOR	9	9	8	;TBFG_12012.2232474.-:969(ATG)*,	;MRA_1992.2234120.-:969(ATG)*,	;Rv1981c.2224220.-:969(ATG)*,	;TBXG_01992-5.2198732.+:969(ATG)*,	;TBMG_02009.2198852.+:969(ATG)*,	;TBFG_12012.2213961.-:969(ATG)*,	;TBFG_12012.2213960.-:969(ATG)*,	;x.2213960.-:969(ATG),	;TBSG_02020-1.2195583.+:969(ATG)*,
527	ANCHOR	9	9	8	;TBFG_11706.1911139.+:384(ATG)*,	;MRA_1700.1917428.+:384(ATG)*,	;Rv1690.1915910.+:384(ATG)*,	;TBXG_02287-5.2506674.-:384(ATG)*,	;TBMG_02305.2506792.-:384(ATG)*,	;TBFG_11706.1906180.+:384(ATG)*,	;TBFG_11706.1906179.+:384(ATG)*,	;x.1906179.+:384(ATG),	;TBSG_02317-1.2503522.-:384(ATG)*,
520	ANCHOR	9	9	8	;TBFG_12589.2906781.-:945(TTG)*,	;MRA_2598.2905432.-:945(TTG)*,	;Rv2569c.2893464.-:945(TTG)*,	;TBXG_01391-5.1520464.+:945(TTG)*,	;TBMG_01404.1520351.+:945(TTG)*,	;TBFG_12589.2889304.-:945(TTG)*,	;TBFG_12589.2889304.-:945(TTG)*,	;x.2889303.-:945(TTG),	;TBSG_01414-1.1520295.+:945(TTG)*,
521	ANCHOR	9	9	8	;TBFG_10667.755266.+:1506(ATG)*,	;MRA_0665.752811.+:1506(ATG)*,	;Rv0654.751505.+:1506(ATG)*,	;TBXG_00658-5.752349.+:1506(ATG)*,	;TBMG_00665.752290.+:1506(ATG)*,	;TBFG_10667.752284.+:1506(ATG)*,	;TBFG_10667.752283.+:1506(ATG)*,	;x.752283.+:1506(ATG),	;TBSG_00669-1.752348.+:1506(ATG)*,
522	ANCHOR	9	9	8	;TBFG_11325.1459172.+:243(ATG)*,	;MRA_1306.1456715.+:243(ATG)*,	;Rv1298.1455405.+:243(ATG)*,	;TBXG_02662-5.2956714.-:243(ATG)*,	;TBMG_02682.2956943.-:243(ATG)*,	;TBFG_11325.1456144.+:243(ATG)*,	;TBFG_11325.1456143.+:243(ATG)*,	;x.1456143.+:243(ATG),	;TBSG_02696-1.2953616.-:243(ATG)*,
523	ANCHOR	9	9	8	;TBFG_13666.4088412.+:1776(ATG)*,	;MRA_3671.4083856.+:1776(ATG)*,	;Rv3635.4075409.+:1776(ATG)*,	;TBXG_03644-5.4061638.+:1776(ATG)*,	;TBMG_03672.4060768.+:1776(ATG)*,	;TBFG_13666.4059992.+:1776(ATG)*,	;TBFG_13666.4059992.+:1776(ATG)*,	;x.4059991.+:1776(ATG),	;TBSG_03697-1.4057372.+:1776(ATG)*,
1014	ANCHOR	9	9	8	;TBFG_12898.3205680.+:759(ATG)*,	;MRA_2909.3206143.+:759(ATG)*,	;Rv2884.3194151.+:759(ATG)*,	;TBXG_01077-5.1219789.-:759(ATG)*,	;TBMG_01087.1219677.-:759(ATG)*,	;TBFG_12898.3189709.+:759(ATG)*,	;TBFG_12898.3189709.+:759(ATG)*,	;x.3189708.+:759(ATG),	;TBSG_01096-1.1219675.-:759(ATG)*,
1015	ANCHOR	9	9	8	;TBFG_13858.4304640.-:1536(GTG)*,	;MRA_3864.4300085.-:1536(GTG)*,	;Rv3824c.4291639.-:1536(GTG)*,	;TBXG_03841-5.4279454.-:1536(GTG)*,	;TBMG_03871.4278585.-:1536(GTG)*,	;TBFG_13858.4277578.-:1536(GTG)*,	;TBFG_13858.4277578.-:1536(GTG)*,	;x.4277577.-:1536(GTG),	;TBSG_03894-1.4275189.-:1536(GTG)*,
1016	ANCHOR	9	9	8	;TBFG_10715.805223.+:654(ATG)*,	;MRA_0709.802768.+:654(ATG)*,	;Rv0701.801462.+:654(ATG)*,	;TBXG_00708-5.802305.+:654(ATG)*,	;TBMG_00714.802246.+:654(ATG)*,	;TBFG_10715.802240.+:654(ATG)*,	;TBFG_10715.802239.+:654(ATG)*,	;x.802239.+:654(ATG),	;TBSG_00719-1.802304.+:654(ATG)*,
1017	ANCHOR	9	9	8	;TBFG_12053.2275611.+:720(ATG)*,729(GTG),	;MRA_2034.2275899.+:720(ATG)*,729(GTG),	;Rv2018.2265999.+:720(ATG)*,729(GTG),	;TBXG_01951-5.2156953.-:720(ATG),729(GTG)*,	;TBMG_01967.2157073.-:720(ATG),729(GTG)*,	;TBFG_12053.2255740.+:720(ATG)*,729(GTG),	;TBFG_12053.2255739.+:720(ATG)*,729(GTG),	;x.2255739.+:720(ATG),729(GTG),	;TBSG_01978-1.2153804.-:720(ATG),729(GTG)*,
528	ANCHOR	9	9	4	;x.1181143.+:135(ATG),	;x.1178682.+:135(ATG),	;Rv1055.1177373.+:135(ATG)*,	;TBXG_02911-5.3234348.-:135(ATG)*,	;TBMG_02931.3234593.-:135(ATG)*,	;x.1178171.+:135(ATG),	;x.1178170.+:135(ATG),	;x.1178170.+:135(ATG),	;TBSG_02949-1.3231326.-:135(ATG)*,
529	ANCHOR	9	9	8	;TBFG_11035.1139269.-:981(TTG)*,	;MRA_1025.1136809.-:981(TTG)*,	;Rv1017c.1135501.-:981(TTG)*,	;TBXG_02950-5.3276221.+:981(TTG)*,	;TBMG_02970.3276466.+:981(TTG)*,	;TBFG_11035.1136297.-:981(TTG)*,	;TBFG_11035.1136296.-:981(TTG)*,	;x.1136296.-:981(TTG),	;TBSG_02990-1.3273200.+:981(TTG)*,
1012	ANCHOR	9	9	8	;TBFG_11212.1335775.+:990(ATG)*,	;MRA_1198.1333321.+:990(ATG)*,	;Rv1188.1332010.+:990(ATG)*,	;TBXG_02774-5.3080055.-:990(ATG)*,	;TBMG_02794.3080283.-:990(ATG)*,	;TBFG_11212.1332748.+:990(ATG)*,	;TBFG_11212.1332747.+:990(ATG)*,	;x.1332747.+:990(ATG),	;TBSG_02808-1.3076955.-:990(ATG)*,
1013	ANCHOR	9	9	8	;TBFG_11665.1853928.+:807(ATG)*,	;MRA_1659.1860055.+:807(ATG)*,	;Rv1648.1858537.+:807(ATG)*,	;TBXG_02327-5.2564057.-:807(ATG)*,	;TBMG_02345.2564175.-:807(ATG)*,	;TBFG_11665.1848968.+:807(ATG)*,	;TBFG_11665.1848967.+:807(ATG)*,	;x.1848967.+:807(ATG),	;TBSG_02357-1.2560848.-:807(ATG)*,
1234	ANCHOR	9	9	8	;TBFG_10725.812567.+:2364(ATG)*,	;MRA_0719.810004.+:2364(ATG)*,	;Rv0711.808698.+:2364(ATG)*,	;TBXG_00718-5.809703.+:2364(ATG)*,	;TBMG_00725.809698.+:2364(ATG)*,	;TBFG_10725.809584.+:2364(ATG)*,	;TBFG_10725.809583.+:2364(ATG)*,	;x.809583.+:2364(ATG),	;TBSG_00729-1.809702.+:2364(ATG)*,
1235	ANCHOR	9	9	8	;TBFG_13285.3648053.-:1041(GTG)*,	;MRA_3297.3647058.-:1041(GTG)*,	;Rv3256c.3636275.-:1041(GTG)*,	;TBXG_03284-5.3635508.-:1041(GTG)*,	;TBMG_03304.3634395.-:1041(GTG)*,	;TBFG_13285.3630197.-:1041(GTG)*,	;TBFG_13285.3630197.-:1041(GTG)*,	;x.3630196.-:1041(GTG),	;TBSG_03327-1.3631129.-:1041(GTG)*,
1236	ANCHOR	9	9	8	;TBFG_11915.2145606.+:1143(TTG)*,	;MRA_1898.2147332.+:1143(TTG)*,	;Rv1887.2137400.+:1143(TTG)*,	;TBXG_02089-5.2285396.-:1143(TTG)*,	;TBMG_02107.2285515.-:1143(TTG)*,	;TBFG_11915.2127298.+:1143(TTG)*,	;TBFG_11915.2127297.+:1143(TTG)*,	;x.2127297.+:1143(TTG),	;TBSG_02118-1.2282246.-:1143(TTG)*,
1237	ANCHOR	9	9	8	;TBFG_10244.290130.-:843(GTG)*,	;MRA_0250.291174.-:843(GTG)*,	;Rv0241c.289812.-:843(GTG)*,	;TBXG_00244-5.289752.-:843(GTG)*,	;TBMG_00243.289753.-:843(GTG)*,	;TBFG_10244.289752.-:843(GTG)*,	;TBFG_10244.289751.-:843(GTG)*,	;x.289751.-:843(GTG),	;TBSG_00246-1.289753.-:843(GTG)*,
1230	ANCHOR	9	9	8	;TBFG_13741.4165219.-:1266(GTG)*,	;MRA_3746.4160664.-:1266(GTG)*,	;Rv3709c.4152218.-:1266(GTG)*,	;TBXG_03724-5.4139974.-:1266(GTG)*,	;TBMG_03753.4139104.-:1266(GTG)*,	;TBFG_13741.4138157.-:1266(GTG)*,	;TBFG_13741.4138157.-:1266(GTG)*,	;x.4138156.-:1266(GTG),	;TBSG_03777-1.4135708.-:1266(GTG)*,
1231	ANCHOR	9	9	8	;TBFG_13685.4108002.-:300(GTG)*,543(ATG),	;MRA_3690.4103447.-:300(GTG),543(ATG)*,	;Rv3655c.4094923.-:378(GTG)*,621(ATG),	;TBXG_03666-5.4082586.-:300(GTG)*,543(ATG),	;TBMG_03695.4081716.-:300(GTG)*,543(ATG),	;TBFG_13685.4080940.-:300(GTG)*,543(ATG),	;TBFG_13685.4080940.-:300(GTG)*,543(ATG),	;x.4080939.-:300(GTG),543(ATG),	;TBSG_03719-1.4078320.-:300(GTG)*,543(ATG),
1232	ANCHOR	9	9	8	;TBFG_11092.1201926.-:1218(ATG)*,	;MRA_1084.1199465.-:1218(ATG)*,	;Rv1074c.1198156.-:1218(ATG)*,	;TBXG_02893-5.3213569.+:1218(ATG)*,	;TBMG_02913.3213814.+:1218(ATG)*,	;TBFG_11092.1198953.-:1218(ATG)*,	;TBFG_11092.1198952.-:1218(ATG)*,	;x.1198952.-:1218(ATG),	;TBSG_02929-1.3210547.+:1218(ATG)*,
1233	ANCHOR	9	9	8	;TBFG_12254.2510733.+:846(ATG)*,	;MRA_2243.2508489.+:846(ATG)*,	;Rv2225.2498587.+:846(ATG)*,	;TBXG_01737-5.1918122.-:846(ATG)*,	;TBMG_01755.1918004.-:846(ATG)*,	;TBFG_12254.2491698.+:846(ATG)*,	;TBFG_12254.2491698.+:846(ATG)*,	;x.2491697.+:846(ATG),	;TBSG_01766-1.1917892.-:846(ATG)*,
3957	ANCHOR	9	9	8	;TBFG_12525.2831789.-:657(ATG)*,	;MRA_2529.2830439.-:657(ATG)*,	;Rv2503c.2818471.-:657(ATG)*,	;TBXG_01455-5.1595456.+:657(ATG)*,	;TBMG_01468.1595343.+:657(ATG)*,	;TBFG_12525.2814312.-:657(ATG)*,	;TBFG_12525.2814312.-:657(ATG)*,	;x.2814311.-:657(ATG),	;TBSG_01479-1.1595287.+:657(ATG)*,
1238	ANCHOR	9	9	8	;TBFG_11869.2097877.-:1038(ATG)*,	;MRA_1852.2099613.-:1038(ATG)*,	;Rv1841c.2089681.-:1038(ATG)*,	;TBXG_02135-5.2333126.+:1038(ATG)*,	;TBMG_02153.2333244.+:1038(ATG)*,	;TBFG_11869.2079569.-:1038(ATG)*,	;TBFG_11869.2079568.-:1038(ATG)*,	;x.2079568.-:1038(ATG),	;TBSG_02164-1.2329975.+:1038(ATG)*,
1239	ANCHOR	9	9	8	;TBFG_11185.1290784.+:426(ATG)*,	;MRA_1171.1288330.+:426(ATG)*,	;Rv1160.1287020.+:426(ATG)*,	;TBXG_02801-5.3124984.-:426(ATG)*,	;TBMG_02821.3125214.-:426(ATG)*,	;TBFG_11185.1287757.+:426(ATG)*,	;TBFG_11185.1287756.+:426(ATG)*,	;x.1287756.+:426(ATG),	;TBSG_02835-1.3121946.-:426(ATG)*,
3956	ANCHOR	9	9	8	;TBFG_10623.710157.+:606(GTG)*,	;MRA_0621.708239.+:606(GTG)*,	;Rv0612.706929.+:606(GTG)*,	;TBXG_00615-5.707240.+:606(GTG)*,	;TBMG_00620.707181.+:606(GTG)*,	;TBFG_10623.707175.+:606(GTG)*,	;TBFG_10623.707174.+:606(GTG)*,	;x.707174.+:606(GTG),	;TBSG_00624-1.707239.+:606(GTG)*,
2526	ANCHOR	9	9	8	;TBFG_11491.1656153.+:801(ATG)*,	;MRA_1472.1653033.+:801(ATG)*,	;Rv1463.1651516.+:801(ATG)*,	;TBXG_02498-5.2761833.-:801(ATG)*,	;TBMG_02519.2761950.-:801(ATG)*,	;TBFG_11491.1651193.+:801(ATG)*,	;TBFG_11491.1651192.+:801(ATG)*,	;x.1651192.+:801(ATG),	;TBSG_02530-1.2758623.-:801(ATG)*,
3955	ANCHOR	9	9	8	;TBFG_12684.2997712.+:471(GTG)*,	;MRA_2697.2997721.+:471(GTG)*,	;Rv2669.2985753.+:471(GTG)*,	;TBXG_01295-5.1429532.-:471(GTG)*,	;TBMG_01304.1429420.-:471(GTG)*,	;TBFG_12684.2980235.+:471(GTG)*,	;TBFG_12684.2980235.+:471(GTG)*,	;x.2980234.+:471(GTG),	;TBSG_01315-1.1429364.-:471(GTG)*,
3954	ANCHOR	9	9	8	;TBFG_10967.1064401.+:2316(ATG)*,	;MRA_0956.1061883.+:2316(ATG)*,	;Rv0949.1060575.+:2316(ATG)*,	;TBXG_03020-5.3351156.-:2316(ATG)*,	;TBMG_03039.3351402.-:2316(ATG)*,	;TBFG_10967.1061428.+:2316(ATG)*,	;TBFG_10967.1061427.+:2316(ATG)*,	;x.1061427.+:2316(ATG),	;TBSG_03060-1.3348135.-:2316(ATG)*,
3167	ANCHOR	9	9	8	;TBFG_13468.3863005.-:846(GTG)*,	;MRA_3472.3857972.-:846(GTG)*,	;Rv3431c.3849294.-:846(GTG)*,	;TBXG_03453-5.3840222.-:846(GTG)*,	;TBMG_03479.3839112.-:846(GTG)*,	;TBFG_13468.3834799.-:846(GTG)*,	;TBFG_13468.3834799.-:846(GTG)*,	;x.3834798.-:846(GTG),	;TBSG_03501-1.3835614.-:846(GTG)*,
438	ANCHOR	9	9	8	;TBFG_11718.1924360.-:591(GTG),702(ATG)*,	;MRA_1712.1930649.-:591(GTG)*,702(ATG),	;Rv1703c.1929131.-:591(GTG)*,702(ATG),	;TBXG_02275-5.2493453.+:591(GTG),702(ATG)*,	;TBMG_02293.2493571.+:591(GTG),702(ATG)*,	;TBFG_11718.1919401.-:591(GTG),702(ATG)*,	;TBFG_11718.1919400.-:591(GTG),702(ATG)*,	;x.1919400.-:591(GTG),702(ATG),	;TBSG_02305-1.2490301.+:591(GTG),702(ATG)*,
439	ANCHOR	9	9	8	;TBFG_12098.2331781.-:3585(GTG)*,	;MRA_2075.2327069.-:3585(GTG)*,	;Rv2062c.2317169.-:3585(GTG)*,	;TBXG_01905-5.2099419.+:3585(GTG)*,	;TBMG_01920.2099541.+:3585(GTG)*,	;TBFG_12098.2311913.-:3585(GTG)*,	;TBFG_12098.2311913.-:3585(GTG)*,	;x.2311912.-:3585(GTG),	;TBSG_01933-1.2097631.+:3585(GTG)*,
436	ANCHOR	9	9	8	;TBFG_13373.3739803.+:1350(ATG)*,	;MRA_3381.3738317.+:1350(ATG)*,	;Rv3340.3727476.+:1350(ATG)*,	;TBXG_03369-5.3724498.+:1350(ATG)*,	;TBMG_03389.3723385.+:1350(ATG)*,	;TBFG_13373.3719129.+:1350(ATG)*,	;TBFG_13373.3719129.+:1350(ATG)*,	;x.3719128.+:1350(ATG),	;TBSG_03412-1.3720119.+:1350(ATG)*,
437	ANCHOR	9	9	8	;TBFG_11651.1835963.-:1671(ATG),1698(ATG)*,	;MRA_1645.1842090.-:1671(ATG)*,1698(ATG),	;Rv1635c.1840572.-:1671(ATG)*,1698(ATG),	;TBXG_02341-5.2582022.+:1671(ATG),1698(ATG)*,	;TBMG_02359.2582140.+:1671(ATG),1698(ATG)*,	;TBFG_11651.1831003.-:1671(ATG),1698(ATG)*,	;TBFG_11651.1831002.-:1671(ATG),1698(ATG)*,	;x.1831002.-:1671(ATG),1698(ATG),	;TBSG_02371-1.2578813.+:1671(ATG),1698(ATG)*,
434	ANCHOR	9	9	8	;TBFG_11742.1947627.-:711(GTG)*,	;MRA_1735.1952559.-:711(GTG)*,	;Rv1725c.1951041.-:711(GTG)*,	;TBXG_02253-5.2471543.+:711(GTG)*,	;TBMG_02271.2471662.+:711(GTG)*,	;TBFG_11742.1941310.-:711(GTG)*,	;TBFG_11742.1941309.-:711(GTG)*,	;x.1941309.-:711(GTG),	;TBSG_02283-1.2468392.+:711(GTG)*,
435	ANCHOR	9	9	8	;TBFG_11533.1698460.+:900(ATG)*,	;MRA_1513.1695340.+:900(ATG)*,	;Rv1502.1693823.+:900(ATG)*,	;TBXG_02456-5.2719526.-:900(ATG)*,	;TBMG_02477.2719643.-:900(ATG)*,	;TBFG_11533.1693500.+:900(ATG)*,	;TBFG_11533.1693499.+:900(ATG)*,	;x.1693499.+:900(ATG),	;TBSG_02488-1.2716316.-:900(ATG)*,
432	ANCHOR	9	9	8	;TBFG_11793.2006082.-:216(TTG)*,	;MRA_1781.2009074.-:216(TTG)*,	;Rv1765A.1999142.-:216(TTG)*,	;TBXG_02212-5.2424967.+:216(TTG)*,	;TBMG_02230.2425086.+:216(TTG)*,	;TBFG_11793.1987784.-:216(TTG)*,	;TBFG_11793.1987783.-:216(TTG)*,	;x.1987783.-:216(TTG),	;TBSG_02243-1.2421816.+:216(TTG)*,
433	ANCHOR	9	9	8	;TBFG_13361.3728035.+:1317(TTG)*,	;MRA_3371.3726549.+:1317(TTG)*,	;Rv3329.3715708.+:1317(TTG)*,	;TBXG_03358-5.3712730.+:1317(TTG)*,	;TBMG_03378.3711617.+:1317(TTG)*,	;TBFG_13361.3707361.+:1317(TTG)*,	;TBFG_13361.3707361.+:1317(TTG)*,	;x.3707360.+:1317(TTG),	;TBSG_03401-1.3708351.+:1317(TTG)*,
430	ANCHOR	9	9	8	;TBFG_13262.3621559.-:591(GTG),603(GTG)*,	;MRA_3274.3620564.-:591(GTG)*,603(GTG),	;Rv3233c.3609781.-:591(GTG)*,603(GTG),	;TBXG_04037-5.3609014.-:591(GTG)*,603(GTG),	;TBMG_03281.3607901.-:591(GTG),603(GTG)*,	;TBFG_13262.3603703.-:591(GTG),603(GTG)*,	;TBFG_13262.3603703.-:591(GTG),603(GTG)*,	;x.3603702.-:591(GTG),603(GTG),	;TBSG_03304-1.3604635.-:591(GTG),603(GTG)*,
431	ANCHOR	9	9	8	;TBFG_13568.3986373.-:912(ATG)*,	;MRA_3574.3982255.-:912(ATG)*,	;Rv3535c.3973589.-:912(ATG)*,	;TBXG_03550-5.3959821.-:912(ATG)*,	;TBMG_03575.3959062.-:912(ATG)*,	;TBFG_13568.3958175.-:912(ATG)*,	;TBFG_13568.3958175.-:912(ATG)*,	;x.3958174.-:912(ATG),	;TBSG_03601-1.3955555.-:912(ATG)*,
3809	ANCHOR	9	9	8	;TBFG_12743.3054973.+:477(ATG)*,	;MRA_2756A.3054986.+:477(ATG)*,	;Rv2730.3043018.+:477(ATG)*,	;TBXG_01236-5.1372110.-:477(ATG)*,	;TBMG_01245.1371998.-:477(ATG)*,	;TBFG_12743.3037496.+:477(ATG)*,	;TBFG_12743.3037496.+:477(ATG)*,	;x.3037495.+:477(ATG),	;TBSG_01256-1.1371942.-:477(ATG)*,
3808	ANCHOR	9	9	6	;TBFG_10261.310254.-:333(GTG)*,	;x.311299.-:333(GTG),	;x.309937.-:333(GTG),	;TBXG_00260-5.309876.-:333(GTG)*,	;TBMG_00259.309877.-:333(GTG)*,	;TBFG_10261.309876.-:333(GTG)*,	;TBFG_10261.309875.-:333(GTG)*,	;x.309875.-:333(GTG),	;TBSG_00263-1.309877.-:333(GTG)*,
3805	ANCHOR	9	9	8	;TBFG_13895.4344498.-:4584(ATG)*,	;MRA_3899.4339944.-:4584(ATG)*,	;Rv3859c.4331498.-:4584(ATG)*,	;TBXG_03879-5.4319313.-:4584(ATG)*,	;TBMG_03908.4318444.-:4584(ATG)*,	;TBFG_13895.4317437.-:4584(ATG)*,	;TBFG_13895.4317437.-:4584(ATG)*,	;x.4317436.-:4584(ATG),	;TBSG_03932-1.4315048.-:4584(ATG)*,
3804	ANCHOR	9	9	8	;TBFG_11705.1910105.+:1275(ATG)*,	;MRA_1699.1916394.+:1275(ATG)*,	;Rv1689.1914876.+:1275(ATG)*,	;TBXG_02288-5.2507708.-:1275(ATG)*,	;TBMG_02306.2507826.-:1275(ATG)*,	;TBFG_11705.1905146.+:1275(ATG)*,	;TBFG_11705.1905145.+:1275(ATG)*,	;x.1905145.+:1275(ATG),	;TBSG_02318-1.2504556.-:1275(ATG)*,
3807	ANCHOR	9	9	8	;TBFG_10204.238710.-:2901(ATG)*,	;MRA_0210.239754.-:2901(ATG)*,	;Rv0202c.238392.-:2901(ATG)*,	;TBXG_00204-5.238331.-:2901(ATG)*,	;TBMG_00203.238333.-:2901(ATG)*,	;TBFG_10204.238331.-:2901(ATG)*,	;TBFG_10204.238331.-:2901(ATG)*,	;x.238331.-:2901(ATG),	;TBSG_00205-1.238332.-:2901(ATG)*,
3806	ANCHOR	9	9	8	;TBFG_10899.984334.+:285(GTG)*,	;MRA_0889.981816.+:285(GTG)*,	;Rv0882.980509.+:285(GTG)*,	;TBXG_03087-5.3431223.-:285(GTG)*,	;TBMG_03108.3431470.-:285(GTG)*,	;TBFG_10899.981361.+:285(GTG)*,	;TBFG_10899.981360.+:285(GTG)*,	;x.981360.+:285(GTG),	;TBSG_03128-1.3428202.-:285(GTG)*,
3801	ANCHOR	9	9	8	;TBFG_11848.2069430.-:1497(ATG),1557(GTG)*,	;MRA_1830.2071110.-:1497(ATG)*,1557(GTG),	;Rv1818c.2061178.-:1497(ATG)*,1557(GTG),	;TBXG_02158-5.2361573.+:1497(ATG),1557(GTG)*,	;TBMG_04052.2361691.+:1497(ATG),1557(GTG)*,	;TBFG_11848.2051178.-:1497(ATG),1557(GTG)*,	;TBFG_11848.2051177.-:1497(ATG),1557(GTG)*,	;x.2051177.-:1497(ATG),1557(GTG),	;TBSG_02187-1.2358422.+:1497(ATG),1557(GTG)*,
3800	ANCHOR	9	9	8	;TBFG_11476.1631321.-:1122(ATG)*,	;MRA_1457.1628269.-:1122(ATG)*,	;Rv1448c.1626959.-:1122(ATG)*,	;TBXG_02513-5.2786551.+:1122(ATG)*,	;TBMG_02533.2786782.+:1122(ATG)*,	;TBFG_11476.1626361.-:1122(ATG)*,	;TBFG_11476.1626360.-:1122(ATG)*,	;x.1626360.-:1122(ATG),	;TBSG_02545-1.2783455.+:1122(ATG)*,
3803	ANCHOR	9	9	8	;TBFG_13652.4073651.-:1242(ATG)*,	;MRA_3657.4069095.-:1242(ATG)*,	;Rv3621c.4060648.-:1242(ATG)*,	;TBXG_03630-5.4046877.-:1242(ATG)*,	;TBMG_03658.4046007.-:1242(ATG)*,	;TBFG_13652.4045231.-:1242(ATG)*,	;TBFG_13652.4045231.-:1242(ATG)*,	;x.4045230.-:1242(ATG),	;TBSG_03683-1.4042611.-:1242(ATG)*,
3802	ANCHOR	9	9	8	;TBFG_12690.3003088.-:753(ATG)*,	;MRA_2703.3003152.-:753(ATG)*,	;Rv2675c.2991184.-:753(ATG)*,	;TBXG_01289-5.1424046.+:753(ATG)*,	;TBMG_01298.1423934.+:753(ATG)*,	;TBFG_12690.2985611.-:753(ATG)*,	;TBFG_12690.2985611.-:753(ATG)*,	;x.2985610.-:753(ATG),	;TBSG_01309-1.1423878.+:753(ATG)*,
2864	ANCHOR	9	9	8	;TBFG_11927.2153464.+:309(GTG)*,	;MRA_1909A.2155180.+:309(GTG)*,	;Rv1898.2145248.+:309(GTG)*,	;TBXG_02076-5.2277538.-:309(GTG)*,	;TBMG_02094.2277657.-:309(GTG)*,	;TBFG_11927.2135156.+:309(GTG)*,	;TBFG_11927.2135155.+:309(GTG)*,	;x.2135155.+:309(GTG),	;TBSG_02105-1.2274388.-:309(GTG)*,
2481	ANCHOR	9	9	8	;TBFG_13082.3442474.+:324(TTG)*,	;MRA_3098.3442866.+:324(TTG)*,	;Rv3065.3430710.+:324(TTG)*,	;TBXG_00894-5.983071.-:324(TTG)*,	;TBMG_00902.983066.-:324(TTG)*,	;TBFG_13082.3425976.+:324(TTG)*,	;TBFG_13082.3425976.+:324(TTG)*,	;x.3425975.+:324(TTG),	;TBSG_00908-1.983069.-:324(TTG)*,
2865	ANCHOR	9	9	8	;TBFG_10923.1012763.+:732(ATG)*,	;MRA_0912.1010245.+:732(ATG)*,	;Rv0905.1008938.+:732(ATG)*,	;TBXG_03063-5.3402794.-:732(ATG)*,	;TBMG_03084.3403040.-:732(ATG)*,	;TBFG_10923.1009790.+:732(ATG)*,	;TBFG_10923.1009789.+:732(ATG)*,	;x.1009789.+:732(ATG),	;TBSG_03104-1.3399773.-:732(ATG)*,
1967	ANCHOR	9	9	5	;x.2359303.+:306(GTG),	;MRA_2101.2353232.+:306(GTG)*,	;Rv2085.2343332.+:306(GTG)*,	;TBXG_01880-5.2073243.-:306(GTG)*,	;TBMG_01896.2073353.-:306(GTG)*,	;x.2338077.+:306(GTG),	;x.2338077.+:306(GTG),	;x.2338076.+:306(GTG),	;TBSG_01908-1.2071456.-:306(GTG)*,
2868	ANCHOR	9	9	8	;TBFG_10328.393660.-:672(ATG)*,	;MRA_0332.391942.-:672(ATG)*,	;Rv0323c.390580.-:672(ATG)*,	;TBXG_00326-5.393466.-:672(ATG)*,	;TBMG_00327.393466.-:672(ATG)*,	;TBFG_10328.393342.-:672(ATG)*,	;TBFG_10328.393341.-:672(ATG)*,	;x.393341.-:672(ATG),	;TBSG_00330.1.393466.-:672(ATG)*,
2742	ANCHOR	9	9	8	;TBFG_11609.1789388.-:711(ATG)*,	;MRA_1603.1795515.-:711(ATG)*,	;Rv1593c.1793997.-:711(ATG)*,	;TBXG_02383-5.2628598.+:711(ATG)*,	;TBMG_02401.2628715.+:711(ATG)*,	;TBFG_11609.1784428.-:711(ATG)*,	;TBFG_11609.1784427.-:711(ATG)*,	;x.1784427.-:711(ATG),	;TBSG_02413-1.2625388.+:711(ATG)*,
3162	ANCHOR	9	9	8	;TBFG_10583.669079.-:1392(ATG)*,	;MRA_0580.667161.-:1392(ATG)*,	;Rv0573c.665851.-:1392(ATG)*,	;TBXG_00575-5.666171.-:1392(ATG)*,	;TBMG_00578.666112.-:1392(ATG)*,	;TBFG_10583.666097.-:1392(ATG)*,	;TBFG_10583.666096.-:1392(ATG)*,	;x.666096.-:1392(ATG),	;TBSG_00584-1.666170.-:1392(ATG)*,
2869	ANCHOR	9	9	8	;TBFG_12489.2781533.-:807(GTG)*,	;MRA_2490.2778827.-:807(GTG)*,	;Rv2464c.2766859.-:807(GTG)*,	;TBXG_01495-5.1646935.+:807(GTG)*,	;TBMG_01509.1646820.+:807(GTG)*,	;TBFG_12489.2762835.-:807(GTG)*,	;TBFG_12489.2762835.-:807(GTG)*,	;x.2762834.-:807(GTG),	;TBSG_01519-1.1646764.+:807(GTG)*,
139-5	ANCHOR	9	9	8	;TBFG_11221.1344719.+:120(ATG),297(ATG)*,	;MRA_1206.1342265.+:120(ATG),297(ATG)*,	;Rv1197.1340955.+:120(ATG),297(ATG)*,	;TBXG_02765-5.3071110.-:120(ATG),297(ATG)*,	;TBMG_02785.3071338.-:120(ATG),297(ATG)*,	;TBFG_11221.1341693.+:120(ATG),297(ATG)*,	;TBFG_11221.1341692.+:120(ATG),297(ATG)*,	;x.1341692.+:120(ATG),297(ATG),	;TBSG_02799-1.3068010.-:120(ATG),297(ATG)*,
139-4	ANCHOR	9	9	8	;TBFG_13651.4073298.-:120(ATG),297(ATG)*,	;MRA_3656.4068742.-:120(ATG),297(ATG)*,	;Rv3620c.4060295.-:120(ATG),297(ATG)*,	;TBXG_03629-5.4046524.-:120(ATG),297(ATG)*,	;TBMG_03657.4045654.-:120(ATG),297(ATG)*,	;TBFG_13651.4044878.-:120(ATG),297(ATG)*,	;TBFG_13651.4044878.-:120(ATG),297(ATG)*,	;x.4044877.-:120(ATG),297(ATG),	;TBSG_03682-1.4042258.-:120(ATG),297(ATG)*,
139-3	ANCHOR	9	9	8	;TBFG_11056.1164623.-:120(ATG),297(ATG)*,	;MRA_1046.1162163.-:120(ATG),297(ATG)*,	;Rv1038c.1160855.-:120(ATG),297(ATG)*,	;TBXG_02929-5.3250868.+:120(ATG),297(ATG)*,	;TBMG_02949.3251113.+:120(ATG),297(ATG)*,	;TBFG_11056.1161651.-:120(ATG),297(ATG)*,	;TBFG_11056.1161650.-:120(ATG),297(ATG)*,	;x.1161650.-:120(ATG),297(ATG),	;TBSG_02968-1.3247846.+:120(ATG),297(ATG)*,
139-2	ANCHOR	9	9	8	;TBFG_12371.2637020.-:120(ATG),297(ATG)*,	;MRA_2367.2636127.-:120(ATG),297(ATG)*,	;Rv2347c.2626223.-:120(ATG),297(ATG)*,	;TBXG_01616-5.1790484.+:120(ATG),297(ATG)*,	;TBMG_01631.1790368.+:120(ATG),297(ATG)*,	;TBFG_12371.2619344.-:120(ATG),297(ATG)*,	;TBFG_12371.2619344.-:120(ATG),297(ATG)*,	;x.2619343.-:120(ATG),297(ATG),	;TBSG_01640-1.1790255.+:120(ATG),297(ATG)*,
139-1	ANCHOR	9	9	2	;x.2038895.+:120(ATG),	;x.2040575.+:120(ATG),	;x.2030643.+:120(ATG),	;x.2393466.-:120(ATG),	;TBMG_04053.2393584.-:120(ATG)*,	;x.2019285.+:120(ATG),	;x.2019284.+:120(ATG),	;x.2019284.+:120(ATG),	;TBSG_02215-1.2390315.-:120(ATG)*,
1960	ANCHOR	9	9	8	;TBFG_10535.619367.+:1389(ATG)*,	;MRA_0531.617533.+:1389(ATG)*,	;Rv0524.616223.+:1389(ATG)*,	;TBXG_00528-5.616459.+:1389(ATG)*,	;TBMG_00531.616402.+:1389(ATG)*,	;TBFG_10535.616385.+:1389(ATG)*,	;TBFG_10535.616384.+:1389(ATG)*,	;x.616384.+:1389(ATG),	;TBSG_00536-1.616458.+:1389(ATG)*,
714-1	ANCHOR	9	9	8	;TBFG_13513.3907960.+:1179(GTG)*,1182(GTG),	;MRA_3518.3904284.+:1179(GTG),1182(GTG)*,	;Rv3478.3895607.+:1179(GTG),1182(GTG)*,	;TBXG_03495-5.3885176.+:1179(GTG),1182(GTG)*,	;TBMG_03524.3884066.+:1179(GTG),1182(GTG)*,	;TBFG_13513.3879753.+:1179(GTG)*,1182(GTG),	;TBFG_13513.3879753.+:1179(GTG)*,1182(GTG),	;x.3879752.+:1179(GTG),1182(GTG),	;TBSG_03546-1.3880568.+:1179(GTG),1182(GTG)*,
3314	ANCHOR	9	9	8	;TBFG_13201.3562030.+:1290(GTG),1365(ATG)*,	;MRA_3213.3561063.+:1290(GTG)*,1365(ATG),	;Rv3179.3548907.+:1290(GTG)*,1365(ATG),	;TBXG_03203-5.3550843.+:1290(GTG),1365(ATG)*,	;TBMG_03223.3549730.+:1290(GTG),1365(ATG)*,	;TBFG_13201.3545532.+:1290(GTG),1365(ATG)*,	;TBFG_13201.3545532.+:1290(GTG),1365(ATG)*,	;x.3545531.+:1290(GTG),1365(ATG),	;TBSG_03245-1.3546464.+:1290(GTG),1365(ATG)*,
3163	ANCHOR	9	9	8	;TBFG_10186.216540.+:510(GTG)*,	;MRA_0193.217584.+:510(GTG)*,	;Rv0185.216224.+:510(GTG)*,	;TBXG_00187-5.216161.+:510(GTG)*,	;TBMG_00186.216163.+:510(GTG)*,	;TBFG_10186.216161.+:510(GTG)*,	;TBFG_10186.216161.+:510(GTG)*,	;x.216161.+:510(GTG),	;TBSG_00188-1.216162.+:510(GTG)*,
4076	ANCHOR	9	9	8	;TBFG_10675.759530.-:369(TTG)*,	;MRA_0672.757075.-:369(TTG)*,	;Rv0662c.755769.-:369(TTG)*,	;TBXG_00666-5.756613.-:369(TTG)*,	;TBMG_00673.756554.-:369(TTG)*,	;TBFG_10675.756548.-:369(TTG)*,	;TBFG_10675.756547.-:369(TTG)*,	;x.756547.-:369(TTG),	;TBSG_00677-1.756612.-:369(TTG)*,
4131	ANCHOR	9	9	8	;TBFG_13235.3598598.+:561(GTG)*,	;MRA_3248.3597616.+:561(GTG)*,	;Rv3209.3586834.+:561(GTG)*,	;TBXG_03235-5.3586053.+:561(GTG)*,	;TBMG_03254.3584940.+:561(GTG)*,	;TBFG_13235.3580742.+:561(GTG)*,	;TBFG_13235.3580742.+:561(GTG)*,	;x.3580741.+:561(GTG),	;TBSG_03277-1.3581674.+:561(GTG)*,
3225	ANCHOR	9	9	8	;TBFG_10502.586846.-:990(GTG)*,	;MRA_0500.585011.-:990(GTG)*,	;Rv0493c.583701.-:990(GTG)*,	;TBXG_00495-5.583937.-:990(GTG)*,	;TBMG_00498.583880.-:990(GTG)*,	;TBFG_10502.583863.-:990(GTG)*,	;TBFG_10502.583862.-:990(GTG)*,	;x.583862.-:990(GTG),	;TBSG_00503-1.583936.-:990(GTG)*,
3060	ANCHOR	9	9	8	;TBFG_12607.2927332.-:1722(GTG)*,	;MRA_2616.2925983.-:1722(GTG)*,	;Rv2587c.2914015.-:1722(GTG)*,	;TBXG_01373-5.1499912.+:1722(GTG)*,	;TBMG_01386.1499800.+:1722(GTG)*,	;TBFG_12607.2909855.-:1722(GTG)*,	;TBFG_12607.2909855.-:1722(GTG)*,	;x.2909854.-:1722(GTG),	;TBSG_01396-1.1499744.+:1722(GTG)*,
995	ANCHOR	9	9	2	;x.68683.+:162(GTG),	;x.69937.+:162(GTG),	;x.68579.+:162(GTG),	;TBXG_03944-5.68680.+:162(GTG)*,	;TBMG_03974.68682.+:162(GTG)*,	;x.68681.+:162(GTG),	;x.68681.+:162(GTG),	;x.68681.+:162(GTG),	;x.68681.+:162(GTG),
3065	ANCHOR	9	9	8	;TBFG_11047.1157495.+:1716(ATG)*,	;MRA_1037.1155035.+:1716(ATG)*,	;Rv1029.1153727.+:1716(ATG)*,	;TBXG_02938-5.3257996.-:1716(ATG)*,	;TBMG_02958.3258240.-:1716(ATG)*,	;TBFG_11047.1154523.+:1716(ATG)*,	;TBFG_11047.1154522.+:1716(ATG)*,	;x.1154522.+:1716(ATG),	;TBSG_02977-1.3254974.-:1716(ATG)*,
2465	ANCHOR	9	9	8	;TBFG_12887.3195355.+:444(ATG)*,	;MRA_2896.3195817.+:444(ATG)*,	;Rv2872.3183825.+:444(ATG)*,	;TBXG_01088-5.1230114.-:444(ATG)*,	;TBMG_04014.1230002.-:444(ATG)*,	;TBFG_12887.3179384.+:444(ATG)*,	;TBFG_12887.3179384.+:444(ATG)*,	;x.3179383.+:444(ATG),	;TBSG_01107-1.1230000.-:444(ATG)*,
3064	ANCHOR	9	9	8	;TBFG_13315.3679884.-:786(GTG)*,	;MRA_3327.3678952.-:786(GTG)*,	;Rv3286c.3668169.-:786(GTG)*,	;TBXG_03314-5.3667339.-:786(GTG)*,	;TBMG_03334.3666226.-:786(GTG)*,	;TBFG_13315.3662028.-:786(GTG)*,	;TBFG_13315.3662028.-:786(GTG)*,	;x.3662027.-:786(GTG),	;TBSG_03357-1.3662960.-:786(GTG)*,
2466	ANCHOR	9	9	8	;TBFG_11370.1513232.+:780(GTG)*,	;MRA_1348.1508844.+:780(GTG)*,	;Rv1340.1507534.+:780(GTG)*,	;TBXG_02618-5.2904584.-:780(GTG)*,	;TBMG_02638.2904813.-:780(GTG)*,	;TBFG_11370.1508273.+:780(GTG)*,	;TBFG_11370.1508272.+:780(GTG)*,	;x.1508272.+:780(GTG),	;TBSG_02652-1.2901487.-:780(GTG)*,
3161	ANCHOR	9	9	8	;TBFG_10710.800692.+:1413(ATG)*,	;MRA_0704.798237.+:1413(ATG)*,	;Rv0696.796931.+:1413(ATG)*,	;TBXG_00702-5.797774.+:1413(ATG)*,	;TBMG_00709.797715.+:1413(ATG)*,	;TBFG_10710.797709.+:1413(ATG)*,	;TBFG_10710.797708.+:1413(ATG)*,	;x.797708.+:1413(ATG),	;TBSG_00713-1.797773.+:1413(ATG)*,
3592-1	ANCHOR	9	9	7	;TBFG_11060.1168860.-:408(GTG)*,	;MRA_1051.1166400.-:408(GTG)*,	;Rv1042c.1165092.-:408(GTG)*,	;x.3246631.+:408(GTG),	;TBMG_04083.3246876.+:408(GTG)*,	;TBFG_11060.1165888.-:408(GTG)*,	;TBFG_11060.1165887.-:408(GTG)*,	;x.1165887.-:408(GTG),	;TBSG_02964-1.3243609.+:408(GTG)*,
3592-2	ANCHOR	9	9	2	;x.1282064.+:408(GTG),	;MRA_1159.1279610.+:408(GTG)*,	;Rv1149.1278300.+:408(GTG)*,	;x.3133704.-:408(GTG),	;x.3133934.-:408(GTG),	;x.1279037.+:408(GTG),	;x.1279036.+:408(GTG),	;x.1279036.+:408(GTG),	;x.3130666.-:408(GTG),
2467	ANCHOR	9	9	2	;x.1020646.-:396(TTG),	;x.1018128.-:396(TTG),	;x.1016820.-:396(TTG),	;TBXG_04028-5.3394911.+:396(TTG)*,	;TBMG_04093.3395157.+:396(TTG)*,	;x.1017673.-:396(TTG),	;x.1017672.-:396(TTG),	;x.1017672.-:396(TTG),	;x.3391890.+:396(TTG),
238	ANCHOR	9	9	8	;TBFG_10779.860550.-:1356(ATG)*,	;MRA_0773.857988.-:1356(ATG)*,	;Rv0764c.856682.-:1356(ATG)*,	;TBXG_00772-5.857885.-:1356(ATG)*,	;TBMG_00779.857879.-:1356(ATG)*,	;TBFG_10779.857567.-:1356(ATG)*,	;TBFG_10779.857566.-:1356(ATG)*,	;x.857566.-:1356(ATG),	;TBSG_00783-1.857883.-:1356(ATG)*,
239	ANCHOR	9	9	8	;TBFG_10606.698015.+:1551(ATG)*,	;MRA_0602.696097.+:1551(ATG)*,	;Rv0594.694787.+:1551(ATG)*,	;TBXG_03963-5.695098.+:1551(ATG)*,	;TBMG_00602.695039.+:1551(ATG)*,	;TBFG_10606.695033.+:1551(ATG)*,	;TBFG_10606.695032.+:1551(ATG)*,	;x.695032.+:1551(ATG),	;TBSG_00606-1.695097.+:1551(ATG)*,
4070	ANCHOR	9	9	8	;TBFG_11443.1594633.+:402(GTG)*,	;MRA_1423.1591602.+:402(GTG)*,	;Rv1414.1590292.+:402(GTG)*,	;TBXG_04011-5.2823183.-:402(GTG)*,	;TBMG_02566.2823413.-:402(GTG)*,	;TBFG_11443.1589673.+:402(GTG)*,	;TBFG_11443.1589672.+:402(GTG)*,	;x.1589672.+:402(GTG),	;TBSG_02578-1.2820086.-:402(GTG)*,
234	ANCHOR	9	9	8	;TBFG_13084.3443602.+:411(TTG)*,	;MRA_3100.3443994.+:411(TTG)*,	;Rv3067.3431838.+:411(TTG)*,	;TBXG_00892-5.981943.-:411(TTG)*,	;TBMG_00900.981938.-:411(TTG)*,	;TBFG_13084.3427104.+:411(TTG)*,	;TBFG_13084.3427104.+:411(TTG)*,	;x.3427103.+:411(TTG),	;TBSG_00906-1.981941.-:411(TTG)*,
235	ANCHOR	9	9	8	;TBFG_11013.1115991.+:612(ATG),654(GTG)*,	;MRA_1002.1113531.+:612(ATG)*,654(GTG),	;Rv0995.1112223.+:612(ATG)*,654(GTG),	;TBXG_02973-5.3299499.-:612(ATG)*,654(GTG),	;TBMG_02994.3299744.-:612(ATG),654(GTG)*,	;TBFG_11013.1113019.+:612(ATG),654(GTG)*,	;TBFG_11013.1113018.+:612(ATG),654(GTG)*,	;x.1113018.+:612(ATG),654(GTG),	;TBSG_03013-1.3296478.-:612(ATG)*,654(GTG),
236	ANCHOR	9	9	7	;TBFG_13252.3612601.+:189(GTG)*,	;x.3611606.+:189(GTG),	;Rv3224A.3600823.+:189(GTG)*,	;TBXG_03252-5.3600056.+:189(GTG)*,	;TBMG_03271.3598943.+:189(GTG)*,	;TBFG_13252.3594745.+:189(GTG)*,	;TBFG_13252.3594745.+:189(GTG)*,	;x.3594744.+:189(GTG),	;TBSG_03294-1.3595677.+:189(GTG)*,
237	ANCHOR	9	9	8	;TBFG_13168.3526461.+:711(ATG)*,	;MRA_3180.3525494.+:711(ATG)*,	;Rv3147.3513338.+:711(ATG)*,	;TBXG_03170-5.3515274.+:711(ATG)*,	;TBMG_03190.3514161.+:711(ATG)*,	;TBFG_13168.3509963.+:711(ATG)*,	;TBFG_13168.3509963.+:711(ATG)*,	;x.3509962.+:711(ATG),	;TBSG_03212-1.3510895.+:711(ATG)*,
230	NON_ANCHOR	18	9	1	;x.3251043.-:216(TTG),;x.3250988.-:192(TTG),	;MRA_2951.3251507.-:192(TTG)*,;x.3251562.-:216(TTG),	;x.3239570.-:216(TTG),;x.3239515.-:192(TTG),	;x.1174090.+:192(TTG),;x.1174035.+:216(TTG),	;x.1174035.+:216(TTG),;x.1174090.+:192(TTG),	;x.3235016.-:192(TTG),;x.3235071.-:216(TTG),	;x.3235071.-:216(TTG),;x.3235016.-:192(TTG),	;x.3235070.-:216(TTG),;x.3235015.-:192(TTG),	;x.1174033.+:216(TTG),;x.1174088.+:192(TTG),
231	ANCHOR	9	9	8	;TBFG_10878.962338.-:1629(GTG)*,	;MRA_0869.959829.-:1629(GTG)*,	;Rv0861c.958523.-:1629(GTG)*,	;TBXG_03108-5.3453272.+:1629(GTG)*,	;TBMG_03129.3453517.+:1629(GTG)*,	;TBFG_10878.959365.-:1629(GTG)*,	;TBFG_10878.959364.-:1629(GTG)*,	;x.959364.-:1629(GTG),	;TBSG_03149-1.3450251.+:1629(GTG)*,
232	ANCHOR	9	9	8	;TBFG_12622.2944122.-:756(ATG)*,	;MRA_2631.2942773.-:756(ATG)*,	;Rv2603c.2930805.-:756(ATG)*,	;TBXG_01357-5.1483122.+:756(ATG)*,	;TBMG_01368.1483010.+:756(ATG)*,	;TBFG_12622.2926645.-:756(ATG)*,	;TBFG_12622.2926645.-:756(ATG)*,	;x.2926644.-:756(ATG),	;TBSG_01378-1.1482954.+:756(ATG)*,
233	ANCHOR	9	9	9	;TBFG_10091.99383.+:771(GTG)*,	;MRA_0094.100608.+:771(GTG)*,	;Rv0090.99250.+:771(GTG)*,	;TBXG_00091-5.99379.+:771(GTG)*,	;TBMG_00091.99381.+:771(GTG)*,	;TBFG_10091.99380.+:771(GTG)*,	;TBFG_10091.99380.+:771(GTG)*,	;Rv0090.99380.+:771(GTG)*,	;TBSG_00091-1.99380.+:771(GTG)*,
2944	ANCHOR	9	9	8	;TBFG_11397.1544910.+:822(GTG)*,	;MRA_1375.1540521.+:822(GTG)*,	;Rv1366.1539211.+:822(GTG)*,	;TBXG_02592-5.2872906.-:822(GTG)*,	;TBMG_04067.2873135.-:822(GTG)*,	;TBFG_11397.1539951.+:822(GTG)*,	;TBFG_11397.1539950.+:822(GTG)*,	;x.1539950.+:822(GTG),	;TBSG_02625-1.2869808.-:822(GTG)*,
2462	ANCHOR	9	9	8	;TBFG_13335.3704462.-:1185(ATG)*,	;MRA_3347.3703646.-:1185(ATG)*,	;Rv3306c.3692805.-:1185(ATG)*,	;TBXG_03334-5.3691975.-:1185(ATG)*,	;TBMG_03354.3690862.-:1185(ATG)*,	;TBFG_13335.3686606.-:1185(ATG)*,	;TBFG_13335.3686606.-:1185(ATG)*,	;x.3686605.-:1185(ATG),	;TBSG_03377-1.3687596.-:1185(ATG)*,
2228	ANCHOR	9	9	8	;TBFG_13905.4361724.+:2244(ATG)*,	;MRA_3909.4357170.+:2244(ATG)*,	;Rv3870.4348724.+:2244(ATG)*,	;TBXG_03889-5.4336539.+:2244(ATG)*,	;TBMG_03918.4335670.+:2244(ATG)*,	;TBFG_13905.4334663.+:2244(ATG)*,	;TBFG_13905.4334663.+:2244(ATG)*,	;x.4334662.+:2244(ATG),	;TBSG_03942-1.4332274.+:2244(ATG)*,
2229	ANCHOR	9	9	8	;TBFG_12933.3242267.-:339(ATG)*,	;MRA_2944.3242730.-:339(ATG)*,	;Rv2919c.3230738.-:339(ATG)*,	;TBXG_01042-5.1183203.+:339(ATG)*,	;TBMG_01053.1183091.+:339(ATG)*,	;TBFG_12933.3226295.-:339(ATG)*,	;TBFG_12933.3226295.-:339(ATG)*,	;x.3226294.-:339(ATG),	;TBSG_01061-1.1183089.+:339(ATG)*,
2226	ANCHOR	9	9	8	;TBFG_13198.3559430.+:861(GTG)*,	;MRA_3210.3558463.+:861(GTG)*,	;Rv3177.3546307.+:861(GTG)*,	;TBXG_03200-5.3548243.+:861(GTG)*,	;TBMG_03220.3547130.+:861(GTG)*,	;TBFG_13198.3542932.+:861(GTG)*,	;TBFG_13198.3542932.+:861(GTG)*,	;x.3542931.+:861(GTG),	;TBSG_03242-1.3543864.+:861(GTG)*,
2227	ANCHOR	9	9	8	;TBFG_12347.2607568.+:447(ATG)*,	;MRA_2344.2606684.+:447(ATG)*,	;Rv2324.2596780.+:447(ATG)*,	;TBXG_01640-5.1819928.-:447(ATG)*,	;TBMG_01655.1819812.-:447(ATG)*,	;TBFG_12347.2589891.+:447(ATG)*,	;TBFG_12347.2589891.+:447(ATG)*,	;x.2589890.+:447(ATG),	;TBSG_01665-1.1819699.-:447(ATG)*,
2224	ANCHOR	9	9	8	;TBFG_13758.4185615.+:1194(ATG)*,	;MRA_3764.4181060.+:1194(ATG)*,	;Rv3726.4172614.+:1194(ATG)*,	;TBXG_03741-5.4160429.+:1194(ATG)*,	;TBMG_03771.4159559.+:1194(ATG)*,	;TBFG_13758.4158553.+:1194(ATG)*,	;TBFG_13758.4158553.+:1194(ATG)*,	;x.4158552.+:1194(ATG),	;TBSG_03794-1.4156163.+:1194(ATG)*,
2225	ANCHOR	9	9	8	;TBFG_11895.2125439.+:1485(ATG)*,	;MRA_1878.2127180.+:1485(ATG)*,	;Rv1867.2117248.+:1485(ATG)*,	;TBXG_02109-5.2305564.-:1485(ATG)*,	;TBMG_02127.2305682.-:1485(ATG)*,	;TBFG_11895.2107131.+:1485(ATG)*,	;TBFG_11895.2107130.+:1485(ATG)*,	;x.2107130.+:1485(ATG),	;TBSG_02138-1.2302413.-:1485(ATG)*,
2222	ANCHOR	9	9	8	;TBFG_13532.3929299.-:1053(ATG)*,	;MRA_3538.3925623.-:1053(ATG)*,	;Rv3498c.3916946.-:1053(ATG)*,	;TBXG_03514-5.3906515.-:1053(ATG)*,	;TBMG_03543.3905405.-:1053(ATG)*,	;TBFG_13532.3901092.-:1053(ATG)*,	;TBFG_13532.3901092.-:1053(ATG)*,	;x.3901091.-:1053(ATG),	;TBSG_03565-1.3901907.-:1053(ATG)*,
2223	ANCHOR	9	9	8	;TBFG_12463.2748818.+:915(ATG)*,	;MRA_2462.2746112.+:915(ATG)*,	;Rv2436.2734144.+:915(ATG)*,	;TBXG_01522-5.1679650.-:915(ATG)*,	;TBMG_01536.1679535.-:915(ATG)*,	;TBFG_12463.2730120.+:915(ATG)*,	;TBFG_12463.2730120.+:915(ATG)*,	;x.2730119.+:915(ATG),	;TBSG_01546-1.1679479.-:915(ATG)*,
2220	ANCHOR	9	9	8	;TBFG_13073.3429441.+:1041(ATG)*,	;MRA_3088.3429901.+:1041(ATG)*,	;Rv3056.3417745.+:1041(ATG)*,	;TBXG_00903-5.996051.-:1041(ATG)*,	;TBMG_00911.996046.-:1041(ATG)*,	;TBFG_13073.3412996.+:1041(ATG)*,	;TBFG_13073.3412996.+:1041(ATG)*,	;x.3412995.+:1041(ATG),	;TBSG_00917-1.996049.-:1041(ATG)*,
2221	ANCHOR	9	9	8	;TBFG_13903.4358035.+:1722(ATG)*,	;MRA_3907.4353481.+:1722(ATG)*,	;Rv3868.4345035.+:1722(ATG)*,	;TBXG_03887-5.4332850.+:1722(ATG)*,	;TBMG_03916.4331981.+:1722(ATG)*,	;TBFG_13903.4330974.+:1722(ATG)*,	;TBFG_13903.4330974.+:1722(ATG)*,	;x.4330973.+:1722(ATG),	;TBSG_03940-1.4328585.+:1722(ATG)*,
1	ANCHOR	9	9	8	;TBFG_10901.985249.-:1131(ATG)*,	;MRA_0891.982731.-:1131(ATG)*,	;Rv0884c.981424.-:1131(ATG)*,	;TBXG_03085-5.3430308.+:1131(ATG)*,	;TBMG_03106.3430555.+:1131(ATG)*,	;TBFG_10901.982276.-:1131(ATG)*,	;TBFG_10901.982275.-:1131(ATG)*,	;x.982275.-:1131(ATG),	;TBSG_03126.1.3427287.+:1131(ATG)*,
2940	ANCHOR	9	9	8	;TBFG_11469.1622571.-:1464(ATG),1476(ATG)*,	;MRA_1449.1619519.-:1464(ATG)*,1476(ATG),	;Rv1441c.1618209.-:1464(ATG),1476(ATG)*,	;TBXG_02520-5.2795244.+:1407(ATG),1419(ATG)*,	;TBMG_02540.2795475.+:1407(ATG),1419(ATG)*,	;TBFG_11469.1617611.-:1464(ATG),1476(ATG)*,	;TBFG_11469.1617610.-:1464(ATG),1476(ATG)*,	;x.1617610.-:1464(ATG),1476(ATG),	;TBSG_02552-1.2792148.+:1407(ATG),1419(ATG)*,
146	ANCHOR	9	9	8	;TBFG_11933.2159646.+:432(ATG)*,	;MRA_1915.2161317.+:432(ATG)*,	;Rv1904.2151385.+:432(ATG)*,	;TBXG_02070-5.2271356.-:432(ATG)*,	;TBMG_02088.2271475.-:432(ATG)*,	;TBFG_11933.2141338.+:432(ATG)*,	;TBFG_11933.2141337.+:432(ATG)*,	;x.2141337.+:432(ATG),	;TBSG_02099-1.2268206.-:432(ATG)*,
147	ANCHOR	9	9	8	;TBFG_13550.3967054.+:840(GTG)*,	;MRA_3556.3962936.+:840(GTG)*,	;Rv3517.3954270.+:840(GTG)*,	;TBXG_03532-5.3940502.+:840(GTG)*,	;TBMG_03556.3939743.+:840(GTG)*,	;TBFG_13550.3938856.+:840(GTG)*,	;TBFG_13550.3938856.+:840(GTG)*,	;x.3938855.+:840(GTG),	;TBSG_03583-1.3936236.+:840(GTG)*,
144	ANCHOR	9	9	8	;TBFG_12929.3235097.-:1113(GTG)*,	;MRA_2940.3235560.-:1113(GTG)*,	;Rv2915c.3223568.-:1113(GTG)*,	;TBXG_01046-5.1190372.+:1113(GTG)*,	;TBMG_01057.1190260.+:1113(GTG)*,	;TBFG_12929.3219126.-:1113(GTG)*,	;TBFG_12929.3219126.-:1113(GTG)*,	;x.3219125.-:1113(GTG),	;TBSG_01065-1.1190258.+:1113(GTG)*,
145	ANCHOR	9	9	8	;TBFG_10108.125799.-:4878(GTG)*,	;MRA_0112.127001.-:4899(GTG)*,	;Rv0107c.125643.-:4899(GTG)*,	;TBXG_00108-5.125794.-:4878(GTG)*,	;TBMG_00108.125796.-:4878(GTG)*,	;TBFG_10108.125795.-:4878(GTG)*,	;TBFG_10108.125795.-:4878(GTG)*,	;x.125795.-:4878(GTG),	;TBSG_00108-1.125795.-:4878(GTG)*,
142	ANCHOR	9	9	8	;TBFG_12598.2915826.-:1023(ATG)*,	;MRA_2607.2914477.-:1023(ATG)*,	;Rv2578c.2902509.-:1023(ATG)*,	;TBXG_01382-5.1511418.+:1023(ATG)*,	;TBMG_01395.1511306.+:1023(ATG)*,	;TBFG_12598.2898349.-:1023(ATG)*,	;TBFG_12598.2898349.-:1023(ATG)*,	;x.2898348.-:1023(ATG),	;TBSG_01405.1.1511250.+:1023(ATG)*,
143	ANCHOR	9	9	8	;TBFG_11463.1616683.-:621(ATG),630(TTG),663(TTG)*,	;MRA_1443.1613652.-:600(ATG),609(TTG)*,642(TTG),	;Rv1435c.1612342.-:600(ATG),609(TTG)*,642(TTG),	;TBXG_02526-5.2801132.+:621(ATG)*,630(TTG),663(TTG),	;TBMG_02547.2801363.+:621(ATG)*,630(TTG),663(TTG),	;TBFG_11463.1611723.-:621(ATG),630(TTG),663(TTG)*,	;TBFG_11463.1611722.-:621(ATG),630(TTG),663(TTG)*,	;x.1611722.-:621(ATG),630(TTG),663(TTG),	;TBSG_02558-1.2798036.+:621(ATG)*,630(TTG),663(TTG),
140	ANCHOR	9	9	7	;TBFG_10756.837377.+:519(GTG)*,	;MRA_0751.834814.+:519(GTG)*,	;x.833508.+:519(GTG),	;TBXG_00749-5.834513.+:519(GTG)*,	;TBMG_00756.834508.+:519(GTG)*,	;TBFG_10756.834394.+:519(GTG)*,	;TBFG_10756.834393.+:519(GTG)*,	;x.834393.+:519(GTG),	;TBSG_00760-1.834512.+:519(GTG)*,
141	ANCHOR	9	9	5	;x.2146660.-:174(GTG),	;MRA_1899A.2148376.-:174(GTG)*,	;Rv1888A.2138444.-:174(GTG)*,	;TBXG_02087-5.2284342.+:174(GTG)*,	;TBMG_02105.2284461.+:174(GTG)*,	;x.2128352.-:174(GTG),	;x.2128351.-:174(GTG),	;x.2128351.-:174(GTG),	;TBSG_02116-1.2281192.+:174(GTG)*,
2468	ANCHOR	9	9	8	;TBFG_11550.1712166.-:1011(GTG)*,	;MRA_1528.1709046.-:1011(GTG)*,	;Rv1516c.1707529.-:1011(GTG)*,	;TBXG_02441-5.2705820.+:1011(GTG)*,	;TBMG_02460.2705937.+:1011(GTG)*,	;TBFG_11550.1707206.-:1011(GTG)*,	;TBFG_11550.1707205.-:1011(GTG)*,	;x.1707205.-:1011(GTG),	;TBSG_02472-1.2702610.+:1011(GTG)*,
148	ANCHOR	9	9	8	;TBFG_12425.2708562.-:1056(ATG)*,	;MRA_2421.2705877.-:1056(ATG)*,	;Rv2397c.2693909.-:1056(ATG)*,	;TBXG_01564-5.1719909.+:1056(ATG)*,	;TBMG_01578.1719794.+:1056(ATG)*,	;TBFG_12425.2689918.-:1056(ATG)*,	;TBFG_12425.2689918.-:1056(ATG)*,	;x.2689917.-:1056(ATG),	;TBSG_01588-1.1719681.+:1056(ATG)*,
149	ANCHOR	9	9	8	;TBFG_13319.3682160.-:1350(ATG)*,	;MRA_3331.3681228.-:1350(ATG)*,	;Rv3290c.3670445.-:1350(ATG)*,	;TBXG_03318-5.3669615.-:1350(ATG)*,	;TBMG_03338.3668502.-:1350(ATG)*,	;TBFG_13319.3664304.-:1350(ATG)*,	;TBFG_13319.3664304.-:1350(ATG)*,	;x.3664303.-:1350(ATG),	;TBSG_03361-1.3665236.-:1350(ATG)*,
2943	ANCHOR	9	9	8	;TBFG_11828.2044955.+:1221(ATG)*,	;MRA_1810.2046635.+:1221(ATG)*,	;Rv1797.2036703.+:1221(ATG)*,	;TBXG_02180-5.2387406.-:1221(ATG)*,	;TBMG_02199.2387524.-:1221(ATG)*,	;TBFG_11828.2025345.+:1221(ATG)*,	;TBFG_11828.2025344.+:1221(ATG)*,	;x.2025344.+:1221(ATG),	;TBSG_02210-1.2384255.-:1221(ATG)*,
3401	ANCHOR	9	9	8	;TBFG_10396.474397.-:1413(ATG)*,	;MRA_0399.472537.-:1413(ATG)*,	;Rv0392c.471227.-:1413(ATG)*,	;TBXG_00390-5.471487.-:1413(ATG)*,	;TBMG_00392.471486.-:1413(ATG)*,	;TBFG_10396.471413.-:1413(ATG)*,	;TBFG_10396.471412.-:1413(ATG)*,	;x.471412.-:1413(ATG),	;TBSG_00395-1.471486.-:1413(ATG)*,
2088	ANCHOR	9	9	8	;TBFG_11031.1137027.+:1635(TTG)*,	;MRA_1021.1134567.+:1635(TTG)*,	;Rv1013.1133259.+:1635(TTG)*,	;TBXG_02954-5.3278463.-:1635(TTG)*,	;TBMG_02974.3278708.-:1635(TTG)*,	;TBFG_11031.1134055.+:1635(TTG)*,	;TBFG_11031.1134054.+:1635(TTG)*,	;x.1134054.+:1635(TTG),	;TBSG_02994-1.3275442.-:1635(TTG)*,
2089	ANCHOR	9	9	8	;TBFG_11526.1692525.+:1002(ATG),1005(ATG)*,	;MRA_1506.1689405.+:1002(ATG),1005(ATG)*,	;Rv1496.1687888.+:1002(ATG),1005(ATG)*,	;TBXG_02463-5.2725461.-:1002(ATG)*,1005(ATG),	;TBMG_02484.2725578.-:1002(ATG),1005(ATG)*,	;TBFG_11526.1687565.+:1002(ATG),1005(ATG)*,	;TBFG_11526.1687564.+:1002(ATG),1005(ATG)*,	;x.1687564.+:1002(ATG),1005(ATG),	;TBSG_02495-1.2722251.-:1002(ATG)*,1005(ATG),
3400	ANCHOR	9	9	8	;TBFG_13419.3810752.-:309(ATG)*,	;MRA_3425.3808758.-:309(ATG)*,	;Rv3385c.3799635.-:309(ATG)*,	;TBXG_03411-5.3795260.-:309(ATG)*,	;TBMG_03434.3794147.-:309(ATG)*,	;TBFG_13419.3789891.-:309(ATG)*,	;TBFG_13419.3789891.-:309(ATG)*,	;x.3789890.-:309(ATG),	;TBSG_03457-1.3790881.-:309(ATG)*,
2082	ANCHOR	9	9	8	;TBFG_12030.2251199.-:777(ATG)*,	;MRA_2014.2252845.-:777(ATG)*,	;Rv1998c.2242945.-:777(ATG)*,	;TBXG_01972-5.2180007.+:777(ATG)*,	;TBMG_01988.2180127.+:777(ATG)*,	;TBFG_12030.2232686.-:777(ATG)*,	;TBFG_12030.2232685.-:777(ATG)*,	;x.2232685.-:777(ATG),	;TBSG_01999-1.2176858.+:777(ATG)*,
2083	ANCHOR	9	9	8	;TBFG_11832.2051524.+:1272(ATG)*,	;MRA_1814.2053204.+:1272(ATG)*,	;Rv1801.2043272.+:1272(ATG)*,	;TBXG_02176-5.2380837.-:1272(ATG)*,	;TBMG_02195.2380955.-:1272(ATG)*,	;TBFG_11832.2031914.+:1272(ATG)*,	;TBFG_11832.2031913.+:1272(ATG)*,	;x.2031913.+:1272(ATG),	;TBSG_02206-1.2377686.-:1272(ATG)*,
2080	ANCHOR	9	9	8	;TBFG_10870.953251.-:1683(GTG)*,	;MRA_0861.950742.-:1683(GTG)*,	;Rv0853c.949436.-:1683(GTG)*,	;TBXG_03116-5.3462359.+:1683(GTG)*,	;TBMG_03137.3462604.+:1683(GTG)*,	;TBFG_10870.950278.-:1683(GTG)*,	;TBFG_10870.950277.-:1683(GTG)*,	;x.950277.-:1683(GTG),	;TBSG_03157-1.3459338.+:1683(GTG)*,
2081	ANCHOR	9	9	8	;TBFG_12461.2743789.-:1446(ATG)*,	;MRA_2460.2741083.-:1446(ATG)*,	;Rv2434c.2729115.-:1446(ATG)*,	;TBXG_01524-5.1684679.+:1446(ATG)*,	;TBMG_01538.1684564.+:1446(ATG)*,	;TBFG_12461.2725091.-:1446(ATG)*,	;TBFG_12461.2725091.-:1446(ATG)*,	;x.2725090.-:1446(ATG),	;TBSG_01548-1.1684508.+:1446(ATG)*,
2086	ANCHOR	9	9	9	;TBFG_10054.59480.+:255(ATG)*,	;MRA_0058.60734.+:255(ATG)*,	;Rv0055.59376.+:255(ATG)*,	;TBXG_00054-5.59478.+:255(ATG)*,	;TBMG_00054.59479.+:255(ATG)*,	;TBFG_10054.59478.+:255(ATG)*,	;TBFG_10054.59478.+:255(ATG)*,	;Rv0055.59478.+:255(ATG)*,	;TBSG_00054-1.59478.+:255(ATG)*,
2087	ANCHOR	9	9	8	;TBFG_13088.3447337.+:1110(ATG)*,	;MRA_3104.3447729.+:1110(ATG)*,	;Rv3071.3435573.+:1110(ATG)*,	;TBXG_00888-5.978208.-:1110(ATG)*,	;TBMG_00896.978203.-:1110(ATG)*,	;TBFG_13088.3430839.+:1110(ATG)*,	;TBFG_13088.3430839.+:1110(ATG)*,	;x.3430838.+:1110(ATG),	;TBSG_00902-1.978206.-:1110(ATG)*,
2084	ANCHOR	9	9	8	;TBFG_12530.2836574.-:1338(ATG)*,1347(GTG),	;MRA_2534.2835224.-:1338(ATG)*,1347(GTG),	;Rv2508c.2823256.-:1338(ATG)*,1347(GTG),	;TBXG_01450-5.1590671.+:1338(ATG)*,1347(GTG),	;TBMG_01463.1590558.+:1338(ATG),1347(GTG)*,	;TBFG_12530.2819097.-:1338(ATG)*,1347(GTG),	;TBFG_12530.2819097.-:1338(ATG)*,1347(GTG),	;x.2819096.-:1338(ATG),1347(GTG),	;TBSG_01474-1.1590502.+:1338(ATG)*,1347(GTG),
2085	ANCHOR	9	9	8	;TBFG_12023.2242559.-:345(GTG)*,	;MRA_2006.2244205.-:345(GTG)*,	;Rv1991c.2234305.-:345(GTG)*,	;TBXG_01980-5.2188647.+:345(GTG)*,	;TBMG_01996.2188767.+:345(GTG)*,	;TBFG_12023.2224046.-:345(GTG)*,	;TBFG_12023.2224045.-:345(GTG)*,	;x.2224045.-:345(GTG),	;TBSG_02007-1.2185498.+:345(GTG)*,
3342	ANCHOR	9	9	8	;TBFG_10330.395343.+:225(GTG)*,	;MRA_0334.393625.+:225(GTG)*,	;Rv0325.392263.+:225(GTG)*,	;TBXG_03955-5.395149.+:225(GTG)*,	;TBMG_00329.395149.+:225(GTG)*,	;TBFG_10330.395025.+:225(GTG)*,	;TBFG_10330.395024.+:225(GTG)*,	;x.395024.+:225(GTG),	;TBSG_00332.1.395149.+:225(GTG)*,
2538	ANCHOR	9	9	8	;TBFG_11690.1893529.-:933(ATG)*,	;MRA_1683.1899818.-:933(ATG)*,	;Rv1673c.1898300.-:933(ATG)*,	;TBXG_02303-5.2524284.+:933(ATG)*,	;TBMG_02321.2524402.+:933(ATG)*,	;TBFG_11690.1888570.-:933(ATG)*,	;TBFG_11690.1888569.-:933(ATG)*,	;x.1888569.-:933(ATG),	;TBSG_02333-1.2521132.+:933(ATG)*,
2539	ANCHOR	9	9	3	;x.1167932.-:273(GTG),309(TTG),	;MRA_1049.1165472.-:273(GTG),309(TTG)*,	;x.1164164.-:273(GTG),309(TTG),	;TBXG_04024-5.3247559.+:273(GTG)*,309(TTG),	;TBMG_04085.3247804.+:273(GTG)*,309(TTG),	;x.1164960.-:273(GTG),309(TTG),	;x.1164959.-:273(GTG),309(TTG),	;x.1164959.-:273(GTG),309(TTG),	;x.3244537.+:273(GTG),309(TTG),
2532	ANCHOR	9	9	8	;TBFG_12597.2915824.+:1590(GTG)*,	;MRA_2606.2914475.+:1590(GTG)*,	;Rv2577.2902507.+:1590(GTG)*,	;TBXG_01383-5.1511420.-:1590(GTG)*,	;TBMG_01396.1511308.-:1590(GTG)*,	;TBFG_12597.2898347.+:1590(GTG)*,	;TBFG_12597.2898347.+:1590(GTG)*,	;x.2898346.+:1590(GTG),	;TBSG_01406.1.1511252.-:1590(GTG)*,
124	ANCHOR	9	9	9	;TBFG_10025.29708.+:363(ATG)*,	;MRA_0028.30965.+:363(ATG)*,	;Rv0025.29607.+:363(ATG)*,	;TBXG_00025-5.29708.+:363(ATG)*,	;TBMG_00025.29709.+:363(ATG)*,	;TBFG_10025.29708.+:363(ATG)*,	;TBFG_10025.29708.+:363(ATG)*,	;Rv0025.29708.+:363(ATG)*,	;TBSG_00025-1.29708.+:363(ATG)*,
2530	ANCHOR	9	9	8	;TBFG_13324.3688446.+:666(ATG)*,	;MRA_3336.3687514.+:666(ATG)*,	;Rv3295.3676731.+:666(ATG)*,	;TBXG_03323-5.3675901.+:666(ATG)*,	;TBMG_03343.3674788.+:666(ATG)*,	;TBFG_13324.3670590.+:666(ATG)*,	;TBFG_13324.3670590.+:666(ATG)*,	;x.3670589.+:666(ATG),	;TBSG_03366-1.3671522.+:666(ATG)*,
2531	ANCHOR	9	9	8	;TBFG_12330.2590016.-:192(GTG)*,	;MRA_2324.2589132.-:192(GTG)*,	;Rv2307A.2579228.-:192(GTG)*,	;TBXG_01660-5.1837480.+:192(GTG)*,	;TBMG_01676.1837364.+:192(GTG)*,	;TBFG_12330.2572339.-:192(GTG)*,	;TBFG_12330.2572339.-:192(GTG)*,	;x.2572338.-:192(GTG),	;TBSG_01686-1.1837251.+:192(GTG)*,
2536	ANCHOR	9	9	8	;TBFG_10361.437998.-:630(GTG)*,645(GTG),	;MRA_0365.436193.-:630(GTG),645(GTG)*,	;Rv0356c.434830.-:630(GTG),645(GTG)*,	;TBXG_00358-5.437694.-:630(GTG),645(GTG)*,	;TBMG_00360.437693.-:630(GTG),645(GTG)*,	;TBFG_10361.437620.-:630(GTG)*,645(GTG),	;TBFG_10361.437619.-:630(GTG)*,645(GTG),	;x.437619.-:630(GTG),645(GTG),	;TBSG_00363-1.437693.-:630(GTG),645(GTG)*,
2537	ANCHOR	9	9	8	;TBFG_12968.3318139.-:726(ATG)*,	;MRA_2981.3318658.-:726(ATG)*,	;Rv2954c.3306666.-:726(ATG)*,	;TBXG_01007-5.1106940.+:726(ATG)*,	;TBMG_01017.1106938.+:726(ATG)*,	;TBFG_12968.3302166.-:726(ATG)*,	;TBFG_12968.3302166.-:726(ATG)*,	;x.3302165.-:726(ATG),	;TBSG_01025-1.1106938.+:726(ATG)*,
2535	ANCHOR	9	9	8	;TBFG_11144.1248874.+:1401(TTG)*,	;MRA_1130.1246417.+:1401(TTG)*,	;Rv1121.1245107.+:1401(TTG)*,	;TBXG_02842-5.3166841.-:1401(TTG)*,	;TBMG_02861.3167070.-:1401(TTG)*,	;TBFG_11144.1245901.+:1401(TTG)*,	;TBFG_11144.1245900.+:1401(TTG)*,	;x.1245900.+:1401(TTG),	;TBSG_02877-1.3163803.-:1401(TTG)*,
2712	ANCHOR	9	9	8	;TBFG_13267.3625442.-:735(ATG)*,	;MRA_3279.3624447.-:735(ATG)*,	;Rv3238c.3613664.-:735(ATG)*,	;TBXG_03266-5.3612897.-:735(ATG)*,	;TBMG_03286.3611784.-:735(ATG)*,	;TBFG_13267.3607586.-:735(ATG)*,	;TBFG_13267.3607586.-:735(ATG)*,	;x.3607585.-:735(ATG),	;TBSG_03309-1.3608518.-:735(ATG)*,
2713	ANCHOR	9	9	8	;TBFG_13535.3932450.-:765(TTG)*,	;MRA_3541.3928774.-:765(TTG)*,	;Rv3501c.3920097.-:765(TTG)*,	;TBXG_03517-5.3909666.-:765(TTG)*,	;TBMG_03546.3908556.-:765(TTG)*,	;TBFG_13535.3904243.-:765(TTG)*,	;TBFG_13535.3904243.-:765(TTG)*,	;x.3904242.-:765(TTG),	;TBSG_03568-1.3905058.-:765(TTG)*,
2710	ANCHOR	9	9	8	;TBFG_11367.1510776.+:723(ATG)*,	;MRA_1345.1506388.+:723(ATG)*,	;Rv1337.1505078.+:723(ATG)*,	;TBXG_02621-5.2907040.-:723(ATG)*,	;TBMG_02641.2907269.-:723(ATG)*,	;TBFG_11367.1505817.+:723(ATG)*,	;TBFG_11367.1505816.+:723(ATG)*,	;x.1505816.+:723(ATG),	;TBSG_02655-1.2903943.-:723(ATG)*,
2711	ANCHOR	9	9	8	;TBFG_13401.3787337.-:2631(GTG)*,	;MRA_3405.3783985.-:2631(GTG)*,	;Rv3365c.3774871.-:2631(GTG)*,	;TBXG_03393-5.3771845.-:2631(GTG)*,	;TBMG_03416.3770732.-:2631(GTG)*,	;TBFG_13401.3766476.-:2631(GTG)*,	;TBFG_13401.3766476.-:2631(GTG)*,	;x.3766475.-:2631(GTG),	;TBSG_03439-1.3767466.-:2631(GTG)*,
2716	ANCHOR	9	9	8	;TBFG_12857.3161063.-:552(GTG)*,	;MRA_2865.3161417.-:552(GTG)*,	;Rv2842c.3149425.-:552(GTG)*,	;TBXG_01120-5.1264514.+:552(GTG)*,	;TBMG_01130.1264402.+:552(GTG)*,	;TBFG_12857.3145092.-:552(GTG)*,	;TBFG_12857.3145092.-:552(GTG)*,	;x.3145091.-:552(GTG),	;TBSG_01139-1.1264346.+:552(GTG)*,
3407	ANCHOR	9	9	8	;TBFG_11865.2090799.-:2034(ATG)*,	;MRA_1847.2092535.-:2034(ATG)*,	;Rv1836c.2082603.-:2034(ATG)*,	;TBXG_02141-5.2340204.+:2034(ATG)*,	;TBMG_02158.2340322.+:2034(ATG)*,	;TBFG_11865.2072491.-:2034(ATG)*,	;TBFG_11865.2072490.-:2034(ATG)*,	;x.2072490.-:2034(ATG),	;TBSG_02170-1.2337053.+:2034(ATG)*,
2714	ANCHOR	9	9	2	;x.2846828.-:252(GTG),	;MRA_2544.2845478.-:252(GTG)*,	;Rv2517c.2833510.-:252(GTG)*,	;x.1580417.+:252(GTG),	;x.1580304.+:252(GTG),	;x.2829351.-:252(GTG),	;x.2829351.-:252(GTG),	;x.2829350.-:252(GTG),	;x.1580248.+:252(GTG),
2715	ANCHOR	9	9	8	;TBFG_12123.2362151.+:1770(GTG)*,	;MRA_2103.2356080.+:1770(GTG)*,	;Rv2088.2346180.+:1770(GTG)*,	;TBXG_01878-5.2070395.-:1770(GTG)*,	;TBMG_01894.2070505.-:1770(GTG)*,	;TBFG_12123.2340925.+:1770(GTG)*,	;TBFG_12123.2340925.+:1770(GTG)*,	;x.2340924.+:1770(GTG),	;TBSG_01906-1.2068608.-:1770(GTG)*,
3346	ANCHOR	9	9	8	;TBFG_12005.2226290.+:378(GTG)*,	;MRA_1985.2227936.+:378(GTG)*,	;Rv1974.2218036.+:378(GTG)*,	;TBXG_01999-5.2204916.-:378(GTG)*,	;TBMG_02016.2205036.-:378(GTG)*,	;TBFG_12005.2207777.+:378(GTG)*,	;TBFG_12005.2207776.+:378(GTG)*,	;x.2207776.+:378(GTG),	;TBSG_02027-1.2201767.-:378(GTG)*,
2718	ANCHOR	9	9	8	;TBFG_12924.3229356.-:444(ATG)*,	;MRA_2935.3229819.-:444(ATG)*,	;Rv2910c.3217827.-:444(ATG)*,	;TBXG_01051-5.1196113.+:444(ATG)*,	;TBMG_01062.1196001.+:444(ATG)*,	;TBFG_12924.3213385.-:444(ATG)*,	;TBFG_12924.3213385.-:444(ATG)*,	;x.3213384.-:444(ATG),	;TBSG_01070-1.1195999.+:444(ATG)*,
3093	ANCHOR	9	9	8	;TBFG_12300.2559898.+:534(GTG),870(ATG)*,	;MRA_2294.2557656.+:534(GTG),870(ATG)*,	;Rv2275.2547752.+:534(GTG),870(ATG)*,	;TBXG_01690-5.1868956.-:534(GTG)*,870(ATG),	;TBMG_01707.1868840.-:534(GTG)*,870(ATG),	;TBFG_12300.2540863.+:534(GTG),870(ATG)*,	;TBFG_12300.2540863.+:534(GTG),870(ATG)*,	;x.2540862.+:534(GTG),870(ATG),	;TBSG_01717-1.1868727.-:534(GTG)*,870(ATG),
3347	ANCHOR	9	9	8	;TBFG_10101.110153.+:237(GTG)*,	;MRA_0104.111377.+:237(GTG)*,	;Rv0100.110019.+:237(GTG)*,	;TBXG_00101-5.110148.+:237(GTG)*,	;TBMG_00101.110150.+:237(GTG)*,	;TBFG_10101.110149.+:237(GTG)*,	;TBFG_10101.110149.+:237(GTG)*,	;x.110149.+:237(GTG),	;TBSG_00101-1.110149.+:237(GTG)*,
3409	ANCHOR	9	9	8	;TBFG_11607.1787626.+:666(GTG)*,	;MRA_1601.1793753.+:666(GTG)*,	;Rv1591.1792235.+:666(GTG)*,	;TBXG_02385-5.2630360.-:666(GTG)*,	;TBMG_02403.2630477.-:666(GTG)*,	;TBFG_11607.1782666.+:666(GTG)*,	;TBFG_11607.1782665.+:666(GTG)*,	;x.1782665.+:666(GTG),	;TBSG_02415-1.2627150.-:666(GTG)*,
3344	ANCHOR	9	9	8	;TBFG_10033.37363.+:396(ATG)*,	;MRA_0037.38620.+:396(ATG)*,	;Rv0034.37262.+:396(ATG)*,	;TBXG_00033-5.37364.+:396(ATG)*,	;TBMG_00033.37365.+:396(ATG)*,	;TBFG_10033.37364.+:396(ATG)*,	;TBFG_10033.37364.+:396(ATG)*,	;x.37364.+:396(ATG),	;TBSG_00033-1.37364.+:396(ATG)*,
3408	ANCHOR	9	9	8	;TBFG_12514.2820606.+:624(ATG)*,	;MRA_2517.2819256.+:624(ATG)*,	;Rv2491.2807288.+:624(ATG)*,	;TBXG_01468-5.1607999.-:624(ATG)*,	;TBMG_01481.1607884.-:624(ATG)*,	;TBFG_12514.2801771.+:624(ATG)*,	;TBFG_12514.2801771.+:624(ATG)*,	;x.2801770.+:624(ATG),	;TBSG_01492-1.1607828.-:624(ATG)*,
3345	ANCHOR	9	9	8	;TBFG_13847.4291395.-:822(TTG)*,	;MRA_3853.4286840.-:822(TTG)*,	;Rv3813c.4278394.-:822(TTG)*,	;TBXG_03830-5.4266209.-:822(TTG)*,	;TBMG_03860.4265340.-:822(TTG)*,	;TBFG_13847.4264333.-:822(TTG)*,	;TBFG_13847.4264333.-:822(TTG)*,	;x.4264332.-:822(TTG),	;TBSG_03883-1.4261944.-:822(TTG)*,
1832	ANCHOR	9	9	8	;TBFG_10321.388229.+:615(ATG)*,	;MRA_0325.386511.+:615(ATG)*,	;Rv0316.385149.+:615(ATG)*,	;TBXG_00319-5.388035.+:615(ATG)*,	;TBMG_00320.388035.+:615(ATG)*,	;TBFG_10321.387911.+:615(ATG)*,	;TBFG_10321.387910.+:615(ATG)*,	;x.387910.+:615(ATG),	;TBSG_00323-1.388035.+:615(ATG)*,
1833	ANCHOR	9	9	8	;TBFG_10735.818859.+:663(ATG)*,	;MRA_0729.816296.+:663(ATG)*,	;Rv0721.814990.+:663(ATG)*,	;TBXG_00728-5.815995.+:663(ATG)*,	;TBMG_00735.815990.+:663(ATG)*,	;TBFG_10735.815876.+:663(ATG)*,	;TBFG_10735.815875.+:663(ATG)*,	;x.815875.+:663(ATG),	;TBSG_00739-1.815994.+:663(ATG)*,
1830	ANCHOR	9	9	8	;TBFG_10579.664497.+:267(ATG)*,336(GTG),384(ATG),	;MRA_0576.662579.+:267(ATG)*,336(GTG),384(ATG),	;Rv0569.661269.+:267(ATG)*,336(GTG),384(ATG),	;TBXG_00571-5.661589.+:267(ATG),336(GTG)*,384(ATG),	;TBMG_00574.661530.+:267(ATG),336(GTG)*,384(ATG),	;TBFG_10579.661515.+:267(ATG)*,336(GTG),384(ATG),	;TBFG_10579.661514.+:267(ATG)*,336(GTG),384(ATG),	;x.661514.+:267(ATG),336(GTG),384(ATG),	;TBSG_00580-1.661588.+:267(ATG),336(GTG),384(ATG)*,
1831	ANCHOR	9	9	8	;TBFG_10560.643456.-:414(GTG)*,	;MRA_0556.641538.-:414(GTG)*,	;Rv0549c.640228.-:414(GTG)*,	;TBXG_00552-5.640548.-:414(GTG)*,	;TBMG_00555.640489.-:414(GTG)*,	;TBFG_10560.640474.-:414(GTG)*,	;TBFG_10560.640473.-:414(GTG)*,	;x.640473.-:414(GTG),	;TBSG_00561-1.640547.-:414(GTG)*,
1836	ANCHOR	9	9	8	;TBFG_10320.387566.+:855(ATG),885(ATG)*,	;MRA_0324.385848.+:855(ATG),885(ATG)*,	;Rv0315.384486.+:855(ATG),885(ATG)*,	;TBXG_00318-5.387372.+:855(ATG),885(ATG)*,	;TBMG_00319.387372.+:855(ATG)*,885(ATG),	;TBFG_10320.387248.+:855(ATG),885(ATG)*,	;TBFG_10320.387247.+:855(ATG),885(ATG)*,	;x.387247.+:855(ATG),885(ATG),	;TBSG_00322-1.387372.+:855(ATG),885(ATG)*,
1837	ANCHOR	9	9	8	;TBFG_12753.3065637.+:450(ATG)*,	;MRA_2766A.3065650.+:450(ATG)*,	;Rv2740.3053682.+:450(ATG)*,	;TBXG_01226-5.1361446.-:450(ATG)*,	;TBMG_01236.1361334.-:450(ATG)*,	;TBFG_12753.3048160.+:450(ATG)*,	;TBFG_12753.3048160.+:450(ATG)*,	;x.3048159.+:450(ATG),	;TBSG_01246-1.1361278.-:450(ATG)*,
1834	ANCHOR	9	9	8	;TBFG_10357.426719.+:1188(ATG)*,	;MRA_0361.425001.+:1188(ATG)*,	;Rv0352.423639.+:1188(ATG)*,	;TBXG_00354-5.426526.+:1188(ATG)*,	;TBMG_00356.426525.+:1188(ATG)*,	;TBFG_10357.426401.+:1188(ATG)*,	;TBFG_10357.426400.+:1188(ATG)*,	;x.426400.+:1188(ATG),	;TBSG_00359-1.426525.+:1188(ATG)*,
1835	ANCHOR	9	9	8	;TBFG_12210.2456789.-:744(ATG)*,	;MRA_2197.2454488.-:744(ATG)*,	;Rv2182c.2444586.-:744(ATG)*,	;TBXG_01782-5.1972067.+:744(ATG)*,	;TBMG_01799.1971948.+:744(ATG)*,	;TBFG_12210.2437754.-:744(ATG)*,	;TBFG_12210.2437754.-:744(ATG)*,	;x.2437753.-:744(ATG),	;TBSG_01811-1.1971836.+:744(ATG)*,
3795	ANCHOR	9	9	8	;TBFG_11754.1958928.-:1959(GTG)*,	;MRA_1747.1963746.-:1959(GTG)*,	;Rv1736c.1962228.-:1959(GTG)*,	;TBXG_02240-5.2460299.+:1959(GTG)*,	;TBMG_02259.2460418.+:1959(GTG)*,	;TBFG_11754.1952611.-:1959(GTG)*,	;TBFG_11754.1952610.-:1959(GTG)*,	;x.1952610.-:1959(GTG),	;TBSG_02271-1.2457148.+:1959(GTG)*,
3090	ANCHOR	9	9	8	;TBFG_11763.1968080.-:612(ATG)*,	;MRA_1756.1972898.-:612(ATG)*,	;Rv1745c.1971380.-:612(ATG)*,	;TBXG_02231-5.2451147.+:612(ATG)*,	;TBMG_02250.2451266.+:612(ATG)*,	;TBFG_11763.1961763.-:612(ATG)*,	;TBFG_11763.1961762.-:612(ATG)*,	;x.1961762.-:612(ATG),	;TBSG_02262-1.2447996.+:612(ATG)*,
1838	ANCHOR	9	9	8	;TBFG_11591.1769355.+:1290(GTG)*,	;MRA_1571.1766234.+:1290(GTG)*,	;Rv1559.1764717.+:1290(GTG)*,	;TBXG_02400-5.2648631.-:1290(GTG)*,	;TBMG_02419.2648748.-:1290(GTG)*,	;TBFG_11591.1764395.+:1290(GTG)*,	;TBFG_11591.1764394.+:1290(GTG)*,	;x.1764394.+:1290(GTG),	;TBSG_02431-1.2645421.-:1290(GTG)*,
1839	ANCHOR	9	9	8	;TBFG_12066.2290017.-:1020(ATG)*,	;MRA_2044.2285305.-:1020(ATG)*,	;Rv2029c.2275405.-:1020(ATG)*,	;TBXG_01937-5.2141189.+:1020(ATG)*,	;TBMG_01952.2141309.+:1020(ATG)*,	;TBFG_12066.2270146.-:1020(ATG)*,	;TBFG_12066.2270145.-:1020(ATG)*,	;x.2270145.-:1020(ATG),	;TBSG_01965-1.2139398.+:1020(ATG)*,
3791	ANCHOR	9	9	8	;TBFG_13889.4338969.+:474(GTG)*,	;MRA_3893.4334414.+:474(GTG)*,	;Rv3853.4325968.+:474(GTG)*,	;TBXG_03873-5.4313783.+:474(GTG)*,	;TBMG_03902.4312914.+:474(GTG)*,	;TBFG_13889.4311907.+:474(GTG)*,	;TBFG_13889.4311907.+:474(GTG)*,	;x.4311906.+:474(GTG),	;TBSG_03926-1.4309518.+:474(GTG)*,
3790	ANCHOR	9	9	8	;TBFG_13023.3378976.+:624(ATG)*,	;MRA_3038.3379436.+:624(ATG)*,	;Rv3008.3367267.+:624(ATG)*,	;TBXG_00952-5.1046516.-:624(ATG)*,	;TBMG_00962.1046512.-:624(ATG)*,	;TBFG_13023.3362531.+:624(ATG)*,	;TBFG_13023.3362531.+:624(ATG)*,	;x.3362530.+:624(ATG),	;TBSG_00968-1.1046514.-:624(ATG)*,
3793	ANCHOR	9	9	8	;TBFG_10056.60521.+:522(ATG)*,	;MRA_0059A.61775.+:522(ATG)*,	;Rv0057.60417.+:522(ATG)*,	;TBXG_00056-5.60519.+:522(ATG)*,	;TBMG_00056.60520.+:522(ATG)*,	;TBFG_10056.60519.+:522(ATG)*,	;TBFG_10056.60519.+:522(ATG)*,	;x.60519.+:522(ATG),	;TBSG_00056-1.60519.+:522(ATG)*,
3792	ANCHOR	9	9	9	;TBFG_10094.102948.-:849(GTG)*,	;MRA_0097.104173.-:849(GTG)*,	;Rv0093c.102815.-:849(GTG)*,	;TBXG_00094-5.102944.-:849(GTG)*,	;TBMG_00094.102946.-:849(GTG)*,	;TBFG_10094.102945.-:849(GTG)*,	;TBFG_10094.102945.-:849(GTG)*,	;Rv0093c.102945.-:849(GTG)*,	;TBSG_00094-1.102945.-:849(GTG)*,
2154	ANCHOR	9	9	2	;x.3046838.+:249(ATG),	;MRA_2749A.3046851.+:249(ATG)*,	;Rv2722.3034883.+:249(ATG)*,	;x.1380245.-:249(ATG),	;x.1380133.-:249(ATG),	;x.3029361.+:249(ATG),	;x.3029361.+:249(ATG),	;x.3029360.+:249(ATG),	;x.1380077.-:249(ATG),
2155	ANCHOR	9	9	8	;TBFG_11201.1311987.-:570(ATG)*,	;MRA_1187.1309533.-:570(ATG)*,	;Rv1176c.1308223.-:570(ATG)*,	;TBXG_02785-5.3103843.+:570(ATG)*,	;TBMG_02805.3104073.+:570(ATG)*,	;TBFG_11201.1308960.-:570(ATG)*,	;TBFG_11201.1308959.-:570(ATG)*,	;x.1308959.-:570(ATG),	;TBSG_02819-1.3100743.+:570(ATG)*,
939	ANCHOR	9	9	8	;TBFG_10704.793785.-:1050(GTG)*,	;MRA_0699.791330.-:1050(GTG)*,	;Rv0690c.790024.-:1050(GTG)*,	;TBXG_00696-5.790867.-:1050(GTG)*,	;TBMG_00703.790808.-:1050(GTG)*,	;TBFG_10704.790802.-:1050(GTG)*,	;TBFG_10704.790801.-:1050(GTG)*,	;x.790801.-:1050(GTG),	;TBSG_00707-1.790866.-:1050(GTG)*,
938	ANCHOR	9	9	8	;TBFG_12064.2287399.-:1722(GTG)*,	;MRA_2042.2282687.-:1722(GTG)*,	;Rv2027c.2272787.-:1722(GTG)*,	;TBXG_01939-5.2143807.+:1722(GTG)*,	;TBMG_01954.2143927.+:1722(GTG)*,	;TBFG_12064.2267528.-:1722(GTG)*,	;TBFG_12064.2267527.-:1722(GTG)*,	;x.2267527.-:1722(GTG),	;TBSG_01967-1.2142016.+:1722(GTG)*,
2150	ANCHOR	9	9	9	;TBFG_10116.139809.+:1161(ATG)*,	;MRA_0121.141032.+:1161(ATG)*,	;Rv0115.139673.+:1161(ATG)*,	;TBXG_00116-5.139804.+:1161(ATG)*,	;TBMG_00116.139806.+:1161(ATG)*,	;TBFG_10116.139805.+:1161(ATG)*,	;TBFG_10116.139805.+:1161(ATG)*,	;Rv0115.139805.+:1161(ATG)*,	;TBSG_00116-1.139805.+:1161(ATG)*,
2151	ANCHOR	9	9	8	;TBFG_13011.3365192.-:1587(GTG)*,	;MRA_3025.3365652.-:1587(GTG)*,	;Rv2996c.3353483.-:1587(GTG)*,	;TBXG_00964-5.1060300.+:1587(GTG)*,	;TBMG_00974.1060296.+:1587(GTG)*,	;TBFG_13011.3348747.-:1587(GTG)*,	;TBFG_13011.3348747.-:1587(GTG)*,	;x.3348746.-:1587(GTG),	;TBSG_00980-1.1060298.+:1587(GTG)*,
2400	ANCHOR	9	9	8	;TBFG_13755.4182301.+:765(ATG)*,	;MRA_3760.4177746.+:765(ATG)*,	;Rv3723.4169300.+:765(ATG)*,	;TBXG_03738-5.4157115.+:765(ATG)*,	;TBMG_03767.4156245.+:765(ATG)*,	;TBFG_13755.4155239.+:765(ATG)*,	;TBFG_13755.4155239.+:765(ATG)*,	;x.4155238.+:765(ATG),	;TBSG_03791-1.4152849.+:765(ATG)*,
2153	ANCHOR	9	9	8	;TBFG_11965.2196748.+:1110(ATG)*,	;MRA_1946.2198392.+:1110(ATG)*,	;Rv1936.2188493.+:1110(ATG)*,	;TBXG_02038-5.2234461.-:1110(ATG)*,	;TBMG_02056.2234580.-:1110(ATG)*,	;TBFG_11965.2178233.+:1110(ATG)*,	;TBFG_11965.2178232.+:1110(ATG)*,	;x.2178232.+:1110(ATG),	;TBSG_02066-1.2231311.-:1110(ATG)*,
933	ANCHOR	9	9	6	;TBFG_13697.4120670.+:195(TTG),210(ATG)*,	;x.4116115.+:195(TTG),210(ATG),	;x.4107669.+:195(TTG),210(ATG),	;TBXG_03679-5.4095254.+:195(TTG)*,210(ATG),	;TBMG_03708.4094384.+:195(TTG)*,210(ATG),	;TBFG_13697.4093608.+:195(TTG),210(ATG)*,	;TBFG_13697.4093608.+:195(TTG),210(ATG)*,	;x.4093607.+:195(TTG),210(ATG),	;TBSG_03732-1.4090988.+:195(TTG),210(ATG)*,
932	ANCHOR	9	9	8	;TBFG_11255.1376728.-:1236(GTG)*,	;MRA_1239.1374272.-:1236(GTG)*,	;Rv1230c.1372962.-:1236(GTG)*,	;TBXG_02731-5.3039101.+:1236(GTG)*,	;TBMG_02751.3039329.+:1236(GTG)*,	;TBFG_11255.1373701.-:1236(GTG)*,	;TBFG_11255.1373700.-:1236(GTG)*,	;x.1373700.-:1236(GTG),	;TBSG_02765-1.3036002.+:1236(GTG)*,
931	ANCHOR	9	9	8	;TBFG_13009.3364315.+:1338(ATG)*,	;MRA_3023.3364775.+:1338(ATG)*,	;Rv2994.3352606.+:1338(ATG)*,	;TBXG_00966-5.1061177.-:1338(ATG)*,	;TBMG_04008.1061173.-:1338(ATG)*,	;TBFG_13009.3347870.+:1338(ATG)*,	;TBFG_13009.3347870.+:1338(ATG)*,	;x.3347869.+:1338(ATG),	;TBSG_00982-1.1061175.-:1338(ATG)*,
930	ANCHOR	9	9	8	;TBFG_11593.1770021.+:405(ATG)*,	;MRA_1573.1766900.+:405(ATG)*,	;Rv1561.1765383.+:405(ATG)*,	;TBXG_02398-5.2647965.-:405(ATG)*,	;TBMG_02417.2648082.-:405(ATG)*,	;TBFG_11593.1765061.+:405(ATG)*,	;TBFG_11593.1765060.+:405(ATG)*,	;x.1765060.+:405(ATG),	;TBSG_02429-1.2644755.-:405(ATG)*,
937	ANCHOR	9	9	8	;TBFG_10174.205553.+:1170(ATG),1173(ATG)*,	;MRA_0181.206597.+:1170(ATG),1173(ATG)*,	;Rv0173.205237.+:1170(ATG),1173(ATG)*,	;TBXG_00175-5.205174.+:1170(ATG)*,1173(ATG),	;TBMG_00174.205176.+:1170(ATG)*,1173(ATG),	;TBFG_10174.205174.+:1170(ATG),1173(ATG)*,	;TBFG_10174.205174.+:1170(ATG),1173(ATG)*,	;x.205174.+:1170(ATG),1173(ATG),	;TBSG_00176.1.205175.+:1170(ATG)*,1173(ATG),
936	ANCHOR	9	9	8	;TBFG_11147.1251844.+:951(ATG)*,	;MRA_1133.1249387.+:951(ATG)*,	;Rv1124.1248077.+:951(ATG)*,	;TBXG_02839-5.3163871.-:951(ATG)*,	;TBMG_02858.3164100.-:951(ATG)*,	;TBFG_11147.1248871.+:951(ATG)*,	;TBFG_11147.1248870.+:951(ATG)*,	;x.1248870.+:951(ATG),	;TBSG_02874-1.3160833.-:951(ATG)*,
935	ANCHOR	9	9	8	;TBFG_11342.1475344.+:1257(GTG)*,	;MRA_1323.1472887.+:1257(GTG)*,	;Rv1315.1471577.+:1257(GTG)*,	;TBXG_02645-5.2940542.-:1257(GTG)*,	;TBMG_02665.2940771.-:1257(GTG)*,	;TBFG_11342.1472316.+:1257(GTG)*,	;TBFG_11342.1472315.+:1257(GTG)*,	;x.1472315.+:1257(GTG),	;TBSG_02679-1.2937444.-:1257(GTG)*,
2409	ANCHOR	9	9	8	;TBFG_13730.4155746.+:702(ATG)*,	;MRA_3735.4151191.+:702(ATG)*,	;Rv3699.4142745.+:702(ATG)*,	;TBXG_03713-5.4130501.+:702(ATG)*,	;TBMG_03742.4129631.+:702(ATG)*,	;TBFG_13730.4128684.+:702(ATG)*,	;TBFG_13730.4128684.+:702(ATG)*,	;x.4128683.+:702(ATG),	;TBSG_03766-1.4126235.+:702(ATG)*,
3091	ANCHOR	9	9	8	;TBFG_10329.395112.+:681(ATG)*,	;MRA_0333.393394.+:681(ATG)*,	;Rv0324.392032.+:681(ATG)*,	;TBXG_00327-5.394918.+:681(ATG)*,	;TBMG_00328.394918.+:681(ATG)*,	;TBFG_10329.394794.+:681(ATG)*,	;TBFG_10329.394793.+:681(ATG)*,	;x.394793.+:681(ATG),	;TBSG_00331.1.394918.+:681(ATG)*,
1691	ANCHOR	9	9	8	;TBFG_12103.2339259.-:1224(GTG)*,	;MRA_2081.2334547.-:1224(GTG)*,	;Rv2067c.2324647.-:1224(GTG)*,	;TBXG_01899-5.2091941.+:1224(GTG)*,	;TBMG_01914.2092063.+:1224(GTG)*,	;TBFG_12103.2319391.-:1224(GTG)*,	;TBFG_12103.2319391.-:1224(GTG)*,	;x.2319390.-:1224(GTG),	;TBSG_01927-1.2090153.+:1224(GTG)*,
1955	ANCHOR	9	9	8	;TBFG_12938.3249559.-:414(ATG)*,	;MRA_2949.3250078.-:414(ATG)*,	;Rv2923c.3238086.-:414(ATG)*,	;TBXG_01037-5.1175519.+:414(ATG)*,	;TBMG_01048.1175519.+:414(ATG)*,	;TBFG_12938.3233587.-:414(ATG)*,	;TBFG_12938.3233587.-:414(ATG)*,	;x.3233586.-:414(ATG),	;TBSG_01056-1.1175517.+:414(ATG)*,
1954	ANCHOR	9	9	8	;TBFG_11331.1464763.+:753(ATG)*,	;MRA_1312.1462306.+:753(ATG)*,	;Rv1304.1460996.+:753(ATG)*,	;TBXG_02656-5.2951123.-:753(ATG)*,	;TBMG_02676.2951352.-:753(ATG)*,	;TBFG_11331.1461735.+:753(ATG)*,	;TBFG_11331.1461734.+:753(ATG)*,	;x.1461734.+:753(ATG),	;TBSG_02690-1.2948025.-:753(ATG)*,
1957	ANCHOR	9	9	8	;TBFG_10848.930076.+:2205(TTG)*,	;MRA_0841A.928916.+:2250(TTG)*,	;Rv0833.927610.+:2250(TTG)*,	;TBXG_03967-5.927457.+:2250(TTG)*,	;TBMG_00847.927452.+:2250(TTG)*,	;TBFG_10848.927094.+:2205(TTG)*,	;TBFG_10848.927093.+:2205(TTG)*,	;x.927093.+:2205(TTG),	;TBSG_00853-1.927455.+:2250(TTG)*,
1956	ANCHOR	9	9	8	;TBFG_12959.3302097.-:702(ATG)*,	;MRA_2972.3302616.-:702(ATG)*,	;Rv2945c.3290624.-:702(ATG)*,	;TBXG_01015-5.1122981.+:702(ATG)*,	;TBMG_01027.1122979.+:702(ATG)*,	;TBFG_12959.3286125.-:702(ATG)*,	;TBFG_12959.3286125.-:702(ATG)*,	;x.3286124.-:702(ATG),	;TBSG_01035-1.1122979.+:702(ATG)*,
1951	ANCHOR	9	9	8	;TBFG_13261.3620648.-:888(GTG)*,	;MRA_3273.3619653.-:888(GTG)*,	;Rv3232c.3608870.-:888(GTG)*,	;TBXG_03261-5.3608103.-:888(GTG)*,	;TBMG_03280.3606990.-:888(GTG)*,	;TBFG_13261.3602792.-:888(GTG)*,	;TBFG_13261.3602792.-:888(GTG)*,	;x.3602791.-:888(GTG),	;TBSG_03303-1.3603724.-:888(GTG)*,
1950	ANCHOR	9	9	8	;TBFG_10596.685113.-:2388(ATG)*,	;MRA_0592.683195.-:2388(ATG)*,	;Rv0585c.681885.-:2388(ATG)*,	;TBXG_00588-5.682196.-:2388(ATG)*,	;TBMG_00592.682137.-:2388(ATG)*,	;TBFG_10596.682131.-:2388(ATG)*,	;TBFG_10596.682130.-:2388(ATG)*,	;x.682130.-:2388(ATG),	;TBSG_00596-1.682195.-:2388(ATG)*,
1953	ANCHOR	9	9	8	;TBFG_11307.1437200.-:1839(ATG)*,	;MRA_1289.1434743.-:1839(ATG)*,	;Rv1281c.1433433.-:1839(ATG)*,	;TBXG_02680-5.2978629.+:1839(ATG)*,	;TBMG_02700.2978858.+:1839(ATG)*,	;TBFG_11307.1434172.-:1839(ATG)*,	;TBFG_11307.1434171.-:1839(ATG)*,	;x.1434171.-:1839(ATG),	;TBSG_02714-1.2975531.+:1839(ATG)*,
1952	ANCHOR	9	9	8	;TBFG_13384.3766759.-:741(GTG),945(TTG)*,	;MRA_3389.3763406.-:741(GTG)*,945(TTG),	;Rv3349c.3754293.-:741(GTG)*,945(TTG),	;TBXG_03378-5.3751267.-:741(GTG),945(TTG)*,	;TBMG_03399.3750154.-:741(GTG),945(TTG)*,	;TBFG_13384.3745898.-:741(GTG),945(TTG)*,	;TBFG_13384.3745898.-:741(GTG),945(TTG)*,	;x.3745897.-:741(GTG),945(TTG),	;TBSG_03422-1.3746888.-:741(GTG),945(TTG)*,
1959	ANCHOR	9	9	8	;TBFG_12800.3108829.+:1764(ATG)*,	;MRA_2811.3108842.+:1764(ATG)*,	;Rv2787.3096874.+:1764(ATG)*,	;TBXG_01176-5.1316895.-:1764(ATG)*,	;TBMG_01187.1316783.-:1764(ATG)*,	;TBFG_12800.3092711.+:1764(ATG)*,	;TBFG_12800.3092711.+:1764(ATG)*,	;x.3092710.+:1764(ATG),	;TBSG_01196-1.1316727.-:1764(ATG)*,
1958	ANCHOR	9	9	8	;TBFG_12025.2245557.-:273(GTG)*,	;MRA_2009.2247203.-:273(GTG)*,	;Rv1993c.2237303.-:273(GTG)*,	;TBXG_01977-5.2185649.+:273(GTG)*,	;TBMG_01993.2185769.+:273(GTG)*,	;TBFG_12025.2227044.-:273(GTG)*,	;TBFG_12025.2227043.-:273(GTG)*,	;x.2227043.-:273(GTG),	;TBSG_02004-1.2182500.+:273(GTG)*,
3249	ANCHOR	9	9	8	;TBFG_12908.3214923.-:897(GTG)*,	;MRA_2919.3215386.-:897(GTG)*,	;Rv2894c.3203394.-:897(GTG)*,	;TBXG_01067-5.1210546.+:897(GTG)*,	;TBMG_01078.1210434.+:897(GTG)*,	;TBFG_12908.3198952.-:897(GTG)*,	;TBFG_12908.3198952.-:897(GTG)*,	;x.3198951.-:897(GTG),	;TBSG_01086-1.1210432.+:897(GTG)*,
3248	ANCHOR	9	9	8	;TBFG_11655.1842107.-:258(ATG)*,	;MRA_1649.1848234.-:258(ATG)*,	;Rv1638A.1846716.-:258(ATG)*,	;TBXG_02337-5.2575878.+:258(ATG)*,	;TBMG_02355.2575996.+:258(ATG)*,	;TBFG_11655.1837147.-:258(ATG)*,	;TBFG_11655.1837146.-:258(ATG)*,	;x.1837146.-:258(ATG),	;TBSG_02367-1.2572669.+:258(ATG)*,
3096	ANCHOR	9	9	8	;TBFG_11847.2069310.+:1464(ATG)*,	;MRA_1829.2070990.+:1464(ATG)*,	;Rv1817.2061058.+:1464(ATG)*,	;TBXG_02159-5.2361693.-:1464(ATG)*,	;TBMG_02177.2361811.-:1464(ATG)*,	;TBFG_11847.2051058.+:1464(ATG)*,	;TBFG_11847.2051057.+:1464(ATG)*,	;x.2051057.+:1464(ATG),	;TBSG_02188-1.2358542.-:1464(ATG)*,
3243	ANCHOR	9	9	8	;TBFG_10758.838309.-:507(ATG)*,	;MRA_0753.835746.-:507(ATG)*,	;Rv0744c.834440.-:507(ATG)*,	;TBXG_00751-5.835445.-:507(ATG)*,	;TBMG_00758.835440.-:507(ATG)*,	;TBFG_10758.835326.-:507(ATG)*,	;TBFG_10758.835325.-:507(ATG)*,	;x.835325.-:507(ATG),	;TBSG_00762-1.835444.-:507(ATG)*,
[truncated: 3,043 more rows]
