# Supplementary material for: CAMBer: an approach to support comparative analysis of multiple bacterial strains
Source: BMC Genomics. 2011 Jul 27;12(Suppl 2):S6. doi: 10.1186/1471-2164-12-S2-S6 (PMC3194237; doi:10.1186/1471-2164-12-S2-S6)
Supplement: Additional file 2 — summary of the S. aureus case study results An Excel file containing the summary of CAMBer results (after refinement) for the S. aureus case study. [file 1471-2164-12-S2-S6-S2.xls]

## Sheet: sau-results-after
cc_ID	cc_type	cc_mg_count	cc_strains_count	cc_ann_strains_count	TW20	JKD6008	JH9	JH1	MRSA252	Mu3	Newman	Mu50	USA300-TCH1516	USA300-FPR3757	ST398	ED133	ED98	04-02981	NCTC8325	MW2	N315	JKD6159	COL	TCH60	MSSA476	RF122
1567	ANCHOR	22	22	22	;SATW20_14390.1566157.-:1119(ATG)*,1155(GTG),	;SAA6008_01407.1523978.-:1119(ATG)*,1155(GTG),	;SaurJH9_1499.1599015.-:1119(ATG)*,1155(GTG),	;SaurJH1_1528.1598889.-:1119(ATG)*,1155(GTG),	;SAR1451.1539564.-:1119(ATG)*,1155(GTG),	;SAHV_1427.1552047.-:1119(ATG)*,1155(GTG),	;NWMN_1349.1511977.-:1119(ATG)*,1155(GTG),	;SAV1439.1550647.-:1119(ATG)*,1155(GTG),	;USA300HOU_1376.1506457.-:1119(ATG)*,1155(GTG),	;SAUSA300_1331.1492510.-:1119(ATG)*,1155(GTG),	;SAPIG1438.1543366.-:1119(ATG)*,	;SAOV_1448.1517205.-:1119(ATG)*,1155(GTG),	;SAAV_1423.1488483.-:1119(ATG)*,1155(GTG),	;SA2981_1394.1508786.-:1119(ATG)*,1155(GTG),	;SAOUHSC_01452.1409132.-:1119(ATG)*,1155(GTG),	;MW1328.1475688.-:1119(ATG)*,1155(GTG),	;SA1272.1474235.-:1119(ATG)*,1155(GTG),	;SAA6159_01304.1460671.-:1119(ATG)*,	;SACOL1478.1515797.-:1119(ATG)*,1155(GTG),	;HMPREF0772_11767.1846865.+:1119(ATG),1155(GTG)*,	;SAS1382.1501394.-:1119(ATG)*,1155(GTG),	;SAB1304c.1427437.-:1119(ATG)*,1155(GTG),
271	ANCHOR	22	22	22	;SATW20_06210.672597.+:879(ATG)*,	;SAA6008_00557.615338.+:879(ATG)*,	;SaurJH9_0574.636460.+:879(ATG)*,	;SaurJH1_0588.636336.+:879(ATG)*,	;SAR0556.607153.+:879(ATG)*,	;SAHV_0549.621630.+:879(ATG)*,	;NWMN_0513.592390.+:879(ATG)*,	;SAV0551.620183.+:879(ATG)*,	;USA300HOU_0544.602410.+:879(ATG)*,	;SAUSA300_0536.601868.+:879(ATG)*,	;SAPIG0626.658715.+:879(ATG)*,	;SAOV_0586.608137.+:879(ATG)*,	;SAAV_0514.556950.+:879(ATG)*,	;SA2981_0528.593542.+:879(ATG)*,	;SAOUHSC_00533.538473.+:879(ATG)*,	;MW0506.586496.+:879(ATG)*,	;SA0509.595937.+:879(ATG)*,	;SAA6159_00505.579705.+:879(ATG)*,	;SACOL0597.623301.+:879(ATG)*,	;HMPREF0772_12638.2757003.-:879(ATG)*,	;SAS0509.585127.+:879(ATG)*,	;SAB0502.564481.+:879(ATG)*,
273	ANCHOR	22	22	22	;SATW20_18380.2000313.-:1197(ATG)*,	;SAA6008_01801.1935308.-:1197(ATG)*,	;SaurJH9_1897.2019911.-:1197(ATG)*,	;SaurJH1_1931.2019786.-:1197(ATG)*,	;SAR1935.2016744.-:1197(ATG)*,	;SAHV_1829.1976857.-:1197(ATG)*,	;NWMN_1736.1937045.-:1197(ATG)*,	;SAV1844.1975460.-:1197(ATG)*,	;USA300HOU_1836.1977253.-:1197(ATG)*,	;SAUSA300_1793.1976504.-:1197(ATG)*,	;SAPIG1910.2004624.-:1197(ATG)*,	;SAOV_1840.1929922.-:1197(ATG)*,	;SAAV_1863.1920270.-:1197(ATG)*,	;SA2981_1800.1930695.-:1197(ATG)*,	;SAOUHSC_01975.1880196.-:1197(ATG)*,	;MW1785.1939678.-:1197(ATG)*,	;SA1662.1897665.-:1197(ATG)*,	;SAA6159_01772.1931165.-:1197(ATG)*,	;SACOL1900.1955858.-:1197(ATG)*,	;HMPREF0772_11300.1381933.+:1197(ATG)*,	;SAS1765.1919012.-:1197(ATG)*,	;SAB1777c.1903240.-:1197(ATG)*,
274	ANCHOR	22	22	22	;SATW20_03100.356495.-:696(ATG),825(GTG)*,846(ATG),	;SAA6008_00281.323831.-:696(ATG),825(GTG),846(ATG)*,	;SaurJH9_0288.341149.-:696(ATG),825(GTG),846(ATG)*,	;SaurJH1_0295.341219.-:696(ATG),825(GTG),846(ATG)*,	;SAR0302.343532.-:696(ATG),825(GTG)*,846(ATG),	;SAHV_0302.347436.-:696(ATG),825(GTG)*,846(ATG),	;NWMN_0247.300845.-:696(ATG),825(GTG),846(ATG)*,	;SAV0305.347433.-:696(ATG),825(GTG)*,846(ATG),	;USA300HOU_0324.354331.-:696(ATG),825(GTG),846(ATG)*,	;SAUSA300_0305.354436.-:696(ATG)*,825(GTG),846(ATG),	;SAPIG0318.350464.-:696(ATG),825(GTG)*,846(ATG),	;SAOV_0257.301142.-:696(ATG),825(GTG),846(ATG)*,	;SAAV_0272.310116.-:696(ATG),825(GTG)*,846(ATG),	;SA2981_0304.346601.-:696(ATG),825(GTG)*,846(ATG),	;SAOUHSC_00281.296347.-:696(ATG),825(GTG)*,846(ATG),	;MW0282.327419.-:696(ATG),825(GTG)*,846(ATG),	;SA0293.347476.-:696(ATG),825(GTG)*,846(ATG),	;SAA6159_00280.329837.-:696(ATG),825(GTG)*,846(ATG),	;SACOL0301.334781.-:696(ATG),825(GTG),846(ATG)*,	;HMPREF0772_10191.203245.+:696(ATG),825(GTG),846(ATG)*,	;SAS0282.326064.-:696(ATG),825(GTG)*,846(ATG),	;SAB0242c.291949.-:693(ATG),822(GTG)*,843(ATG),
275	ANCHOR	22	22	22	;SATW20_12580.1346132.+:4311(ATG),4317(TTG)*,	;SAA6008_01219.1300160.+:4311(ATG),4317(TTG)*,	;SaurJH9_1324.1382768.+:4311(ATG),4317(TTG)*,	;SaurJH1_1350.1382642.+:4311(ATG),4317(TTG)*,	;SAR1240.1300021.+:4311(ATG),4317(TTG)*,	;SAHV_1254.1335917.+:4311(ATG),4317(TTG)*,	;NWMN_1174.1293791.+:4311(ATG),4317(TTG)*,	;SAV1264.1334517.+:4311(ATG),4317(TTG)*,	;USA300HOU_1196.1287752.+:4311(ATG)*,4317(TTG),	;SAUSA300_1157.1273805.+:4311(ATG)*,4317(TTG),	;SAPIG1266.1326861.+:4311(ATG),4317(TTG)*,	;SAOV_1266.1301043.+:4311(ATG)*,4317(TTG),	;SAAV_1239.1270952.+:4311(ATG)*,4317(TTG),	;SA2981_1222.1292779.+:4311(ATG),4317(TTG)*,	;SAOUHSC_01241.1193835.+:4311(ATG)*,4317(TTG),	;polC.1258319.+:4311(ATG),4317(TTG)*,	;polC.1258188.+:4311(ATG),4317(TTG)*,	;SAA6159_01119.1240354.+:4311(ATG),4317(TTG)*,	;SACOL1283.1297609.+:4311(ATG)*,4317(TTG),	;HMPREF0772_11965.2070520.-:4311(ATG),4317(TTG)*,	;SAS1198.1286814.+:4311(ATG),4317(TTG)*,	;SAB1126.1223206.+:4311(ATG),4317(TTG)*,
276	ANCHOR	22	22	22	;SATW20_01460.160474.-:741(GTG)*,756(ATG),	;SAA6008_00113.128836.-:741(GTG),756(ATG)*,	;SaurJH9_0121.143778.-:741(GTG),756(ATG)*,	;SaurJH1_0126.143847.-:741(GTG),756(ATG)*,	;SAR0137.151160.-:741(GTG)*,756(ATG),	;SAHV_0134.149895.-:741(GTG)*,756(ATG),	;NWMN_0079.101347.-:741(GTG),756(ATG)*,	;SAV0135.149896.-:741(GTG)*,756(ATG),	;USA300HOU_0147.155980.-:741(GTG),756(ATG)*,	;SAUSA300_0137.156086.-:741(GTG),756(ATG)*,	;SAPIG0149.154015.-:741(GTG)*,756(ATG),	;SAOV_0082.99256.-:741(GTG),756(ATG)*,	;SAAV_0103.112478.-:741(GTG),756(ATG)*,	;SA2981_0136.149060.-:741(GTG)*,756(ATG),	;SAOUHSC_00096.101370.-:741(GTG),756(ATG)*,	;MW0109.127399.-:741(GTG)*,756(ATG),	;SA0130.149935.-:741(GTG)*,756(ATG),	;SAA6159_00118.134114.-:741(GTG)*,756(ATG),	;SACOL0120.135283.-:741(GTG),756(ATG)*,	;HMPREF0772_10363.400849.+:741(GTG),756(ATG)*,	;SAS0109.126105.-:741(GTG)*,756(ATG),	;SAB0074c.93531.-:741(GTG)*,756(ATG),
277	ANCHOR	22	22	22	;SATW20_17230.1871546.-:1707(ATG)*,	;SAA6008_01703.1828037.-:1707(ATG)*,	;SaurJH9_1788.1903631.-:1707(ATG)*,	;SaurJH1_1823.1903505.-:1707(ATG)*,	;SAR1811.1889504.-:1707(ATG)*,	;SAHV_1719.1859708.-:1707(ATG)*,	;NWMN_1626.1809347.-:1707(ATG)*,	;SAV1733.1858309.-:1707(ATG)*,	;USA300HOU_1722.1849896.-:1707(ATG)*,	;SAUSA300_1679.1849305.-:1707(ATG)*,	;SAPIG1785.1886133.-:1707(ATG)*,	;SAOV_1719.1807978.-:1707(ATG)*,	;SAAV_1743.1802996.-:1707(ATG)*,	;SA2981_1691.1813426.-:1707(ATG)*,	;SAOUHSC_01846.1752547.-:1707(ATG)*,	;acsA.1818050.-:1707(ATG)*,	;acsA.1780395.-:1707(ATG)*,	;SAA6159_01656.1806968.-:1707(ATG)*,	;SACOL1783.1826506.-:1707(ATG)*,	;HMPREF0772_11420.1502558.+:1707(ATG)*,	;SAS1659.1797703.-:1707(ATG)*,	;SAB1593c.1728256.-:1707(ATG)*,
278	ANCHOR	22	22	22	;SATW20_22290.2363998.-:609(ATG),756(ATG),873(ATG)*,	;SAA6008_02128.2241749.-:609(ATG),756(ATG),873(ATG)*,	;SaurJH9_2127.2252530.-:609(ATG),756(ATG),873(ATG)*,	;SaurJH1_2165.2252405.-:609(ATG),756(ATG),873(ATG)*,	;SAR2179.2249989.-:609(ATG),756(ATG),873(ATG)*,	;SAHV_2075.2224153.-:609(ATG),756(ATG),873(ATG)*,	;NWMN_1994.2216007.-:609(ATG),756(ATG),873(ATG)*,	;SAV2090.2222515.-:609(ATG),756(ATG),873(ATG)*,	;USA300HOU_2087.2211820.-:609(ATG),756(ATG)*,873(ATG),	;SAUSA300_2046.2211426.-:609(ATG),756(ATG),873(ATG)*,	;SAPIG2133.2214275.-:609(ATG),756(ATG),873(ATG)*,	;SAOV_2131c.2182461.-:609(ATG),756(ATG),873(ATG)*,	;SAAV_2144.2168920.-:609(ATG),756(ATG),873(ATG)*,	;SA2981_2031.2166026.-:609(ATG),756(ATG),873(ATG)*,	;SAOUHSC_02327.2158348.-:609(ATG),756(ATG),873(ATG)*,	;MW2013.2172591.-:609(ATG),756(ATG),873(ATG)*,	;SA1893.2146083.-:609(ATG),756(ATG),873(ATG)*,	;SAA6159_02004.2158738.-:609(ATG),756(ATG),873(ATG)*,	;SACOL2082.2147624.-:609(ATG),756(ATG),873(ATG)*,	;HMPREF0772_11102.1171278.+:609(ATG)*,	;SAS1994.2151696.-:609(ATG),756(ATG),873(ATG)*,	;SAB1974c.2110132.-:609(ATG),756(ATG),873(ATG)*,
3518	ANCHOR	22	22	1	;x.1045052.+:99(TTG),	;x.997958.+:99(TTG),	;x.1037233.+:99(TTG),	;x.1037107.+:99(TTG),	;x.991982.+:99(TTG),	;x.1035822.+:99(TTG),	;x.950873.+:99(TTG),	;x.1034378.+:99(TTG),	;x.988174.+:99(TTG),	;x.974227.+:99(TTG),	;x.1030818.+:99(TTG),	;x.961822.+:99(TTG),	;x.967764.+:99(TTG),	;x.992835.+:99(TTG),	;x.894089.+:99(TTG),	;x.958062.+:99(TTG),	;x.958094.+:99(TTG),	;x.936978.+:99(TTG),	;SACOL0990.997700.+:99(TTG)*,	;x.2379005.-:99(TTG),	;x.942031.+:99(TTG),	;x.924834.+:99(TTG),
3513	ANCHOR	22	22	22	;SATW20_12990.1393218.+:1239(ATG)*,	;SAA6008_01260.1347248.+:1239(ATG)*,	;SaurJH9_1365.1429859.+:1239(ATG)*,	;SaurJH1_1391.1429732.+:1239(ATG)*,	;SAR1281.1347118.+:1239(ATG)*,	;SAHV_1296.1383007.+:1239(ATG)*,	;NWMN_1214.1340877.+:1239(ATG)*,	;SAV1307.1381606.+:1239(ATG)*,	;USA300HOU_1237.1334838.+:1239(ATG)*,	;SAUSA300_1198.1320891.+:1239(ATG)*,	;SAPIG1308.1375030.+:1239(ATG)*,	;SAOV_1307.1348143.+:1239(ATG)*,	;SAAV_1280.1318042.+:1239(ATG)*,	;SA2981_1263.1339869.+:1239(ATG)*,	;SAOUHSC_01283.1240921.+:1239(ATG)*,	;MW1189.1305415.+:1239(ATG)*,	;SA1147.1305278.+:1239(ATG)*,	;SAA6159_01160.1287591.+:1239(ATG)*,	;SACOL1326.1344695.+:1239(ATG)*,	;HMPREF0772_11920.2023426.-:1239(ATG)*,	;SAS1239.1333910.+:1239(ATG)*,	;SAB1169.1272084.+:1260(ATG)*,
3512	ANCHOR	22	22	22	;SATW20_25020.2644938.+:903(GTG),1005(GTG)*,1047(ATG),	;SAA6008_02408.2524562.+:903(GTG),1005(GTG)*,1047(ATG),	;SaurJH9_2394.2529570.+:903(GTG),1005(GTG),1047(ATG)*,	;SaurJH1_2440.2529446.+:903(GTG),1005(GTG),1047(ATG)*,	;SAR2459.2530755.+:903(GTG),1005(GTG)*,1047(ATG),	;SAHV_2354.2499455.+:903(GTG),1005(GTG)*,1047(ATG),	;NWMN_2272.2497241.+:903(GTG),1005(GTG)*,1047(ATG),	;SAV2370.2497817.+:903(GTG),1005(GTG)*,1047(ATG),	;USA300HOU_2353.2492457.+:903(GTG),1005(GTG)*,1047(ATG),	;SAUSA300_2317.2492307.+:903(GTG)*,1005(GTG),1047(ATG),	;SAPIG2424.2500889.+:903(GTG),1005(GTG),1047(ATG)*,	;SAOV_2417.2461410.+:903(GTG),1005(GTG),1047(ATG)*,	;SAAV_2435.2444867.+:903(GTG),1005(GTG),1047(ATG)*,	;SA2981_2309.2441542.+:903(GTG),1005(GTG)*,1047(ATG),	;SAOUHSC_02652.2439404.+:903(GTG)*,1005(GTG),1047(ATG),	;MW2291.2440111.+:903(GTG),1005(GTG)*,1047(ATG),	;SA2160.2428317.+:903(GTG),1005(GTG)*,1047(ATG),	;SAA6159_02274.2438627.+:903(GTG),1005(GTG)*,1047(ATG),	;SACOL2367.2428740.+:903(GTG),1005(GTG)*,1047(ATG),	;HMPREF0772_10818.895845.-:903(GTG),1005(GTG),1047(ATG)*,	;SAS2261.2419216.+:903(GTG),1005(GTG)*,1047(ATG),	;SAB2250.2381100.+:903(GTG),1005(GTG)*,1047(ATG),
2688	ANCHOR	22	22	22	;SATW20_11160.1189397.+:255(ATG)*,	;SAA6008_01076.1144975.+:255(ATG)*,	;SaurJH9_1181.1225456.+:255(ATG)*,	;SaurJH1_1203.1225330.+:255(ATG)*,	;SAR1095.1143096.+:255(ATG)*,	;SAHV_1113.1178607.+:255(ATG)*,	;NWMN_0985.1095155.+:255(ATG)*,	;SAV1122.1177206.+:255(ATG)*,	;USA300HOU_1059.1132518.+:255(ATG)*,	;SAUSA300_1021.1118571.+:255(ATG)*,	;SAPIG1118.1173217.+:255(ATG)*,	;SAOV_1063.1104187.+:255(ATG)*,	;SAAV_1088.1113588.+:255(ATG)*,	;SA2981_1078.1135601.+:255(ATG)*,	;SAOUHSC_01072.1038446.+:255(ATG)*,	;MW1004.1102308.+:255(ATG)*,	;SA0970.1100878.+:255(ATG)*,	;SAA6159_00976.1082946.+:255(ATG)*,	;SACOL1131.1142109.+:255(ATG)*,	;HMPREF0772_12111.2227582.-:255(ATG)*,	;SAS1056.1131094.+:255(ATG)*,	;SAB0986.1069743.+:255(ATG)*,
2684	ANCHOR	22	22	3	;x.2541436.+:171(TTG),	;x.2421058.+:171(TTG),	;x.2426181.+:186(TTG),	;x.2426057.+:186(TTG),	;x.2425100.+:171(TTG),	;x.2397524.+:186(TTG),	;x.2393377.+:171(TTG),	;x.2395886.+:186(TTG),	;USA300HOU_2249.2389013.+:171(TTG)*,	;x.2388863.+:171(TTG),	;x.2397251.+:171(TTG),	;x.2355741.+:171(TTG),	;x.2342517.+:186(TTG),	;x.2339680.+:186(TTG),	;SAOUHSC_02533.2335651.+:171(TTG)*,	;x.2337552.+:171(TTG),	;x.2326386.+:186(TTG),	;x.2332143.+:171(TTG),	;SACOL2259.2324996.+:171(TTG)*,	;x.1001682.-:171(TTG),	;x.2316657.+:171(TTG),	;x.2276270.+:171(TTG),
2685	ANCHOR	22	22	22	;SATW20_09480.999838.-:480(ATG)*,	;SAA6008_00901.952745.-:480(ATG)*,	;SaurJH9_0948.991941.-:480(ATG)*,	;SaurJH1_0967.991816.-:480(ATG)*,	;SAR0910.944865.-:480(ATG)*,	;SAHV_0943.990721.-:480(ATG)*,	;NWMN_0818.905604.-:480(ATG)*,	;SAV0948.989277.-:480(ATG)*,	;USA300HOU_0908.942905.-:480(ATG)*,	;SAUSA300_0851.928957.-:480(ATG)*,	;SAPIG0931.969132.-:480(ATG)*,	;SAOV_0894c.916086.-:480(ATG)*,	;SAAV_0909.922474.-:480(ATG)*,	;SA2981_0903.947544.-:480(ATG)*,	;SAOUHSC_00885.848820.-:480(ATG)*,	;mnhE.912905.-:480(ATG)*,	;mnhE.912993.-:480(ATG)*,	;SAA6159_00807.890957.-:480(ATG)*,	;SACOL0951.952431.-:480(ATG)*,	;HMPREF0772_12299.2427194.+:480(ATG)*,	;SAS0818.896874.-:480(ATG)*,	;SAB0815c.880426.-:480(ATG)*,
2680	ANCHOR	22	22	22	;SATW20_02300.267178.-:345(ATG)*,	;SAA6008_00198.235540.-:345(ATG)*,	;SaurJH9_0213.257924.-:345(ATG)*,	;SaurJH1_0219.257994.-:345(ATG)*,	;SAR0221.257852.-:345(ATG)*,	;SAHV_0228.264101.-:345(ATG)*,	;NWMN_0165.211175.-:345(ATG)*,	;SAV0229.264102.-:345(ATG)*,	;USA300HOU_0237.265764.-:345(ATG)*,	;SAUSA300_0223.265869.-:345(ATG)*,	;SAPIG0239.263921.-:345(ATG)*,	;SAOV_0166.206957.-:345(ATG)*,	;SAAV_0194.226743.-:345(ATG)*,	;SA2981_0229.263267.-:345(ATG)*,	;SAOUHSC_00191.211198.-:345(ATG)*,	;MW0205.242187.-:345(ATG)*,	;SA0221.264142.-:345(ATG)*,	;SAA6159_00203.241659.-:345(ATG)*,	;SACOL0208.245111.-:345(ATG)*,	;HMPREF0772_10276.293073.+:345(ATG)*,	;SAS0205.240887.-:345(ATG)*,	;SAB0168c.208595.-:345(ATG)*,
2681	ANCHOR	22	22	22	;SATW20_16640.1796130.-:591(ATG)*,	;SAA6008_01641.1752612.-:591(ATG)*,	;SaurJH9_1731.1830153.-:591(ATG)*,	;SaurJH1_1765.1830027.-:591(ATG)*,	;SAR1753.1816036.-:591(ATG)*,	;SAHV_1660.1783190.-:591(ATG)*,	;NWMN_1567.1733929.-:591(ATG)*,	;SAV1673.1781790.-:591(ATG)*,	;USA300HOU_1665.1774517.-:591(ATG)*,	;SAUSA300_1620.1773927.-:591(ATG)*,	;SAPIG1728.1812418.-:591(ATG)*,	;SAOV_1662.1734361.-:591(ATG)*,	;SAAV_1660.1712923.-:591(ATG)*,	;SA2981_1633.1739948.-:591(ATG)*,	;SAOUHSC_01777.1677130.-:591(ATG)*,	;MW1617.1744418.-:591(ATG)*,	;SA1497.1705397.-:591(ATG)*,	;SAA6159_01598.1733176.-:591(ATG)*,	;SACOL1720.1751090.-:591(ATG)*,	;HMPREF0772_11477.1576025.+:591(ATG)*,	;SAS1602.1724070.-:591(ATG)*,	;SAB1533c.1653020.-:591(ATG)*,
99	ANCHOR	22	22	22	;SATW20_23680.2515902.-:360(ATG)*,	;SAA6008_02271.2395524.-:360(ATG)*,	;SaurJH9_2261.2400412.-:360(ATG)*,	;SaurJH1_2302.2400288.-:360(ATG)*,	;SAR2319.2399564.-:360(ATG)*,	;SAHV_2218.2371755.-:360(ATG)*,	;NWMN_2136.2367843.-:360(ATG)*,	;SAV2234.2370117.-:360(ATG)*,	;USA300HOU_2225.2363479.-:360(ATG)*,	;SAUSA300_2188.2363329.-:360(ATG)*,	;SAPIG2287.2371479.-:360(ATG)*,	;SAOV_2271c.2330222.-:360(ATG)*,	;SAAV_2296.2316807.-:360(ATG)*,	;SA2981_2172.2313911.-:360(ATG)*,	;SAOUHSC_02495.2310115.-:360(ATG)*,	;rplR.2312022.-:360(ATG)*,	;rplR.2300617.-:360(ATG)*,	;SAA6159_02141.2306605.-:360(ATG)*,	;SACOL2223.2299462.-:360(ATG)*,	;HMPREF0772_10964.1027209.+:360(ATG)*,	;SAS2125.2291127.-:360(ATG)*,	;SAB2106c.2250585.-:360(ATG)*,
90	ANCHOR	22	22	22	;SATW20_04410.469627.-:264(ATG)*,	;SAA6008_00374.409720.-:264(ATG)*,	;SaurJH9_0422.454181.-:264(ATG)*,	;SaurJH1_0432.454251.-:264(ATG)*,	;SAR0391.427672.-:264(ATG)*,	;SAHV_0370.417360.-:264(ATG)*,	;NWMN_0365.413871.-:264(ATG)*,	;SAV0373.417357.-:264(ATG)*,	;USA300HOU_0396.424171.-:264(ATG)*,	;SAUSA300_0373.424276.-:264(ATG)*,	;SAPIG0451.465968.-:264(ATG)*,	;SAOV_0397c.417408.-:264(ATG)*,	;SAAV_0341.380042.-:264(ATG)*,	;SA2981_0372.416525.-:264(ATG)*,	;SAOUHSC_00357.366133.-:264(ATG)*,	;MW0348.397139.-:264(ATG)*,	;SAS010.417400.-:264(ATG)*,	;SAA6159_00347.399017.-:264(ATG)*,	;SACOL0445.448197.-:264(ATG)*,	;HMPREF0772_10121.134186.+:264(ATG)*,	;SAS0350.395784.-:264(ATG)*,	;SAB0324c.371622.-:264(ATG)*,
92	ANCHOR	22	22	22	;SATW20_27030.2870091.-:891(ATG)*,	;SAA6008_02620.2751668.-:891(ATG)*,	;SaurJH9_2604.2756596.-:891(ATG)*,	;SaurJH1_2658.2756472.-:891(ATG)*,	;SAR2662.2749363.-:891(ATG)*,	;SAHV_2566.2730008.-:891(ATG)*,	;NWMN_2481.2727832.-:891(ATG)*,	;SAV2582.2728369.-:891(ATG)*,	;USA300HOU_2576.2721866.-:891(ATG)*,	;SAUSA300_2519.2721720.-:891(ATG)*,	;SAPIG2632.2721316.-:891(ATG)*,	;SAOV_2627c.2683144.-:891(ATG)*,	;SAAV_2648.2672681.-:891(ATG)*,	;SA2981_2520.2671291.-:891(ATG)*,	;SAOUHSC_02901.2670349.-:891(ATG)*,	;MW2502.2667155.-:891(ATG)*,	;SA2368.2657943.-:891(ATG)*,	;SAA6159_02479.2662171.-:891(ATG)*,	;SACOL2598.2658416.-:891(ATG)*,	;HMPREF0772_10609.674741.+:891(ATG)*,	;SAS2468.2646501.-:891(ATG)*,	;SAB2456c.2594998.-:891(ATG)*,
94	ANCHOR	22	22	22	;SATW20_05580.597836.+:1974(ATG)*,	;SAA6008_00494.540576.+:1974(ATG)*,	;SaurJH9_0511.556312.+:1974(ATG)*,	;SaurJH1_0524.556383.+:1974(ATG)*,	;SAR0491.530383.+:1974(ATG)*,	;SAHV_0487.546813.+:1974(ATG)*,	;NWMN_0453.517635.+:1974(ATG)*,	;SAV0490.545366.+:1974(ATG)*,	;USA300HOU_0490.527655.+:1974(ATG)*,	;SAUSA300_0467.527762.+:1974(ATG)*,	;SAPIG0556.579116.+:1974(ATG)*,	;SAOV_0512.532861.+:1974(ATG)*,	;SAAV_0437.482173.+:1974(ATG)*,	;SA2981_0465.518766.+:1974(ATG)*,	;SAOUHSC_00461.463690.+:1974(ATG)*,	;metS.506364.+:1974(ATG)*,	;metS.521161.+:1974(ATG)*,	;SAA6159_00441.504455.+:1974(ATG)*,	;SACOL0533.544017.+:1974(ATG)*,	;HMPREF0772_10030.34727.-:1974(ATG)*,	;SAS0447.505026.+:1974(ATG)*,	;SAB0439.487842.+:1974(ATG)*,
97	ANCHOR	22	22	22	;SATW20_10810.1153089.+:1362(ATG)*,	;SAA6008_01041.1108667.+:1362(ATG)*,	;SaurJH9_1146.1189253.+:1362(ATG)*,	;SaurJH1_1168.1189127.+:1362(ATG)*,	;SAR1059.1106641.+:1362(ATG)*,	;SAHV_1078.1142404.+:1362(ATG)*,	;NWMN_0952.1058848.+:1362(ATG)*,	;SAV1086.1141003.+:1362(ATG)*,	;USA300HOU_1028.1096210.+:1362(ATG)*,	;SAUSA300_0986.1082263.+:1362(ATG)*,	;SAPIG1083.1136886.+:1362(ATG)*,	;SAOV_1030.1068061.+:1362(ATG)*,	;SAAV_1051.1075865.+:1362(ATG)*,	;SA2981_1042.1099398.+:1362(ATG)*,	;SAOUHSC_01031.1002138.+:1362(ATG)*,	;MW0968.1065999.+:1362(ATG)*,	;SA0937.1064675.+:1362(ATG)*,	;SAA6159_00942.1046867.+:1362(ATG)*,	;SACOL1094.1105801.+:1362(ATG)*,	;HMPREF0772_12147.2264036.-:1362(ATG)*,	;SAS1021.1094785.+:1362(ATG)*,	;SAB0952.1033675.+:1362(ATG)*,
96	ANCHOR	22	22	22	;SATW20_05550.594496.+:726(ATG)*,	;SAA6008_00491.537236.+:726(ATG)*,	;SaurJH9_0508.552972.+:726(ATG)*,	;SaurJH1_0521.553043.+:726(ATG)*,	;SAR0488.527043.+:726(ATG)*,	;SAHV_0484.543473.+:726(ATG)*,	;NWMN_0451.514295.+:726(ATG)*,	;SAV0487.542026.+:726(ATG)*,	;USA300HOU_0487.524315.+:726(ATG)*,	;SAUSA300_0464.524421.+:726(ATG)*,	;SAPIG0553.575776.+:726(ATG)*,	;SAOV_0508.529521.+:726(ATG)*,	;SAAV_0433.478833.+:726(ATG)*,	;SA2981_0462.515426.+:726(ATG)*,	;SAOUHSC_00457.460350.+:726(ATG)*,	;MW0442.503024.+:726(ATG)*,	;SA0445.517821.+:726(ATG)*,	;SAA6159_00438.501115.+:726(ATG)*,	;SACOL0529.540677.+:726(ATG)*,	;HMPREF0772_10034.38067.-:726(ATG)*,	;SAS0444.501686.+:726(ATG)*,	;SAB0436.484502.+:726(ATG)*,
1177	ANCHOR	22	22	22	;SATW20_15770.1705493.-:627(ATG)*,	;SAA6008_01551.1663312.-:627(ATG)*,	;SaurJH9_1639.1740195.-:627(ATG)*,	;SaurJH1_1673.1740069.-:627(ATG)*,	;SAR1658.1726164.-:627(ATG)*,	;SAHV_1568.1693227.-:627(ATG)*,	;NWMN_1484.1651313.-:627(ATG)*,	;SAV1581.1691827.-:627(ATG)*,	;USA300HOU_1582.1691902.-:627(ATG)*,	;SAUSA300_1541.1691312.-:627(ATG)*,	;SAPIG1647.1729201.-:627(ATG)*,	;SAOV_1581.1650837.-:627(ATG)*,	;SAAV_1573.1629663.-:627(ATG)*,	;SA2981_1539.1649966.-:627(ATG)*,	;SAOUHSC_01684.1594514.-:627(ATG)*,	;grpE.1661008.-:627(ATG)*,	;grpE.1615415.-:627(ATG)*,	;SAA6159_01516.1651673.-:627(ATG)*,	;SACOL1638.1668475.-:627(ATG)*,	;HMPREF0772_11559.1659052.+:627(ATG)*,	;SAS1519.1640718.-:627(ATG)*,	;SAB1453c.1570573.-:627(ATG)*,
1176	ANCHOR	22	22	22	;SATW20_23260.2477808.-:870(GTG)*,885(ATG),	;SAA6008_02229.2357431.-:870(GTG)*,885(ATG),	;SaurJH9_2219.2361320.-:870(GTG)*,885(ATG),	;SaurJH1_2258.2361195.-:870(GTG)*,885(ATG),	;SAR2279.2362898.-:870(GTG)*,885(ATG),	;SAHV_2172.2332660.-:870(GTG)*,885(ATG),	;NWMN_2092.2329751.-:870(GTG),885(ATG)*,	;SAV2188.2331022.-:870(GTG)*,885(ATG),	;USA300HOU_2181.2325386.-:870(GTG)*,885(ATG),	;SAUSA300_2148.2325236.-:870(GTG)*,885(ATG),	;SAPIG2248.2335231.-:870(GTG)*,885(ATG),	;SAOV_2235c.2295988.-:870(GTG),885(ATG)*,	;SAAV_2249.2277711.-:870(GTG)*,885(ATG),	;SA2981_2126.2274816.-:870(GTG)*,885(ATG),	;SAOUHSC_02448.2272020.-:870(GTG),885(ATG)*,	;MW2114.2281548.-:870(GTG)*,885(ATG),	;SA1990.2261522.-:870(GTG)*,885(ATG),	;SAA6159_02099.2267921.-:870(GTG)*,885(ATG),	;SACOL2179.2261369.-:870(GTG)*,885(ATG),	;HMPREF0772_11003.1062212.+:870(GTG),885(ATG)*,	;SAS2089.2260653.-:870(GTG)*,885(ATG),	;SAB2069c.2217399.-:870(GTG),885(ATG)*,
1175	ANCHOR	22	22	22	;SATW20_09660.1022809.+:3477(ATG)*,	;SAA6008_00919.975716.+:3477(ATG)*,	;SaurJH9_0966.1014989.+:3474(ATG)*,	;SaurJH1_0985.1014863.+:3474(ATG)*,	;SAR0928.967784.+:3477(ATG)*,	;SAHV_0961.1013578.+:3474(ATG)*,	;NWMN_0837.928631.+:3477(ATG)*,	;SAV0966.1012134.+:3474(ATG)*,	;USA300HOU_0925.965932.+:3477(ATG)*,	;SAUSA300_0869.951984.+:3477(ATG)*,	;SAPIG0949.992242.+:3477(ATG)*,	;SAOV_0913.939549.+:3477(ATG)*,	;SAAV_0927.945521.+:3474(ATG)*,	;SA2981_0921.970591.+:3474(ATG)*,	;SAOUHSC_00904.871847.+:3477(ATG)*,	;MW0848.935818.+:3477(ATG)*,	;SA0827.935850.+:3474(ATG)*,	;SAA6159_00825.913610.+:3477(ATG)*,	;SACOL0970.975458.+:3477(ATG)*,	;HMPREF0772_12280.2403200.-:3477(ATG)*,	;SAS0836.919787.+:3477(ATG)*,	;SAB0835.903834.+:3477(ATG)*,
1173	ANCHOR	22	22	22	;SATW20_17630.1926114.+:1293(ATG)*,1299(ATG),	;SAA6008_01745.1883155.+:1293(ATG)*,1299(ATG),	;SaurJH9_1826.1955552.+:1293(ATG)*,1299(ATG),	;SaurJH1_1861.1955426.+:1293(ATG)*,1299(ATG),	;SAR1856.1947792.+:1293(ATG)*,1299(ATG),	;SAHV_1759.1911622.+:1293(ATG)*,1299(ATG),	;NWMN_1665.1862913.+:1293(ATG)*,1299(ATG),	;SAV1774.1910223.+:1293(ATG)*,1299(ATG),	;USA300HOU_1763.1903133.+:1293(ATG)*,1299(ATG),	;SAUSA300_1718.1902383.+:1293(ATG)*,1299(ATG),	;SAPIG1824.1937814.+:1293(ATG)*,1299(ATG),	;SAOV_1757.1859786.+:1293(ATG)*,1299(ATG),	;SAAV_1784.1855033.+:1293(ATG)*,1299(ATG),	;SA2981_1729.1865461.+:1293(ATG)*,1299(ATG),	;SAOUHSC_01893.1806074.+:1293(ATG)*,1299(ATG),	;MW1714.1870237.+:1293(ATG)*,1299(ATG),	;SA1592.1832430.+:1293(ATG)*,1299(ATG),	;SAA6159_01694.1858841.+:1293(ATG)*,1299(ATG),	;SACOL1823.1880072.+:1293(ATG)*,1299(ATG),	;HMPREF0772_11381.1450878.-:1293(ATG),1299(ATG)*,	;SAS1697.1849573.+:1293(ATG)*,1299(ATG),	;SAB1631.1779233.+:1293(ATG)*,1299(ATG),
1172	ANCHOR	22	22	22	;SATW20_11870.1262211.+:2754(ATG)*,2763(GTG),	;SAA6008_01147.1216234.+:2754(ATG)*,2763(GTG),	;SaurJH9_1252.1298641.+:2754(ATG)*,2763(GTG),	;SaurJH1_1277.1298515.+:2754(ATG)*,2763(GTG),	;SAR1169.1215566.+:2754(ATG)*,2763(GTG),	;SAHV_1183.1251792.+:2754(ATG)*,2763(GTG),	;NWMN_1103.1209840.+:2754(ATG)*,2763(GTG),	;SAV1193.1250392.+:2754(ATG)*,2763(GTG),	;USA300HOU_1130.1203777.+:2754(ATG)*,2763(GTG),	;SAUSA300_1087.1189830.+:2754(ATG)*,2763(GTG),	;SAPIG1191.1244262.+:2754(ATG)*,2763(GTG),	;SAOV_1194.1216952.+:2754(ATG)*,2763(GTG),	;SAAV_1165.1186827.+:2754(ATG)*,2763(GTG),	;SA2981_1151.1208652.+:2754(ATG)*,2763(GTG),	;SAOUHSC_01159.1109883.+:2754(ATG)*,2763(GTG),	;ileS.1173837.+:2754(ATG)*,2763(GTG),	;ileS.1174063.+:2754(ATG)*,2763(GTG),	;SAA6159_01044.1153961.+:2754(ATG)*,2763(GTG),	;SACOL1206.1213649.+:2754(ATG)*,2763(GTG),	;HMPREF0772_12039.2154973.-:2754(ATG),2763(GTG)*,	;SAS1127.1202510.+:2754(ATG)*,2763(GTG),	;SAB1057.1141055.+:2754(ATG)*,2763(GTG),
1170	ANCHOR	22	22	22	;SATW20_04060.438509.+:1062(ATG)*,1110(GTG),	;SAA6008_00315.363837.+:1062(ATG)*,1110(GTG),	;SaurJH9_0387.422933.+:1062(ATG)*,1110(GTG),	;SaurJH1_0397.423003.+:1062(ATG)*,1110(GTG),	;SAR0335.382227.+:1062(ATG)*,1110(GTG),	;SAHV_0336.386113.+:1062(ATG)*,1110(GTG),	;NWMN_0331.382697.+:1062(ATG)*,1110(GTG),	;SAV0339.386110.+:1062(ATG)*,1110(GTG),	;USA300HOU_0359.392997.+:1062(ATG)*,1110(GTG),	;SAUSA300_0339.393102.+:1062(ATG)*,1110(GTG),	;SAPIG0419.436316.+:1062(ATG)*,1110(GTG),	;SAOV_0363.386215.+:1062(ATG)*,1110(GTG),	;SAAV_0306.348794.+:1062(ATG)*,1110(GTG),	;SA2981_0337.385278.+:1062(ATG)*,1110(GTG),	;SAOUHSC_00319.335013.+:1062(ATG)*,1110(GTG),	;MW0315.366101.+:1062(ATG)*,1110(GTG),	;SA0327.386153.+:1062(ATG)*,1110(GTG),	;SAA6159_00313.367973.+:1062(ATG)*,1110(GTG),	;SACOL0409.417023.+:1062(ATG)*,1110(GTG),	;HMPREF0772_10157.164564.-:1062(ATG),1110(GTG)*,	;SAS0315.364746.+:1062(ATG)*,1110(GTG),	;SAB0288.340424.+:1062(ATG)*,1110(GTG),
877	ANCHOR	22	22	22	;SATW20_14950.1627975.-:888(ATG)*,	;SAA6008_01467.1585796.-:888(ATG)*,	;SaurJH9_1554.1660881.-:888(ATG)*,	;SaurJH1_1585.1660755.-:888(ATG)*,	;SAR1573.1645929.-:888(ATG)*,	;SAHV_1485.1613913.-:888(ATG)*,	;NWMN_1405.1573794.-:888(ATG)*,	;SAV1497.1612513.-:888(ATG)*,	;USA300HOU_1498.1614383.-:888(ATG)*,	;SAUSA300_1447.1600436.-:888(ATG)*,	;SAPIG1563.1651684.-:888(ATG)*,	;SAOV_1499.1573320.-:888(ATG)*,	;SAAV_1487.1550349.-:888(ATG)*,	;SA2981_1454.1570652.-:888(ATG)*,	;SAOUHSC_01591.1516996.-:888(ATG)*,	;xerD.1583426.-:888(ATG)*,	;xerD.1536101.-:888(ATG)*,	;SAA6159_01426.1567778.-:888(ATG)*,	;SACOL1540.1577615.-:888(ATG)*,	;HMPREF0772_11644.1739266.+:888(ATG)*,	;SAS1437.1563184.-:888(ATG)*,	;SAB1358c.1486709.-:888(ATG)*,
875	ANCHOR	22	22	22	;SATW20_11100.1183353.-:912(TTG)*,921(GTG),1071(ATG),	;SAA6008_01070.1138931.-:912(TTG)*,921(GTG),1071(ATG),	;SaurJH9_1175.1219412.-:912(TTG),921(GTG),1071(ATG)*,	;SaurJH1_1197.1219286.-:912(TTG),921(GTG),1071(ATG)*,	;SAR1089.1137034.-:912(TTG)*,921(GTG),	;SAHV_1107.1172563.-:912(TTG)*,921(GTG),1071(ATG),	;NWMN_0980.1089111.-:912(TTG),921(GTG),1071(ATG)*,	;SAV1115.1171162.-:912(TTG)*,921(GTG),1071(ATG),	;USA300HOU_1053.1126474.-:912(TTG),921(GTG),1071(ATG)*,	;SAUSA300_1015.1112527.-:912(TTG),921(GTG),1071(ATG)*,	;SAPIG1112.1167155.-:912(TTG)*,921(GTG),	;SAOV_1057c.1098092.-:912(TTG),921(GTG),1071(ATG)*,	;SAAV_1081.1107544.-:912(TTG),921(GTG),1071(ATG)*,	;SA2981_1072.1129557.-:912(TTG)*,921(GTG),1071(ATG),	;SAOUHSC_01065.1032402.-:912(TTG),921(GTG),1071(ATG)*,	;MW0998.1096264.-:912(TTG)*,921(GTG),1071(ATG),	;SA0964.1094834.-:912(TTG)*,921(GTG),1071(ATG),	;SAA6159_00970.1076903.-:912(TTG)*,921(GTG),1071(ATG),	;SACOL1124.1136065.-:912(TTG),921(GTG),1071(ATG)*,	;HMPREF0772_12117.2233644.+:912(TTG),921(GTG)*,	;SAS1050.1125050.-:912(TTG)*,921(GTG),1071(ATG),	;SAB0980c.1063699.-:912(TTG),921(GTG),1071(ATG)*,
622	ANCHOR	22	22	22	;SATW20_19120.2088026.-:1086(ATG),1098(ATG)*,	;SAA6008_01938.2066127.-:1086(ATG)*,1098(ATG),	;SaurJH9_1973.2108913.-:1086(ATG),1098(ATG)*,	;SaurJH1_2007.2108787.-:1086(ATG),1098(ATG)*,	;SAR2010.2102771.-:1086(ATG),1098(ATG)*,	;SAHV_1902.2064469.-:1086(ATG),1098(ATG)*,	;NWMN_1855.2067799.-:1086(ATG),1098(ATG)*,	;SAV1917.2063072.-:1086(ATG),1098(ATG)*,	;USA300HOU_1919.2064876.-:1086(ATG),1098(ATG)*,	;SAUSA300_1898.2064238.-:1086(ATG),1098(ATG)*,	;SAPIG2012.2090528.-:1086(ATG),1098(ATG)*,	;SAOV_2020.2064674.-:1086(ATG),1098(ATG)*,	;SAAV_1984.2021324.-:1086(ATG),1098(ATG)*,	;SA2981_1874.2018307.-:1086(ATG),1098(ATG)*,	;SAOUHSC_02138.2011495.-:1086(ATG),1098(ATG)*,	;MW1858.2025795.-:1086(ATG),1098(ATG)*,	;SA1733.1985277.-:1086(ATG),1098(ATG)*,	;SAA6159_01849.2017079.-:1086(ATG),1098(ATG)*,	;SACOL1980.2043475.-:1086(ATG),1098(ATG)*,	;HMPREF0772_11224.1295844.+:1086(ATG),1098(ATG)*,	;SAS1841.2005042.-:1086(ATG),1098(ATG)*,	;SAB1854c.1991074.-:1086(ATG),1098(ATG)*,
872	ANCHOR	22	22	22	;SATW20_06530.712044.+:1485(ATG)*,	;SAA6008_00591.654747.+:1485(ATG)*,	;SaurJH9_0607.675952.+:1485(ATG)*,	;SaurJH1_0621.675828.+:1485(ATG)*,	;SAR0589.642070.+:1485(ATG)*,	;SAHV_0582.661195.+:1485(ATG)*,	;NWMN_0547.631798.+:1485(ATG)*,	;SAV0584.659748.+:1485(ATG)*,	;USA300HOU_0577.641981.+:1485(ATG)*,	;SAUSA300_0566.641439.+:1485(ATG)*,	;SAPIG0658.695051.+:1485(ATG)*,	;SAOV_0618.647785.+:1485(ATG)*,	;SAAV_0546.596593.+:1485(ATG)*,	;SA2981_0561.633142.+:1485(ATG)*,	;SAOUHSC_00569.574233.+:1485(ATG)*,	;MW0539.625950.+:1485(ATG)*,	;SA0541.635501.+:1485(ATG)*,	;SAA6159_00537.619790.+:1485(ATG)*,	;SACOL0630.662907.+:1485(ATG)*,	;HMPREF0772_12605.2717311.-:1485(ATG)*,	;SAS0542.624641.+:1485(ATG)*,	;SAB0534.599509.+:1485(ATG)*,
1225	ANCHOR	22	22	22	;SATW20_09410.994026.+:1209(ATG)*,	;SAA6008_00892.946191.+:1209(ATG)*,	;SaurJH9_0941.986129.+:1209(ATG)*,	;SaurJH1_0960.986004.+:1209(ATG)*,	;SAR0903.939039.+:1209(ATG)*,	;SAHV_0936.984909.+:1209(ATG)*,	;NWMN_0811.899791.+:1209(ATG)*,	;SAV0941.983465.+:1209(ATG)*,	;USA300HOU_0902.937093.+:1209(ATG)*,	;SAUSA300_0844.923145.+:1209(ATG)*,	;SAPIG0924.963308.+:1209(ATG)*,	;SAOV_0887.910258.+:1209(ATG)*,	;SAAV_0902.916662.+:1209(ATG)*,	;SA2981_0896.941732.+:1209(ATG)*,	;SAOUHSC_00878.843008.+:1209(ATG)*,	;MW0823.907093.+:1209(ATG)*,	;SA0802.907181.+:1209(ATG)*,	;SAA6159_00800.885130.+:1209(ATG)*,	;SACOL0944.946619.+:1209(ATG)*,	;HMPREF0772_12306.2433020.-:1209(ATG)*,	;SAS0811.891062.+:1209(ATG)*,	;SAB0807.873089.+:1209(ATG)*,
873	ANCHOR	22	22	22	;SATW20_01750.194722.+:1146(ATG)*,1176(ATG),	;SAA6008_00142.163084.+:1146(ATG)*,1176(ATG),	;SaurJH9_0150.177820.+:1146(ATG)*,1176(ATG),	;SaurJH1_0155.177889.+:1146(ATG)*,1176(ATG),	;SAR0166.185408.+:1146(ATG),1176(ATG)*,	;SAHV_0163.183937.+:1146(ATG),1176(ATG)*,	;NWMN_0110.136037.+:1146(ATG),1176(ATG)*,	;SAV0164.183938.+:1146(ATG),1176(ATG)*,	;USA300HOU_0178.190624.+:1146(ATG),1176(ATG)*,	;SAUSA300_0167.190730.+:1146(ATG),1176(ATG)*,	;SAPIG0178.188081.+:1146(ATG)*,1176(ATG),	;SAOV_0111.133503.+:1146(ATG),1176(ATG)*,	;SAAV_0132.146520.+:1146(ATG)*,1176(ATG),	;SA2981_0165.183102.+:1146(ATG),1176(ATG)*,	;SAOUHSC_00129.136060.+:1146(ATG)*,1176(ATG),	;cap8P.162368.+:1146(ATG)*,1176(ATG),	;capP.183977.+:1146(ATG),1176(ATG)*,	;SAA6159_00148.168316.+:1146(ATG)*,1176(ATG),	;SACOL0151.169973.+:1146(ATG),1176(ATG)*,	;HMPREF0772_10334.366601.-:1146(ATG),1176(ATG)*,	;SAS0139.161068.+:1146(ATG),1176(ATG)*,	;SAB0105.129103.+:1146(ATG),1176(ATG)*,
620	ANCHOR	22	22	22	;SATW20_07650.821435.+:1554(ATG)*,	;SAA6008_00707.765470.+:1554(ATG)*,	;SaurJH9_0714.782229.+:1554(ATG)*,	;SaurJH1_0730.782104.+:1554(ATG)*,	;SAR0743.779077.+:1554(ATG)*,1608(ATG),	;SAHV_0687.765876.+:1554(ATG)*,	;NWMN_0659.741522.+:1554(ATG)*,	;SAV0690.764431.+:1554(ATG)*,	;USA300HOU_0713.764918.+:1554(ATG)*,	;SAUSA300_0676.751088.+:1554(ATG)*,	;SAPIG0768.803377.+:1554(ATG)*,	;SAOV_0725.751308.+:1554(ATG)*,	;SAAV_0653.699618.+:1554(ATG)*,	;SA2981_0667.737823.+:1554(ATG)*,	;SAOUHSC_00698.684096.+:1554(ATG)*,	;MW0652.735816.+:1554(ATG)*,	;SA0645.740182.+:1554(ATG)*,	;SAA6159_00645.723862.+:1554(ATG)*,	;SACOL0750.772634.+:1554(ATG)*,	;HMPREF0772_12497.2609129.-:1554(ATG),1608(ATG)*,	;SAS0655.734244.+:1554(ATG)*,	;SAB0639.705504.+:1554(ATG)*,
870	ANCHOR	22	22	22	;SATW20_06190.668920.-:1176(GTG)*,1185(GTG),	;SAA6008_00555.611661.-:1176(GTG)*,1185(GTG),	;SaurJH9_0572.632779.-:1176(GTG)*,1185(GTG),	;SaurJH1_0586.632655.-:1176(GTG)*,1185(GTG),	;SAR0554.603466.-:1176(GTG)*,1185(GTG),	;SAHV_0547.617949.-:1176(GTG)*,1185(GTG),	;NWMN_0511.588713.-:1176(GTG),1185(GTG)*,	;SAV0549.616502.-:1176(GTG)*,1185(GTG),	;USA300HOU_0542.598733.-:1176(GTG)*,1185(GTG),	;SAUSA300_0534.598191.-:1176(GTG)*,1185(GTG),	;SAPIG0624.655035.-:1176(GTG)*,1185(GTG),	;SAOV_0584c.604459.-:1176(GTG)*,1185(GTG),	;SAAV_0512.553269.-:1176(GTG)*,1185(GTG),	;SA2981_0526.589861.-:1176(GTG)*,1185(GTG),	;SAOUHSC_00531.534796.-:1176(GTG)*,1185(GTG),	;MW0504.582818.-:1176(GTG)*,1185(GTG),	;SA0507.592256.-:1176(GTG)*,1185(GTG),	;SAA6159_00503.576028.-:1176(GTG)*,1185(GTG),	;SACOL0595.619624.-:1176(GTG)*,1185(GTG),	;HMPREF0772_12640.2760690.+:1176(GTG)*,1185(GTG),	;SAS0507.581449.-:1176(GTG)*,1185(GTG),	;SAB0500c.560803.-:1176(GTG)*,1185(GTG),
1223	ANCHOR	22	22	22	;SATW20_12090.1286455.+:489(ATG)*,	;SAA6008_01170.1240478.+:489(ATG)*,	;SaurJH9_1274.1322886.+:489(ATG)*,	;SaurJH1_1299.1322760.+:489(ATG)*,	;SAR1191.1240276.+:489(ATG)*,	;SAHV_1205.1276037.+:489(ATG)*,	;NWMN_1125.1234084.+:489(ATG)*,	;SAV1215.1274637.+:489(ATG)*,	;USA300HOU_1152.1228020.+:489(ATG)*,	;SAUSA300_1108.1214073.+:489(ATG)*,	;SAPIG1214.1267965.+:489(ATG)*,	;SAOV_1218.1242002.+:489(ATG)*,	;SAAV_1187.1211072.+:489(ATG)*,	;SA2981_1173.1232897.+:489(ATG)*,	;SAOUHSC_01182.1134127.+:489(ATG)*,	;MW1098.1198107.+:489(ATG)*,	;SA1058.1198308.+:489(ATG)*,	;SAA6159_01068.1179055.+:489(ATG)*,	;SACOL1227.1237893.+:489(ATG)*,	;HMPREF0772_12017.2130263.-:489(ATG)*,	;SAS1149.1226780.+:489(ATG)*,	;SAB1079.1165904.+:489(ATG)*,
871	ANCHOR	22	22	22	;SATW20_23650.2514728.-:441(ATG)*,	;SAA6008_02268.2394350.-:441(ATG)*,	;SaurJH9_2258.2399238.-:441(ATG)*,	;SaurJH1_2299.2399114.-:441(ATG)*,	;SAR2316.2398390.-:441(ATG)*,	;SAHV_2215.2370581.-:441(ATG)*,	;NWMN_2133.2366670.-:441(ATG)*,	;SAV2231.2368943.-:441(ATG)*,	;USA300HOU_2222.2362305.-:441(ATG)*,	;SAUSA300_2185.2362155.-:441(ATG)*,	;SAPIG2284.2370305.-:441(ATG)*,	;SAOV_2268c.2329048.-:441(ATG)*,	;SAAV_2293.2315633.-:441(ATG)*,	;SA2981_2169.2312737.-:441(ATG)*,	;SAOUHSC_02492.2308941.-:441(ATG)*,	;rplO.2310848.-:441(ATG)*,	;rplO.2299443.-:441(ATG)*,	;SAA6159_02138.2305431.-:441(ATG)*,	;SACOL2220.2298288.-:441(ATG)*,	;HMPREF0772_10967.1028383.+:441(ATG)*,	;SAS2122.2289953.-:441(ATG)*,	;SAB2103c.2249411.-:441(ATG)*,
625	ANCHOR	22	22	22	;SATW20_11470.1221815.+:330(ATG)*,	;SAA6008_01107.1177395.+:330(ATG)*,	;SaurJH9_1212.1258134.+:330(ATG)*,	;SaurJH1_1235.1258008.+:330(ATG)*,	;SAR1127.1175544.+:318(ATG)*,	;SAHV_1145.1211285.+:330(ATG)*,	;NWMN_1066.1170718.+:330(ATG)*,	;SAV1155.1209884.+:330(ATG)*,	;USA300HOU_1090.1164936.+:330(ATG)*,	;SAUSA300_1052.1150989.+:330(ATG)*,	;SAPIG1150.1205817.+:318(ATG)*,	;SAOV_1151.1177946.+:330(ATG)*,	;SAAV_1122.1146264.+:330(ATG)*,	;SA2981_1110.1168145.+:330(ATG)*,	;SAOUHSC_01110.1070866.+:330(ATG)*,	;MW1037.1134778.+:318(ATG)*,	;SA1000.1133556.+:330(ATG)*,	;SAA6159_01007.1115430.+:330(ATG)*,	;SACOL1164.1174527.+:330(ATG)*,	;HMPREF0772_12079.2195014.-:318(ATG)*,	;SAS1088.1163564.+:318(ATG)*,	;SAB1018.1102262.+:330(ATG)*,
2740	ANCHOR	22	22	22	;SATW20_08490.916862.+:762(ATG)*,852(TTG),	;SAA6008_00789.862324.+:762(ATG),852(TTG)*,	;SaurJH9_0799.877731.+:762(ATG)*,852(TTG),	;SaurJH1_0815.877606.+:762(ATG)*,852(TTG),	;SAR0830.875780.+:762(ATG)*,	;SAHV_0771.861545.+:762(ATG)*,852(TTG),	;NWMN_0743.837178.+:762(ATG)*,852(TTG),	;SAV0774.860100.+:762(ATG)*,852(TTG),	;USA300HOU_0804.860517.+:762(ATG)*,852(TTG),	;SAUSA300_0758.846569.+:762(ATG)*,852(TTG),	;SAPIG0853.900398.+:762(ATG)*,852(TTG),	;SAOV_0816.848266.+:762(ATG)*,852(TTG),	;SAAV_0740.795057.+:762(ATG)*,852(TTG),	;SA2981_0752.833377.+:762(ATG)*,852(TTG),	;SAOUHSC_00797.780407.+:762(ATG)*,852(TTG),	;tpi.831123.+:762(ATG)*,852(TTG),	;tpi.835907.+:762(ATG)*,852(TTG),	;SAA6159_00731.822398.+:762(ATG)*,852(TTG),	;SACOL0840.868064.+:762(ATG)*,852(TTG),	;HMPREF0772_12404.2512434.-:762(ATG)*,	;SAS0740.829606.+:762(ATG)*,852(TTG),	;SAB0730.803820.+:762(ATG)*,852(TTG),
1220	ANCHOR	22	22	22	;SATW20_08310.893846.+:651(ATG)*,669(ATG),	;SAA6008_00771.839255.+:651(ATG)*,669(ATG),	;SaurJH9_0780.854490.+:651(ATG)*,669(ATG),	;SaurJH1_0797.854365.+:651(ATG)*,669(ATG),	;SAR0810.851187.+:651(ATG)*,669(ATG),	;SAHV_0753.838077.+:651(ATG)*,669(ATG),	;NWMN_0725.813933.+:651(ATG)*,669(ATG),	;SAV0756.836632.+:651(ATG)*,669(ATG),	;USA300HOU_0784.837273.+:651(ATG)*,669(ATG),	;SAUSA300_0740.823443.+:651(ATG)*,669(ATG),	;SAPIG0832.875526.+:651(ATG)*,669(ATG),	;SAOV_0793.823190.+:651(ATG),669(ATG)*,	;SAAV_0719.771877.+:651(ATG)*,669(ATG),	;SA2981_0734.810080.+:651(ATG)*,669(ATG),	;SAOUHSC_00774.755968.+:651(ATG)*,669(ATG),	;MW0718.808166.+:651(ATG)*,669(ATG),	;SA0711.812439.+:651(ATG)*,669(ATG),	;SAA6159_00711.796091.+:651(ATG)*,669(ATG),	;SACOL0821.845044.+:651(ATG)*,669(ATG),	;HMPREF0772_12425.2537027.-:651(ATG),669(ATG)*,	;SAS0721.806594.+:651(ATG)*,669(ATG),	;SAB0709.779299.+:651(ATG),669(ATG)*,
2035	ANCHOR	22	22	22	;SATW20_24230.2561619.+:690(ATG)*,	;SAA6008_02328.2441243.+:690(ATG)*,	;SaurJH9_2316.2446240.+:690(ATG)*,	;SaurJH1_2359.2446116.+:690(ATG)*,	;SAR2376.2445163.+:690(ATG)*,	;SAHV_2276.2417583.+:690(ATG)*,	;NWMN_2192.2413562.+:690(ATG)*,	;SAV2292.2415945.+:690(ATG)*,	;USA300HOU_2273.2409198.+:690(ATG)*,	;SAUSA300_2242.2409048.+:690(ATG)*,	;SAPIG2342.2417436.+:690(ATG)*,	;SAOV_2331.2376225.+:690(ATG)*,	;SAAV_2354.2362576.+:690(ATG)*,	;SA2981_2230.2359739.+:690(ATG)*,	;SAOUHSC_02563.2355847.+:690(ATG)*,	;ureF.2357628.+:690(ATG)*,	;ureF.2346445.+:690(ATG)*,	;SAA6159_02196.2352389.+:690(ATG)*,	;SACOL2284.2345181.+:690(ATG)*,	;HMPREF0772_10906.981505.-:690(ATG)*,	;SAS2182.2336733.+:690(ATG)*,	;SAB2164.2296461.+:690(ATG)*,
2033	ANCHOR	22	22	22	;SATW20_08690.938509.-:285(TTG)*,	;SAA6008_00810.883988.-:285(TTG)*,	;SaurJH9_0819.899350.-:270(TTG)*,	;SaurJH1_0835.899225.-:270(TTG)*,	;SAR0850.897681.-:285(TTG)*,	;SAHV_0814.897724.-:285(TTG)*,	;NWMN_0763.858843.-:285(TTG)*,	;SAV0818.896279.-:285(TTG)*,	;USA300HOU_0826.882182.-:285(TTG)*,	;SAUSA300_0779.868234.-:285(TTG)*,	;SAPIG0874.921804.-:285(TTG)*,	;SAOV_0835c.868904.-:285(TTG)*,	;SAAV_0764.816895.-:285(TTG)*,	;SA2981_0773.854981.-:285(TTG)*,	;SAOUHSC_00821.802053.-:285(TTG)*,	;MW0772.866178.-:285(TTG)*,	;SA0749.857763.-:285(TTG)*,	;SAA6159_00750.844108.-:285(TTG)*,	;SACOL0863.889729.-:285(TTG)*,	;HMPREF0772_12384.2490636.+:285(TTG)*,	;SAS0759.850171.-:285(TTG)*,	;SAB0751c.826924.-:285(TTG)*,
393	ANCHOR	22	22	22	;SATW20_27720.2948101.-:1011(ATG)*,	;SAA6008_02693.2829400.-:1011(ATG)*,	;SaurJH9_2658.2816501.-:1011(ATG)*,	;SaurJH1_2714.2816377.-:1011(ATG)*,	;SAR2713.2808359.-:1011(ATG)*,	;SAHV_2618.2789913.-:1011(ATG)*,	;NWMN_2533.2786826.-:1011(ATG)*,	;SAV2634.2788274.-:1011(ATG)*,	;USA300HOU_2634.2780817.-:1011(ATG)*,	;SAUSA300_2569.2780671.-:1011(ATG)*,	;SAPIG2684.2779388.-:1011(ATG)*,	;SAOV_2683c.2742015.-:1011(ATG)*,	;SAAV_2703.2732586.-:1011(ATG)*,	;SA2981_2573.2731196.-:1011(ATG)*,	;SAOUHSC_02968.2729233.-:1011(ATG)*,	;arcB.2726759.-:1011(ATG)*,	;arcB.2724560.-:1011(ATG)*,	;SAA6159_02530.2721179.-:1011(ATG)*,	;SACOL2656.2717409.-:1011(ATG)*,	;HMPREF0772_10554.616644.+:1011(ATG)*,	;SAS2520.2706099.-:1011(ATG)*,	;SAB2509c.2652847.-:1011(ATG)*,
392	ANCHOR	22	22	22	;SATW20_26290.2790694.-:192(ATG),417(ATG)*,480(ATG),489(GTG),	;SAA6008_02545.2672270.-:192(ATG),417(ATG)*,480(ATG),489(GTG),	;SaurJH9_2533.2679992.-:192(ATG),417(ATG)*,480(ATG),489(GTG),	;SaurJH1_2585.2679868.-:192(ATG),417(ATG)*,480(ATG),489(GTG),	;SAR2587.2669941.-:192(ATG),417(ATG),480(ATG),489(GTG)*,	;SAHV_2494.2653276.-:192(ATG),417(ATG),480(ATG),489(GTG)*,	;NWMN_2406.2648049.-:192(ATG),417(ATG),480(ATG),489(GTG)*,	;SAV2510.2651637.-:192(ATG),417(ATG),480(ATG),489(GTG)*,	;USA300HOU_2497.2642154.-:192(ATG),417(ATG),480(ATG),489(GTG)*,	;SAUSA300_2447.2642008.-:192(ATG),417(ATG),480(ATG),489(GTG)*,	;SAPIG2560.2644795.-:192(ATG),417(ATG)*,480(ATG),489(GTG),	;SAOV_2551c.2605162.-:192(ATG)*,	;SAAV_2575.2596077.-:192(ATG),417(ATG)*,480(ATG),489(GTG),	;SA2981_2446.2594686.-:192(ATG),417(ATG),480(ATG),489(GTG)*,	;SAOUHSC_02812.2590645.-:192(ATG),417(ATG)*,480(ATG),489(GTG),	;MW2428.2589909.-:192(ATG),417(ATG),480(ATG),489(GTG)*,	;SA2298.2581211.-:192(ATG),417(ATG),480(ATG),489(GTG)*,	;SAA6159_02404.2582444.-:192(ATG),417(ATG)*,480(ATG),	;SACOL2519.2578702.-:192(ATG),417(ATG),480(ATG),489(GTG)*,	;HMPREF0772_10687.753874.+:192(ATG),417(ATG),480(ATG)*,489(GTG),	;SAS2395.2569268.-:192(ATG),417(ATG),480(ATG),489(GTG)*,	;SAB2382c.2517669.-:192(ATG),417(ATG),480(ATG),489(GTG)*,
391	ANCHOR	22	22	22	;SATW20_25310.2677178.-:702(ATG),732(GTG)*,750(GTG),771(ATG),	;SAA6008_02442.2558073.-:702(ATG),732(GTG)*,750(GTG),771(ATG),	;SaurJH9_2425.2561670.-:702(ATG),732(GTG)*,750(GTG),771(ATG),	;SaurJH1_2473.2561546.-:702(ATG),732(GTG)*,750(GTG),771(ATG),	;SAR2490.2565394.-:723(ATG),753(GTG)*,771(GTG),792(ATG),	;SAHV_2385.2533125.-:702(ATG),732(GTG)*,750(GTG),771(ATG),	;NWMN_2301.2529479.-:702(ATG),732(GTG)*,750(GTG),771(ATG),	;SAV2401.2531487.-:702(ATG),732(GTG)*,750(GTG),771(ATG),	;USA300HOU_2383.2524697.-:702(ATG),732(GTG)*,750(GTG),771(ATG),	;SAUSA300_2347.2524547.-:702(ATG),732(GTG)*,750(GTG),771(ATG),	;SAPIG2454.2533623.-:723(ATG),753(GTG)*,771(GTG),792(ATG),	;SAOV_2447c.2493477.-:738(ATG),768(GTG),786(GTG),807(ATG)*,	;SAAV_2466.2477017.-:702(ATG)*,732(GTG),750(GTG),771(ATG),	;SA2981_2338.2473693.-:702(ATG),732(GTG)*,750(GTG),771(ATG),	;SAOUHSC_02685.2471646.-:702(ATG),732(GTG)*,750(GTG),771(ATG),	;MW2323.2473875.-:702(ATG),732(GTG)*,750(GTG),771(ATG),	;SA2189.2460468.-:702(ATG),732(GTG)*,750(GTG),771(ATG),	;SAA6159_02302.2469298.-:738(ATG),768(GTG)*,786(GTG),807(ATG),	;SACOL2399.2460981.-:702(ATG),732(GTG)*,750(GTG),771(ATG),	;HMPREF0772_10786.863110.+:723(ATG),753(GTG),771(GTG),792(ATG)*,	;SAS2292.2453041.-:702(ATG),732(GTG)*,750(GTG),771(ATG),	;SAB2281c.2413053.-:738(ATG),768(GTG),786(GTG)*,807(ATG),
390	ANCHOR	22	22	22	;SATW20_14160.1515262.-:246(GTG),660(ATG)*,	;SAA6008_01381.1471751.-:246(GTG),660(ATG)*,	;SaurJH9_1476.1548190.-:246(GTG),660(ATG)*,	;SaurJH1_1505.1548063.-:246(GTG),660(ATG)*,	;SAR1427.1487662.-:246(GTG),660(ATG)*,	;SAHV_1403.1501339.-:246(GTG),660(ATG)*,	;NWMN_1328.1461589.-:246(GTG),660(ATG)*,	;SAV1415.1499939.-:246(GTG),660(ATG)*,	;USA300HOU_1350.1455557.-:246(GTG),660(ATG)*,	;SAUSA300_1308.1441610.-:246(GTG),660(ATG)*,	;SAPIG1417.1493147.-:246(GTG),660(ATG)*,	;SAOV_1425c.1468870.-:246(GTG),660(ATG)*,	;SAAV_1399.1437895.-:246(GTG),660(ATG)*,	;SA2981_1369.1458201.-:246(GTG),660(ATG)*,	;SAOUHSC_01420.1361633.-:246(GTG),660(ATG)*,	;truncated-arlR.1426295.-:246(GTG),660(ATG)*,	;truncated-arlR.1423544.-:246(GTG)*,	;SAA6159_01282.1409992.-:246(GTG),660(ATG)*,	;SACOL1451.1465407.-:246(GTG),660(ATG)*,	;HMPREF0772_11792.1897812.+:246(GTG),660(ATG)*,	;SAS1358.1454849.-:246(GTG),660(ATG)*,	;SAB1271c.1388742.-:246(GTG),660(ATG)*,
396	ANCHOR	22	22	22	;SATW20_07850.840467.-:714(ATG)*,	;SAA6008_00726.784502.-:714(ATG)*,	;SaurJH9_0734.801266.-:714(ATG)*,	;SaurJH1_0750.801141.-:714(ATG)*,	;SAR0763.798108.-:714(ATG)*,	;SAHV_0707.784909.-:714(ATG)*,	;NWMN_0679.760554.-:714(ATG)*,	;SAV0710.783464.-:714(ATG)*,	;USA300HOU_0733.783950.-:714(ATG)*,	;SAUSA300_0695.770120.-:714(ATG)*,	;SAPIG0787.822422.-:714(ATG)*,	;SAOV_0744c.770278.-:714(ATG)*,	;SAAV_0672.718651.-:714(ATG)*,	;SA2981_0687.756856.-:714(ATG)*,	;SAOUHSC_00719.703128.-:714(ATG)*,	;MW0672.754848.-:714(ATG)*,	;SA0665.759215.-:714(ATG)*,	;SAA6159_00665.742967.-:714(ATG)*,	;SACOL0770.791665.-:714(ATG)*,	;HMPREF0772_12477.2590104.+:714(ATG)*,	;SAS0675.753276.-:714(ATG)*,	;SAB0659c.724461.-:714(ATG)*,
395	ANCHOR	22	22	17	;x.1924822.+:315(ATG),348(ATG),	;x.1881863.+:315(ATG),348(ATG),	;SaurJH9_1825.1954260.+:315(ATG)*,348(ATG),	;SaurJH1_1860.1954134.+:315(ATG)*,348(ATG),	;SAR1855.1946500.+:315(ATG)*,348(ATG),	;SAHV_1758.1910330.+:315(ATG)*,348(ATG),	;NWMN_1664.1861621.+:315(ATG)*,348(ATG),	;SAV1773.1908931.+:315(ATG)*,348(ATG),	;x.1901841.+:315(ATG),348(ATG),	;SAUSA300_1717.1901091.+:315(ATG),348(ATG)*,	;x.1936522.+:315(ATG),348(ATG),	;SAOV_1756.1858494.+:315(ATG)*,348(ATG),	;SAAV_1783.1853741.+:315(ATG)*,348(ATG),	;SA2981_1728.1864169.+:315(ATG)*,348(ATG),	;SAOUHSC_01891.1804782.+:315(ATG)*,348(ATG),	;MW1713.1868945.+:315(ATG)*,348(ATG),	;SA1591.1831138.+:315(ATG)*,348(ATG),	;SAA6159_01693.1857549.+:315(ATG)*,348(ATG),	;SACOL1822.1878780.+:315(ATG)*,348(ATG),	;x.1452170.-:315(ATG),348(ATG),	;SAS1696.1848281.+:315(ATG)*,348(ATG),	;SAB1630.1777941.+:315(ATG)*,348(ATG),
394	ANCHOR	22	22	22	;SATW20_06370.697343.-:666(ATG)*,	;SAA6008_00575.640046.-:666(ATG)*,	;SaurJH9_0590.661251.-:666(ATG)*,	;SaurJH1_0604.661127.-:666(ATG)*,	;SAR0571.627340.-:666(ATG)*,	;SAHV_0565.646494.-:666(ATG)*,	;NWMN_0530.617097.-:666(ATG)*,	;SAV0567.645047.-:666(ATG)*,	;USA300HOU_0561.627280.-:666(ATG)*,	;SAUSA300_0552.626738.-:666(ATG)*,	;SAPIG0642.680320.-:666(ATG)*,	;SAOV_0602c.632757.-:666(ATG)*,	;SAAV_0530.581892.-:666(ATG)*,	;SA2981_0544.618441.-:666(ATG)*,	;SAOUHSC_00550.559532.-:666(ATG)*,	;MW0522.611249.-:666(ATG)*,	;SA0525.620800.-:666(ATG)*,	;SAA6159_00521.605064.-:666(ATG)*,	;SACOL0614.648206.-:666(ATG)*,	;HMPREF0772_12621.2732042.+:666(ATG)*,	;SAS0525.609940.-:666(ATG)*,	;SAB0517c.584784.-:666(ATG)*,
398	ANCHOR	22	22	22	;SATW20_18270.1987944.-:924(ATG)*,	;SAA6008_01790.1922939.-:924(ATG)*,	;SaurJH9_1886.2007541.-:924(ATG)*,	;SaurJH1_1920.2007415.-:924(ATG)*,	;SAR1924.2004376.-:924(ATG)*,	;SAHV_1818.1964486.-:924(ATG)*,	;NWMN_1724.1924676.-:924(ATG)*,	;SAV1833.1963089.-:924(ATG)*,	;USA300HOU_1824.1964884.-:924(ATG)*,	;SAUSA300_1782.1964135.-:924(ATG)*,	;SAPIG1898.1992258.-:924(ATG)*,	;SAOV_1828.1917555.-:924(ATG)*,	;SAAV_1851.1907899.-:924(ATG)*,	;SA2981_1789.1918324.-:924(ATG)*,	;SAOUHSC_01961.1867827.-:924(ATG)*,	;hemH.1927309.-:924(ATG)*,	;hemH.1885294.-:924(ATG)*,	;SAA6159_01761.1918799.-:924(ATG)*,	;SACOL1888.1943489.-:924(ATG)*,	;HMPREF0772_11312.1394301.+:924(ATG)*,	;SAS1754.1906643.-:924(ATG)*,	;SAB1764c.1890873.-:924(ATG)*,
2308	ANCHOR	22	22	22	;SATW20_25080.2650376.+:945(ATG)*,	;SAA6008_02415.2530000.+:945(ATG)*,	;SaurJH9_2402.2535008.+:945(ATG)*,	;SaurJH1_2448.2534884.+:945(ATG)*,	;SAR2465.2536707.+:945(ATG)*,	;SAHV_2360.2504893.+:945(ATG)*,	;NWMN_2278.2502679.+:945(ATG)*,	;SAV2376.2503255.+:945(ATG)*,	;USA300HOU_2361.2497895.+:945(ATG)*,	;SAUSA300_2323.2497745.+:945(ATG)*,	;SAPIG2431.2506846.+:945(ATG)*,	;SAOV_2424.2466847.+:945(ATG)*,	;SAAV_2442.2450305.+:945(ATG)*,	;SA2981_2315.2446981.+:945(ATG)*,	;SAOUHSC_02660.2444842.+:945(ATG)*,	;MW2298.2447269.+:945(ATG)*,	;SA2166.2433756.+:945(ATG)*,	;SAA6159_02280.2444063.+:945(ATG)*,	;SACOL2375.2434178.+:945(ATG)*,	;HMPREF0772_10812.889893.-:945(ATG)*,	;SAS2268.2426374.+:945(ATG)*,	;SAB2256.2386486.+:945(ATG)*,
2301	ANCHOR	22	22	22	;SATW20_02160.251036.+:1269(ATG)*,	;SAA6008_00184.219398.+:1269(ATG)*,	;SaurJH9_0200.241883.+:1269(ATG)*,	;SaurJH1_0206.241953.+:1269(ATG)*,	;SAR0207.241710.+:1269(ATG)*,	;SAHV_0214.248060.+:1269(ATG)*,	;NWMN_0153.195120.+:1269(ATG)*,	;SAV0215.248061.+:1269(ATG)*,	;USA300HOU_0222.249708.+:1269(ATG)*,	;SAUSA300_0210.249813.+:1269(ATG)*,	;SAPIG0225.247684.+:1269(ATG)*,	;SAOV_0153.190724.+:1269(ATG)*,	;SAAV_0181.210702.+:1269(ATG)*,	;SA2981_0216.247226.+:1269(ATG)*,	;SAOUHSC_00177.195143.+:1269(ATG)*,	;MW0191.226132.+:1269(ATG)*,	;SA0208.248101.+:1269(ATG)*,	;SAA6159_00190.225621.+:1269(ATG)*,	;SACOL0194.229056.+:1269(ATG)*,	;HMPREF0772_10292.310290.-:1269(ATG)*,	;SAS0191.224832.+:1269(ATG)*,	;SAB0153.192252.+:1269(ATG)*,
2300	ANCHOR	22	22	21	;SATW20_10260.1092949.+:531(ATG)*,603(ATG),	;SAA6008_00984.1047184.+:531(ATG)*,603(ATG),	;SaurJH9_1088.1130636.+:531(ATG),603(ATG)*,	;SaurJH1_1110.1130510.+:531(ATG),603(ATG)*,	;SAR0999.1046517.+:531(ATG),603(ATG)*,	;SAHV_1023.1083723.+:531(ATG),603(ATG)*,	;NWMN_0899.998770.+:531(ATG),603(ATG)*,	;SAV1030.1082322.+:531(ATG),603(ATG)*,	;x.1036070.+:531(ATG),603(ATG),	;SAUSA300_0932.1022123.+:531(ATG),603(ATG)*,	;SAPIG1027.1078774.+:531(ATG),603(ATG)*,	;SAOV_0975.1009721.+:531(ATG),603(ATG)*,	;SAAV_0994.1017185.+:531(ATG),603(ATG)*,	;SA2981_0983.1040735.+:531(ATG),603(ATG)*,	;SAOUHSC_00965.941986.+:531(ATG),603(ATG)*,	;MW0910.1005961.+:531(ATG),603(ATG)*,	;SA0885.1005994.+:531(ATG),603(ATG)*,	;SAA6159_00885.984937.+:531(ATG),603(ATG)*,	;SACOL1036.1045596.+:531(ATG),603(ATG)*,	;HMPREF0772_12205.2324157.-:531(ATG),603(ATG)*,	;SAS0962.1034684.+:531(ATG),603(ATG)*,	;SAB0894.972793.+:531(ATG),603(ATG)*,
2302	ANCHOR	22	22	22	;SATW20_02780.328370.+:741(ATG),951(ATG)*,969(ATG),	;SAA6008_00250.296728.+:741(ATG),951(ATG)*,969(ATG),	;SaurJH9_0260.314875.+:741(ATG),951(ATG)*,969(ATG),	;SaurJH1_0267.314945.+:741(ATG),951(ATG)*,969(ATG),	;SAR0273.318882.+:741(ATG),951(ATG)*,969(ATG),	;SAHV_0274.321162.+:741(ATG),951(ATG)*,969(ATG),	;NWMN_0210.268680.+:741(ATG)*,951(ATG),969(ATG),	;SAV0276.321159.+:741(ATG),951(ATG)*,969(ATG),	;USA300HOU_0289.323188.+:741(ATG),951(ATG),969(ATG)*,	;SAUSA300_0270.323293.+:741(ATG),951(ATG)*,969(ATG),	;SAPIG0291.325038.+:741(ATG),951(ATG)*,969(ATG),	;SAOV_0217.267801.+:741(ATG),951(ATG),969(ATG)*,	;SAAV_0244.283841.+:741(ATG),951(ATG)*,969(ATG),	;SA2981_0276.320327.+:741(ATG),951(ATG)*,969(ATG),	;SAOUHSC_00248.268703.+:741(ATG),951(ATG)*,969(ATG),	;lytM.299848.+:741(ATG),951(ATG)*,969(ATG),	;lytM.321202.+:741(ATG),951(ATG)*,969(ATG),	;SAA6159_00254.304155.+:741(ATG),951(ATG)*,969(ATG),	;SACOL0263.302616.+:741(ATG),951(ATG),969(ATG)*,	;HMPREF0772_10224.231881.-:741(ATG),951(ATG),969(ATG)*,	;SAS0252.298493.+:741(ATG),951(ATG)*,969(ATG),	;SAB0215.265590.+:741(ATG),951(ATG)*,969(ATG),
2305	ANCHOR	22	22	21	;SATW20_14020.1499916.-:309(ATG)*,	;SAA6008_01367.1456405.-:309(ATG)*,	;SaurJH9_1464.1533784.-:309(ATG)*,	;SaurJH1_1493.1533657.-:309(ATG)*,	;SAR1415.1473059.-:309(ATG)*,	;SAHV_1391.1486932.-:309(ATG)*,	;NWMN_1314.1446243.-:309(ATG)*,	;SAV1403.1485532.-:309(ATG)*,	;x.1440211.-:309(ATG),	;SAUSA300_1296.1426264.-:309(ATG)*,	;SAPIG1405.1478733.-:309(ATG)*,	;SAOV_1413c.1454465.-:309(ATG)*,	;SAAV_1387.1423489.-:309(ATG)*,	;SA2981_1357.1443794.-:309(ATG)*,	;SAOUHSC_01405.1346288.-:309(ATG)*,	;MW1291.1410949.-:309(ATG)*,	;SA1235.1409203.-:309(ATG)*,	;SAA6159_01270.1395586.-:309(ATG)*,	;SACOL1438.1450061.-:309(ATG)*,	;HMPREF0772_11806.1912414.+:309(ATG)*,	;SAS1344.1439503.-:309(ATG)*,	;SAB1259c.1374335.-:309(ATG)*,
2304	ANCHOR	22	22	22	;SATW20_26770.2843959.-:582(ATG),600(ATG)*,	;SAA6008_02594.2725537.-:582(ATG),600(ATG)*,	;SaurJH9_2577.2729874.-:582(ATG),600(ATG)*,	;SaurJH1_2631.2729750.-:582(ATG),600(ATG)*,	;SAR2635.2722955.-:582(ATG),600(ATG)*,	;SAHV_2539.2703158.-:582(ATG),600(ATG)*,	;NWMN_2455.2701315.-:582(ATG),600(ATG)*,	;SAV2555.2701519.-:582(ATG),600(ATG)*,	;USA300HOU_2550.2695419.-:582(ATG),600(ATG)*,	;SAUSA300_2492.2695273.-:582(ATG),600(ATG)*,	;SAPIG2606.2695124.-:582(ATG),600(ATG)*,	;SAOV_2600c.2657201.-:582(ATG),600(ATG)*,	;SAAV_2621.2645958.-:582(ATG),600(ATG)*,	;SA2981_2492.2644568.-:582(ATG),600(ATG)*,	;SAOUHSC_02871.2643912.-:582(ATG),600(ATG)*,	;MW2476.2640635.-:582(ATG),600(ATG)*,	;SA2342.2631093.-:582(ATG),600(ATG)*,	;SAA6159_02451.2634301.-:576(ATG),594(ATG)*,	;SACOL2570.2631968.-:582(ATG),600(ATG)*,	;HMPREF0772_10635.700871.+:582(ATG),600(ATG)*,	;SAS2441.2619993.-:582(ATG),600(ATG)*,	;SAB2429c.2568722.-:582(ATG)*,
2307	ANCHOR	22	22	22	;SATW20_23550.2507807.-:861(ATG)*,	;SAA6008_02258.2387429.-:861(ATG)*,	;SaurJH9_2248.2392317.-:861(ATG)*,	;SaurJH1_2289.2392193.-:861(ATG)*,	;SAR2304.2389811.-:861(ATG)*,	;SAHV_2205.2363660.-:861(ATG)*,	;NWMN_2123.2359749.-:861(ATG)*,	;SAV2221.2362022.-:861(ATG)*,	;USA300HOU_2212.2355384.-:861(ATG)*,	;SAUSA300_2175.2355234.-:861(ATG)*,	;SAPIG2274.2363384.-:861(ATG)*,	;SAOV_2259c.2322127.-:861(ATG)*,	;SAAV_2283.2308712.-:861(ATG)*,	;SA2981_2159.2305816.-:861(ATG)*,	;SAOUHSC_02482.2302020.-:861(ATG)*,	;MW2140.2303927.-:861(ATG)*,	;SA2020.2292522.-:861(ATG)*,	;SAA6159_02128.2298510.-:861(ATG)*,	;SACOL2210.2291367.-:861(ATG)*,	;HMPREF0772_10977.1035299.+:861(ATG)*,	;SAS2112.2283032.-:861(ATG)*,	;SAB2094c.2242491.-:861(ATG)*,
3745	ANCHOR	22	22	1	;x.1070900.+:117(ATG),	;x.1023815.+:129(ATG),	;x.1063079.+:117(ATG),	;x.1062953.+:117(ATG),	;x.1022173.+:117(ATG),	;x.1061668.+:117(ATG),	;x.976721.+:117(ATG),	;x.1060224.+:117(ATG),	;USA300HOU_0968.1014021.+:117(ATG)*,	;x.1000074.+:117(ATG),	;x.1056723.+:117(ATG),	;x.987665.+:117(ATG),	;x.995131.+:117(ATG),	;x.1018681.+:117(ATG),	;x.919937.+:117(ATG),	;x.983909.+:117(ATG),	;x.983940.+:117(ATG),	;x.962882.+:117(ATG),	;x.1023547.+:117(ATG),	;x.2348502.-:117(ATG),	;x.967878.+:117(ATG),	;x.950732.+:117(ATG),
179	NON_ANCHOR	23	22	22	;SATW20_12730.1364318.+:261(TTG),1287(ATG)*,	;SAA6008_01234.1318348.+:261(TTG),1287(ATG)*,	;SaurJH9_1339.1400951.+:261(TTG),1287(ATG)*,	;SaurJH1_1365.1400825.+:261(TTG),1287(ATG)*,	;SAR1255.1318209.+:261(TTG),1287(ATG)*,	;SAHV_1269.1354100.+:261(TTG),1287(ATG)*,	;NWMN_1188.1311977.+:261(TTG),1287(ATG)*,	;SAV1279.1352700.+:261(TTG),1287(ATG)*,	;USA300HOU_1211.1305938.+:261(TTG),1287(ATG)*,	;SAUSA300_1172.1291991.+:261(TTG),1287(ATG)*,	;SAPIG1281.1345048.+:1287(ATG)*,	;SAOV_1281.1319230.+:261(TTG),1287(ATG)*,	;SAAV_1254.1289135.+:261(TTG),1287(ATG)*,	;SA2981_1237.1310962.+:261(TTG),1287(ATG)*,	;SAOUHSC_01256.1212021.+:261(TTG),1287(ATG)*,	;MW1162.1276505.+:261(TTG),1287(ATG)*,	;SA1122.1276371.+:261(TTG),1287(ATG)*,	;SAA6159_01134.1258533.+:261(TTG),1287(ATG)*,	;SACOL1298.1315795.+:261(TTG),1287(ATG)*,	;HMPREF0772_11949.2052333.-:261(TTG)*,;HMPREF0772_11950.2052599.-:1020(ATG)*,	;SAS1213.1305000.+:261(TTG),1287(ATG)*,	;SAB1141.1241395.+:261(TTG),1287(ATG)*,
177	ANCHOR	22	22	2	;x.2567680.+:117(ATG),	;x.2447304.+:117(ATG),	;x.2452301.+:117(ATG),	;x.2452177.+:117(ATG),	;x.2451224.+:117(ATG),	;x.2423644.+:117(ATG),	;x.2419623.+:117(ATG),	;x.2422006.+:117(ATG),	;x.2415259.+:117(ATG),	;x.2415109.+:117(ATG),	;x.2423496.+:117(ATG),	;SAOV_2338.2382286.+:117(ATG)*,	;x.2368637.+:117(ATG),	;x.2365731.+:117(ATG),	;x.2361908.+:117(ATG),	;x.2363690.+:117(ATG),	;x.2352506.+:117(ATG),	;x.2358448.+:117(ATG),	;x.2351242.+:117(ATG),	;x.975444.-:117(ATG),	;x.2342795.+:117(ATG),	;SAB2171.2302522.+:117(ATG)*,
176	ANCHOR	22	22	21	;SATW20_17900.1949132.+:471(ATG),627(ATG)*,	;SAA6008_01776.1910171.+:471(ATG),627(ATG)*,	;SaurJH9_1851.1977248.+:471(ATG),627(ATG)*,	;SaurJH1_1887.1977122.+:471(ATG),627(ATG)*,	;SAR1881.1968460.+:471(ATG),627(ATG)*,	;SAHV_1786.1933317.+:471(ATG),627(ATG)*,	;NWMN_1690.1885933.+:471(ATG),627(ATG)*,	;SAV1801.1931918.+:471(ATG),627(ATG)*,	;x.1926153.+:471(ATG),	;SAUSA300_1742.1925403.+:471(ATG)*,	;SAPIG1869.1974067.+:471(ATG),627(ATG)*,	;SAOV_1781.1880325.+:471(ATG),627(ATG)*,	;SAAV_1810.1876729.+:471(ATG),627(ATG)*,	;SA2981_1756.1887156.+:471(ATG),627(ATG)*,	;SAOUHSC_01920.1829095.+:471(ATG),627(ATG)*,	;MW1739.1890317.+:471(ATG),627(ATG)*,	;SA1619.1854125.+:471(ATG),627(ATG)*,	;SAA6159_01718.1880575.+:471(ATG),627(ATG)*,	;SACOL1848.1903092.+:471(ATG),627(ATG)*,	;HMPREF0772_11356.1430210.-:471(ATG),627(ATG)*,	;SAS1721.1869652.+:471(ATG),627(ATG)*,	;SAB1655.1799808.+:471(ATG),627(ATG)*,
175	ANCHOR	22	22	22	;SATW20_15040.1637107.+:867(TTG)*,894(ATG),	;SAA6008_01476.1594928.+:867(TTG)*,894(ATG),	;SaurJH9_1563.1670011.+:867(TTG),894(ATG)*,	;SaurJH1_1594.1669885.+:867(TTG),894(ATG)*,	;SAR1583.1655061.+:867(TTG)*,894(ATG),	;SAHV_1494.1623043.+:867(TTG)*,894(ATG),	;NWMN_1413.1582927.+:867(TTG),894(ATG)*,	;SAV1506.1621643.+:867(TTG)*,894(ATG),	;USA300HOU_1508.1623515.+:867(TTG),894(ATG)*,	;SAUSA300_1455.1609568.+:867(TTG),894(ATG)*,	;SAPIG1572.1660816.+:867(TTG)*,894(ATG),	;SAOV_1508.1582452.+:867(TTG),894(ATG)*,	;SAAV_1497.1559479.+:867(TTG),894(ATG)*,	;SA2981_1463.1579782.+:867(TTG)*,894(ATG),	;SAOUHSC_01600.1526128.+:867(TTG),894(ATG)*,	;MW1460.1592556.+:867(TTG)*,894(ATG),	;SA1337.1545231.+:867(TTG)*,894(ATG),	;SAA6159_01435.1576910.+:867(TTG)*,894(ATG),	;SACOL1550.1586747.+:867(TTG),894(ATG)*,	;HMPREF0772_11635.1730135.-:867(TTG),894(ATG)*,	;SAS1446.1572314.+:867(TTG)*,894(ATG),	;SAB1367.1495841.+:867(TTG)*,894(ATG),
174	ANCHOR	22	22	21	;SATW20_14030.1500656.+:270(ATG)*,279(GTG),	;SAA6008_01368.1457145.+:270(ATG)*,279(GTG),	;SaurJH9_1465.1534524.+:270(ATG)*,279(GTG),	;SaurJH1_1494.1534397.+:270(ATG)*,279(GTG),	;SAR1416.1473798.+:270(ATG)*,279(GTG),	;SAHV_1392.1487672.+:270(ATG)*,279(GTG),	;NWMN_1315.1446983.+:270(ATG),279(GTG)*,	;SAV1404.1486272.+:270(ATG)*,279(GTG),	;x.1440951.+:270(ATG),279(GTG),	;SAUSA300_1297.1427004.+:270(ATG)*,279(GTG),	;SAPIG1406.1479473.+:270(ATG)*,279(GTG),	;SAOV_1414.1455205.+:270(ATG)*,279(GTG),	;SAAV_1388.1424229.+:270(ATG)*,279(GTG),	;SA2981_1358.1444534.+:270(ATG)*,279(GTG),	;SAOUHSC_01406.1347028.+:270(ATG)*,279(GTG),	;MW1292.1411689.+:270(ATG)*,279(GTG),	;SA1236.1409943.+:270(ATG)*,279(GTG),	;SAA6159_01271.1396326.+:270(ATG)*,279(GTG),	;SACOL1439.1450801.+:270(ATG)*,279(GTG),	;HMPREF0772_11805.1911675.-:270(ATG)*,279(GTG),	;SAS1345.1440243.+:270(ATG)*,279(GTG),	;SAB1260.1375071.+:270(ATG)*,279(GTG),
173	ANCHOR	22	22	21	;SATW20_16220.1750225.+:1176(ATG),1248(ATG),1275(GTG)*,	;SAA6008_01597.1706708.+:1176(ATG),1248(ATG),1275(GTG)*,	;SaurJH9_1685.1784182.+:1176(ATG),1248(ATG),1275(GTG)*,	;SaurJH1_1718.1784056.+:1176(ATG),1248(ATG),1275(GTG)*,	;SAR1707.1769861.+:1176(ATG),1248(ATG),1275(GTG)*,	;SAHV_1614.1737214.+:1176(ATG),1248(ATG),1275(GTG)*,	;NWMN_1529.1694712.+:1176(ATG),1248(ATG),1275(GTG)*,	;SAV1627.1735813.+:1176(ATG),1248(ATG),1275(GTG)*,	;x.1735300.+:1176(ATG),1248(ATG),1275(GTG),	;SAUSA300_1584.1734710.+:1176(ATG)*,1248(ATG),1275(GTG),	;SAPIG1691.1772885.+:1176(ATG),1248(ATG),1275(GTG)*,	;SAOV_1625.1694504.+:1176(ATG),1248(ATG)*,1275(GTG),	;SAAV_1620.1673639.+:1176(ATG),1248(ATG),1275(GTG)*,	;SA2981_1585.1693952.+:1176(ATG),1248(ATG),1275(GTG)*,	;SAOUHSC_01734.1637913.+:1176(ATG),1248(ATG)*,1275(GTG),	;MW1577.1704877.+:1176(ATG),1248(ATG),1275(GTG)*,	;SA1454.1659401.+:1176(ATG),1248(ATG),1275(GTG)*,	;SAA6159_01560.1693763.+:1176(ATG),1248(ATG),1275(GTG)*,	;SACOL1682.1711873.+:1176(ATG),1248(ATG),1275(GTG)*,	;HMPREF0772_11514.1615353.-:1176(ATG),1248(ATG),1275(GTG)*,	;SAS1563.1684529.+:1176(ATG),1248(ATG),1275(GTG)*,	;SAB1497.1613938.+:1176(ATG),1248(ATG),1275(GTG)*,
171	ANCHOR	22	22	1	;x.2398151.-:144(GTG),	;x.2275902.-:144(GTG),	;x.2286684.-:144(GTG),	;x.2286559.-:144(GTG),	;x.2284596.-:144(GTG),	;x.2258307.-:144(GTG),	;x.2250160.-:144(GTG),	;x.2256669.-:144(GTG),	;USA300HOU_2117.2245973.-:144(GTG)*,	;x.2245579.-:144(GTG),	;x.2248518.-:144(GTG),	;x.2216673.-:144(GTG),	;x.2203074.-:144(GTG),	;x.2200180.-:144(GTG),	;x.2192501.-:144(GTG),	;x.2206880.-:144(GTG),	;x.2180237.-:144(GTG),	;x.2193279.-:144(GTG),	;x.2181777.-:144(GTG),	;x.1136671.+:144(GTG),	;x.2185985.-:144(GTG),	;x.2144384.-:144(GTG),
170	ANCHOR	22	22	22	;SATW20_02290.267014.+:1764(ATG)*,1815(ATG),	;SAA6008_00197.235376.+:1764(ATG),1815(ATG)*,	;SaurJH9_0212.257760.+:1764(ATG)*,1815(ATG),	;SaurJH1_0218.257830.+:1764(ATG)*,1815(ATG),	;SAR0220.257688.+:1764(ATG)*,1815(ATG),	;SAHV_0227.263937.+:1764(ATG)*,1815(ATG),	;NWMN_0164.211011.+:1764(ATG),1815(ATG)*,	;SAV0228.263938.+:1764(ATG)*,1815(ATG),	;USA300HOU_0236.265600.+:1764(ATG),1815(ATG)*,	;SAUSA300_0222.265705.+:1764(ATG)*,1815(ATG),	;SAPIG0238.263757.+:1764(ATG)*,1815(ATG),	;SAOV_0165.206793.+:1764(ATG)*,1815(ATG),	;SAAV_0193.226579.+:1764(ATG)*,1815(ATG),	;SA2981_0228.263103.+:1764(ATG)*,1815(ATG),	;SAOUHSC_00190.211034.+:1764(ATG)*,1815(ATG),	;MW0204.242023.+:1764(ATG)*,1815(ATG),	;SA0220.263978.+:1764(ATG)*,1815(ATG),	;SAA6159_00202.241495.+:1764(ATG)*,1815(ATG),	;SACOL0207.244947.+:1764(ATG)*,1815(ATG),	;HMPREF0772_10277.293237.-:1764(ATG),1815(ATG)*,	;SAS0204.240723.+:1764(ATG)*,1815(ATG),	;SAB0167.208430.+:1764(ATG)*,1815(ATG),
1985	ANCHOR	22	22	22	;SATW20_01420.157052.+:1239(ATG)*,	;SAA6008_00109.125413.+:1239(ATG)*,	;SaurJH9_0117.140208.+:1239(ATG)*,	;SaurJH1_0122.140277.+:1239(ATG)*,	;SAR0133.147737.+:1239(ATG)*,	;SAHV_0130.146325.+:1239(ATG)*,	;NWMN_0075.97775.+:1239(ATG)*,	;SAV0131.146326.+:1239(ATG)*,	;USA300HOU_0143.152408.+:1239(ATG)*,	;SAUSA300_0133.152514.+:1239(ATG)*,	;SAPIG0145.150443.+:1239(ATG)*,	;SAOV_0079.96535.+:1239(ATG)*,	;SAAV_0099.108907.+:1239(ATG)*,	;SA2981_0132.145490.+:1239(ATG)*,	;SAOUHSC_00091.97800.+:1239(ATG)*,	;MW0105.123828.+:1239(ATG)*,	;SA0126.146365.+:1239(ATG)*,	;SAA6159_00114.130541.+:1239(ATG)*,	;SACOL0116.131711.+:1239(ATG)*,	;HMPREF0772_10367.404271.-:1239(ATG)*,	;SAS0105.122534.+:1239(ATG)*,	;SAB0070.89958.+:1239(ATG)*,
1768	ANCHOR	22	22	22	;SATW20_27580.2929329.-:1881(TTG)*,	;SAA6008_02678.2810915.-:1881(TTG)*,	;SaurJH9_2643.2797910.-:1881(TTG),1890(GTG)*,	;SaurJH1_2698.2797786.-:1881(TTG)*,1890(GTG),	;SAR2698.2788692.-:1881(TTG)*,	;SAHV_2604.2771322.-:1881(TTG)*,1890(GTG),	;NWMN_2518.2768126.-:1881(TTG)*,	;SAV2620.2769683.-:1881(TTG)*,1890(GTG),	;USA300HOU_2618.2762159.-:1881(TTG)*,	;SAUSA300_2554.2762013.-:1881(TTG)*,	;SAPIG2668.2760651.-:1881(TTG)*,	;SAOV_2666c.2723320.-:1881(TTG)*,	;SAAV_2687.2713995.-:1881(TTG)*,1890(GTG),	;SA2981_2558.2712605.-:1881(TTG)*,1890(GTG),	;SAOUHSC_02947.2710641.-:1881(TTG)*,	;MW2540.2708077.-:1881(TTG)*,	;SA2413.2705969.-:1881(TTG)*,1890(GTG),	;SAA6159_02516.2702443.-:1881(TTG)*,	;SACOL2639.2698709.-:1881(TTG)*,	;HMPREF0772_10570.635415.+:1881(TTG)*,	;SAS2506.2687423.-:1881(TTG)*,	;SAB2494c.2634305.-:1881(TTG)*,
1762	ANCHOR	22	22	22	;SATW20_04960.523940.+:681(ATG)*,	;SAA6008_00422.460758.+:681(ATG)*,	;SaurJH9_0445.477043.+:681(ATG)*,	;SaurJH1_0457.477113.+:681(ATG)*,	;SAR0422.453240.+:681(ATG)*,	;SAHV_0419.467544.+:681(ATG)*,	;NWMN_0388.436712.+:681(ATG)*,	;SAV0422.467540.+:681(ATG)*,	;USA300HOU_0422.447012.+:681(ATG)*,	;SAUSA300_0395.447117.+:681(ATG)*,	;SAPIG0490.503698.+:681(ATG)*,	;SAOV_0440.456313.+:681(ATG)*,	;SAAV_0365.402904.+:681(ATG)*,	;SA2981_0396.439387.+:681(ATG)*,	;SAOUHSC_00383.388974.+:681(ATG)*,	;set16.429909.+:681(ATG)*,	;set6.441782.+:681(ATG)*,	;SAA6159_00375.426631.+:681(ATG),774(TTG)*,	;SACOL0468.471037.+:681(ATG)*,	;HMPREF0772_10095.108618.-:681(ATG)*,	;SAS0384.428570.+:681(ATG)*,	;SAB0376.412404.+:681(ATG)*,
1763	ANCHOR	22	22	22	;SATW20_27270.2894047.-:339(ATG),369(ATG)*,	;SAA6008_02645.2775633.-:339(ATG)*,369(ATG),	;SaurJH9_2608.2760640.-:339(ATG),369(ATG)*,	;SaurJH1_2662.2760516.-:339(ATG),369(ATG)*,	;SAR2666.2753410.-:339(ATG),369(ATG)*,	;SAHV_2570.2734052.-:339(ATG),369(ATG)*,	;NWMN_2485.2731878.-:369(ATG)*,	;SAV2586.2732413.-:339(ATG),369(ATG)*,	;USA300HOU_2580.2725912.-:369(ATG)*,	;SAUSA300_2523.2725766.-:369(ATG)*,	;SAPIG2636.2725366.-:339(ATG),369(ATG)*,	;SAOV_2631c.2687112.-:339(ATG),369(ATG)*,	;SAAV_2652.2676725.-:339(ATG),369(ATG)*,	;SA2981_2524.2675335.-:339(ATG),369(ATG)*,	;SAOUHSC_02906.2674394.-:369(ATG)*,	;MW2506.2671161.-:369(ATG)*,	;SA2372.2661987.-:339(ATG),369(ATG)*,	;SAA6159_02483.2666222.-:339(ATG),369(ATG)*,	;SACOL2602.2662462.-:369(ATG)*,	;HMPREF0772_10605.670694.+:339(ATG),369(ATG)*,	;SAS2472.2650507.-:369(ATG)*,	;SAB2461c.2599048.-:339(ATG),369(ATG)*,
1760	ANCHOR	22	22	22	;SATW20_24220.2560937.+:453(ATG)*,	;SAA6008_02327.2440561.+:453(ATG)*,	;SaurJH9_2315.2445558.+:453(ATG)*,	;SaurJH1_2358.2445434.+:453(ATG)*,	;SAR2375.2444481.+:453(ATG)*,	;SAHV_2275.2416901.+:453(ATG)*,	;NWMN_2191.2412880.+:453(ATG)*,	;SAV2291.2415263.+:453(ATG)*,	;USA300HOU_2272.2408516.+:453(ATG)*,	;SAUSA300_2241.2408366.+:453(ATG)*,	;SAPIG2341.2416754.+:453(ATG)*,	;SAOV_2330.2375543.+:453(ATG)*,	;SAAV_2353.2361894.+:453(ATG)*,	;SA2981_2229.2359057.+:453(ATG)*,	;SAOUHSC_02562.2355165.+:453(ATG)*,	;ureE.2356946.+:453(ATG)*,	;ureE.2345763.+:453(ATG)*,	;SAA6159_02195.2351707.+:453(ATG)*,	;SACOL2283.2344499.+:453(ATG)*,	;HMPREF0772_10907.982187.-:453(ATG)*,	;SAS2181.2336051.+:453(ATG)*,	;SAB2163.2295779.+:453(ATG)*,
1761	ANCHOR	22	22	22	;SATW20_26820.2849498.-:1155(ATG)*,	;SAA6008_02599.2731076.-:1155(ATG)*,	;SaurJH9_2582.2735280.-:1155(ATG)*,	;SaurJH1_2636.2735156.-:1155(ATG)*,	;SAR2641.2728770.-:1155(ATG)*,	;SAHV_2544.2708691.-:1155(ATG)*,	;NWMN_2460.2706669.-:1155(ATG)*,	;SAV2560.2707052.-:1155(ATG)*,	;USA300HOU_2555.2700704.-:1155(ATG)*,	;SAUSA300_2497.2700558.-:1155(ATG)*,	;SAPIG2611.2700547.-:1155(ATG)*,	;SAOV_2605c.2662479.-:1155(ATG)*,	;SAAV_2626.2651364.-:1155(ATG)*,	;SA2981_2497.2649974.-:1155(ATG)*,	;SAOUHSC_02876.2649186.-:1155(ATG)*,	;MW2481.2645978.-:1155(ATG)*,	;SA2347.2636626.-:1155(ATG)*,	;SAA6159_02456.2639649.-:1155(ATG)*,	;SACOL2575.2637253.-:1155(ATG)*,	;HMPREF0772_10629.695332.+:1155(ATG)*,	;SAS2446.2625336.-:1155(ATG)*,	;SAB2433c.2573866.-:1155(ATG)*,
1767	ANCHOR	22	22	22	;SATW20_13930.1492714.+:990(ATG)*,	;SAA6008_01358.1449203.+:990(ATG)*,	;SaurJH9_1455.1526582.+:990(ATG)*,	;SaurJH1_1484.1526455.+:990(ATG)*,	;SAR1406.1465861.+:990(ATG)*,	;SAHV_1382.1479730.+:990(ATG)*,	;NWMN_1305.1439041.+:990(ATG)*,	;SAV1394.1478330.+:990(ATG)*,	;USA300HOU_1329.1433009.+:990(ATG)*,	;SAUSA300_1287.1419062.+:990(ATG)*,	;SAPIG1395.1470926.+:990(ATG)*,	;SAOV_1403.1446658.+:990(ATG)*,	;SAAV_1377.1414767.+:990(ATG)*,	;SA2981_1348.1436592.+:990(ATG)*,	;SAOUHSC_01395.1339086.+:990(ATG)*,	;asd.1403747.+:990(ATG)*,	;asd.1402001.+:990(ATG)*,	;SAA6159_01260.1387795.+:990(ATG)*,	;SACOL1429.1442859.+:990(ATG)*,	;HMPREF0772_11815.1919611.-:990(ATG)*,	;SAS1335.1432301.+:990(ATG)*,	;SAB1249.1366527.+:990(ATG)*,
1764	ANCHOR	22	22	22	;SATW20_13270.1413661.-:855(ATG)*,897(TTG),	;SAA6008_01290.1368820.-:855(ATG)*,897(TTG),	;SaurJH9_1386.1446686.-:855(ATG)*,897(TTG),	;SaurJH1_1413.1446559.-:855(ATG)*,897(TTG),	;SAR1335.1384252.-:855(ATG)*,897(TTG),	;SAHV_1314.1399834.-:855(ATG)*,897(TTG),	;NWMN_1237.1359988.-:855(ATG)*,897(TTG),	;SAV1325.1398434.-:855(ATG)*,897(TTG),	;USA300HOU_1269.1353950.-:855(ATG)*,897(TTG),	;SAUSA300_1223.1340003.-:855(ATG)*,897(TTG),	;SAPIG1327.1390632.-:855(ATG)*,897(TTG),	;SAOV_1338c.1368126.-:855(ATG)*,897(TTG),	;SAAV_1304.1334870.-:855(ATG)*,897(TTG),	;SA2981_1280.1356696.-:855(ATG)*,897(TTG),	;SAOUHSC_01317.1260032.-:855(ATG)*,897(TTG),	;MW1212.1324210.-:855(ATG)*,897(TTG),	;SA1161.1322105.-:855(ATG)*,897(TTG),	;SAA6159_01192.1309224.-:855(ATG)*,897(TTG),	;SACOL1358.1363806.-:855(ATG)*,897(TTG),	;HMPREF0772_11883.1999554.+:855(ATG),897(TTG)*,	;SAS1265.1352706.-:855(ATG)*,897(TTG),	;SAB1183c.1288064.-:855(ATG)*,897(TTG),
693	ANCHOR	22	22	22	;SATW20_10050.1067456.+:855(ATG)*,	;SAA6008_00961.1020359.+:855(ATG)*,	;SaurJH9_1006.1059635.+:855(ATG)*,	;SaurJH1_1025.1059509.+:855(ATG)*,	;SAR0975.1018729.+:855(ATG)*,	;SAHV_1002.1058224.+:855(ATG)*,	;NWMN_0878.973277.+:855(ATG)*,	;SAV1008.1056780.+:855(ATG)*,	;USA300HOU_0965.1010577.+:855(ATG)*,	;SAUSA300_0909.996630.+:855(ATG)*,	;SAPIG1003.1053279.+:855(ATG)*,	;SAOV_0953.984221.+:855(ATG)*,	;SAAV_0970.991687.+:855(ATG)*,	;SA2981_0962.1015237.+:855(ATG)*,	;SAOUHSC_00944.916493.+:855(ATG)*,	;MW0889.980465.+:855(ATG)*,	;SA0866.980496.+:855(ATG)*,	;SAA6159_00864.959438.+:855(ATG)*,	;SACOL1012.1020103.+:855(ATG)*,	;HMPREF0772_12229.2351946.-:855(ATG)*,	;SAS0877.964434.+:855(ATG)*,	;SAB0874.947288.+:855(ATG)*,
690	ANCHOR	22	22	22	;SATW20_24050.2544660.-:1260(ATG)*,	;SAA6008_02310.2424282.-:1260(ATG)*,	;SaurJH9_2298.2429276.-:1260(ATG)*,	;SaurJH1_2340.2429152.-:1260(ATG)*,	;SAR2357.2428210.-:1260(ATG)*,	;SAHV_2257.2400619.-:1260(ATG)*,	;NWMN_2173.2396601.-:1260(ATG)*,	;SAV2273.2398981.-:1260(ATG)*,	;USA300HOU_2255.2392237.-:1260(ATG)*,	;SAUSA300_2224.2392087.-:1260(ATG)*,	;SAPIG2324.2400475.-:1260(ATG)*,	;SAOV_2312c.2359032.-:1260(ATG)*,	;SAAV_2336.2345612.-:1260(ATG)*,	;SA2981_2211.2342775.-:1260(ATG)*,	;SAOUHSC_02542.2338875.-:1260(ATG)*,	;moeA.2340663.-:1260(ATG)*,	;moeA.2329481.-:1260(ATG)*,	;SAA6159_02178.2335425.-:1260(ATG)*,	;SACOL2266.2328220.-:1260(ATG)*,	;HMPREF0772_10925.998457.+:1260(ATG)*,	;SAS2163.2319768.-:1260(ATG)*,	;SAB2145c.2279326.-:1260(ATG)*,
691	ANCHOR	22	22	22	;SATW20_05430.577421.+:1641(GTG)*,	;SAA6008_00479.520160.+:1641(GTG)*,	;SaurJH9_0496.535865.+:1641(GTG)*,	;SaurJH1_0509.535936.+:1641(GTG)*,	;SAR0474.508570.+:1641(GTG)*,	;SAHV_0472.526366.+:1641(GTG)*,	;NWMN_0439.496940.+:1641(GTG)*,	;SAV0475.524919.+:1641(GTG)*,	;USA300HOU_0475.507240.+:1641(GTG)*,	;SAUSA300_0449.507345.+:1641(GTG)*,	;SAPIG0541.558999.+:1641(GTG)*,	;SAOV_0493.512362.+:1641(GTG)*,	;SAAV_0418.461726.+:1641(GTG)*,	;SA2981_0450.498210.+:1641(GTG)*,	;SAOUHSC_00438.443275.+:1641(GTG)*,	;MW0429.485984.+:1641(GTG)*,	;SA0433.500605.+:1641(GTG)*,	;SAA6159_00424.484015.+:1641(GTG)*,	;SACOL0517.523601.+:1641(GTG)*,	;HMPREF0772_10047.54877.-:1641(GTG)*,	;SAS0432.484646.+:1641(GTG)*,	;SAB0424.467606.+:1641(GTG)*,
697	ANCHOR	22	22	22	;SATW20_19110.2086259.-:1563(ATG)*,1578(ATG),	;SAA6008_01937.2064360.-:1563(ATG)*,1578(ATG),	;SaurJH9_1972.2107146.-:1563(ATG)*,1578(ATG),	;SaurJH1_2006.2107020.-:1563(ATG)*,1578(ATG),	;SAR2009.2101004.-:1563(ATG)*,1578(ATG),	;SAHV_1901.2062702.-:1563(ATG)*,1578(ATG),	;NWMN_1854.2066032.-:1563(ATG)*,1578(ATG),	;SAV1916.2061305.-:1563(ATG)*,1578(ATG),	;USA300HOU_1918.2063109.-:1563(ATG)*,1578(ATG),	;SAUSA300_1897.2062471.-:1563(ATG)*,1578(ATG),	;SAPIG2011.2088761.-:1563(ATG)*,1578(ATG),	;SAOV_2019.2062906.-:1563(ATG)*,1578(ATG),	;SAAV_1983.2019557.-:1563(ATG)*,1578(ATG),	;SA2981_1873.2016540.-:1563(ATG)*,1578(ATG),	;SAOUHSC_02137.2009728.-:1563(ATG)*,1578(ATG),	;MW1857.2024028.-:1563(ATG)*,1578(ATG),	;SA1732.1983510.-:1563(ATG)*,1578(ATG),	;SAA6159_01848.2015311.-:1563(ATG)*,1578(ATG),	;SACOL1979.2041708.-:1563(ATG)*,1578(ATG),	;HMPREF0772_11225.1297611.+:1563(ATG),1578(ATG)*,	;SAS1840.2003275.-:1563(ATG)*,1578(ATG),	;SAB1853c.1989306.-:1563(ATG)*,1578(ATG),
694	ANCHOR	22	22	21	;SATW20_11750.1248437.+:2127(ATG),2235(ATG)*,	;SAA6008_01135.1202460.+:2127(ATG),2235(ATG)*,	;SaurJH9_1240.1284866.+:2127(ATG),2235(ATG)*,	;SaurJH1_1265.1284740.+:2127(ATG),2235(ATG)*,	;SAR1157.1201820.+:2127(ATG),2235(ATG)*,	;SAHV_1171.1238017.+:2127(ATG),2235(ATG)*,	;NWMN_1091.1196065.+:2127(ATG),2235(ATG)*,	;SAV1181.1236617.+:2127(ATG),2235(ATG)*,	;USA300HOU_1121.1190002.+:2127(ATG),2235(ATG)*,	;SAUSA300_1075.1176055.+:2127(ATG),2235(ATG)*,	;SAPIG1178.1230493.+:2127(ATG),2235(ATG)*,	;SAOV_1182.1203186.+:2127(ATG),2235(ATG)*,	;SAAV_1152.1173052.+:2127(ATG),2235(ATG)*,	;SA2981_1139.1194877.+:2127(ATG),2235(ATG)*,	;SAOUHSC_01145.1096108.+:2127(ATG),2235(ATG)*,	;pbpA.1160062.+:2127(ATG),2235(ATG)*,	;pbpA.1160288.+:2127(ATG),2235(ATG)*,	;x.1140184.+:2127(ATG),2235(ATG),	;SACOL1194.1199874.+:2127(ATG),2235(ATG)*,	;HMPREF0772_12051.2168740.-:2127(ATG)*,	;SAS1115.1188735.+:2127(ATG),2235(ATG)*,	;SAB1045.1127287.+:2127(ATG),2235(ATG)*,
1541	ANCHOR	22	22	22	;SATW20_06140.663986.+:255(TTG)*,270(TTG),312(TTG),	;SAA6008_00550.606727.+:255(TTG),270(TTG)*,312(TTG),	;SaurJH9_0567.627845.+:255(TTG)*,270(TTG),312(TTG),	;SaurJH1_0581.627721.+:255(TTG)*,270(TTG),312(TTG),	;SAR0549.598533.+:255(TTG),270(TTG),312(TTG)*,	;SAHV_0542.613015.+:255(TTG)*,270(TTG),312(TTG),	;NWMN_0506.583779.+:255(TTG)*,270(TTG),312(TTG),	;SAV0544.611568.+:255(TTG)*,270(TTG),312(TTG),	;USA300HOU_0538.593799.+:255(TTG),270(TTG),312(TTG)*,	;SAUSA300_0529.593256.+:255(TTG)*,270(TTG),312(TTG),	;SAPIG0619.650101.+:255(TTG)*,270(TTG),312(TTG),	;SAOV_0579.599525.+:255(TTG),270(TTG)*,	;SAAV_0507.548335.+:255(TTG)*,270(TTG),312(TTG),	;SA2981_0521.584927.+:255(TTG)*,270(TTG),312(TTG),	;SAOUHSC_00526.529862.+:255(TTG)*,270(TTG),312(TTG),	;MW0499.577884.+:255(TTG)*,270(TTG),312(TTG),	;SA0502.587322.+:255(TTG)*,270(TTG),312(TTG),	;SAA6159_00498.571094.+:255(TTG)*,270(TTG),312(TTG),	;SACOL0590.614690.+:255(TTG)*,270(TTG),312(TTG),	;HMPREF0772_12645.2765623.-:255(TTG),270(TTG),312(TTG)*,	;SAS0502.576515.+:255(TTG),270(TTG),312(TTG)*,	;SAB0495.555869.+:255(TTG),270(TTG)*,312(TTG),
698	ANCHOR	22	22	21	;SATW20_12350.1314219.+:351(ATG)*,	;SAA6008_01196.1268242.+:351(ATG)*,	;SaurJH9_1300.1350842.+:351(ATG)*,	;SaurJH1_1325.1350716.+:351(ATG)*,	;SAR1217.1268103.+:351(ATG)*,	;SAHV_1231.1303993.+:351(ATG)*,	;NWMN_1151.1261848.+:351(ATG)*,	;SAV1241.1302593.+:351(ATG)*,	;x.1255784.+:351(ATG),	;SAUSA300_1134.1241837.+:351(ATG)*,	;SAPIG1241.1295855.+:351(ATG)*,	;SAOV_1244.1269863.+:351(ATG)*,	;SAAV_1215.1239028.+:351(ATG)*,	;SA2981_1199.1260853.+:351(ATG)*,	;SAOUHSC_01211.1161891.+:351(ATG)*,	;rplS.1226062.+:351(ATG)*,	;rplS.1226264.+:351(ATG)*,	;SAA6159_01094.1206914.+:351(ATG)*,	;SACOL1257.1265657.+:351(ATG)*,	;HMPREF0772_11990.2102436.-:351(ATG)*,	;SAS1175.1254671.+:351(ATG)*,	;SAB1105.1193529.+:351(ATG)*,
1548	ANCHOR	22	22	22	;SATW20_08070.867731.+:972(ATG)*,	;SAA6008_00747.811766.+:972(ATG)*,	;SaurJH9_0756.828716.+:972(ATG)*,	;SaurJH1_0773.828591.+:972(ATG)*,	;SAR0786.825054.+:972(ATG)*,	;SAHV_0729.812303.+:972(ATG)*,	;NWMN_0701.787818.+:972(ATG)*,	;SAV0732.810858.+:972(ATG)*,	;USA300HOU_0756.811158.+:972(ATG)*,	;SAUSA300_0717.797328.+:972(ATG)*,	;SAPIG0809.849551.+:972(ATG)*,	;SAOV_0768.797473.+:972(ATG)*,	;SAAV_0694.746103.+:972(ATG)*,	;SA2981_0710.784306.+:972(ATG)*,	;SAOUHSC_00743.730336.+:972(ATG)*,	;nrdF.782056.+:972(ATG)*,	;nrdF.786665.+:972(ATG)*,	;SAA6159_00687.769987.+:972(ATG)*,	;SACOL0793.818929.+:972(ATG)*,	;HMPREF0772_12452.2563159.-:972(ATG)*,	;SAS0697.780484.+:972(ATG)*,	;SAB0683.751468.+:972(ATG)*,
1549	ANCHOR	22	22	22	;SATW20_27560.2926796.-:1371(ATG)*,1389(GTG),	;SAA6008_02675.2808382.-:1371(ATG)*,1389(GTG),	;SaurJH9_2641.2795379.-:1371(ATG)*,1389(GTG),	;SaurJH1_2695.2795255.-:1371(ATG)*,1389(GTG),	;SAR2696.2786159.-:1371(ATG)*,1389(GTG),	;SAHV_2602.2768791.-:1371(ATG)*,1389(GTG),	;NWMN_2516.2765595.-:1371(ATG)*,1389(GTG),	;SAV2618.2767152.-:1371(ATG)*,1389(GTG),	;USA300HOU_2615.2759628.-:1371(ATG)*,1389(GTG),	;SAUSA300_2552.2759482.-:1371(ATG)*,1389(GTG),	;SAPIG2665.2758118.-:1371(ATG)*,1389(GTG),	;SAOV_2664c.2720807.-:1371(ATG)*,1389(ATG),	;SAAV_2684.2711464.-:1371(ATG)*,1389(GTG),	;SA2981_2556.2710074.-:1371(ATG)*,1389(GTG),	;SAOUHSC_02943.2708110.-:1371(ATG)*,1389(GTG),	;MW2538.2705563.-:1371(ATG)*,1389(GTG),	;SA2411.2703438.-:1371(ATG)*,1389(GTG),	;SAA6159_02514.2699912.-:1371(ATG)*,1389(GTG),	;SACOL2636.2696178.-:1371(ATG)*,1389(GTG),	;HMPREF0772_10572.637947.+:1371(ATG),1389(GTG)*,	;SAS2504.2684909.-:1371(ATG)*,1389(GTG),	;SAB2492c.2631793.-:1371(ATG)*,1389(ATG),
258	ANCHOR	22	22	22	;SATW20_14470.1577064.-:351(ATG)*,402(ATG),	;SAA6008_01416.1534885.-:351(ATG)*,402(ATG),	;SaurJH9_1507.1609923.-:351(ATG)*,402(ATG),	;SaurJH1_1536.1609797.-:351(ATG)*,402(ATG),	;SAR1459.1550611.-:351(ATG)*,402(ATG),	;SAHV_1436.1562955.-:351(ATG)*,402(ATG),	;NWMN_1358.1522884.-:351(ATG)*,402(ATG),	;SAV1448.1561555.-:351(ATG)*,402(ATG),	;USA300HOU_1385.1517364.-:351(ATG)*,402(ATG),	;SAUSA300_1339.1503417.-:351(ATG)*,402(ATG),	;SAPIG1447.1554275.-:351(ATG)*,402(ATG),	;SAOV_1456.1528062.-:351(ATG)*,402(ATG),	;SAAV_1433.1499391.-:351(ATG)*,402(ATG),	;SA2981_1403.1519694.-:351(ATG)*,402(ATG),	;SAOUHSC_01464.1420039.-:351(ATG)*,402(ATG),	;MW1337.1487019.-:351(ATG)*,	;SA1281.1485143.-:351(ATG)*,402(ATG),	;SAA6159_01313.1471531.-:351(ATG)*,402(ATG),	;SACOL1486.1526704.-:351(ATG)*,402(ATG),	;HMPREF0772_11757.1835819.+:351(ATG),402(ATG)*,	;SAS1390.1512666.-:351(ATG)*,	;SAB1312c.1438297.-:351(ATG)*,402(ATG),
259	ANCHOR	22	22	22	;SATW20_02250.260346.-:969(ATG)*,	;SAA6008_00193.228708.-:969(ATG)*,	;SaurJH9_0209.251092.-:969(ATG)*,	;SaurJH1_0215.251162.-:969(ATG)*,	;SAR0216.251020.-:969(ATG)*,	;SAHV_0224.257269.-:969(ATG)*,	;NWMN_0161.204329.-:969(ATG)*,	;SAV0225.257270.-:969(ATG)*,	;USA300HOU_0232.258918.-:969(ATG)*,	;SAUSA300_0219.259023.-:969(ATG)*,	;SAPIG0234.257089.-:969(ATG)*,	;SAOV_0162.200125.-:969(ATG)*,	;SAAV_0190.219911.-:969(ATG)*,	;SA2981_0225.256435.-:969(ATG)*,	;SAOUHSC_00186.204352.-:969(ATG)*,	;MW0200.235341.-:969(ATG)*,	;SA0217.257310.-:969(ATG)*,	;SAA6159_00199.234828.-:969(ATG)*,	;SACOL0203.238265.-:969(ATG)*,	;HMPREF0772_10283.300980.+:969(ATG)*,	;SAS0200.234041.-:969(ATG)*,	;SAB0163c.201748.-:969(ATG)*,
253	ANCHOR	22	22	22	;SATW20_26610.2825115.-:690(ATG)*,	;SAA6008_02577.2706692.-:690(ATG)*,	;SaurJH9_2563.2712490.-:690(ATG)*,	;SaurJH1_2616.2712366.-:690(ATG)*,	;SAR2620.2705608.-:690(ATG)*,696(ATG),	;SAHV_2524.2685774.-:690(ATG)*,	;NWMN_2439.2682470.-:690(ATG)*,	;SAV2540.2684135.-:690(ATG)*,	;USA300HOU_2532.2676575.-:690(ATG)*,	;SAUSA300_2478.2676429.-:690(ATG)*,	;SAPIG2590.2677730.-:690(ATG)*,696(ATG),	;SAOV_2584c.2639851.-:690(ATG)*,	;SAAV_2606.2628574.-:690(ATG)*,	;SA2981_2476.2627184.-:690(ATG)*,	;SAOUHSC_02850.2625067.-:690(ATG)*,	;MW2461.2623246.-:690(ATG)*,	;SA2328.2613709.-:690(ATG)*,	;SAA6159_02436.2616949.-:690(ATG)*,	;SACOL2554.2613124.-:690(ATG)*,	;HMPREF0772_10651.718218.+:690(ATG),696(ATG)*,	;SAS2426.2602604.-:690(ATG)*,	;SAB2414c.2550453.-:690(ATG)*,
250	ANCHOR	22	22	22	;SATW20_25300.2674707.-:2406(ATG)*,	;SAA6008_02441.2555602.-:2406(ATG)*,	;SaurJH9_2424.2559199.-:2406(ATG)*,	;SaurJH1_2472.2559075.-:2406(ATG)*,	;SAR2489.2562943.-:2406(ATG)*,	;SAHV_2384.2530654.-:2406(ATG)*,	;NWMN_2300.2527008.-:2406(ATG)*,	;SAV2400.2529016.-:2406(ATG)*,	;USA300HOU_2382.2522226.-:2406(ATG)*,	;SAUSA300_2346.2522076.-:2406(ATG)*,	;SAPIG2453.2531172.-:2406(ATG)*,	;SAOV_2446c.2491044.-:2406(ATG)*,	;SAAV_2465.2474546.-:2406(ATG)*,	;SA2981_2337.2471222.-:2406(ATG)*,	;SAOUHSC_02684.2469175.-:2406(ATG)*,	;nasD.2471404.-:2406(ATG)*,	;nasD.2457997.-:2406(ATG)*,	;SAA6159_02301.2466865.-:2406(ATG)*,	;SACOL2398.2458510.-:2406(ATG)*,	;HMPREF0772_10787.865561.+:2406(ATG)*,	;SAS2291.2450570.-:2406(ATG)*,	;SAB2280c.2410620.-:2406(ATG)*,
251	ANCHOR	22	22	22	;SATW20_18900.2060978.-:531(ATG)*,	;SAA6008_01916.2039137.-:531(ATG)*,	;SaurJH9_1950.2081867.-:531(ATG)*,	;SaurJH1_1984.2081741.-:531(ATG)*,	;SAR1987.2075670.-:531(ATG)*,	;SAHV_1881.2037423.-:531(ATG)*,	;NWMN_1834.2040751.-:531(ATG)*,	;SAV1896.2036026.-:531(ATG)*,	;USA300HOU_1895.2037828.-:531(ATG)*,	;SAUSA300_1877.2037190.-:531(ATG)*,	;SAPIG1989.2063552.-:531(ATG)*,	;SAOV_1995.2035785.-:531(ATG)*,	;SAAV_1962.1994279.-:531(ATG)*,	;SA2981_1852.1991261.-:531(ATG)*,	;SAOUHSC_02112.1984447.-:531(ATG)*,	;MW1837.1998862.-:531(ATG)*,	;SA1712.1958231.-:531(ATG)*,	;SAA6159_01827.1989931.-:531(ATG)*,	;SACOL1956.2016426.-:531(ATG)*,	;HMPREF0772_11247.1323059.+:531(ATG)*,	;SAS1818.1978109.-:531(ATG)*,	;SAB1828c.1962237.-:531(ATG)*,
256	ANCHOR	22	22	22	;SATW20_04250.455644.-:1842(ATG)*,	;SAA6008_00334.380973.-:1842(ATG)*,	;SaurJH9_0405.440181.-:1842(ATG)*,	;SaurJH1_0415.440251.-:1842(ATG)*,	;SAR0354.399521.-:1842(ATG)*,	;SAHV_0354.403360.-:1842(ATG)*,	;NWMN_0349.399888.-:1842(ATG)*,	;SAV0357.403357.-:1842(ATG)*,	;USA300HOU_0378.410188.-:1842(ATG)*,	;SAUSA300_0358.410293.-:1842(ATG)*,	;SAPIG0437.453627.-:1842(ATG)*,	;SAOV_0381c.403432.-:1842(ATG)*,	;SAAV_0325.366042.-:1842(ATG)*,	;SA2981_0355.402525.-:1842(ATG)*,	;SAOUHSC_00339.352150.-:1842(ATG)*,	;MW0333.383143.-:1842(ATG)*,	;SA0345.403400.-:1842(ATG)*,	;SAA6159_00331.385012.-:1842(ATG)*,	;SACOL0429.434214.-:1842(ATG)*,	;HMPREF0772_10137.147236.+:1842(ATG)*,	;SAS0333.381788.-:1842(ATG)*,	;SAB0307c.357620.-:1842(ATG)*,
257	ANCHOR	22	22	22	;SATW20_18570.2028810.-:453(TTG),456(ATG)*,	;SAA6008_01820.1963716.-:453(TTG),456(ATG)*,	;SaurJH9_1917.2049818.-:453(TTG),456(ATG)*,	;SaurJH1_1951.2049692.-:453(TTG),456(ATG)*,	;SAR1953.2043633.-:453(TTG)*,456(ATG),	;SAHV_1848.2005315.-:453(TTG),456(ATG)*,	;NWMN_1755.1965454.-:453(TTG),456(ATG)*,	;SAV1863.2003918.-:453(TTG),456(ATG)*,	;USA300HOU_1858.2005660.-:453(TTG),456(ATG)*,	;SAUSA300_1844.2004963.-:453(TTG),456(ATG)*,	;SAPIG1956.2031629.-:453(TTG),456(ATG)*,	;SAOV_1890.1957192.-:453(TTG),456(ATG)*,	;SAAV_1913.1948815.-:453(TTG),456(ATG)*,	;SA2981_1819.1959153.-:453(TTG),456(ATG)*,	;SAOUHSC_01999.1908723.-:453(TTG),456(ATG)*,	;MW1803.1966702.-:453(TTG),456(ATG)*,	;SA1680.1926123.-:453(TTG),456(ATG)*,	;SAA6159_01794.1958070.-:453(TTG),456(ATG)*,	;SACOL1921.1984317.-:453(TTG),456(ATG)*,	;HMPREF0772_11281.1354977.+:453(TTG),456(ATG)*,	;SAS1785.1945949.-:453(TTG)*,456(ATG),	;SAB1796c.1930244.-:453(TTG),456(ATG)*,
254	ANCHOR	22	22	22	;SATW20_14660.1599396.-:432(ATG),450(GTG)*,	;SAA6008_01437.1557217.-:432(ATG),450(GTG)*,	;SaurJH9_1526.1632257.-:432(ATG),450(GTG)*,	;SaurJH1_1556.1632131.-:432(ATG),450(GTG)*,	;SAR1478.1572570.-:432(ATG),450(GTG)*,	;SAHV_1457.1585289.-:432(ATG),450(GTG)*,	;NWMN_1378.1545215.-:432(ATG),450(GTG)*,	;SAV1469.1583889.-:432(ATG),450(GTG)*,	;USA300HOU_1406.1539696.-:432(ATG),450(GTG)*,	;SAUSA300_1358.1525749.-:432(ATG)*,450(GTG),	;SAPIG1467.1576558.-:432(ATG),450(GTG)*,	;SAOV_1475.1550018.-:432(ATG),450(GTG)*,	;SAAV_1456.1521725.-:432(ATG),450(GTG)*,	;SA2981_1425.1542028.-:432(ATG),450(GTG)*,	;SAOUHSC_01485.1442371.-:432(ATG)*,450(GTG),	;ndk.1509350.-:432(ATG),450(GTG)*,	;ndk.1507477.-:432(ATG),450(GTG)*,	;SAA6159_01333.1493829.-:432(ATG),450(GTG)*,	;SACOL1509.1549036.-:432(ATG),450(GTG)*,	;HMPREF0772_11737.1813860.+:432(ATG),450(GTG)*,	;SAS1410.1534998.-:432(ATG),450(GTG)*,	;SAB1331c.1460260.-:432(ATG),450(GTG)*,
255	ANCHOR	22	22	22	;SATW20_17150.1858679.-:1041(ATG),1131(GTG)*,1140(GTG),	;SAA6008_01693.1815170.-:1041(ATG),1131(GTG)*,1140(GTG),	;SaurJH9_1780.1890776.-:1041(ATG),1131(GTG)*,1140(GTG),	;SaurJH1_1815.1890650.-:1041(ATG),1131(GTG)*,1140(GTG),	;SAR1802.1876650.-:1041(ATG),1131(GTG)*,1140(GTG),	;SAHV_1711.1846853.-:1041(ATG),1131(GTG)*,1140(GTG),	;NWMN_1618.1796479.-:1041(ATG),1131(GTG)*,1140(GTG),	;SAV1725.1845454.-:1041(ATG),1131(GTG)*,1140(GTG),	;USA300HOU_1714.1837066.-:1041(ATG),1131(GTG)*,1140(GTG),	;SAUSA300_1671.1836476.-:1041(ATG),1131(GTG)*,1140(GTG),	;SAPIG1777.1873263.-:1041(ATG),1131(GTG)*,1140(GTG),	;SAOV_1711.1795124.-:1041(ATG)*,1131(GTG),1140(GTG),	;SAAV_1735.1790142.-:1041(ATG),1131(GTG)*,1140(GTG),	;SA2981_1683.1800571.-:1041(ATG),1131(GTG)*,1140(GTG),	;SAOUHSC_01835.1739679.-:1041(ATG),1131(GTG)*,1140(GTG),	;MW1667.1805182.-:1041(ATG),1131(GTG)*,1140(GTG),	;SA1546.1767540.-:1041(ATG),1131(GTG)*,1140(GTG),	;SAA6159_01648.1794105.-:1041(ATG),1131(GTG)*,1140(GTG),	;SACOL1774.1813638.-:1041(ATG),1131(GTG)*,1140(GTG),	;HMPREF0772_11428.1515412.+:1041(ATG),1131(GTG),1140(GTG)*,	;SAS1651.1784835.-:1041(ATG),1131(GTG)*,1140(GTG),	;SAB1583c.1713887.-:1131(GTG)*,1140(GTG),
2518	ANCHOR	22	22	22	;SATW20_25070.2649386.+:624(TTG)*,	;SAA6008_02414.2529010.+:624(TTG)*,	;SaurJH9_2401.2534018.+:624(TTG)*,	;SaurJH1_2447.2533894.+:624(TTG)*,	;SAR2464.2535717.+:624(TTG)*,	;SAHV_2359.2503903.+:624(TTG)*,	;NWMN_2277.2501689.+:624(TTG)*,	;SAV2375.2502265.+:624(TTG)*,	;USA300HOU_2360.2496905.+:624(TTG)*,	;SAUSA300_2322.2496755.+:624(TTG)*,	;SAPIG2430.2505856.+:624(TTG)*,	;SAOV_2423.2465857.+:624(TTG)*,	;SAAV_2441.2449315.+:624(TTG)*,	;SA2981_2314.2445991.+:624(TTG)*,	;SAOUHSC_02659.2443852.+:624(TTG)*,	;MW2297.2446279.+:624(TTG)*,	;SA2165.2432766.+:624(TTG)*,	;SAA6159_02279.2443073.+:624(TTG)*,	;SACOL2374.2433188.+:624(TTG)*,	;HMPREF0772_10813.890883.-:624(TTG)*,	;SAS2267.2425384.+:624(TTG)*,	;SAB2255.2385496.+:624(TTG)*,
2519	ANCHOR	22	22	22	;SATW20_27530.2922026.-:1605(ATG),1623(TTG)*,	;SAA6008_02672.2803612.-:1605(ATG),1623(TTG)*,	;SaurJH9_2637.2790665.-:1605(ATG),1623(TTG)*,	;SaurJH1_2691.2790541.-:1605(ATG),1623(TTG)*,	;SAR2693.2781389.-:1605(ATG),1623(TTG)*,	;SAHV_2599.2764077.-:1605(ATG),1623(TTG)*,	;NWMN_2513.2760824.-:1605(ATG),1623(TTG)*,	;SAV2615.2762438.-:1605(ATG),1623(TTG)*,	;USA300HOU_2610.2754857.-:1605(ATG),1623(TTG)*,	;SAUSA300_2549.2754711.-:1605(ATG),1623(TTG)*,	;SAPIG2662.2753348.-:1605(ATG),1623(TTG)*,	;SAOV_2660c.2716036.-:1605(ATG)*,1623(TTG),	;SAAV_2681.2706750.-:1605(ATG)*,1623(TTG),	;SA2981_2553.2705360.-:1605(ATG),1623(TTG)*,	;SAOUHSC_02937.2703339.-:1605(ATG)*,1623(TTG),	;cudT.2700793.-:1605(ATG),1623(TTG)*,	;cudT.2698724.-:1605(ATG),1623(TTG)*,	;SAA6159_02511.2695143.-:1605(ATG),1623(TTG)*,	;SACOL2632.2691407.-:1605(ATG),1623(TTG)*,	;HMPREF0772_10576.642717.+:1605(ATG),1623(TTG)*,	;SAS2501.2680139.-:1605(ATG),1623(TTG)*,	;SAB2489c.2627024.-:1605(ATG),1623(TTG)*,
2514	ANCHOR	22	22	22	;SATW20_14500.1581326.-:342(ATG)*,	;SAA6008_01420.1539147.-:342(ATG)*,	;SaurJH9_1510.1614185.-:342(ATG)*,	;SaurJH1_1539.1614059.-:342(ATG)*,	;SAR1462.1554823.-:342(ATG)*,	;SAHV_1439.1567217.-:342(ATG)*,	;NWMN_1362.1527146.-:342(ATG)*,	;SAV1451.1565817.-:342(ATG)*,	;USA300HOU_1389.1521626.-:342(ATG)*,	;SAUSA300_1342.1507679.-:342(ATG)*,	;SAPIG1451.1558488.-:342(ATG)*,	;SAOV_1459.1532271.-:342(ATG)*,	;SAAV_1438.1503653.-:342(ATG)*,	;SA2981_1407.1523956.-:342(ATG)*,	;SAOUHSC_01468.1424301.-:342(ATG)*,	;MW1341.1491278.-:342(ATG)*,	;SA1284.1489405.-:342(ATG)*,	;SAA6159_01316.1475744.-:342(ATG)*,	;SACOL1491.1530966.-:342(ATG)*,	;HMPREF0772_11753.1831607.+:342(ATG)*,	;SAS1394.1516925.-:342(ATG)*,	;SAB1315c.1442501.-:342(ATG)*,
2516	ANCHOR	22	22	22	;SATW20_23640.2513436.-:1278(GTG),1293(ATG)*,	;SAA6008_02267.2393058.-:1278(GTG)*,1293(ATG),	;SaurJH9_2257.2397946.-:1278(GTG),1293(ATG)*,	;SaurJH1_2298.2397822.-:1278(GTG),1293(ATG)*,	;SAR2315.2397098.-:1278(GTG),1293(ATG)*,	;SAHV_2214.2369289.-:1278(GTG),1293(ATG)*,	;NWMN_2132.2365378.-:1278(GTG),1293(ATG)*,	;SAV2230.2367651.-:1278(GTG),1293(ATG)*,	;USA300HOU_2221.2361013.-:1278(GTG),1293(ATG)*,	;SAUSA300_2184.2360863.-:1278(GTG),1293(ATG)*,	;SAPIG2283.2369013.-:1278(GTG),1293(ATG)*,	;SAOV_2267c.2327756.-:1278(GTG),1293(ATG)*,	;SAAV_2292.2314341.-:1278(GTG),1293(ATG)*,	;SA2981_2168.2311445.-:1278(GTG),1293(ATG)*,	;SAOUHSC_02491.2307649.-:1278(GTG),1293(ATG)*,	;secY.2309556.-:1278(GTG),1293(ATG)*,	;secY.2298151.-:1278(GTG),1293(ATG)*,	;SAA6159_02137.2304139.-:1278(GTG),1293(ATG)*,	;SACOL2219.2296996.-:1278(GTG),1293(ATG)*,	;HMPREF0772_10968.1029675.+:1278(GTG),1293(ATG)*,	;SAS2121.2288661.-:1278(GTG),1293(ATG)*,	;SAB2102c.2248119.-:1278(GTG),1293(ATG)*,
2517	ANCHOR	22	22	4	;x.578675.+:66(TTG),102(TTG),	;x.521414.+:66(TTG),102(TTG),	;x.537123.+:66(TTG),102(TTG),	;x.537194.+:66(TTG),102(TTG),	;SAR0475a.509825.+:66(TTG)*,102(TTG),	;x.527624.+:66(TTG),102(TTG),	;x.498194.+:66(TTG),102(TTG),	;x.526177.+:66(TTG),102(TTG),	;x.508494.+:66(TTG),102(TTG),	;x.508599.+:66(TTG),102(TTG),	;x.560254.+:66(TTG),102(TTG),	;x.513617.+:102(TTG),	;x.462984.+:66(TTG),102(TTG),	;x.499468.+:66(TTG),102(TTG),	;SAOUHSC_00440.444529.+:66(TTG),102(TTG)*,	;MW0431.487242.+:66(TTG)*,102(TTG),	;x.501863.+:66(TTG),102(TTG),	;x.485270.+:102(TTG),	;x.524855.+:66(TTG),102(TTG),	;x.53622.-:66(TTG),102(TTG),	;SAS0433a.485904.+:66(TTG)*,102(TTG),	;x.468861.+:102(TTG),
2510	ANCHOR	22	22	22	;SATW20_24180.2556869.-:891(GTG),906(TTG)*,915(GTG),	;SAA6008_02323.2436493.-:891(GTG),906(TTG)*,915(GTG),	;SaurJH9_2311.2441490.-:891(GTG),906(TTG)*,915(GTG),	;SaurJH1_2354.2441366.-:891(GTG),906(TTG)*,915(GTG),	;SAR2371.2440413.-:891(GTG),900(ATG),906(TTG)*,939(ATG),	;SAHV_2271.2412833.-:891(GTG),906(TTG)*,915(GTG),	;NWMN_2187.2408812.-:891(GTG),906(TTG),915(GTG)*,	;SAV2287.2411195.-:891(GTG),906(TTG)*,915(GTG),	;USA300HOU_2268.2404448.-:891(GTG),906(TTG),915(GTG)*,	;SAUSA300_2237.2404298.-:891(GTG)*,906(TTG),915(GTG),	;SAPIG2337.2412686.-:891(GTG),900(ATG)*,906(TTG),939(ATG),	;SAOV_2326c.2371475.-:891(GTG),900(ATG)*,906(TTG),939(ATG),	;SAAV_2349.2357826.-:891(GTG)*,906(TTG),915(GTG),	;SA2981_2225.2354989.-:891(GTG),906(TTG)*,915(GTG),	;SAOUHSC_02557.2351097.-:891(GTG)*,906(TTG),915(GTG),	;MW2205.2352878.-:906(TTG)*,915(GTG),	;SA2081.2341695.-:891(GTG),906(TTG)*,915(GTG),	;SAA6159_02191.2347639.-:891(GTG),900(ATG),906(TTG)*,939(ATG),	;SACOL2279.2340431.-:891(GTG),906(TTG)*,915(GTG),	;HMPREF0772_10911.986255.+:891(GTG),900(ATG),906(TTG),939(ATG)*,	;SAS2177.2331983.-:906(TTG)*,915(GTG),	;SAB2159c.2291711.-:900(ATG)*,906(TTG),939(ATG),
2511	ANCHOR	22	22	22	;SATW20_24890.2630594.+:516(GTG),969(ATG)*,	;SAA6008_02395.2510218.+:516(GTG),969(ATG)*,	;SaurJH9_2382.2516080.+:516(GTG),969(ATG)*,	;SaurJH1_2428.2515956.+:516(GTG),969(ATG)*,	;SAR2444.2514508.+:516(GTG),969(ATG)*,	;SAHV_2342.2485965.+:516(GTG),969(ATG)*,	;NWMN_2259.2482897.+:516(GTG),969(ATG)*,	;SAV2358.2484327.+:516(GTG),969(ATG)*,	;USA300HOU_2340.2478113.+:516(GTG),969(ATG)*,	;SAUSA300_2304.2477963.+:516(GTG),969(ATG)*,	;SAPIG2411.2486315.+:516(GTG),969(ATG)*,	;SAOV_2402.2445168.+:516(GTG),969(ATG)*,	;SAAV_2423.2431377.+:516(GTG),969(ATG)*,	;SA2981_2297.2428052.+:516(GTG),969(ATG)*,	;SAOUHSC_02638.2425060.+:516(GTG),969(ATG)*,	;MW2279.2426621.+:516(GTG),969(ATG)*,	;SA2148.2414827.+:516(GTG),969(ATG)*,	;SAA6159_02262.2425130.+:516(GTG)*,969(ATG),	;SACOL2354.2414396.+:516(GTG),969(ATG)*,	;HMPREF0772_10834.912091.-:516(GTG),969(ATG)*,	;SAS2249.2405726.+:516(GTG),969(ATG)*,	;SAB2237.2367601.+:516(GTG),969(ATG)*,
2512	ANCHOR	22	22	22	;SATW20_05880.635714.+:561(ATG)*,	;SAA6008_00526.578454.+:561(ATG)*,	;SaurJH9_0542.599573.+:561(ATG)*,	;SaurJH1_0556.599449.+:561(ATG)*,	;SAR0523.570261.+:561(ATG)*,	;SAHV_0517.584742.+:561(ATG)*,	;NWMN_0482.555506.+:561(ATG)*,	;SAV0520.583295.+:561(ATG)*,	;USA300HOU_0512.565526.+:561(ATG)*,	;SAUSA300_0505.564983.+:561(ATG)*,	;SAPIG0595.621829.+:561(ATG)*,	;SAOV_0555.571253.+:561(ATG)*,	;SAAV_0481.520062.+:561(ATG)*,	;SA2981_0495.556654.+:561(ATG)*,	;SAOUHSC_00500.501589.+:561(ATG)*,	;MW0475.549614.+:561(ATG)*,	;SA0478.559049.+:561(ATG)*,	;SAA6159_00473.542855.+:591(ATG)*,	;SACOL0565.586416.+:561(ATG)*,	;HMPREF0772_12671.2793895.-:561(ATG)*,	;SAS0477.548245.+:561(ATG)*,	;SAB0470.527592.+:561(ATG)*,
2513	ANCHOR	22	22	22	;SATW20_23340.2485680.-:756(TTG)*,792(ATG),	;SAA6008_02237.2365303.-:756(TTG)*,792(ATG),	;SaurJH9_2227.2369191.-:756(TTG),792(ATG)*,	;SaurJH1_2266.2369066.-:756(TTG),792(ATG)*,	;SAR2287.2370769.-:756(TTG)*,792(ATG),	;SAHV_2180.2340531.-:756(TTG)*,792(ATG),	;NWMN_2100.2337623.-:756(TTG)*,792(ATG),	;SAV2196.2338893.-:756(TTG)*,792(ATG),	;USA300HOU_2189.2333258.-:756(TTG),792(ATG)*,	;SAUSA300_2156.2333108.-:756(TTG)*,792(ATG),	;SAPIG2256.2343103.-:756(TTG)*,792(ATG),	;SAOV_2243c.2303860.-:756(TTG)*,	;SAAV_2257.2285582.-:756(TTG)*,792(ATG),	;SA2981_2134.2282687.-:756(TTG)*,792(ATG),	;SAOUHSC_02456.2279892.-:756(TTG),792(ATG)*,	;lacR.2289420.-:756(TTG)*,792(ATG),	;lacR.2269393.-:756(TTG)*,792(ATG),	;SAA6159_02107.2275789.-:756(GTG)*,	;SACOL2188.2269241.-:756(TTG)*,792(ATG),	;HMPREF0772_10995.1054341.+:756(TTG),792(ATG)*,	;SAS2097.2268525.-:756(TTG)*,792(ATG),	;SAB2077c.2225271.-:756(TTG)*,792(ATG),
1159	ANCHOR	22	22	22	;SATW20_18650.2038356.-:1518(ATG)*,	;SAA6008_01828.1973262.-:1518(ATG)*,	;SaurJH9_1925.2059364.-:1518(ATG)*,	;SaurJH1_1959.2059238.-:1518(ATG)*,	;SAR1961.2053180.-:1518(ATG)*,	;SAHV_1856.2014861.-:1518(ATG)*,	;NWMN_1763.1975000.-:1518(ATG)*,	;SAV1871.2013464.-:1518(ATG)*,	;USA300HOU_1866.2015206.-:1518(ATG)*,	;SAUSA300_1852.2014509.-:1518(ATG)*,	;SAPIG1964.2041176.-:1518(ATG)*,	;SAOV_1898.1966739.-:1518(ATG)*,	;SAAV_1921.1958361.-:1518(ATG)*,	;SA2981_1827.1968699.-:1518(ATG)*,	;SAOUHSC_02009.1918269.-:1518(ATG)*,	;MW1811.1976249.-:1518(ATG)*,	;SA1688.1935669.-:1518(ATG)*,	;SAA6159_01802.1967617.-:1518(ATG)*,	;SACOL1929.1993863.-:1518(ATG)*,	;HMPREF0772_11273.1345430.+:1518(ATG)*,	;SAS1793.1955496.-:1518(ATG)*,	;SAB1804c.1939790.-:1518(ATG)*,
1154	ANCHOR	22	22	22	;SATW20_18870.2058650.+:501(ATG)*,	;SAA6008_01913.2036809.+:501(ATG)*,	;SaurJH9_1947.2079538.+:501(ATG)*,	;SaurJH1_1981.2079412.+:501(ATG)*,	;SAR1984.2073341.+:501(ATG)*,	;SAHV_1878.2035094.+:501(ATG)*,	;NWMN_1831.2038423.+:501(ATG)*,	;SAV1893.2033697.+:501(ATG)*,	;USA300HOU_1891.2035500.+:501(ATG)*,	;SAUSA300_1874.2034862.+:501(ATG)*,	;SAPIG1986.2061223.+:501(ATG)*,	;SAOV_1992.2033457.+:501(ATG)*,	;SAAV_1958.1991951.+:501(ATG)*,	;SA2981_1849.1988932.+:501(ATG)*,	;SAOUHSC_02108.1982119.+:501(ATG)*,	;MW1834.1996534.+:501(ATG)*,	;SA1709.1955902.+:501(ATG)*,	;SAA6159_01824.1987606.+:501(ATG)*,	;SACOL1952.2014098.+:501(ATG)*,	;HMPREF0772_11250.1325388.-:501(ATG)*,	;SAS1815.1975781.+:501(ATG)*,	;SAB1825.1959907.+:501(ATG)*,
1151	ANCHOR	22	22	22	;SATW20_05160.543866.+:321(ATG)*,324(ATG),	;SAA6008_00450.486604.+:321(ATG)*,324(ATG),	;SaurJH9_0470.502397.+:321(ATG),324(ATG)*,	;SaurJH1_0482.502467.+:321(ATG),324(ATG)*,	;SAR0447.475029.+:321(ATG),324(ATG)*,	;SAHV_0445.492897.+:321(ATG),324(ATG)*,	;NWMN_0414.463386.+:321(ATG),324(ATG)*,	;SAV0447.491651.+:321(ATG),324(ATG)*,	;USA300HOU_0449.473685.+:321(ATG),324(ATG)*,	;SAUSA300_0421.473790.+:321(ATG),324(ATG)*,	;SAPIG0514.525505.+:321(ATG),324(ATG)*,	;SAOV_0461.477138.+:321(ATG),324(ATG)*,	;SAAV_0391.428257.+:321(ATG),324(ATG)*,	;SA2981_0423.464741.+:321(ATG),324(ATG)*,	;SAOUHSC_00407.409720.+:321(ATG),324(ATG)*,	;MW0403.452422.+:321(ATG),324(ATG)*,	;SA0407.467136.+:321(ATG),324(ATG)*,	;SAA6159_00399.450493.+:321(ATG)*,324(ATG),	;SACOL0488.490046.+:321(ATG),324(ATG)*,	;HMPREF0772_10075.88418.-:321(ATG),324(ATG)*,	;SAS0405.451083.+:321(ATG),324(ATG)*,	;SAB0398.434080.+:321(ATG),324(ATG)*,
1153	ANCHOR	22	22	22	;SATW20_11770.1251045.+:1350(ATG)*,	;SAA6008_01137.1205068.+:1350(ATG)*,	;SaurJH9_1242.1287474.+:1350(ATG)*,	;SaurJH1_1267.1287348.+:1350(ATG)*,	;SAR1159.1204428.+:1350(ATG)*,	;SAHV_1173.1240625.+:1350(ATG)*,	;NWMN_1093.1198673.+:1350(ATG)*,	;SAV1183.1239225.+:1350(ATG)*,	;USA300HOU_1123.1192610.+:1350(ATG)*,	;SAUSA300_1077.1178663.+:1350(ATG)*,	;SAPIG1180.1233101.+:1350(ATG)*,	;SAOV_1184.1205794.+:1350(ATG)*,	;SAAV_1154.1175660.+:1350(ATG)*,	;SA2981_1141.1197485.+:1350(ATG)*,	;SAOUHSC_01147.1098716.+:1350(ATG)*,	;murD.1162670.+:1350(ATG)*,	;murD.1162896.+:1350(ATG)*,	;SAA6159_01034.1142792.+:1350(ATG)*,	;SACOL1196.1202482.+:1350(ATG)*,	;HMPREF0772_12049.2166132.-:1350(ATG)*,	;SAS1117.1191343.+:1350(ATG)*,	;SAB1047.1129895.+:1350(ATG)*,
1152	ANCHOR	22	22	22	;SATW20_14490.1580760.+:2184(ATG)*,	;SAA6008_01419.1538581.+:2184(ATG)*,	;SaurJH9_1509.1613619.+:2184(ATG)*,	;SaurJH1_1538.1613493.+:2184(ATG)*,	;SAR1461.1554273.+:2151(ATG)*,	;SAHV_1438.1566651.+:2184(ATG)*,	;NWMN_1361.1526580.+:2184(ATG)*,	;SAV1450.1565251.+:2184(ATG)*,	;USA300HOU_1388.1521060.+:2184(ATG)*,	;SAUSA300_1341.1507113.+:2184(ATG)*,	;SAPIG1450.1557970.+:2184(ATG)*,	;SAOV_1458.1531758.+:2184(ATG)*,	;SAAV_1437.1503087.+:2184(ATG)*,	;SA2981_1406.1523390.+:2184(ATG)*,	;SAOUHSC_01467.1423735.+:2184(ATG)*,	;pbp2.1490714.+:2184(ATG)*,	;pbp2.1488839.+:2184(ATG)*,	;SAA6159_01315.1475227.+:2184(ATG)*,	;SACOL1490.1530400.+:2184(ATG)*,	;HMPREF0772_11754.1832157.-:2151(ATG)*,	;SAS1393.1516361.+:2184(ATG)*,	;SAB1314.1441993.+:2184(ATG)*,
2183	ANCHOR	22	22	22	;SATW20_06570.715870.+:987(ATG)*,	;SAA6008_00595.658573.+:987(ATG)*,	;SaurJH9_0611.679777.+:987(ATG)*,	;SaurJH1_0626.679653.+:987(ATG)*,	;SAR0594.645895.+:987(ATG)*,	;SAHV_0586.665020.+:987(ATG)*,	;NWMN_0551.635624.+:987(ATG)*,	;SAV0588.663573.+:987(ATG)*,	;USA300HOU_0581.645807.+:987(ATG)*,	;SAUSA300_0570.645265.+:987(ATG)*,	;SAPIG0662.698877.+:987(ATG)*,	;SAOV_0622.651608.+:987(ATG)*,	;SAAV_0550.600418.+:987(ATG)*,	;SA2981_0565.636967.+:987(ATG)*,	;SAOUHSC_00574.578059.+:987(ATG)*,	;pta.629775.+:987(ATG)*,	;pta.639326.+:987(ATG)*,	;SAA6159_00541.623616.+:987(ATG)*,	;SACOL0634.666733.+:987(ATG)*,	;HMPREF0772_12600.2713487.-:987(ATG)*,	;SAS0547.628466.+:987(ATG)*,	;SAB0538.603333.+:987(ATG)*,
2182	ANCHOR	22	22	22	;SATW20_09260.982065.+:384(TTG)*,393(GTG),	;SAA6008_00877.934230.+:384(TTG)*,393(GTG),	;SaurJH9_0924.972648.+:384(TTG)*,393(GTG),	;SaurJH1_0943.972523.+:384(TTG)*,393(GTG),	;SAR0888.927079.+:384(TTG)*,393(GTG),	;SAHV_0920.971428.+:384(TTG)*,393(GTG),	;NWMN_0797.887837.+:384(TTG),393(GTG)*,	;SAV0925.969984.+:384(TTG)*,393(GTG),	;USA300HOU_0886.925132.+:384(TTG),393(GTG)*,	;SAUSA300_0830.911184.+:384(TTG)*,393(GTG),	;SAPIG0909.951345.+:384(TTG)*,393(GTG),	;SAOV_0872.898301.+:384(TTG)*,393(GTG),	;SAAV_0886.904701.+:384(TTG)*,393(GTG),	;SA2981_0880.928251.+:384(TTG)*,393(GTG),	;SAOUHSC_00862.831047.+:384(TTG)*,393(GTG),	;MW0808.895132.+:384(TTG)*,393(GTG),	;SA0786.893700.+:384(TTG)*,393(GTG),	;SAA6159_00785.873168.+:384(TTG)*,393(GTG),	;SACOL0928.934658.+:384(TTG),393(GTG)*,	;HMPREF0772_12321.2444981.-:384(TTG),393(GTG)*,	;SAS0796.879101.+:384(TTG)*,393(GTG),	;SAB0792.861127.+:384(TTG),393(GTG)*,
2186	ANCHOR	22	22	22	;SATW20_02730.321481.-:882(ATG)*,891(GTG),	;SAA6008_00245.289839.-:882(ATG)*,891(GTG),	;SaurJH9_0255.307986.-:882(ATG)*,891(GTG),	;SaurJH1_0261.308056.-:882(ATG)*,891(GTG),	;SAR0268.311992.-:882(ATG)*,891(GTG),	;SAHV_0269.314272.-:882(ATG)*,891(GTG),	;NWMN_0204.261246.-:882(ATG),891(GTG)*,	;SAV0270.314273.-:882(ATG)*,891(GTG),	;USA300HOU_0282.315754.-:882(ATG)*,891(GTG),	;SAUSA300_0264.315859.-:882(ATG)*,891(GTG),	;SAPIG0285.318147.-:882(ATG)*,891(GTG),	;SAOV_0211.260910.-:882(ATG)*,891(GTG),	;SAAV_0238.276916.-:882(ATG)*,891(GTG),	;SA2981_0270.313438.-:882(ATG)*,891(GTG),	;SAOUHSC_00241.261269.-:882(ATG)*,891(GTG),	;MW0246.292958.-:882(ATG)*,891(GTG),	;SA0260.314313.-:882(ATG)*,891(GTG),	;SAA6159_00249.297264.-:882(ATG)*,891(GTG),	;SACOL0255.295182.-:882(ATG)*,891(GTG),	;HMPREF0772_10230.238771.+:882(ATG)*,891(GTG),	;SAS0247.291603.-:882(ATG)*,891(GTG),	;SAB0210c.258708.-:882(ATG)*,891(GTG),
2188	ANCHOR	22	22	22	;SATW20_16530.1782415.-:708(TTG)*,	;SAA6008_01629.1738897.-:708(TTG)*,	;SaurJH9_1719.1816438.-:708(TTG)*,	;SaurJH1_1753.1816312.-:708(TTG)*,	;SAR1741.1802331.-:708(TTG)*,	;SAHV_1648.1769475.-:708(TTG)*,	;NWMN_1556.1720214.-:708(TTG)*,	;SAV1661.1768075.-:708(TTG)*,	;USA300HOU_1653.1760802.-:708(TTG)*,	;SAUSA300_1609.1760212.-:708(TTG)*,	;SAPIG1716.1798711.-:708(TTG)*,	;SAOV_1650.1720653.-:708(TTG)*,	;SAAV_1647.1699208.-:708(TTG)*,	;SA2981_1620.1726233.-:708(TTG)*,	;SAOUHSC_01764.1663415.-:708(TTG)*,	;MW1605.1730703.-:708(TTG)*,	;SA1486.1691682.-:708(TTG)*,	;SAA6159_01587.1719467.-:708(TTG)*,	;SACOL1708.1737375.-:708(TTG)*,	;HMPREF0772_11488.1589730.+:708(TTG)*,	;SAS1590.1710355.-:708(TTG)*,	;SAB1522c.1639412.-:603(TTG)*,
151	ANCHOR	22	22	22	;SATW20_02790.328422.-:660(ATG)*,	;SAA6008_00251.296780.-:660(ATG)*,	;SaurJH9_0261.314927.-:660(ATG)*,	;SaurJH1_0268.314997.-:660(ATG)*,	;SAR0274.318934.-:660(ATG)*,	;SAHV_0275.321214.-:660(ATG)*,	;NWMN_0211.268732.-:660(ATG)*,	;SAV0277.321211.-:660(ATG)*,	;USA300HOU_0290.323240.-:660(ATG)*,	;SAUSA300_0271.323345.-:660(ATG)*,	;SAPIG0292.325090.-:660(ATG)*,	;SAOV_0218.267854.-:660(ATG)*,	;SAAV_0245.283893.-:660(ATG)*,	;SA2981_0277.320379.-:660(ATG)*,	;SAOUHSC_00249.268755.-:660(ATG)*,	;MW0253.299900.-:660(ATG)*,	;SA0266.321254.-:660(ATG)*,	;SAA6159_00255.304207.-:660(ATG)*,	;SACOL0264.302668.-:660(ATG)*,	;HMPREF0772_10223.231829.+:660(ATG)*,	;SAS0253.298545.-:660(ATG)*,	;SAB0216c.265642.-:660(ATG)*,
152	ANCHOR	22	22	22	;SATW20_17240.1874053.+:633(ATG)*,	;SAA6008_01704.1830544.+:633(ATG)*,	;SaurJH9_1789.1906138.+:633(ATG)*,	;SaurJH1_1824.1906012.+:633(ATG)*,	;SAR1812.1892011.+:633(ATG)*,	;SAHV_1720.1862215.+:633(ATG)*,	;NWMN_1627.1811854.+:633(ATG)*,	;SAV1734.1860816.+:633(ATG)*,	;USA300HOU_1723.1852403.+:633(ATG)*,	;SAUSA300_1680.1851812.+:633(ATG)*,	;SAPIG1786.1888640.+:633(ATG)*,	;SAOV_1720.1810485.+:633(ATG)*,	;SAAV_1744.1805503.+:633(ATG)*,	;SA2981_1692.1815933.+:633(ATG)*,	;SAOUHSC_01847.1755054.+:633(ATG)*,	;acuA.1820557.+:633(ATG)*,	;acuA.1782902.+:633(ATG)*,	;SAA6159_01657.1809475.+:633(ATG)*,	;SACOL1784.1829013.+:633(ATG)*,	;HMPREF0772_11419.1500051.-:633(ATG)*,	;SAS1660.1800210.+:633(ATG)*,	;SAB1594.1730763.+:633(ATG)*,
155	ANCHOR	22	22	22	;SATW20_24970.2636685.-:1479(ATG)*,1536(ATG),	;SAA6008_02403.2516309.-:1479(ATG)*,1536(ATG),	;SaurJH9_2389.2521331.-:1479(ATG)*,1536(ATG),	;SaurJH1_2435.2521207.-:1479(ATG)*,1536(ATG),	;SAR2454.2522500.-:1479(ATG),1536(ATG)*,	;SAHV_2349.2491216.-:1479(ATG),1536(ATG)*,	;NWMN_2267.2488988.-:1479(ATG),1536(ATG)*,	;SAV2365.2489578.-:1479(ATG),1536(ATG)*,	;USA300HOU_2348.2484204.-:1479(ATG),1536(ATG)*,	;SAUSA300_2312.2484054.-:1479(ATG),1536(ATG)*,	;SAPIG2418.2491563.-:1479(ATG)*,1536(ATG),	;SAOV_2412c.2453161.-:1479(ATG),1536(ATG)*,	;SAAV_2430.2436628.-:1479(ATG)*,1536(ATG),	;SA2981_2304.2433303.-:1479(ATG),1536(ATG)*,	;SAOUHSC_02647.2431151.-:1479(ATG)*,1536(ATG),	;MW2286.2431872.-:1479(ATG),1536(ATG)*,	;SA2155.2420078.-:1479(ATG),1536(ATG)*,	;SAA6159_02269.2430379.-:1479(ATG)*,1536(ATG),	;SACOL2362.2420487.-:1479(ATG)*,1536(ATG),	;HMPREF0772_10824.904099.+:1479(ATG),1536(ATG)*,	;SAS2256.2410977.-:1479(ATG),1536(ATG)*,	;SAB2244c.2372851.-:1479(ATG),1536(ATG)*,
154	ANCHOR	22	22	22	;SATW20_22790.2410160.-:1374(ATG)*,	;SAA6008_02180.2287912.-:1374(ATG)*,	;SaurJH9_2177.2298693.-:1374(ATG)*,	;SaurJH1_2215.2298568.-:1374(ATG)*,	;SAR2229.2296592.-:1374(ATG)*,	;SAHV_2125.2270316.-:1374(ATG)*,	;NWMN_2045.2262169.-:1374(ATG)*,	;SAV2141.2268678.-:1374(ATG)*,	;USA300HOU_2130.2257982.-:1374(ATG)*,	;SAUSA300_2094.2257588.-:1374(ATG)*,	;SAPIG2183.2260526.-:1374(ATG)*,	;SAOV_2181c.2228682.-:1374(ATG)*,	;SAAV_2196.2215083.-:1374(ATG)*,	;SA2981_2081.2212189.-:1374(ATG)*,	;SAOUHSC_02383.2204510.-:1374(ATG)*,	;MW2065.2218891.-:1374(ATG)*,	;SA1943.2192246.-:1374(ATG)*,	;SAA6159_02055.2205296.-:1374(ATG)*,	;SACOL2133.2193786.-:1374(ATG)*,	;HMPREF0772_11049.1124675.+:1374(ATG)*,	;SAS2044.2197996.-:1374(ATG)*,	;SAB2025c.2156394.-:1374(ATG)*,
157	ANCHOR	22	22	22	;SATW20_08390.904513.+:936(ATG)*,	;SAA6008_00779.849977.+:936(ATG)*,	;SaurJH9_0788.865214.+:936(ATG)*,	;SaurJH1_0805.865089.+:936(ATG)*,	;SAR0818.861861.+:936(ATG)*,	;SAHV_0761.848801.+:936(ATG)*,	;NWMN_0732.824655.+:936(ATG)*,	;SAV0764.847356.+:936(ATG)*,	;USA300HOU_0792.847995.+:936(ATG)*,	;SAUSA300_0747.834165.+:936(ATG)*,	;SAPIG0840.886196.+:936(ATG)*,	;SAOV_0801.833846.+:936(ATG)*,	;SAAV_0727.782601.+:936(ATG)*,	;SA2981_0742.820804.+:936(ATG)*,	;SAOUHSC_00785.767889.+:936(ATG)*,	;trxB.818833.+:936(ATG)*,	;trxB.823163.+:936(ATG)*,	;SAA6159_00721.810226.+:936(ATG)*,	;SACOL0829.855711.+:936(ATG)*,	;HMPREF0772_12417.2526354.-:936(ATG)*,	;SAS0729.817261.+:936(ATG)*,	;SAB0717.789852.+:936(ATG)*,
156	ANCHOR	22	22	22	;SATW20_18260.1986520.-:1248(ATG),1389(GTG),1401(GTG)*,	;SAA6008_01789.1921515.-:1248(ATG),1389(GTG)*,1401(GTG),	;SaurJH9_1885.2006117.-:1248(ATG),1389(GTG),1401(GTG)*,	;SaurJH1_1919.2005991.-:1248(ATG),1389(GTG),1401(GTG)*,	;SAR1923.2002952.-:1248(ATG),1389(GTG),1401(GTG)*,	;SAHV_1817.1963062.-:1248(ATG),1389(GTG),1401(GTG)*,	;NWMN_1723.1923252.-:1248(ATG),1389(GTG),1401(GTG)*,	;SAV1832.1961665.-:1248(ATG),1389(GTG),1401(GTG)*,	;USA300HOU_1823.1963460.-:1248(ATG),1389(GTG),1401(GTG)*,	;SAUSA300_1781.1962711.-:1248(ATG),1389(GTG),1401(GTG)*,	;SAPIG1897.1990834.-:1248(ATG),1389(GTG),1401(GTG)*,	;SAOV_1827.1916131.-:1248(ATG)*,1389(GTG),1401(GTG),	;SAAV_1850.1906475.-:1248(ATG),1389(GTG),1401(GTG)*,	;SA2981_1788.1916900.-:1248(ATG),1389(GTG),1401(GTG)*,	;SAOUHSC_01960.1866403.-:1248(ATG),1389(GTG),1401(GTG)*,	;hemY.1925885.-:1248(ATG),1389(GTG),1401(GTG)*,	;hemY.1883870.-:1248(ATG),1389(GTG),1401(GTG)*,	;SAA6159_01760.1917375.-:1248(ATG),1389(GTG),1401(GTG)*,	;SACOL1887.1942065.-:1248(ATG),1389(GTG),1401(GTG)*,	;HMPREF0772_11313.1395725.+:1248(ATG),1389(GTG),1401(GTG)*,	;SAS1753.1905219.-:1248(ATG),1389(GTG),1401(GTG)*,	;SAB1763c.1889449.-:1248(ATG),1389(GTG),1401(GTG)*,
159	ANCHOR	22	22	20	;SATW20_17660.1927951.-:225(ATG)*,	;SAA6008_01748.1884993.-:225(ATG)*,	;SaurJH9_1828.1956769.-:225(ATG)*,	;SaurJH1_1863.1956643.-:225(ATG)*,	;SAR1858.1949009.-:225(ATG)*,	;SAHV_1761.1912839.-:225(ATG)*,	;x.1864751.-:225(ATG),	;SAV1776.1911440.-:225(ATG)*,	;x.1904971.-:225(ATG),	;SAUSA300_1721.1904221.-:225(ATG)*,	;SAPIG1826.1939031.-:225(ATG)*,	;SAOV_1760.1861680.-:225(ATG)*,	;SAAV_1786.1856250.-:225(ATG)*,	;SA2981_1731.1866678.-:225(ATG)*,	;SAOUHSC_01896.1807912.-:225(ATG)*,	;MW1716.1871454.-:225(ATG)*,	;SA1594.1833647.-:225(ATG)*,	;SAA6159_01697.1861972.-:225(ATG)*,	;SACOL1826.1881910.-:225(ATG)*,	;HMPREF0772_11379.1449661.+:225(ATG)*,	;SAS1699.1850790.-:225(ATG)*,	;SAB1634c.1781177.-:225(ATG)*,
158	ANCHOR	22	22	22	;SATW20_02150.249765.+:1233(ATG),1272(ATG)*,	;SAA6008_00183.218127.+:1233(ATG)*,1272(ATG),	;SaurJH9_0199.240612.+:1233(ATG),1272(ATG)*,	;SaurJH1_0205.240682.+:1233(ATG),1272(ATG)*,	;SAR0206.240439.+:1233(ATG),1272(ATG)*,	;SAHV_0213.246789.+:1233(ATG),1272(ATG)*,	;NWMN_0152.193849.+:1233(ATG),1272(ATG)*,	;SAV0214.246790.+:1233(ATG),1272(ATG)*,	;USA300HOU_0221.248437.+:1233(ATG),1272(ATG)*,	;SAUSA300_0209.248542.+:1233(ATG),1272(ATG)*,	;SAPIG0224.246413.+:1233(ATG),1272(ATG)*,	;SAOV_0152.189453.+:1233(ATG),1272(ATG)*,	;SAAV_0180.209431.+:1233(ATG),1272(ATG)*,	;SA2981_0215.245955.+:1233(ATG),1272(ATG)*,	;SAOUHSC_00176.193872.+:1233(ATG),1272(ATG)*,	;MW0190.224861.+:1233(ATG),1272(ATG)*,	;SA0207.246830.+:1233(ATG),1272(ATG)*,	;SAA6159_00189.224350.+:1233(ATG),1272(ATG)*,	;SACOL0193.227785.+:1233(ATG),1272(ATG)*,	;HMPREF0772_10293.311561.-:1233(ATG),1272(ATG)*,	;SAS0190.223561.+:1233(ATG),1272(ATG)*,	;SAB0152.190981.+:1233(ATG),1272(ATG)*,
2723	ANCHOR	22	22	22	;SATW20_14730.1605619.-:1176(ATG)*,	;SAA6008_01444.1563440.-:1176(ATG)*,	;SaurJH9_1533.1638480.-:1176(ATG)*,	;SaurJH1_1563.1638354.-:1176(ATG)*,	;SAR1485.1578793.-:1176(ATG)*,	;SAHV_1464.1591512.-:1176(ATG)*,	;NWMN_1385.1551438.-:1176(ATG)*,	;SAV1476.1590112.-:1176(ATG)*,	;USA300HOU_1413.1545919.-:1176(ATG)*,	;SAUSA300_1365.1531972.-:1176(ATG)*,	;SAPIG1474.1582781.-:1176(ATG)*,	;SAOV_1482.1556241.-:1176(ATG)*,	;SAAV_1463.1527948.-:1176(ATG)*,	;SA2981_1432.1548251.-:1176(ATG)*,	;SAOUHSC_01493.1448594.-:1176(ATG)*,	;MW1365.1515573.-:1176(ATG)*,	;SA1308.1513700.-:1176(ATG)*,	;SAA6159_01340.1500053.-:1176(ATG)*,	;SACOL1516.1555259.-:1176(ATG)*,	;HMPREF0772_11730.1807637.+:1176(ATG)*,	;SAS1417.1541221.-:1176(ATG)*,	;SAB1338c.1466484.-:1176(ATG)*,
819	ANCHOR	22	22	20	;SATW20_22090.2340949.-:171(ATG)*,	;SAA6008_02108.2218700.-:171(ATG)*,	;SaurJH9_2106.2227878.-:171(ATG)*,	;SaurJH1_2144.2227753.-:171(ATG)*,	;SAR2157.2226161.-:171(ATG)*,	;SAHV_2054.2199601.-:171(ATG)*,	;x.2192957.-:171(ATG),	;SAV2069.2197963.-:171(ATG)*,	;USA300HOU_2064.2188771.-:171(ATG)*,	;x.2188377.-:171(ATG),	;SAPIG2110.2189816.-:171(ATG)*,	;SAOV_2111c.2159497.-:171(ATG)*,	;SAAV_2122.2145788.-:171(ATG)*,	;SA2981_2010.2141374.-:171(ATG)*,	;SAOUHSC_02304.2135298.-:171(ATG)*,	;MW1993.2149741.-:171(ATG)*,	;SAS067.2121531.-:171(ATG)*,	;SAA6159_01984.2135779.-:171(ATG)*,	;SACOL2059.2124574.-:171(ATG)*,	;HMPREF0772_11126.1195207.+:171(ATG)*,	;SAS1974.2128867.-:171(ATG)*,	;SAB1954c.2087254.-:171(ATG)*,
810	ANCHOR	22	22	22	;SATW20_01710.190729.+:810(GTG),1206(ATG)*,	;SAA6008_00138.159091.+:810(GTG),1206(ATG)*,	;SaurJH9_0146.173827.+:810(GTG),1206(ATG)*,	;SaurJH1_0151.173896.+:810(GTG),1206(ATG)*,	;SAR0162.181415.+:810(GTG),1206(ATG)*,	;SAHV_0159.179944.+:810(GTG),1206(ATG)*,	;NWMN_0106.132044.+:810(GTG),1206(ATG)*,	;SAV0160.179945.+:810(GTG),1206(ATG)*,	;USA300HOU_0174.186631.+:810(GTG),1206(ATG)*,	;SAUSA300_0163.186737.+:810(GTG),1206(ATG)*,	;SAPIG0174.184088.+:810(GTG)*,1206(ATG),	;SAOV_0107.129510.+:1206(ATG)*,	;SAAV_0128.142527.+:810(GTG),1206(ATG)*,	;SA2981_0161.179109.+:810(GTG),1206(ATG)*,	;SAOUHSC_00125.132067.+:810(GTG),1206(ATG)*,	;cap8L.158375.+:810(GTG),1206(ATG)*,	;capL.179984.+:810(GTG),1206(ATG)*,	;SAA6159_00144.164323.+:810(GTG),1206(ATG)*,	;SACOL0147.165980.+:810(GTG),1206(ATG)*,	;HMPREF0772_10338.370594.-:810(GTG),1206(ATG)*,	;SAS0135.157075.+:810(GTG),1206(ATG)*,	;SAB0101.125110.+:810(GTG),1206(ATG)*,
811	ANCHOR	22	22	22	;SATW20_11320.1203891.+:1059(ATG)*,	;SAA6008_01092.1159471.+:1059(ATG)*,	;SaurJH9_1197.1239949.+:1059(ATG)*,	;SaurJH1_1219.1239823.+:1059(ATG)*,	;SAR1111.1157622.+:1059(ATG)*,	;SAHV_1129.1193100.+:1059(ATG)*,	;NWMN_1049.1152794.+:1059(ATG)*,	;SAV1138.1191699.+:1059(ATG)*,	;USA300HOU_1073.1147012.+:1059(ATG)*,	;SAUSA300_1037.1133065.+:1059(ATG)*,	;SAPIG1134.1187702.+:1059(ATG)*,	;SAOV_1134.1159626.+:1059(ATG)*,	;SAAV_1105.1128079.+:1059(ATG)*,	;SA2981_1094.1150094.+:1059(ATG)*,	;SAOUHSC_01092.1052941.+:1059(ATG)*,	;pheS.1116802.+:1059(ATG)*,	;pheS.1115371.+:1059(ATG)*,	;SAA6159_00992.1097427.+:1059(ATG)*,	;SACOL1148.1156603.+:1059(ATG)*,	;HMPREF0772_12095.2213068.-:1059(ATG)*,	;SAS1072.1145588.+:1059(ATG)*,	;SAB1002.1084189.+:1059(ATG)*,
812	ANCHOR	22	22	22	;SATW20_02020.231394.+:1455(ATG)*,	;SAA6008_00171.199756.+:1455(ATG)*,	;SaurJH9_0177.214644.+:1455(ATG)*,	;SaurJH1_0182.214714.+:1455(ATG)*,	;SAR0193.222069.+:1455(ATG)*,	;SAHV_0191.220820.+:1455(ATG)*,	;NWMN_0136.172688.+:1455(ATG)*,	;SAV0192.220821.+:1455(ATG)*,	;USA300HOU_0206.227276.+:1455(ATG)*,	;SAUSA300_0194.227381.+:1455(ATG)*,	;SAPIG0210.226734.+:1455(ATG)*,	;SAOV_0137.168443.+:1455(ATG)*,	;SAAV_0161.183462.+:1455(ATG)*,	;SA2981_0193.219986.+:1455(ATG)*,	;SAOUHSC_00158.172711.+:1455(ATG)*,	;MW0166.199250.+:1455(ATG)*,	;SA0186.220861.+:1455(ATG)*,	;SAA6159_00174.203190.+:1455(ATG)*,	;SACOL0178.206624.+:1455(ATG)*,	;HMPREF0772_10306.329930.-:1455(ATG)*,	;SAS0167.197949.+:1455(ATG)*,	;SAB0132.165762.+:1455(ATG)*,
814	ANCHOR	22	22	1	;x.331465.+:123(TTG),	;x.299823.+:123(TTG),	;x.317970.+:123(TTG),	;x.318040.+:123(TTG),	;x.321977.+:123(TTG),	;x.324257.+:123(TTG),	;NWMN_0214.271775.+:123(TTG)*,	;x.324254.+:123(TTG),	;x.326283.+:123(TTG),	;x.326388.+:123(TTG),	;x.328133.+:123(TTG),	;x.270897.+:123(TTG),	;x.286937.+:123(TTG),	;x.323422.+:123(TTG),	;x.271798.+:123(TTG),	;x.302943.+:123(TTG),	;x.324297.+:123(TTG),	;x.307249.+:123(TTG),	;x.305711.+:123(TTG),	;x.228786.-:123(TTG),	;x.301588.+:123(TTG),	;x.268685.+:123(TTG),
816	ANCHOR	22	22	22	;SATW20_07380.795191.+:618(ATG)*,	;SAA6008_00679.739226.+:618(ATG)*,	;SaurJH9_0687.756123.+:618(ATG)*,	;SaurJH1_0702.755999.+:618(ATG)*,	;SAR0673.721011.+:618(ATG)*,	;SAHV_0660.739770.+:618(ATG)*,	;NWMN_0632.715209.+:618(ATG)*,	;SAV0663.738325.+:618(ATG)*,	;USA300HOU_0684.738750.+:618(ATG)*,	;SAUSA300_0649.724851.+:618(ATG)*,	;SAPIG0741.776988.+:618(ATG)*,	;SAOV_0697.725157.+:618(ATG)*,	;SAAV_0625.673512.+:618(ATG)*,	;SA2981_0639.711717.+:618(ATG)*,	;SAOUHSC_00669.657921.+:618(ATG)*,	;MW0625.709433.+:618(ATG)*,	;SA0618.714076.+:618(ATG)*,	;SAA6159_00617.697473.+:618(ATG)*,	;SACOL0721.746321.+:618(ATG)*,	;HMPREF0772_12525.2637225.-:618(ATG)*,	;SAS0628.707931.+:618(ATG)*,	;SAB0612.679401.+:618(ATG)*,
817	ANCHOR	22	22	21	;SATW20_10160.1081171.+:141(ATG),252(TTG)*,261(GTG),264(GTG),	;SAA6008_00974.1035406.+:141(ATG)*,252(TTG),261(GTG),264(GTG),	;SaurJH9_1017.1073355.+:141(ATG),252(TTG)*,261(GTG),264(GTG),	;SaurJH1_1036.1073229.+:141(ATG),252(TTG)*,261(GTG),264(GTG),	;SAR0989.1034737.+:141(ATG),252(TTG)*,261(GTG),264(GTG),	;SAHV_1013.1071944.+:141(ATG),252(TTG)*,261(GTG),264(GTG),	;NWMN_0889.986992.+:141(ATG),252(TTG),261(GTG),264(GTG)*,	;SAV1019.1070500.+:141(ATG),252(TTG)*,261(GTG),264(GTG),	;USA300HOU_0977.1024292.+:141(ATG),252(TTG)*,261(GTG),264(GTG),	;SAUSA300_0920.1010345.+:141(ATG),252(TTG)*,261(GTG),264(GTG),	;SAPIG1015.1066994.+:141(ATG),252(TTG)*,261(GTG),264(GTG),	;x.997939.+:141(ATG),252(TTG),261(GTG),264(GTG),	;SAAV_0981.1005407.+:141(ATG),252(TTG)*,261(GTG),264(GTG),	;SA2981_0973.1028957.+:141(ATG),252(TTG)*,261(GTG),264(GTG),	;SAOUHSC_00955.930208.+:141(ATG),252(TTG),261(GTG)*,264(GTG),	;MW0900.994183.+:141(ATG),252(TTG)*,261(GTG),264(GTG),	;SAS026.994216.+:141(ATG),252(TTG)*,261(GTG),264(GTG),	;SAA6159_00875.973156.+:141(ATG),252(TTG)*,261(GTG),264(GTG),	;SACOL1024.1033818.+:141(ATG),252(TTG)*,261(GTG),264(GTG),	;HMPREF0772_12215.2335937.-:141(ATG),252(TTG)*,261(GTG),264(GTG),	;SAS0888.978152.+:141(ATG),252(TTG)*,261(GTG),264(GTG),	;SAB0885.961003.+:141(ATG),252(TTG)*,261(GTG),264(GTG),
1702	ANCHOR	22	22	22	;SATW20_12800.1371476.+:1560(GTG)*,	;SAA6008_01241.1325506.+:1560(GTG)*,	;SaurJH9_1346.1408106.+:1560(GTG)*,	;SaurJH1_1372.1407980.+:1560(GTG)*,	;SAR1262.1325365.+:1560(GTG)*,	;SAHV_1276.1361255.+:1560(GTG)*,	;NWMN_1195.1319135.+:1560(GTG)*,	;SAV1286.1359855.+:1560(GTG)*,	;USA300HOU_1218.1313096.+:1560(GTG)*,	;SAUSA300_1179.1299149.+:1560(GTG)*,	;SAPIG1288.1352204.+:1560(GTG)*,	;SAOV_1288.1326389.+:1560(GTG)*,	;SAAV_1261.1296290.+:1560(GTG)*,	;SA2981_1244.1318117.+:1560(GTG)*,	;SAOUHSC_01263.1219179.+:1560(GTG)*,	;MW1169.1283663.+:1560(GTG)*,	;SA1129.1283526.+:1560(GTG)*,	;SAA6159_01141.1265837.+:1560(GTG)*,	;SACOL1305.1322953.+:1560(GTG)*,	;HMPREF0772_11942.2045177.-:1560(GTG)*,	;SAS1220.1312158.+:1560(GTG)*,	;SAB1148.1248800.+:1560(GTG)*,
1706	ANCHOR	22	22	22	;SATW20_11730.1245807.+:915(ATG),936(GTG)*,	;SAA6008_01133.1199830.+:915(ATG)*,936(GTG),	;SaurJH9_1238.1282236.+:915(ATG),936(GTG)*,	;SaurJH1_1263.1282110.+:915(ATG),936(GTG)*,	;SAR1155.1199190.+:915(ATG),936(GTG)*,	;SAHV_1169.1235387.+:915(ATG),936(GTG)*,	;NWMN_1089.1193435.+:915(ATG),936(GTG)*,	;SAV1179.1233987.+:915(ATG),936(GTG)*,	;USA300HOU_1119.1187372.+:915(ATG),936(GTG)*,	;SAUSA300_1073.1173425.+:915(ATG)*,936(GTG),	;SAPIG1176.1227863.+:915(ATG),936(GTG)*,	;SAOV_1180.1200556.+:915(ATG)*,936(GTG),	;SAAV_1150.1170422.+:915(ATG),936(GTG)*,	;SA2981_1137.1192247.+:915(ATG),936(GTG)*,	;SAOUHSC_01143.1093478.+:915(ATG)*,936(GTG),	;MW1062.1157432.+:915(ATG),936(GTG)*,	;SA1022.1157658.+:915(ATG),936(GTG)*,	;SAA6159_01030.1137554.+:915(ATG),936(GTG)*,	;SACOL1192.1197244.+:915(ATG),936(GTG)*,	;HMPREF0772_12053.2171369.-:915(ATG),936(GTG)*,	;SAS1113.1186105.+:915(ATG),936(GTG)*,	;SAB1043.1124657.+:915(ATG),936(GTG)*,
1707	ANCHOR	22	22	1	;x.451229.-:159(ATG),	;x.376558.-:159(ATG),	;x.435766.-:159(ATG),	;x.435836.-:159(ATG),	;x.395106.-:159(ATG),	;x.398945.-:159(ATG),	;x.395473.-:159(ATG),	;x.398942.-:159(ATG),	;x.405773.-:159(ATG),	;x.405878.-:159(ATG),	;x.449212.-:159(ATG),	;x.399017.-:159(ATG),	;x.361627.-:159(ATG),	;x.398110.-:159(ATG),	;SAOUHSC_A00332.347735.-:159(ATG)*,	;x.378728.-:159(ATG),	;x.398985.-:159(ATG),	;x.380597.-:159(ATG),	;x.429799.-:159(ATG),	;x.151651.+:159(ATG),	;x.377373.-:159(ATG),	;x.353205.-:159(ATG),
1709	ANCHOR	22	22	22	;SATW20_24390.2577091.-:474(ATG)*,	;SAA6008_02343.2456715.-:474(ATG)*,	;SaurJH9_2332.2461712.-:474(ATG)*,	;SaurJH1_2375.2461588.-:474(ATG)*,	;SAR2392.2461053.-:474(ATG)*,	;SAHV_2292.2433055.-:474(ATG)*,	;NWMN_2209.2429034.-:474(ATG)*,	;SAV2308.2431417.-:474(ATG)*,	;USA300HOU_2290.2424670.-:474(ATG)*,	;SAUSA300_2257.2424520.-:474(ATG)*,	;SAPIG2359.2433283.-:474(ATG)*,	;SAOV_2348c.2392289.-:474(ATG)*,	;SAAV_2370.2378048.-:474(ATG)*,	;SA2981_2247.2375142.-:474(ATG)*,	;SAOUHSC_02581.2371319.-:474(ATG)*,	;MW2228.2373510.-:474(ATG)*,	;SA2101.2361917.-:474(ATG)*,	;SAA6159_02212.2367927.-:474(ATG)*,	;SACOL2300.2360653.-:474(ATG)*,	;HMPREF0772_10887.965662.+:474(ATG)*,	;SAS2200.2352615.-:474(ATG)*,	;SAB2185c.2313825.-:474(ATG)*,
3028	ANCHOR	22	22	22	;SATW20_05750.614756.+:393(ATG)*,	;SAA6008_00512.557496.+:393(ATG)*,	;SaurJH9_0529.573253.+:393(ATG)*,	;SaurJH1_0542.573324.+:393(ATG)*,	;SAR0508.547304.+:393(ATG)*,	;SAHV_0504.563796.+:393(ATG)*,	;NWMN_0469.534555.+:393(ATG)*,	;SAV0507.562349.+:393(ATG)*,	;USA300HOU_0501.544575.+:393(ATG)*,	;SAUSA300_0485.544682.+:393(ATG)*,	;SAPIG0573.596035.+:393(ATG)*,	;SAOV_0529.549778.+:393(ATG)*,	;SAAV_0454.499115.+:393(ATG)*,	;SA2981_0482.535707.+:393(ATG)*,	;SAOUHSC_00482.480610.+:393(ATG)*,	;MW0462.523284.+:393(ATG)*,	;SA0465.538102.+:393(ATG)*,	;SAA6159_00458.521378.+:393(ATG)*,	;SACOL0551.560937.+:393(ATG)*,	;HMPREF0772_10012.17807.-:393(ATG)*,	;SAS0464.521915.+:393(ATG)*,	;SAB0456.504761.+:393(ATG)*,
3027	ANCHOR	22	22	22	;SATW20_25490.2695690.+:930(ATG),966(ATG)*,	;SAA6008_02460.2576585.+:930(ATG),966(ATG)*,	;SaurJH9_2445.2580294.+:930(ATG),966(ATG)*,	;SaurJH1_2493.2580170.+:930(ATG),966(ATG)*,	;SAR2509.2584086.+:930(ATG)*,966(ATG),	;SAHV_2403.2551673.+:930(ATG)*,966(ATG),	;NWMN_2318.2547990.+:930(ATG)*,966(ATG),	;SAV2419.2550035.+:930(ATG)*,966(ATG),	;USA300HOU_2402.2543206.+:930(ATG),966(ATG)*,	;SAUSA300_2365.2543056.+:930(ATG)*,966(ATG),	;SAPIG2471.2551397.+:930(ATG),966(ATG)*,	;SAOV_2467.2512551.+:930(ATG)*,966(ATG),	;SAAV_2485.2495595.+:930(ATG)*,966(ATG),	;SA2981_2356.2492316.+:930(ATG)*,966(ATG),	;SAOUHSC_02708.2490158.+:930(ATG)*,966(ATG),	;hlgA.2492334.+:930(ATG)*,966(ATG),	;hlgA.2478855.+:930(ATG)*,966(ATG),	;SAA6159_02320.2487961.+:930(ATG)*,966(ATG),	;SACOL2419.2479493.+:930(ATG)*,966(ATG),	;HMPREF0772_10768.844414.-:930(ATG),966(ATG)*,	;SAS2310.2471502.+:930(ATG)*,966(ATG),	;SAB2300.2431624.+:930(ATG)*,966(ATG),
3026	ANCHOR	22	22	22	;SATW20_16070.1733364.-:1269(ATG)*,	;SAA6008_01582.1689850.-:1269(ATG)*,	;SaurJH9_1669.1767088.-:1269(ATG)*,	;SaurJH1_1703.1766962.-:1269(ATG)*,	;SAR1691.1752782.-:1269(ATG)*,	;SAHV_1599.1720119.-:1269(ATG)*,	;NWMN_1513.1677851.-:1269(ATG)*,	;SAV1612.1718718.-:1269(ATG)*,	;USA300HOU_1612.1718439.-:1269(ATG)*,	;SAUSA300_1569.1717849.-:1269(ATG)*,	;SAPIG1676.1755799.-:1269(ATG)*,	;SAOV_1610.1677565.-:1269(ATG)*,	;SAAV_1604.1656545.-:1269(ATG)*,	;SA2981_1570.1676858.-:1269(ATG)*,	;SAOUHSC_01716.1621052.-:1269(ATG)*,	;MW1562.1687897.-:1269(ATG)*,	;SA1440.1642307.-:1269(ATG)*,	;SAA6159_01545.1676788.-:1269(ATG)*,	;SACOL1667.1695012.-:1269(ATG)*,	;HMPREF0772_11529.1632432.+:1269(ATG)*,	;SAS1548.1667549.-:1269(ATG)*,	;SAB1483c.1597113.-:1269(ATG)*,
3023	ANCHOR	22	22	11	;x.1575933.-:117(ATG),	;SAA6008_01413.1533754.-:117(ATG)*,	;x.1608792.-:117(ATG),	;x.1608666.-:117(ATG),	;x.1549480.-:117(ATG),	;SAHV_1433.1561824.-:117(ATG)*,	;NWMN_1355.1521753.-:117(ATG)*,	;SAV1445.1560424.-:117(ATG)*,	;USA300HOU_1382.1516233.-:117(ATG)*,	;x.1502286.-:117(ATG),	;SAPIG1444.1553144.-:117(ATG)*,	;x.1526931.-:117(ATG),	;SAAV_1430.1498260.-:117(ATG)*,	;SA2981_1400.1518563.-:117(ATG)*,	;x.1418908.-:117(ATG),	;MW1334.1485888.-:117(ATG)*,	;SA1278.1484012.-:117(ATG)*,	;SAA6159_01310.1470406.-:111(ATG)*,	;x.1525573.-:117(ATG),	;x.1836950.+:117(ATG),	;x.1511535.-:117(ATG),	;x.1437166.-:117(ATG),
3022	ANCHOR	22	22	22	;SATW20_18840.2055174.-:414(ATG),453(ATG)*,462(ATG),	;SAA6008_01910.2033333.-:414(ATG),453(ATG),462(ATG)*,	;SaurJH9_1944.2076062.-:414(ATG)*,453(ATG),462(ATG),	;SaurJH1_1978.2075936.-:414(ATG)*,453(ATG),462(ATG),	;SAR1981.2069865.-:414(ATG)*,453(ATG),462(ATG),	;SAHV_1875.2031618.-:414(ATG),453(ATG)*,462(ATG),	;NWMN_1828.2034946.-:414(ATG),453(ATG)*,462(ATG),	;SAV1890.2030221.-:414(ATG),453(ATG)*,462(ATG),	;USA300HOU_1887.2032024.-:414(ATG),453(ATG)*,462(ATG),	;SAUSA300_1871.2031386.-:414(ATG)*,453(ATG),462(ATG),	;SAPIG1983.2057747.-:453(ATG)*,462(ATG),	;SAOV_1989.2029979.-:414(ATG)*,453(ATG),462(ATG),	;SAAV_1955.1988475.-:414(ATG)*,453(ATG),462(ATG),	;SA2981_1846.1985456.-:414(ATG),453(ATG)*,462(ATG),	;SAOUHSC_02104.1978643.-:414(ATG)*,453(ATG),462(ATG),	;MW1831.1993057.-:414(ATG),453(ATG)*,462(ATG),	;SA1706.1952426.-:414(ATG),453(ATG)*,462(ATG),	;SAA6159_01821.1984130.-:414(ATG),453(ATG)*,462(ATG),	;SACOL1948.2010622.-:414(ATG)*,453(ATG),462(ATG),	;HMPREF0772_11253.1328864.+:414(ATG),453(ATG)*,462(ATG),	;SAS1812.1972304.-:414(ATG)*,453(ATG),462(ATG),	;SAB1822c.1956428.-:414(ATG)*,453(ATG),462(ATG),
3021	ANCHOR	22	22	22	;SATW20_09680.1027531.+:903(ATG)*,	;SAA6008_00921.980438.+:903(ATG)*,	;SaurJH9_0968.1019714.+:903(ATG)*,	;SaurJH1_0987.1019588.+:903(ATG)*,	;SAR0930.972506.+:903(ATG)*,	;SAHV_0963.1018303.+:903(ATG)*,	;NWMN_0839.933353.+:903(ATG)*,	;SAV0968.1016859.+:903(ATG)*,	;USA300HOU_0927.970654.+:903(ATG)*,	;SAUSA300_0871.956706.+:903(ATG)*,	;SAPIG0951.996964.+:903(ATG)*,	;SAOV_0915.944271.+:903(ATG)*,	;SAAV_0929.950246.+:903(ATG)*,	;SA2981_0923.975316.+:903(ATG)*,	;SAOUHSC_00906.876569.+:903(ATG)*,	;MW0850.940540.+:903(ATG)*,	;SA0829.940575.+:903(ATG)*,	;SAA6159_00827.918332.+:903(ATG)*,	;SACOL0973.980180.+:903(ATG)*,	;HMPREF0772_12278.2398478.-:903(ATG)*,	;SAS0838.924509.+:903(ATG)*,	;SAB0837.908556.+:903(ATG)*,
234	ANCHOR	22	22	22	;SATW20_10560.1124430.-:1989(ATG)*,	;SAA6008_01015.1080008.-:1989(ATG)*,	;SaurJH9_1119.1160345.-:1989(ATG)*,	;SaurJH1_1142.1160219.-:1989(ATG)*,	;SAR1033.1077944.-:1989(ATG)*,	;SAHV_1052.1113432.-:1989(ATG)*,	;NWMN_0929.1030251.-:1989(ATG)*,	;SAV1060.1112031.-:1989(ATG)*,	;USA300HOU_1004.1067551.-:1989(ATG)*,	;SAUSA300_0962.1053604.-:1989(ATG)*,	;SAPIG1057.1108284.-:1989(ATG)*,	;SAOV_1006c.1039479.-:1989(ATG)*,	;SAAV_1024.1046893.-:1989(ATG)*,	;SA2981_1014.1070426.-:1989(ATG)*,	;SAOUHSC_01001.973478.-:1989(ATG)*,	;qoxB.1037425.-:1989(ATG)*,	;qoxB.1035703.-:1989(ATG)*,	;SAA6159_00916.1016270.-:1989(ATG)*,	;SACOL1069.1077078.-:1989(ATG)*,	;HMPREF0772_12174.2292731.+:1989(ATG)*,	;SAS0995.1066148.-:1989(ATG)*,	;SAB0926c.1005105.-:1989(ATG)*,
236	ANCHOR	22	22	22	;SATW20_22640.2395600.+:522(ATG)*,	;SAA6008_02164.2273351.+:522(ATG)*,	;SaurJH9_2162.2284133.+:522(ATG)*,	;SaurJH1_2200.2284008.+:522(ATG)*,	;SAR2214.2282045.+:522(ATG)*,	;SAHV_2110.2255756.+:522(ATG)*,	;NWMN_2030.2247609.+:522(ATG)*,	;SAV2126.2254118.+:522(ATG)*,	;USA300HOU_2114.2243422.+:522(ATG)*,	;SAUSA300_2080.2243028.+:522(ATG)*,	;SAPIG2168.2245967.+:522(ATG)*,	;SAOV_2167.2214122.+:522(ATG)*,	;SAAV_2181.2200523.+:522(ATG)*,	;SA2981_2066.2197629.+:522(ATG)*,	;SAOUHSC_02367.2189950.+:522(ATG)*,	;MW2050.2204329.+:522(ATG)*,	;SA1928.2177686.+:522(ATG)*,	;SAA6159_02040.2190728.+:522(ATG)*,	;SACOL2118.2179226.+:522(ATG)*,	;HMPREF0772_11064.1139222.-:522(ATG)*,	;SAS2029.2183434.+:522(ATG)*,	;SAB2010.2141833.+:522(ATG)*,
237	ANCHOR	22	22	22	;SATW20_11460.1220997.+:504(ATG)*,	;SAA6008_01106.1176577.+:504(ATG)*,	;SaurJH9_1211.1257316.+:504(ATG)*,	;SaurJH1_1233.1257190.+:504(ATG)*,	;SAR1125.1174736.+:504(ATG)*,	;SAHV_1143.1210467.+:504(ATG)*,	;NWMN_1065.1169900.+:504(ATG)*,	;SAV1153.1209066.+:504(ATG)*,	;USA300HOU_1088.1164118.+:504(ATG)*,	;SAUSA300_1051.1150171.+:504(ATG)*,	;SAPIG1148.1205009.+:504(ATG)*,	;SAOV_1149.1177127.+:504(ATG)*,	;SAAV_1120.1145446.+:504(ATG)*,	;SA2981_1108.1167327.+:504(ATG)*,	;SAOUHSC_01108.1070048.+:504(ATG)*,	;MW1035.1133972.+:504(ATG)*,	;SA0999.1132738.+:504(ATG)*,	;SAA6159_01006.1114675.+:504(ATG)*,	;SACOL1163.1173709.+:504(ATG)*,	;HMPREF0772_12081.2195822.-:504(ATG)*,	;SAS1086.1162758.+:504(ATG)*,	;SAB1016.1101443.+:504(ATG)*,
230	ANCHOR	22	22	22	;SATW20_25450.2688413.-:1359(GTG),1398(ATG),1440(ATG)*,	;SAA6008_02456.2569308.-:1359(GTG),1398(ATG),1440(ATG)*,	;SaurJH9_2440.2572904.-:1359(GTG),1398(ATG),1440(ATG)*,	;SaurJH1_2488.2572780.-:1359(GTG),1398(ATG),1440(ATG)*,	;SAR2505.2576860.-:1359(GTG),1398(ATG),1440(ATG)*,	;SAHV_2399.2544358.-:1359(GTG),1398(ATG),1440(ATG)*,	;NWMN_2314.2540713.-:1359(GTG)*,	;SAV2415.2542720.-:1359(GTG),1398(ATG),1440(ATG)*,	;USA300HOU_2396.2535929.-:1359(GTG),1398(ATG),1440(ATG)*,	;SAUSA300_2360.2535779.-:1359(GTG)*,1398(ATG),1440(ATG),	;SAPIG2466.2544244.-:1359(GTG),1398(ATG),1440(ATG)*,	;SAOV_2461c.2505016.-:1359(GTG),1398(ATG),1440(ATG)*,	;SAAV_2480.2488250.-:1359(GTG),1398(ATG),1440(ATG)*,	;SA2981_2352.2484926.-:1359(GTG),1398(ATG),1440(ATG)*,	;SAOUHSC_02700.2482881.-:1359(GTG)*,1398(ATG),1440(ATG),	;MW2337.2485108.-:1359(GTG),1398(ATG),1440(ATG)*,	;SA2203.2471701.-:1359(GTG),1398(ATG),1440(ATG)*,	;SAA6159_02316.2480733.-:1359(GTG),1398(ATG),1440(ATG)*,	;SACOL2413.2472216.-:1359(GTG),1398(ATG)*,1440(ATG),	;HMPREF0772_10772.851639.+:1359(GTG),1398(ATG),1440(ATG)*,	;SAS2306.2464276.-:1359(GTG),1398(ATG),1440(ATG)*,	;SAB2295c.2424515.-:1359(GTG),1398(ATG),1440(ATG)*,
232	ANCHOR	22	22	22	;SATW20_08200.879437.-:762(ATG)*,	;SAA6008_00760.824846.-:762(ATG)*,	;SaurJH9_0769.840086.-:762(ATG)*,	;SaurJH1_0786.839961.-:762(ATG)*,	;SAR0799.836424.-:762(ATG)*,	;SAHV_0742.823673.-:762(ATG)*,	;NWMN_0714.799524.-:762(ATG)*,	;SAV0745.822228.-:762(ATG)*,	;USA300HOU_0772.822864.-:762(ATG)*,	;SAUSA300_0729.809034.-:762(ATG)*,	;SAPIG0821.860925.-:762(ATG)*,	;SAOV_0782c.808784.-:762(ATG)*,	;SAAV_0707.757473.-:762(ATG)*,	;SA2981_0723.795676.-:762(ATG)*,	;SAOUHSC_00759.742042.-:762(ATG)*,	;MW0707.793755.-:762(ATG)*,	;SA0700.798035.-:762(ATG)*,	;SAA6159_00700.781682.-:762(ATG)*,	;SACOL0808.830635.-:762(ATG)*,	;HMPREF0772_12438.2551789.+:762(ATG)*,	;SAS0710.792183.-:762(ATG)*,	;SAB0697c.763014.-:762(ATG)*,
233	ANCHOR	22	22	21	;SATW20_18830.2054743.+:987(ATG)*,	;SAA6008_01909.2032902.+:987(ATG)*,	;SaurJH9_1943.2075631.+:987(ATG)*,	;SaurJH1_1977.2075505.+:987(ATG)*,	;SAR1980.2069676.+:987(ATG)*,	;SAHV_1874.2031187.+:987(ATG)*,	;x.2034456.+:987(ATG),	;SAV1889.2029790.+:987(ATG)*,	;USA300HOU_1885.2031534.+:987(ATG)*,	;SAUSA300_1870.2030837.+:987(ATG)*,	;SAPIG1982.2057558.+:987(ATG)*,	;SAOV_1988.2029787.+:987(ATG)*,	;SAAV_1954.1988044.+:987(ATG)*,	;SA2981_1845.1985025.+:987(ATG)*,	;SAOUHSC_02103.1978212.+:987(ATG)*,	;MW1829.1992567.+:987(ATG)*,	;SA1705.1951995.+:987(ATG)*,	;SAA6159_01820.1983941.+:987(ATG)*,	;SACOL1947.2010191.+:987(ATG)*,	;HMPREF0772_11254.1329053.-:987(ATG)*,	;SAS1811.1971814.+:987(ATG)*,	;SAB1821.1955998.+:987(ATG)*,
2539	ANCHOR	22	22	22	;SATW20_12720.1363032.+:1266(TTG)*,	;SAA6008_01233.1317062.+:1266(TTG)*,	;SaurJH9_1338.1399665.+:1266(TTG)*,	;SaurJH1_1364.1399539.+:1266(TTG)*,	;SAR1254.1316923.+:1266(TTG)*,	;SAHV_1268.1352814.+:1266(TTG)*,	;NWMN_1187.1310691.+:1266(TTG)*,	;SAV1278.1351414.+:1266(TTG)*,	;USA300HOU_1210.1304652.+:1266(TTG)*,	;SAUSA300_1171.1290705.+:1266(TTG)*,	;SAPIG1280.1343762.+:1266(TTG)*,	;SAOV_1280.1317944.+:1266(TTG)*,	;SAAV_1253.1287849.+:1266(TTG)*,	;SA2981_1236.1309676.+:1266(TTG)*,	;SAOUHSC_01255.1210735.+:1266(TTG)*,	;MW1161.1275219.+:1266(TTG)*,	;SA1121.1275085.+:1266(TTG)*,	;SAA6159_01133.1257247.+:1266(TTG)*,	;SACOL1297.1314509.+:1266(TTG)*,	;HMPREF0772_11951.2053618.-:1266(TTG)*,	;SAS1212.1303714.+:1266(TTG)*,	;SAB1140.1240109.+:1266(TTG)*,
2531	ANCHOR	22	22	22	;SATW20_26070.2760775.-:192(ATG)*,	;SAA6008_02521.2642351.-:192(ATG)*,	;SaurJH9_2507.2646047.-:192(ATG)*,	;SaurJH1_2557.2645923.-:192(ATG)*,	;SAR2569.2649885.-:192(ATG)*,	;SAHV_2464.2617427.-:192(ATG)*,	;NWMN_2377.2613764.-:192(ATG)*,	;SAV2480.2615789.-:192(ATG)*,	;USA300HOU_2471.2608979.-:192(ATG)*,	;SAUSA300_2423.2608829.-:192(ATG)*,	;SAPIG2538.2620346.-:192(ATG)*,	;SAOV_2527c.2577186.-:192(ATG)*,	;SAAV_2546.2561222.-:192(ATG)*,	;SA2981_2417.2558070.-:192(ATG)*,	;SAOUHSC_02781.2555933.-:192(ATG)*,	;MW2405.2558315.-:192(ATG)*,	;SA2268.2544595.-:192(ATG)*,	;SAA6159_02376.2549139.-:192(ATG)*,	;SACOL2491.2545144.-:192(ATG)*,	;HMPREF0772_10707.777613.+:192(ATG)*,	;SAS2372.2537607.-:192(ATG)*,	;SAB2363c.2497081.-:192(ATG)*,
2534	ANCHOR	22	22	22	;SATW20_08530.920914.+:234(ATG)*,276(ATG),	;SAA6008_00793.866376.+:234(ATG)*,276(ATG),	;SaurJH9_0803.881782.+:234(ATG)*,276(ATG),	;SaurJH1_0819.881657.+:234(ATG)*,276(ATG),	;SAR0834.879829.+:234(ATG)*,276(ATG),	;SAHV_0775.865596.+:234(ATG)*,276(ATG),	;NWMN_0747.841230.+:234(ATG)*,276(ATG),	;SAV0778.864151.+:234(ATG)*,276(ATG),	;USA300HOU_0808.864569.+:234(ATG)*,276(ATG),	;SAUSA300_0762.850621.+:234(ATG),276(ATG)*,	;SAPIG0857.904449.+:234(ATG)*,276(ATG),	;SAOV_0820.852318.+:234(ATG)*,276(ATG),	;SAAV_0744.799108.+:234(ATG)*,276(ATG),	;SA2981_0756.837428.+:234(ATG)*,276(ATG),	;SAOUHSC_00801.784459.+:234(ATG),276(ATG)*,	;secG.835174.+:234(ATG)*,276(ATG),	;secG.839958.+:234(ATG)*,276(ATG),	;SAA6159_00735.826449.+:234(ATG)*,276(ATG),	;SACOL0844.872116.+:234(ATG)*,276(ATG),	;HMPREF0772_12400.2508381.-:234(ATG)*,276(ATG),	;SAS0744.833657.+:234(ATG)*,276(ATG),	;SAB0734.807872.+:234(ATG)*,276(ATG),
939	ANCHOR	22	22	21	;SATW20_05640.602606.+:777(ATG),792(ATG)*,825(ATG),	;SAA6008_00500.545346.+:777(ATG)*,792(ATG),825(ATG),	;SaurJH9_0517.561082.+:777(ATG),792(ATG),825(ATG)*,	;SaurJH1_0530.561153.+:777(ATG),792(ATG),825(ATG)*,	;SAR0497.535154.+:777(ATG),792(ATG),825(ATG)*,	;SAHV_0493.551583.+:777(ATG),792(ATG),825(ATG)*,	;NWMN_0459.522405.+:777(ATG),792(ATG),825(ATG)*,	;SAV0496.550136.+:777(ATG),792(ATG),825(ATG)*,	;x.532425.+:777(ATG),792(ATG),825(ATG),	;SAUSA300_0473.532532.+:777(ATG),792(ATG),825(ATG)*,	;SAPIG0562.583887.+:777(ATG),792(ATG)*,825(ATG),	;SAOV_0518.537631.+:777(ATG),792(ATG),825(ATG)*,	;SAAV_0443.486944.+:777(ATG),792(ATG),825(ATG)*,	;SA2981_0471.523536.+:777(ATG),792(ATG),825(ATG)*,	;SAOUHSC_00467.468460.+:777(ATG),792(ATG),825(ATG)*,	;purR.511134.+:777(ATG),792(ATG),825(ATG)*,	;purR.525931.+:777(ATG),792(ATG),825(ATG)*,	;SAA6159_00447.509226.+:777(ATG),792(ATG),825(ATG)*,	;SACOL0539.548787.+:777(ATG),792(ATG),825(ATG)*,	;HMPREF0772_10024.29956.-:777(ATG),792(ATG),825(ATG)*,	;SAS0453.509796.+:777(ATG),792(ATG),825(ATG)*,	;SAB0445.492612.+:777(ATG),792(ATG),825(ATG)*,
938	ANCHOR	22	22	22	;SATW20_01330.147960.+:1698(GTG),1731(TTG),1779(GTG)*,1851(ATG),	;SAA6008_00099.116321.+:1698(GTG),1731(TTG)*,1779(GTG),1851(ATG),	;SaurJH9_0108.131111.+:1698(GTG),1779(GTG)*,1851(ATG),	;SaurJH1_0112.131180.+:1698(GTG),1779(GTG)*,1851(ATG),	;SAR0124.138645.+:1698(GTG),1731(TTG),1779(GTG)*,1851(ATG),	;SAHV_0120.137229.+:1698(GTG),1779(GTG)*,1851(ATG),	;NWMN_0065.88221.+:1698(GTG),1779(GTG),1851(ATG)*,	;SAV0121.137229.+:1698(GTG),1779(GTG)*,1851(ATG),	;USA300HOU_0132.142854.+:1698(GTG),1779(GTG)*,1851(ATG),	;SAUSA300_0123.142960.+:1698(GTG),1779(GTG),1851(ATG)*,	;SAPIG0133.140872.+:1698(GTG)*,1779(GTG),1851(ATG),	;SAOV_0068.86794.+:1779(GTG)*,1851(ATG),	;SAAV_0089.99810.+:1698(GTG),1779(GTG),1851(ATG)*,	;SA2981_0122.136393.+:1698(GTG),1779(GTG)*,1851(ATG),	;SAOUHSC_00080.88246.+:1698(GTG),1779(GTG),1851(ATG)*,	;sbnF.114274.+:1698(GTG),1779(GTG)*,1851(ATG),	;sbnF.137268.+:1698(GTG),1779(GTG)*,1851(ATG),	;SAA6159_00104.120798.+:1779(GTG)*,1851(ATG),	;SACOL0105.122157.+:1698(GTG),1779(GTG)*,1851(ATG),	;HMPREF0772_10376.413362.-:1698(GTG),1731(TTG),1779(GTG)*,1851(ATG),	;SAS0095.112980.+:1698(GTG),1779(GTG)*,1851(ATG),	;SAB0060.80263.+:1779(GTG)*,1851(ATG),
933	ANCHOR	22	22	22	;SATW20_02770.327094.+:993(ATG)*,	;SAA6008_00249.295452.+:993(ATG)*,	;SaurJH9_0259.313599.+:993(ATG)*,	;SaurJH1_0266.313669.+:993(ATG)*,	;SAR0272.317606.+:993(ATG)*,	;SAHV_0273.319886.+:993(ATG)*,	;NWMN_0209.267404.+:993(ATG)*,	;SAV0275.319883.+:993(ATG)*,	;USA300HOU_0288.321912.+:993(ATG)*,	;SAUSA300_0269.322017.+:993(ATG)*,	;SAPIG0290.323762.+:993(ATG)*,	;SAOV_0216.266525.+:993(ATG)*,	;SAAV_0243.282565.+:993(ATG)*,	;SA2981_0275.319051.+:993(ATG)*,	;SAOUHSC_00247.267427.+:993(ATG)*,	;MW0251.298572.+:993(ATG)*,	;SA0264.319926.+:993(ATG)*,	;SAA6159_00253.302879.+:993(ATG)*,	;SACOL0262.301340.+:993(ATG)*,	;HMPREF0772_10225.233157.-:993(ATG)*,	;SAS0251.297217.+:993(ATG)*,	;SAB0214.264320.+:993(ATG)*,
932	ANCHOR	22	22	22	;SATW20_22370.2370444.-:441(ATG)*,	;SAA6008_02137.2248195.-:441(ATG)*,	;SaurJH9_2135.2258977.-:441(ATG)*,	;SaurJH1_2173.2258852.-:441(ATG)*,	;SAR2187.2256572.-:441(ATG)*,	;SAHV_2083.2230600.-:441(ATG)*,	;NWMN_2003.2222453.-:441(ATG)*,	;SAV2098.2228962.-:441(ATG)*,	;USA300HOU_2089.2218266.-:441(ATG)*,	;SAUSA300_2054.2217872.-:441(ATG)*,	;SAPIG2141.2220720.-:441(ATG)*,	;SAOV_2140c.2188906.-:441(ATG)*,	;SAAV_2154.2175367.-:441(ATG)*,	;SA2981_2039.2172473.-:441(ATG)*,	;SAOUHSC_02336.2164794.-:441(ATG)*,	;MW2023.2179174.-:441(ATG)*,	;SA1901.2152530.-:441(ATG)*,	;SAA6159_02012.2165320.-:441(ATG)*,	;SACOL2091.2154070.-:441(ATG)*,	;HMPREF0772_11093.1164695.+:441(ATG)*,	;SAS2002.2158279.-:441(ATG)*,	;SAB1983c.2116714.-:441(ATG)*,
931	ANCHOR	22	22	22	;SATW20_06250.677916.+:684(ATG)*,	;SAA6008_00562.620658.+:684(ATG)*,	;SaurJH9_0578.641780.+:684(ATG)*,	;SaurJH1_0592.641656.+:684(ATG)*,	;SAR0560.612472.+:684(ATG)*,	;SAHV_0553.626950.+:684(ATG)*,	;NWMN_0517.597710.+:684(ATG)*,	;SAV0555.625503.+:684(ATG)*,	;USA300HOU_0549.607730.+:684(ATG)*,	;SAUSA300_0540.607188.+:684(ATG)*,	;SAPIG0630.664030.+:684(ATG)*,	;SAOV_0590.613454.+:684(ATG)*,	;SAAV_0518.562270.+:684(ATG)*,	;SA2981_0532.598862.+:684(ATG)*,	;SAOUHSC_00538.543792.+:684(ATG)*,	;MW0510.591816.+:684(ATG)*,	;SA0513.601257.+:684(ATG)*,	;SAA6159_00509.585025.+:684(ATG)*,	;SACOL0602.628621.+:684(ATG)*,	;HMPREF0772_12634.2751684.-:684(ATG)*,	;SAS0513.590447.+:684(ATG)*,	;SAB0506.569801.+:684(ATG)*,
930	ANCHOR	22	22	22	;SATW20_08480.915979.+:1191(ATG)*,	;SAA6008_00788.861441.+:1191(ATG)*,	;SaurJH9_0798.876848.+:1191(ATG)*,	;SaurJH1_0814.876723.+:1191(ATG)*,	;SAR0829.874897.+:1191(ATG)*,	;SAHV_0770.860662.+:1191(ATG)*,	;NWMN_0742.836295.+:1191(ATG)*,	;SAV0773.859217.+:1191(ATG)*,	;USA300HOU_0803.859634.+:1191(ATG)*,	;SAUSA300_0757.845686.+:1191(ATG)*,	;SAPIG0852.899515.+:1191(ATG)*,	;SAOV_0815.847383.+:1191(ATG)*,	;SAAV_0739.794174.+:1191(ATG)*,	;SA2981_0751.832494.+:1191(ATG)*,	;SAOUHSC_00796.779524.+:1191(ATG)*,	;pgk.830240.+:1191(ATG)*,	;pgk.835024.+:1191(ATG)*,	;SAA6159_00730.821515.+:1191(ATG)*,	;SACOL0839.867181.+:1191(ATG)*,	;HMPREF0772_12405.2513317.-:1191(ATG)*,	;SAS0739.828723.+:1191(ATG)*,	;SAB0729.802937.+:1191(ATG)*,
937	ANCHOR	22	22	21	;SATW20_07030.758163.+:303(ATG)*,	;SAA6008_00645.702198.+:303(ATG)*,	;SaurJH9_0650.715850.+:303(ATG)*,	;SaurJH1_0665.715726.+:303(ATG)*,	;SAR0635.682122.+:303(ATG)*,	;SAHV_0624.701092.+:303(ATG)*,	;NWMN_0598.677917.+:303(ATG)*,	;SAV0627.699647.+:303(ATG)*,	;USA300HOU_0648.701456.+:303(ATG)*,	;SAUSA300_0615.687557.+:303(ATG)*,	;SAPIG0707.739869.+:303(ATG)*,	;SAOV_0663.688179.+:303(ATG)*,	;SAAV_0591.636485.+:303(ATG)*,	;SA2981_0603.673039.+:303(ATG)*,	;x.620352.+:303(ATG),	;MW0590.672005.+:303(ATG)*,	;SA0583.675398.+:303(ATG)*,	;SAA6159_00583.660447.+:303(ATG)*,	;SACOL0685.709027.+:303(ATG)*,	;HMPREF0772_12561.2676126.-:303(ATG)*,	;SAS0594.670637.+:303(ATG)*,	;SAB0578.642380.+:303(ATG)*,
936	ANCHOR	22	22	22	;SATW20_12150.1293628.+:858(GTG),876(TTG)*,	;SAA6008_01176.1247651.+:858(GTG),876(TTG)*,	;SaurJH9_1280.1330059.+:858(GTG),876(TTG)*,	;SaurJH1_1305.1329933.+:858(GTG),876(TTG)*,	;SAR1197.1247449.+:858(GTG),876(TTG)*,	;SAHV_1211.1283210.+:858(GTG),876(TTG)*,	;NWMN_1131.1241257.+:858(GTG),876(TTG)*,	;SAV1221.1281810.+:858(GTG),876(TTG)*,	;USA300HOU_1158.1235193.+:858(GTG),876(TTG)*,	;SAUSA300_1114.1221246.+:858(GTG)*,876(TTG),	;SAPIG1220.1275138.+:858(GTG),876(TTG)*,	;SAOV_1224.1249175.+:858(GTG),876(TTG)*,	;SAAV_1193.1218245.+:858(GTG),876(TTG)*,	;SA2981_1179.1240070.+:858(GTG),876(TTG)*,	;SAOUHSC_01188.1141300.+:858(GTG)*,876(TTG),	;MW1104.1205280.+:858(GTG),876(TTG)*,	;SA1064.1205481.+:858(GTG),876(TTG)*,	;SAA6159_01074.1186228.+:858(GTG),876(TTG)*,	;SACOL1234.1245066.+:858(GTG),876(TTG)*,	;HMPREF0772_12011.2123090.-:858(GTG),876(TTG)*,	;SAS1155.1233953.+:858(GTG),876(TTG)*,	;SAB1085.1173077.+:858(GTG),876(TTG)*,
935	ANCHOR	22	22	22	;SATW20_15540.1682106.-:1347(ATG)*,	;SAA6008_01527.1639927.-:1347(ATG)*,	;SaurJH9_1616.1716790.-:1347(ATG)*,	;SaurJH1_1650.1716664.-:1347(ATG)*,	;SAR1635.1702777.-:1347(ATG)*,	;SAHV_1545.1669822.-:1347(ATG)*,	;NWMN_1461.1627926.-:1347(ATG)*,	;SAV1558.1668422.-:1347(ATG)*,	;USA300HOU_1560.1668515.-:1347(ATG)*,	;SAUSA300_1518.1667925.-:1347(ATG)*,	;SAPIG1623.1705813.-:1347(ATG)*,	;SAOV_1558.1627450.-:1347(ATG)*,	;SAAV_1550.1606258.-:1347(ATG)*,	;SA2981_1516.1626561.-:1347(ATG)*,	;SAOUHSC_01659.1571127.-:1347(ATG)*,	;MW1510.1637602.-:1347(ATG)*,	;SA1387.1592010.-:1347(ATG)*,	;SAA6159_01493.1628285.-:1347(ATG)*,	;SACOL1615.1645088.-:1347(ATG)*,	;HMPREF0772_11582.1682439.+:1347(ATG)*,	;SAS1496.1617312.-:1347(ATG)*,	;SAB1430c.1547189.-:1347(ATG)*,
934	ANCHOR	22	22	22	;SATW20_24870.2627354.-:1383(ATG)*,	;SAA6008_02393.2506978.-:1383(ATG)*,	;SaurJH9_2380.2512843.-:1383(ATG)*,	;SaurJH1_2426.2512719.-:1383(ATG)*,	;SAR2442.2511268.-:1383(ATG)*,	;SAHV_2340.2482725.-:1383(ATG)*,	;NWMN_2257.2479657.-:1383(ATG)*,	;SAV2356.2481087.-:1383(ATG)*,	;USA300HOU_2338.2474873.-:1383(ATG)*,	;SAUSA300_2302.2474723.-:1383(ATG)*,	;SAPIG2409.2483075.-:1383(ATG)*,	;SAOV_2400c.2441928.-:1383(ATG)*,	;SAAV_2421.2428137.-:1383(ATG)*,	;SA2981_2295.2424812.-:1383(ATG)*,	;SAOUHSC_02635.2421820.-:1383(ATG)*,	;tcaA.2423381.-:1383(ATG)*,	;tcaA.2411587.-:1383(ATG)*,	;SAA6159_02260.2421890.-:1383(ATG)*,	;SACOL2352.2411156.-:1383(ATG)*,	;HMPREF0772_10837.915331.+:1383(ATG)*,	;SAS2247.2402486.-:1383(ATG)*,	;SAB2235c.2364361.-:1383(ATG)*,
1536	ANCHOR	22	22	22	;SATW20_20020.2155171.-:1002(TTG),1056(ATG)*,	;SAA6008_02059.2160125.-:1002(TTG),1056(ATG)*,	;SaurJH9_2063.2173672.-:1002(TTG),1056(ATG)*,	;SaurJH1_2100.2173546.-:1002(TTG),1056(ATG)*,	;SAR2108.2170613.-:1002(TTG),1056(ATG)*,	;SAHV_1991.2129734.-:1002(TTG),1056(ATG)*,	;NWMN_1928.2134378.-:1002(TTG),1056(ATG)*,	;SAV2005.2128267.-:1002(TTG),1056(ATG)*,	;USA300HOU_2013.2130443.-:1002(TTG),1056(ATG)*,	;SAUSA300_1975.2129806.-:1002(TTG),1056(ATG)*,	;SAPIG2061.2134921.-:1002(TTG),1056(ATG)*,	;SAOV_2042.2086635.-:1002(TTG),1056(ATG)*,	;SAAV_2073.2090120.-:1002(TTG),1056(ATG)*,	;SA2981_1967.2084707.-:1002(TTG),1056(ATG)*,	;SAOUHSC_02243.2076731.-:1002(TTG),1056(ATG)*,	;MW1942.2090906.-:999(TTG),1053(ATG)*,	;SA1813.2051677.-:1002(TTG),1056(ATG)*,	;SAA6159_01940.2081960.-:1002(TTG),1056(ATG)*,	;SACOL2006.2065994.-:1002(TTG),1056(ATG)*,	;HMPREF0772_11177.1252824.+:1002(TTG)*,	;SAS1925.2070148.-:999(TTG),1053(ATG)*,	;SAB1876c.2012900.-:1002(TTG),1056(ATG)*,
797	ANCHOR	22	22	21	;SATW20_10630.1132837.+:264(ATG)*,	;SAA6008_01023.1088415.+:264(ATG)*,	;SaurJH9_1127.1168810.+:264(ATG)*,	;SaurJH1_1149.1168684.+:264(ATG)*,	;SAR1041.1086386.+:264(ATG)*,	;SAHV_1059.1121897.+:264(ATG)*,	;x.1038659.+:264(ATG),	;SAV1067.1120496.+:264(ATG)*,	;USA300HOU_1012.1075958.+:264(ATG)*,	;SAUSA300_0969.1062011.+:264(ATG)*,	;SAPIG1065.1116695.+:264(ATG)*,	;SAOV_1012.1047810.+:264(ATG)*,	;SAAV_1032.1055359.+:264(ATG)*,	;SA2981_1023.1078891.+:264(ATG)*,	;SAOUHSC_01011.981886.+:264(ATG)*,	;MW0950.1045810.+:264(ATG)*,	;SA0919.1044168.+:264(ATG)*,	;SAA6159_00923.1024643.+:264(ATG)*,	;SACOL1076.1085486.+:264(ATG)*,	;HMPREF0772_12166.2284290.-:264(ATG)*,	;SAS1003.1074533.+:264(ATG)*,	;SAB0934.1013489.+:264(ATG)*,
795	ANCHOR	22	22	22	;SATW20_15450.1673437.-:453(GTG),1281(GTG),1464(ATG)*,	;SAA6008_01518.1631258.-:453(GTG),1281(GTG),1464(ATG)*,	;SaurJH9_1607.1708121.-:453(GTG),1281(GTG),1464(ATG)*,	;SaurJH1_1641.1707995.-:453(GTG),1281(GTG),1464(ATG)*,	;SAR1626.1694109.-:453(GTG),1281(GTG),1464(ATG)*,	;SAHV_1536.1661153.-:453(GTG),1281(GTG),1464(ATG)*,	;NWMN_1452.1619257.-:453(GTG),1281(GTG),1464(ATG)*,	;SAV1549.1659753.-:453(GTG),1281(GTG),1464(ATG)*,	;USA300HOU_1551.1659845.-:453(GTG),1281(GTG),1464(ATG)*,	;SAUSA300_1509.1659255.-:453(GTG),1281(GTG),1464(ATG)*,	;SAPIG1614.1697144.-:453(GTG),1281(GTG),1464(ATG)*,	;SAOV_1549.1618780.-:453(GTG),1281(GTG),1464(ATG)*,	;SAAV_1541.1597589.-:453(GTG),1281(GTG),1464(ATG)*,	;SA2981_1507.1617892.-:453(GTG),1281(GTG),1464(ATG)*,	;SAOUHSC_01648.1562458.-:453(GTG)*,	;MW1501.1628933.-:453(GTG),1281(GTG),1464(ATG)*,	;SA1379.1583341.-:453(GTG),1281(GTG),1464(ATG)*,	;SAA6159_01484.1619618.-:453(GTG),1281(GTG),1464(ATG)*,	;SACOL1606.1636419.-:453(GTG),1281(GTG),1464(ATG)*,	;HMPREF0772_11592.1691107.+:453(GTG),1281(GTG)*,	;SAS1487.1608643.-:453(GTG),1281(GTG),1464(ATG)*,	;SAB1421c.1538520.-:453(GTG),1281(GTG),1464(ATG)*,
794	ANCHOR	22	22	22	;SATW20_08370.902064.+:282(ATG),486(TTG)*,	;SAA6008_00777.847528.+:282(ATG),486(TTG)*,	;SaurJH9_0786.862765.+:282(ATG),486(TTG)*,	;SaurJH1_0803.862640.+:282(ATG),486(TTG)*,	;SAR0816.859412.+:282(ATG),486(TTG)*,	;SAHV_0759.846352.+:282(ATG),486(TTG)*,	;NWMN_0730.822206.+:282(ATG),486(TTG)*,	;SAV0762.844907.+:282(ATG),486(TTG)*,	;USA300HOU_0790.845546.+:282(ATG),486(TTG)*,	;SAUSA300_0745.831716.+:282(ATG),486(TTG)*,	;SAPIG0838.883747.+:282(ATG)*,486(TTG),	;SAOV_0799.831397.+:282(ATG),486(TTG)*,	;SAAV_0725.780152.+:282(ATG),486(TTG)*,	;SA2981_0740.818355.+:282(ATG),486(TTG)*,	;SAOUHSC_00783.765440.+:282(ATG),486(TTG)*,	;MW0724.816384.+:282(ATG),486(TTG)*,	;SA0717.820714.+:282(ATG),486(TTG)*,	;SAA6159_00719.807777.+:282(ATG),486(TTG)*,	;SACOL0827.853262.+:282(ATG),486(TTG)*,	;HMPREF0772_12419.2528803.-:282(ATG),486(TTG)*,	;SAS0727.814812.+:282(ATG),486(TTG)*,	;SAB0715.787403.+:282(ATG),486(TTG)*,
793	ANCHOR	22	22	22	;SATW20_14000.1498947.-:402(ATG)*,	;SAA6008_01365.1455436.-:402(ATG)*,	;SaurJH9_1462.1532815.-:402(ATG)*,	;SaurJH1_1491.1532688.-:402(ATG)*,	;SAR1413.1472090.-:402(ATG)*,	;SAHV_1389.1485963.-:402(ATG)*,	;NWMN_1312.1445274.-:402(ATG)*,	;SAV1401.1484563.-:402(ATG)*,	;USA300HOU_1336.1439242.-:402(ATG)*,	;SAUSA300_1294.1425295.-:402(ATG)*,	;SAPIG1403.1477764.-:402(ATG)*,	;SAOV_1411c.1453496.-:402(ATG)*,	;SAAV_1384.1421000.-:402(ATG)*,	;SA2981_1355.1442825.-:402(ATG)*,	;SAOUHSC_01402.1345319.-:402(ATG)*,	;MW1289.1409980.-:402(ATG)*,	;SA1233.1408234.-:402(ATG)*,	;SAA6159_01268.1394617.-:402(ATG)*,	;SACOL1436.1449092.-:402(ATG)*,	;HMPREF0772_11808.1913382.+:402(ATG)*,	;SAS1342.1438534.-:402(ATG)*,	;SAB1257c.1373365.-:402(ATG)*,
792	ANCHOR	22	22	22	;SATW20_09230.979205.+:828(ATG)*,	;SAA6008_00874.931370.+:828(ATG)*,	;SaurJH9_0921.969788.+:828(ATG)*,	;SaurJH1_0940.969663.+:828(ATG)*,	;SAR0885.924220.+:828(ATG)*,	;SAHV_0917.968568.+:828(ATG)*,	;NWMN_0794.884977.+:828(ATG)*,	;SAV0922.967124.+:828(ATG)*,	;USA300HOU_0883.922272.+:828(ATG)*,	;SAUSA300_0827.908324.+:828(ATG)*,	;SAPIG0906.948485.+:828(ATG)*,	;SAOV_0869.895441.+:828(ATG)*,	;SAAV_0883.901841.+:828(ATG)*,	;SA2981_0877.925391.+:828(ATG)*,	;SAOUHSC_00859.828187.+:828(ATG)*,	;MW0805.892272.+:828(ATG)*,	;SA0783.890840.+:828(ATG)*,	;SAA6159_00782.870308.+:828(ATG)*,	;SACOL0925.931798.+:828(ATG)*,	;HMPREF0772_12324.2447840.-:828(ATG)*,	;SAS0793.876241.+:828(ATG)*,	;SAB0789.858270.+:828(ATG)*,
791	ANCHOR	22	22	22	;SATW20_00050.6968.+:1923(TTG),1932(GTG),1935(ATG)*,	;SAA6008_00005.6452.+:1923(TTG),1932(GTG),1935(ATG)*,	;SaurJH9_0005.7023.+:1923(TTG)*,1932(GTG),1935(ATG),	;SaurJH1_0005.7092.+:1923(TTG)*,1932(GTG),1935(ATG),	;SAR0005.6968.+:1923(TTG),1932(GTG)*,1935(ATG),	;SAHV_0005.6968.+:1923(TTG),1932(GTG),1935(ATG)*,	;NWMN_0004.6975.+:1923(TTG),1932(GTG),1935(ATG)*,	;SAV0005.6968.+:1923(TTG),1932(GTG),1935(ATG)*,	;USA300HOU_0005.6995.+:1923(TTG),1932(GTG),1935(ATG)*,	;SAUSA300_0005.6995.+:1923(TTG),1932(GTG),1935(ATG)*,	;SAPIG0005.6968.+:1923(TTG),1932(GTG),1935(ATG)*,	;SAOV_0005.6970.+:1923(TTG),1932(GTG),1935(ATG)*,	;SAAV_0005.6968.+:1923(TTG),1932(GTG),1935(ATG)*,	;SA2981_0005.6968.+:1923(TTG),1932(GTG),1935(ATG)*,	;SAOUHSC_00005.6968.+:1923(TTG),1932(GTG),1935(ATG)*,	;gyrB.6968.+:1923(TTG),1932(GTG),1935(ATG)*,	;gyrB.6968.+:1923(TTG),1932(GTG),1935(ATG)*,	;SAA6159_00005.6452.+:1923(TTG),1932(GTG),1935(ATG)*,	;SACOL0005.6995.+:1923(TTG),1932(GTG),1935(ATG)*,	;HMPREF0772_10463.513468.-:1923(TTG),1932(GTG),1935(ATG)*,	;SAS0005.6968.+:1923(TTG),1932(GTG)*,1935(ATG),	;SAB0005.6968.+:1923(TTG),1932(GTG),1935(ATG)*,
799	ANCHOR	22	22	22	;SATW20_17770.1935511.-:852(ATG)*,	;SAA6008_01763.1896568.-:834(ATG)*,	;SaurJH9_1839.1964262.-:834(ATG)*,	;SaurJH1_1875.1964136.-:834(ATG)*,	;SAR1868.1955560.-:834(ATG)*,	;SAHV_1773.1920332.-:834(ATG)*,	;NWMN_1678.1872330.-:834(ATG)*,	;SAV1788.1918933.-:834(ATG)*,	;USA300HOU_1775.1912550.-:834(ATG)*,	;SAUSA300_1728.1911800.-:834(ATG)*,	;SAPIG1836.1945687.-:834(ATG)*,	;SAOV_1769.1867423.-:834(ATG)*,	;SAAV_1797.1863744.-:834(ATG)*,	;SA2981_1743.1874171.-:834(ATG)*,	;SAOUHSC_01907.1815492.-:834(ATG)*,	;MW1726.1877333.-:834(ATG)*,	;SA1606.1841140.-:834(ATG)*,	;SAA6159_01706.1867717.-:834(ATG)*,	;SACOL1835.1889489.-:834(ATG)*,	;HMPREF0772_11368.1443110.+:834(ATG)*,	;SAS1709.1856668.-:834(ATG)*,	;SAB1643c.1786906.-:834(ATG)*,
2415	ANCHOR	22	22	22	;SATW20_15920.1718411.-:756(ATG),807(ATG)*,	;SAA6008_01566.1676229.-:756(ATG)*,807(ATG),	;SaurJH9_1653.1753115.-:756(ATG),807(ATG)*,	;SaurJH1_1688.1752989.-:756(ATG),807(ATG)*,	;SAR1673.1739025.-:756(ATG),807(ATG)*,	;SAHV_1583.1706147.-:756(ATG),807(ATG)*,	;NWMN_1498.1664230.-:756(ATG),807(ATG)*,	;SAV1596.1704746.-:756(ATG),807(ATG)*,	;USA300HOU_1597.1704818.-:756(ATG),807(ATG)*,	;SAUSA300_1555.1704228.-:756(ATG),807(ATG)*,	;SAPIG1661.1742176.-:756(ATG),807(ATG)*,	;SAOV_1595.1663704.-:756(ATG),807(ATG)*,	;SAAV_1587.1642583.-:756(ATG),807(ATG)*,	;SA2981_1554.1662886.-:756(ATG),807(ATG)*,	;SAOUHSC_01699.1607431.-:756(ATG),807(ATG)*,	;aroE.1673986.-:756(ATG),807(ATG)*,	;aroE.1628335.-:756(ATG),807(ATG)*,	;SAA6159_01531.1664645.-:756(ATG),807(ATG)*,	;SACOL1652.1681391.-:756(ATG),807(ATG)*,	;HMPREF0772_11545.1646191.+:756(ATG),807(ATG)*,	;SAS1533.1653638.-:756(ATG),807(ATG)*,	;SAB1468c.1583489.-:756(ATG),807(ATG)*,
2414	ANCHOR	22	22	22	;SATW20_02710.320120.-:915(ATG)*,	;SAA6008_00243.288478.-:915(ATG)*,	;SaurJH9_0253.306625.-:915(ATG)*,	;SaurJH1_0259.306695.-:915(ATG)*,	;SAR0266.310631.-:915(ATG)*,	;SAHV_0267.312911.-:915(ATG)*,	;NWMN_0202.259885.-:915(ATG)*,	;SAV0268.312912.-:915(ATG)*,	;USA300HOU_0280.314393.-:915(ATG)*,	;SAUSA300_0262.314498.-:915(ATG)*,	;SAPIG0283.316786.-:915(ATG)*,	;SAOV_0209.259549.-:915(ATG)*,	;SAAV_0236.275555.-:915(ATG)*,	;SA2981_0268.312077.-:915(ATG)*,	;SAOUHSC_00239.259908.-:915(ATG)*,	;rbsK.291597.-:915(ATG)*,	;rbsK.312952.-:915(ATG)*,	;SAA6159_00247.295903.-:915(ATG)*,	;SACOL0253.293821.-:915(ATG)*,	;HMPREF0772_10232.240132.+:915(ATG)*,	;SAS0245.290242.-:915(ATG)*,	;SAB0208c.257347.-:915(ATG)*,
1139	ANCHOR	22	22	22	;SATW20_15560.1684669.-:678(ATG)*,	;SAA6008_01529.1642490.-:678(ATG)*,	;SaurJH9_1618.1719353.-:678(ATG)*,	;SaurJH1_1652.1719227.-:678(ATG)*,	;SAR1637.1705340.-:678(ATG)*,	;SAHV_1547.1672385.-:678(ATG)*,	;NWMN_1463.1630489.-:678(ATG)*,	;SAV1560.1670985.-:678(ATG)*,	;USA300HOU_1562.1671078.-:678(ATG)*,	;SAUSA300_1520.1670488.-:678(ATG)*,	;SAPIG1625.1708376.-:678(ATG)*,	;SAOV_1560.1630013.-:678(ATG)*,	;SAAV_1552.1608821.-:678(ATG)*,	;SA2981_1518.1629124.-:678(ATG)*,	;SAOUHSC_01661.1573690.-:678(ATG)*,	;MW1512.1640165.-:678(ATG)*,	;SA1389.1594573.-:678(ATG)*,	;SAA6159_01495.1630848.-:678(ATG)*,	;SACOL1617.1647651.-:678(ATG)*,	;HMPREF0772_11580.1679876.+:678(ATG)*,	;SAS1498.1619875.-:678(ATG)*,	;SAB1432c.1549752.-:678(ATG)*,
1138	ANCHOR	22	22	4	;x.2921204.+:96(ATG),	;x.2802790.+:96(ATG),	;x.2789842.+:96(ATG),	;x.2789718.+:96(ATG),	;x.2780567.+:96(ATG),	;x.2763254.+:96(ATG),	;x.2759034.+:96(ATG),	;x.2761615.+:96(ATG),	;USA300HOU_2607.2753067.+:96(ATG)*,	;x.2752921.+:96(ATG),	;x.2752527.+:96(ATG),	;x.2715214.+:96(ATG),	;SAAV_2679.2705927.+:96(ATG)*,	;x.2704537.+:96(ATG),	;SAOUHSC_02934.2701549.+:96(ATG)*,	;x.2699008.+:96(ATG),	;x.2697901.+:96(ATG),	;x.2694321.+:96(ATG),	;SACOL2629.2689617.+:96(ATG)*,	;x.643539.-:96(ATG),	;x.2678354.+:96(ATG),	;x.2626202.+:96(ATG),
2417	ANCHOR	22	22	18	;SATW20_16110.1736816.-:429(ATG)*,	;SAA6008_01586.1693302.-:429(ATG)*,	;SaurJH9_1673.1770540.-:429(ATG)*,	;SaurJH1_1707.1770414.-:429(ATG)*,	;SAR1695.1756234.-:429(ATG)*,	;x.1723571.-:429(ATG),	;NWMN_1517.1681303.-:429(ATG)*,	;x.1722170.-:429(ATG),	;USA300HOU_1616.1721891.-:429(ATG)*,	;SAUSA300_1573.1721301.-:429(ATG)*,	;SAPIG1680.1759251.-:429(ATG)*,	;SAOV_1614.1681017.-:429(ATG)*,	;SAAV_1608.1659997.-:429(ATG)*,	;x.1680310.-:429(ATG),	;SAOUHSC_01720.1624504.-:429(ATG)*,	;MW1566.1691349.-:429(ATG)*,	;x.1645759.-:429(ATG),	;SAA6159_01549.1680240.-:429(ATG)*,	;SACOL1671.1698464.-:429(ATG)*,	;HMPREF0772_11525.1628980.+:429(ATG)*,	;SAS1552.1671001.-:429(ATG)*,	;SAB1487c.1600565.-:429(ATG)*,
1133	ANCHOR	22	22	22	;SATW20_10340.1101530.+:651(ATG),864(ATG),927(ATG),960(GTG)*,	;SAA6008_00992.1055776.+:651(ATG),864(ATG),927(ATG)*,960(GTG),	;SaurJH9_1097.1137452.+:651(ATG),864(ATG),927(ATG),960(GTG)*,	;SaurJH1_1119.1137326.+:651(ATG),864(ATG),927(ATG),960(GTG)*,	;SAR1011.1055173.+:651(ATG),864(ATG),927(ATG),960(GTG)*,	;SAHV_1031.1090539.+:651(ATG),864(ATG),927(ATG),960(GTG)*,	;NWMN_0908.1007351.+:651(ATG),864(ATG),927(ATG),960(GTG)*,	;SAV1038.1089138.+:651(ATG),864(ATG),927(ATG),960(GTG)*,	;USA300HOU_0985.1044651.+:651(ATG),864(ATG),927(ATG),960(GTG)*,	;SAUSA300_0941.1030704.+:651(ATG),864(ATG)*,927(ATG),960(GTG),	;SAPIG1035.1085590.+:651(ATG),864(ATG),927(ATG),960(GTG)*,	;SAOV_0983.1016536.+:651(ATG),864(ATG),927(ATG),960(GTG)*,	;SAAV_1001.1024001.+:651(ATG),864(ATG)*,927(ATG),960(GTG),	;SA2981_0992.1047551.+:651(ATG),864(ATG),927(ATG),960(GTG)*,	;SAOUHSC_00976.950579.+:651(ATG),864(ATG)*,927(ATG),960(GTG),	;MW0921.1014554.+:651(ATG),864(ATG),927(ATG),960(GTG)*,	;SA0891.1012810.+:651(ATG),864(ATG),927(ATG),960(GTG)*,	;SAA6159_00894.993343.+:651(ATG),864(ATG),927(ATG),960(GTG)*,	;SACOL1045.1054178.+:651(ATG),864(ATG),927(ATG),960(GTG)*,	;HMPREF0772_12197.2315500.-:651(ATG),864(ATG),927(ATG),960(GTG)*,	;SAS0973.1043277.+:651(ATG),864(ATG),927(ATG),960(GTG)*,	;SAB0905.982234.+:651(ATG)*,
1132	ANCHOR	22	22	3	;x.1427266.-:105(ATG),	;x.1382425.-:105(ATG),	;x.1460291.-:105(ATG),	;x.1460164.-:105(ATG),	;x.1397857.-:105(ATG),	;x.1413439.-:105(ATG),	;x.1373593.-:105(ATG),	;x.1412039.-:105(ATG),	;x.1367555.-:105(ATG),	;x.1353608.-:105(ATG),	;x.1404236.-:105(ATG),	;x.1381729.-:105(ATG),	;SAAV_1318.1348475.-:105(ATG)*,	;x.1370301.-:105(ATG),	;SAOUHSC_01331.1273637.-:105(ATG)*,	;x.1337815.-:105(ATG),	;x.1335710.-:105(ATG),	;x.1322863.-:105(ATG),	;SACOL1372.1377411.-:105(ATG)*,	;x.1985949.+:105(ATG),	;x.1366311.-:105(ATG),	;x.1301705.-:105(ATG),
1131	ANCHOR	22	22	22	;SATW20_26860.2854632.-:1494(ATG)*,1503(GTG),	;SAA6008_02603.2736210.-:1494(ATG)*,1503(GTG),	;SaurJH9_2586.2740415.-:1494(ATG)*,1503(GTG),	;SaurJH1_2640.2740291.-:1494(ATG)*,1503(GTG),	;SAR2646.2733904.-:1494(ATG)*,1503(GTG),	;SAHV_2548.2713826.-:1494(ATG)*,1503(GTG),	;NWMN_2464.2711803.-:1494(ATG)*,1503(GTG),	;SAV2564.2712187.-:1494(ATG)*,1503(GTG),	;USA300HOU_2559.2705838.-:1494(ATG)*,1503(GTG),	;SAUSA300_2501.2705692.-:1494(ATG)*,1503(GTG),	;SAPIG2615.2705681.-:1494(ATG)*,1503(GTG),	;SAOV_2609c.2667613.-:1494(ATG)*,1503(GTG),	;SAAV_2630.2656499.-:1494(ATG)*,1503(GTG),	;SA2981_2501.2655109.-:1494(ATG),1503(GTG)*,	;SAOUHSC_02881.2654320.-:1494(ATG)*,1503(GTG),	;MW2485.2651112.-:1494(ATG)*,1503(GTG),	;SA2351.2641761.-:1494(ATG)*,1503(GTG),	;SAA6159_02460.2644783.-:1494(ATG)*,1503(GTG),	;SACOL2579.2642387.-:1494(ATG)*,1503(GTG),	;HMPREF0772_10625.690198.+:1494(ATG)*,1503(GTG),	;SAS2450.2630470.-:1494(ATG)*,1503(GTG),	;SAB2437c.2579000.-:1494(ATG)*,1503(GTG),
1137	ANCHOR	22	22	22	;SATW20_25720.2723398.-:936(ATG)*,	;SAA6008_02485.2604285.-:936(ATG)*,	;SaurJH9_2470.2608078.-:936(ATG)*,	;SaurJH1_2518.2607954.-:936(ATG)*,	;SAR2533.2611814.-:936(ATG)*,	;SAHV_2427.2579458.-:936(ATG)*,	;NWMN_2342.2575698.-:936(ATG)*,	;SAV2443.2577820.-:936(ATG)*,	;USA300HOU_2432.2570913.-:936(ATG)*,	;SAUSA300_2388.2570763.-:936(ATG)*,	;SAPIG2495.2579203.-:936(ATG)*,	;SAOV_2493c.2540360.-:936(ATG)*,	;SAAV_2509.2523379.-:936(ATG)*,	;SA2981_2380.2520101.-:936(ATG)*,	;SAOUHSC_02739.2517867.-:936(ATG)*,	;MW2367.2520089.-:936(ATG)*,	;SA2232.2506626.-:936(ATG)*,	;SAA6159_02341.2511476.-:936(ATG)*,	;SACOL2448.2507202.-:936(ATG)*,	;HMPREF0772_10745.816685.+:936(ATG)*,	;SAS2335.2499257.-:936(ATG)*,	;SAB2325c.2459278.-:936(ATG)*,
1136	ANCHOR	22	22	22	;SATW20_25830.2737224.-:663(ATG)*,	;SAA6008_02496.2618111.-:663(ATG)*,	;SaurJH9_2481.2621605.-:663(ATG)*,	;SaurJH1_2530.2621481.-:663(ATG)*,	;SAR2544.2625338.-:663(ATG)*,684(ATG),	;SAHV_2438.2592985.-:663(ATG)*,	;NWMN_2353.2589524.-:663(ATG)*,	;SAV2454.2591347.-:663(ATG)*,	;USA300HOU_2444.2584739.-:663(ATG)*,	;SAUSA300_2399.2584589.-:663(ATG)*,	;SAPIG2507.2592728.-:663(ATG)*,684(ATG),	;SAOV_2505c.2553883.-:663(ATG)*,684(ATG),	;SAAV_2521.2536905.-:663(ATG)*,	;SA2981_2391.2533628.-:663(ATG)*,	;SAOUHSC_02754.2531693.-:663(ATG)*,	;MW2378.2533614.-:663(ATG)*,	;SA2243.2520153.-:663(ATG)*,	;SAA6159_02352.2525184.-:663(ATG)*,	;SACOL2462.2521028.-:663(ATG)*,	;HMPREF0772_10734.803161.+:663(ATG),684(ATG)*,	;SAS2346.2512782.-:663(ATG)*,	;SAB2336c.2472720.-:663(ATG)*,684(ATG),
1135	ANCHOR	22	22	22	;SATW20_23120.2462302.-:984(ATG)*,1014(ATG),	;SAA6008_02215.2341925.-:984(ATG)*,1014(ATG),	;SaurJH9_2208.2347766.-:984(ATG)*,1014(ATG),	;SaurJH1_2246.2347641.-:984(ATG)*,1014(ATG),	;SAR2268.2349338.-:984(ATG)*,1014(ATG),	;SAHV_2161.2319106.-:984(ATG)*,1014(ATG),	;NWMN_2078.2314245.-:984(ATG)*,1014(ATG),	;SAV2177.2317468.-:984(ATG)*,1014(ATG),	;USA300HOU_2169.2309880.-:984(ATG)*,1014(ATG),	;SAUSA300_2136.2309730.-:984(ATG)*,1014(ATG),	;SAPIG2237.2321634.-:984(ATG)*,1014(ATG),	;SAOV_2224c.2282426.-:984(ATG),1014(ATG)*,	;SAAV_2238.2264157.-:984(ATG)*,1014(ATG),	;SA2981_2115.2261262.-:984(ATG)*,1014(ATG),	;SAOUHSC_02430.2256514.-:984(ATG)*,1014(ATG),	;MW2103.2267991.-:984(ATG)*,1014(ATG),	;SA1979.2247968.-:984(ATG)*,1014(ATG),	;SAA6159_02088.2254366.-:984(ATG)*,	;SACOL2167.2245863.-:984(ATG)*,1014(ATG),	;HMPREF0772_11015.1075771.+:984(ATG)*,1014(ATG),	;SAS2078.2247096.-:984(ATG)*,1014(ATG),	;SAB2058c.2203846.-:984(ATG),1014(ATG)*,
2882	ANCHOR	22	22	22	;SATW20_06150.664497.+:414(ATG)*,	;SAA6008_00551.607238.+:414(ATG)*,	;SaurJH9_0568.628356.+:414(ATG)*,	;SaurJH1_0582.628232.+:414(ATG)*,	;SAR0550.599044.+:414(ATG)*,	;SAHV_0543.613526.+:414(ATG)*,	;NWMN_0507.584290.+:414(ATG)*,	;SAV0545.612079.+:414(ATG)*,	;USA300HOU_0539.594310.+:414(ATG)*,	;SAUSA300_0530.593767.+:414(ATG)*,	;SAPIG0620.650612.+:414(ATG)*,	;SAOV_0580.600036.+:414(ATG)*,	;SAAV_0508.548846.+:414(ATG)*,	;SA2981_0522.585438.+:414(ATG)*,	;SAOUHSC_00527.530373.+:414(ATG)*,	;rpsL.578395.+:414(ATG)*,	;rpsL.587833.+:414(ATG)*,	;SAA6159_00499.571605.+:414(ATG)*,	;SACOL0591.615201.+:414(ATG)*,	;HMPREF0772_12644.2765112.-:414(ATG)*,	;SAS0503.577026.+:414(ATG)*,	;SAB0496.556380.+:414(ATG)*,
2880	ANCHOR	22	22	22	;SATW20_06020.650893.+:525(ATG)*,	;SAA6008_00539.593634.+:525(ATG)*,	;SaurJH9_0555.614753.+:525(ATG)*,	;SaurJH1_0569.614629.+:525(ATG)*,	;SAR0536.585440.+:525(ATG)*,	;SAHV_0530.599922.+:525(ATG)*,	;NWMN_0495.570686.+:525(ATG)*,	;SAV0532.598475.+:525(ATG)*,	;USA300HOU_0526.580706.+:525(ATG)*,	;SAUSA300_0518.580163.+:525(ATG)*,	;SAPIG0608.637007.+:525(ATG)*,	;SAOV_0568.586433.+:525(ATG)*,	;SAAV_0494.535242.+:525(ATG)*,	;SA2981_0508.571834.+:525(ATG)*,	;SAOUHSC_00514.516769.+:525(ATG)*,	;MW0488.564791.+:525(ATG)*,	;SA0491.574229.+:525(ATG)*,	;SAA6159_00486.558001.+:525(ATG)*,	;SACOL0579.601597.+:525(ATG)*,	;HMPREF0772_12657.2778716.-:525(ATG)*,	;SAS0490.563422.+:525(ATG)*,	;SAB0483.542779.+:525(ATG)*,
2886	ANCHOR	22	22	21	;SATW20_09550.1006939.+:261(ATG),345(GTG),378(TTG)*,	;SAA6008_00908.959846.+:261(ATG),345(GTG),378(TTG)*,	;SaurJH9_0955.999041.+:261(ATG),345(GTG),378(TTG)*,	;SaurJH1_0974.998916.+:261(ATG),345(GTG),378(TTG)*,	;SAR0917.951965.+:261(ATG),345(GTG),378(TTG)*,	;SAHV_0950.997821.+:261(ATG)*,345(GTG),378(TTG),	;NWMN_0825.912705.+:261(ATG),345(GTG),378(TTG)*,	;SAV0955.996377.+:261(ATG)*,345(GTG),378(TTG),	;x.950006.+:261(ATG),345(GTG),378(TTG),	;SAUSA300_0858.936058.+:261(ATG),345(GTG)*,378(TTG),	;SAPIG0938.976233.+:261(ATG),345(GTG),378(TTG)*,	;SAOV_0901.923187.+:261(ATG),345(GTG),378(TTG)*,	;SAAV_0916.929574.+:261(ATG),345(GTG),378(TTG)*,	;SA2981_0910.954644.+:261(ATG)*,345(GTG),378(TTG),	;SAOUHSC_00892.855921.+:261(ATG),345(GTG)*,378(TTG),	;MW0837.920005.+:261(ATG),345(GTG),378(TTG)*,	;SA0816.920093.+:261(ATG)*,345(GTG),378(TTG),	;SAA6159_00814.898058.+:261(ATG),345(GTG),378(TTG)*,	;SACOL0958.959532.+:261(ATG),345(GTG),378(TTG)*,	;HMPREF0772_12291.2419019.-:261(ATG),345(GTG),378(TTG)*,	;SAS0825.903974.+:261(ATG),345(GTG),378(TTG)*,	;SAB0822.887527.+:261(ATG),345(GTG),378(TTG)*,
2884	ANCHOR	22	22	22	;SATW20_27810.2959949.-:2982(ATG)*,2988(GTG),	;SAA6008_02702.2841247.-:2982(ATG)*,2988(GTG),	;SaurJH9_2667.2828344.-:2982(ATG)*,2988(GTG),	;SaurJH1_2723.2828220.-:2982(ATG)*,2988(GTG),	;SAR2722.2820206.-:2982(ATG)*,2988(GTG),	;SAHV_2627.2801756.-:2982(ATG)*,2988(GTG),	;NWMN_2542.2798670.-:2982(ATG),2988(GTG)*,	;SAV2643.2800117.-:2982(ATG)*,2988(GTG),	;USA300HOU_2643.2792661.-:2982(ATG)*,2988(GTG),	;SAUSA300_2578.2792515.-:2982(ATG)*,2988(GTG),	;SAPIG2693.2791205.-:2982(ATG)*,2988(GTG),	;SAOV_2692c.2753859.-:2982(ATG)*,2988(GTG),	;SAAV_2713.2745949.-:2982(ATG)*,2988(GTG),	;SA2981_2582.2743039.-:2982(ATG)*,2988(GTG),	;SAOUHSC_02978.2741077.-:2982(ATG)*,2988(GTG),	;MW2564.2738603.-:2982(ATG)*,2988(GTG),	;SA2436.2736403.-:2982(ATG)*,2988(GTG),	;SAA6159_02539.2733023.-:2982(ATG)*,2988(GTG),	;SACOL2665.2729253.-:2982(ATG)*,2988(GTG),	;HMPREF0772_10544.604797.+:2982(ATG)*,2988(GTG),	;SAS2529.2717943.-:2982(ATG)*,2988(GTG),	;SAB2518c.2664689.-:2976(ATG)*,2982(GTG),
2885	ANCHOR	22	22	22	;SATW20_01240.135115.-:753(ATG)*,777(GTG),	;SAA6008_00090.103475.-:753(ATG)*,777(GTG),	;SaurJH9_0099.118265.-:753(ATG)*,777(GTG),	;SaurJH1_0103.118334.-:753(ATG)*,777(GTG),	;SAR0115.125799.-:753(ATG)*,777(GTG),	;SAHV_0111.124383.-:753(ATG)*,777(GTG),	;NWMN_0056.75375.-:753(ATG),777(GTG)*,	;SAV0112.124383.-:753(ATG)*,777(GTG),	;USA300HOU_0123.130008.-:753(ATG)*,777(GTG),	;SAUSA300_0114.130114.-:753(ATG)*,777(GTG),	;SAPIG0123.128039.-:753(ATG)*,777(GTG),	;SAOV_0059.73948.-:753(ATG)*,777(GTG),	;SAAV_0080.86964.-:753(ATG)*,777(GTG),	;SA2981_0113.123547.-:753(ATG)*,777(GTG),	;SAOUHSC_00070.75400.-:753(ATG)*,777(GTG),	;sarH1.101428.-:753(ATG)*,777(GTG),	;sarH1.124422.-:753(ATG)*,777(GTG),	;SAA6159_00095.107952.-:753(ATG)*,777(GTG),	;SACOL0096.109311.-:753(ATG)*,777(GTG),	;HMPREF0772_10385.426208.+:753(ATG),777(GTG)*,	;SAS0086.100134.-:753(ATG)*,777(GTG),	;SAB0051c.67420.-:753(ATG)*,777(GTG),
2888	ANCHOR	22	22	6	;x.2932107.-:252(ATG),261(ATG),	;x.2813693.-:252(ATG),261(ATG),	;x.2800691.-:252(ATG),261(ATG),	;SaurJH1_2700.2800567.-:252(ATG),261(ATG)*,	;x.2791470.-:252(ATG),261(ATG),	;x.2774103.-:252(ATG),261(ATG),	;NWMN_2520.2770908.-:252(ATG)*,261(ATG),	;x.2772464.-:252(ATG),261(ATG),	;x.2764941.-:252(ATG),261(ATG),	;x.2764795.-:252(ATG),261(ATG),	;x.2763430.-:252(ATG),261(ATG),	;SAOV_2668c.2726102.-:252(ATG),261(ATG)*,	;x.2716776.-:252(ATG),261(ATG),	;x.2715386.-:252(ATG),261(ATG),	;SAOUHSC_A02794.2713423.-:252(ATG),261(ATG)*,	;x.2710859.-:252(ATG),261(ATG),	;x.2708750.-:252(ATG),261(ATG),	;x.2705225.-:252(ATG),261(ATG),	;x.2701491.-:252(ATG),261(ATG),	;HMPREF0772_10568.632637.+:252(ATG)*,261(ATG),	;x.2690205.-:252(ATG),261(ATG),	;SAB2496c.2637087.-:252(ATG),261(ATG)*,
2889	ANCHOR	22	22	22	;SATW20_12560.1339835.+:1185(ATG),1287(GTG)*,	;SAA6008_01217.1293863.+:1185(ATG),1287(GTG)*,	;SaurJH9_1322.1376471.+:1185(ATG),1287(GTG)*,	;SaurJH1_1348.1376345.+:1185(ATG),1287(GTG)*,	;SAR1238.1293724.+:1185(ATG),1287(GTG)*,	;SAHV_1252.1329620.+:1185(ATG),1287(GTG)*,	;NWMN_1172.1287494.+:1185(ATG),1287(GTG)*,	;SAV1262.1328220.+:1185(ATG),1287(GTG)*,	;USA300HOU_1194.1281455.+:1185(ATG),1287(GTG)*,	;SAUSA300_1155.1267508.+:1185(ATG)*,1287(GTG),	;SAPIG1264.1320565.+:1185(ATG),1287(GTG)*,	;SAOV_1264.1294746.+:1185(ATG),1287(GTG)*,	;SAAV_1237.1264655.+:1185(ATG),1287(GTG)*,	;SA2981_1220.1286482.+:1185(ATG),1287(GTG)*,	;SAOUHSC_01239.1187538.+:1185(ATG)*,1287(GTG),	;MW1145.1252022.+:1185(ATG),1287(GTG)*,	;SA1105.1251891.+:1185(ATG),1287(GTG)*,	;SAA6159_01117.1234057.+:1185(ATG),1287(GTG)*,	;SACOL1281.1291312.+:1185(ATG),1287(GTG)*,	;HMPREF0772_11967.2076817.-:1185(ATG),1287(GTG)*,	;SAS1196.1280517.+:1185(ATG),1287(GTG)*,	;SAB1124.1216909.+:1185(ATG),1287(GTG)*,
2	ANCHOR	22	22	22	;SATW20_21970.2323885.+:1530(ATG)*,	;SAA6008_02095.2201636.+:1530(ATG)*,	;SaurJH9_2094.2210378.+:1530(ATG)*,	;SaurJH1_2131.2210253.+:1530(ATG)*,	;SAR2144.2208668.+:1530(ATG)*,	;SAHV_2042.2182102.+:1530(ATG)*,	;NWMN_1963.2175891.+:1530(ATG)*,	;SAV2057.2180464.+:1530(ATG)*,	;USA300HOU_2052.2171949.+:1530(ATG)*,	;SAUSA300_2010.2171312.+:1530(ATG)*,	;SAPIG2096.2172846.+:1530(ATG)*,	;SAOV_2094.2141793.+:1530(ATG)*,	;SAAV_2105.2126768.+:1530(ATG)*,	;SA2981_1998.2121414.+:1530(ATG)*,	;SAOUHSC_02285.2118245.+:1530(ATG)*,	;leuA.2132423.+:1530(ATG)*,	;leuA.2104031.+:1530(ATG)*,	;SAA6159_01970.2118632.+:1530(ATG)*,	;SACOL2046.2107508.+:1530(ATG)*,	;HMPREF0772_11141.1214719.-:1530(ATG)*,	;SAS1962.2111548.+:1530(ATG)*,	;SAB1942.2070290.+:1530(ATG)*,
65-5	ANCHOR	22	22	1	;x.2019971.+:165(ATG),	;x.1954878.+:165(ATG),	;x.2041068.+:177(ATG),	;x.2040942.+:177(ATG),	;x.2034850.+:165(ATG),	;x.1996565.+:177(ATG),	;x.1956704.+:165(ATG),	;x.1995168.+:177(ATG),	;x.1996911.+:165(ATG),	;x.1996214.+:165(ATG),	;x.2022801.+:165(ATG),	;x.1948441.+:165(ATG),	;x.1940065.+:177(ATG),	;x.1950403.+:177(ATG),	;SAOUHSC_A01909.1899976.+:165(ATG)*,	;x.1957874.+:165(ATG),	;x.1917373.+:177(ATG),	;x.1949426.+:165(ATG),	;x.1975568.+:165(ATG),	;x.1363741.-:165(ATG),	;x.1937120.+:165(ATG),	;x.1921415.+:165(ATG),
1920	ANCHOR	22	22	6	;x.624179.+:93(ATG),	;x.566919.+:93(ATG),	;x.582669.+:93(ATG),	;SaurJH1_0552.582740.+:93(ATG)*,	;x.556907.+:93(ATG),	;x.573212.+:93(ATG),	;x.543972.+:93(ATG),	;x.571765.+:93(ATG),	;x.553992.+:93(ATG),	;SAUSA300_0495.554099.+:93(ATG)*,	;x.605454.+:93(ATG),	;SAOV_0539.559613.+:93(ATG)*,	;SAAV_0464.508531.+:93(ATG)*,	;x.545123.+:93(ATG),	;SAOUHSC_00492.490027.+:93(ATG)*,	;x.532701.+:93(ATG),	;x.547518.+:93(ATG),	;x.530984.+:93(ATG),	;SACOL0561.570354.+:93(ATG)*,	;x.8204.-:93(ATG),	;x.531332.+:93(ATG),	;x.514420.+:93(ATG),
3277	ANCHOR	22	22	22	;SATW20_11600.1232797.-:726(ATG)*,756(TTG),	;SAA6008_01120.1186820.-:726(ATG)*,756(TTG),	;SaurJH9_1226.1269233.-:726(ATG)*,756(TTG),	;SaurJH1_1251.1269107.-:726(ATG)*,756(TTG),	;SAR1141.1186377.-:726(ATG)*,756(ATG),	;SAHV_1158.1222384.-:726(ATG)*,756(TTG),	;NWMN_1077.1180425.-:726(ATG)*,756(TTG),	;SAV1168.1220983.-:726(ATG)*,756(TTG),	;USA300HOU_1105.1174362.-:726(ATG)*,756(TTG),	;SAUSA300_1061.1160415.-:726(ATG)*,756(TTG),	;SAPIG1162.1214855.-:726(ATG)*,756(ATG),	;SAOV_1166c.1187539.-:726(ATG)*,756(TTG),	;SAAV_1136.1157419.-:726(ATG)*,756(TTG),	;SA2981_1124.1179244.-:726(ATG)*,756(TTG),	;SAOUHSC_01127.1080460.-:726(ATG)*,756(TTG),	;MW1049.1144422.-:726(ATG)*,756(TTG),	;SA1011.1144655.-:726(ATG)*,756(TTG),	;SAA6159_01018.1124404.-:726(ATG)*,756(TTG),	;SACOL1180.1184234.-:726(ATG)*,756(TTG),	;HMPREF0772_12066.2184181.+:726(ATG),756(ATG)*,	;SAS1101.1173095.-:726(ATG)*,756(TTG),	;SAB1032c.1111640.-:726(ATG)*,756(TTG),
1922	ANCHOR	22	22	22	;SATW20_01590.177627.+:2610(ATG)*,	;SAA6008_00126.145989.+:2610(ATG)*,	;SaurJH9_0134.160909.+:2610(ATG)*,	;SaurJH1_0139.160978.+:2610(ATG)*,	;SAR0150.168313.+:2610(ATG)*,	;SAHV_0147.167026.+:2610(ATG)*,	;NWMN_0094.119124.+:2610(ATG)*,	;SAV0148.167027.+:2610(ATG)*,	;USA300HOU_0162.173710.+:2610(ATG)*,	;SAUSA300_0151.173816.+:2610(ATG)*,	;SAPIG0162.171169.+:2610(ATG)*,	;SAOV_0095.116408.+:2610(ATG)*,	;SAAV_0116.129609.+:2610(ATG)*,	;SA2981_0149.166191.+:2610(ATG)*,	;SAOUHSC_00113.119147.+:2610(ATG)*,	;adhE.145274.+:2610(ATG)*,	;adhE.167066.+:2610(ATG)*,	;SAA6159_00132.151221.+:2610(ATG)*,	;SACOL0135.153060.+:2610(ATG)*,	;HMPREF0772_10350.383696.-:2610(ATG)*,	;SAS0123.143980.+:2610(ATG)*,	;SAB0089.112008.+:2610(ATG)*,
1923	ANCHOR	22	22	22	;SATW20_01950.219741.-:1185(ATG)*,1212(TTG),	;SAA6008_00163.188103.-:1185(ATG)*,1212(TTG),	;SaurJH9_0170.202989.-:1185(ATG)*,1212(TTG),	;SaurJH1_0175.203059.-:1185(ATG)*,1212(TTG),	;SAR0186.210427.-:1185(ATG)*,1212(TTG),	;SAHV_0184.209166.-:1185(ATG)*,1212(TTG),	;NWMN_0129.161034.-:1185(ATG)*,1212(ATG),	;SAV0185.209167.-:1185(ATG)*,1212(TTG),	;USA300HOU_0198.215622.-:1185(ATG),1212(ATG)*,	;SAUSA300_0187.215727.-:1185(ATG)*,1212(ATG),	;SAPIG0200.213097.-:1185(ATG)*,	;SAOV_0129.156790.-:1185(ATG)*,1212(TTG),	;SAAV_0153.171807.-:1185(ATG)*,1212(TTG),	;SA2981_0186.208331.-:1185(ATG)*,1212(TTG),	;SAOUHSC_00150.161057.-:1185(ATG)*,1212(ATG),	;MW0159.187598.-:1185(ATG)*,1212(ATG),	;SA0179.209206.-:1185(ATG)*,1212(TTG),	;SAA6159_00166.191543.-:1185(ATG)*,1212(TTG),	;SACOL0170.194970.-:1185(ATG)*,1212(ATG),	;HMPREF0772_10314.341583.+:1185(ATG)*,1212(TTG),	;SAS0160.186297.-:1185(ATG)*,1212(ATG),	;SAB0125c.154114.-:1185(ATG)*,1212(TTG),
1924	ANCHOR	22	22	22	;SATW20_07600.816543.+:1674(ATG)*,	;SAA6008_00702.760578.+:1674(ATG)*,	;SaurJH9_0709.777337.+:1674(ATG)*,	;SaurJH1_0725.777212.+:1674(ATG)*,	;SAR0738.774185.+:1674(ATG)*,	;SAHV_0682.760984.+:1674(ATG)*,	;NWMN_0654.736630.+:1674(ATG)*,	;SAV0685.759539.+:1674(ATG)*,	;USA300HOU_0708.760026.+:1674(ATG)*,	;SAUSA300_0671.746196.+:1674(ATG)*,	;SAPIG0763.798477.+:1674(ATG)*,	;SAOV_0720.746416.+:1674(ATG)*,	;SAAV_0648.694726.+:1674(ATG)*,	;SA2981_0662.732931.+:1674(ATG)*,	;SAOUHSC_00693.679204.+:1674(ATG)*,	;MW0647.730924.+:1674(ATG)*,	;SA0640.735290.+:1674(ATG)*,	;SAA6159_00640.718970.+:1674(ATG)*,	;SACOL0745.767742.+:1674(ATG)*,	;HMPREF0772_12502.2614021.-:1674(ATG)*,	;SAS0650.729352.+:1674(ATG)*,	;SAB0634.700612.+:1674(ATG)*,
1925	ANCHOR	22	22	22	;SATW20_16280.1756461.-:2190(ATG)*,2211(ATG),	;SAA6008_01603.1712944.-:2190(ATG)*,2211(ATG),	;SaurJH9_1691.1790418.-:2190(ATG)*,2211(ATG),	;SaurJH1_1724.1790292.-:2190(ATG)*,2211(ATG),	;SAR1714.1776096.-:2190(ATG),2211(ATG)*,	;SAHV_1621.1743450.-:2190(ATG)*,2211(ATG),	;NWMN_1536.1700948.-:2190(ATG),2211(ATG)*,	;SAV1634.1742050.-:2190(ATG)*,2211(ATG),	;USA300HOU_1632.1741536.-:2190(ATG),2211(ATG)*,	;SAUSA300_1590.1740946.-:2190(ATG),2211(ATG)*,	;SAPIG1697.1779121.-:2190(ATG)*,2211(ATG),	;SAOV_1631.1700740.-:2190(ATG),2211(ATG)*,	;SAAV_1627.1679875.-:2190(ATG)*,2211(ATG),	;SA2981_1592.1700188.-:2190(ATG)*,2211(ATG),	;SAOUHSC_01742.1644149.-:2190(ATG)*,2211(ATG),	;relA.1711113.-:2190(ATG)*,2211(ATG),	;relA.1665637.-:2190(ATG)*,2211(ATG),	;SAA6159_01566.1699998.-:2190(ATG)*,2211(ATG),	;SACOL1689.1718109.-:2190(ATG)*,2211(ATG),	;HMPREF0772_11508.1609117.+:2190(ATG),2211(ATG)*,	;SAS1570.1690765.-:2190(ATG),2211(ATG)*,	;SAB1503c.1620174.-:2190(ATG),2211(ATG)*,
1573	ANCHOR	22	22	22	;SATW20_13570.1451937.+:1314(ATG),1461(TTG)*,	;SAA6008_01321.1407095.+:1314(ATG),1461(TTG)*,	;SaurJH9_1418.1485018.+:1314(ATG),1461(TTG)*,1497(GTG),	;SaurJH1_1445.1484891.+:1314(ATG),1461(TTG)*,1497(GTG),	;SAR1368.1423872.+:1314(ATG),1461(TTG)*,1497(GTG),	;SAHV_1344.1438166.+:1314(ATG),1461(TTG)*,1497(GTG),	;NWMN_1269.1398264.+:1314(ATG),1461(TTG)*,	;SAV1356.1436766.+:1314(ATG),1461(TTG)*,1497(GTG),	;USA300HOU_1290.1392226.+:1314(ATG),1461(TTG)*,	;SAUSA300_1252.1378279.+:1314(ATG),1461(TTG)*,	;SAPIG1358.1428965.+:1314(ATG),1461(TTG)*,1497(GTG),	;SAOV_1368.1406338.+:1314(ATG)*,1461(TTG),1497(GTG),	;SAAV_1337.1373202.+:1314(ATG),1461(TTG)*,1497(GTG),	;SA2981_1310.1395028.+:1314(ATG),1461(TTG)*,1497(GTG),	;SAOUHSC_01354.1298309.+:1314(ATG),1461(TTG)*,	;alsT.1362427.+:1314(ATG),1461(TTG)*,	;alsT.1360437.+:1314(ATG),1461(TTG)*,1497(GTG),	;SAA6159_01222.1347211.+:1314(ATG),1461(TTG)*,1497(ATG),	;SACOL1392.1402097.+:1329(ATG),1476(TTG)*,	;HMPREF0772_11853.1961597.-:1314(ATG),1461(TTG),1497(GTG)*,	;SAS1296.1390981.+:1314(ATG),1461(TTG)*,	;SAB1213.1326081.+:1320(ATG),1467(TTG)*,1503(ATG),
1570	ANCHOR	22	22	22	;SATW20_13960.1495068.+:720(ATG)*,	;SAA6008_01361.1451557.+:720(ATG)*,	;SaurJH9_1458.1528936.+:720(ATG)*,	;SaurJH1_1487.1528809.+:720(ATG)*,	;SAR1409.1468215.+:720(ATG)*,	;SAHV_1385.1482084.+:720(ATG)*,	;NWMN_1308.1441395.+:720(ATG)*,	;SAV1397.1480684.+:720(ATG)*,	;USA300HOU_1332.1435363.+:720(ATG)*,	;SAUSA300_1290.1421416.+:720(ATG)*,	;SAPIG1398.1473280.+:720(ATG)*,	;SAOV_1406.1449012.+:720(ATG)*,	;SAAV_1380.1417121.+:720(ATG)*,	;SA2981_1351.1438946.+:720(ATG)*,	;SAOUHSC_01398.1341440.+:720(ATG)*,	;dapD.1406101.+:720(ATG)*,	;dapD.1404355.+:720(ATG)*,	;SAA6159_01263.1390148.+:720(ATG)*,	;SACOL1432.1445213.+:720(ATG)*,	;HMPREF0772_11812.1917257.-:720(ATG)*,	;SAS1338.1434655.+:720(ATG)*,	;SAB1252.1368881.+:720(ATG)*,
681	ANCHOR	22	22	22	;SATW20_27390.2904938.+:861(ATG)*,	;SAA6008_02657.2786524.+:861(ATG)*,	;SaurJH9_2622.2773572.+:861(ATG)*,	;SaurJH1_2676.2773448.+:861(ATG)*,	;SAR2678.2764301.+:861(ATG)*,	;SAHV_2584.2746984.+:861(ATG)*,	;NWMN_2497.2742762.+:861(ATG)*,	;SAV2600.2745345.+:861(ATG)*,	;USA300HOU_2594.2736796.+:861(ATG)*,	;SAUSA300_2535.2736650.+:861(ATG)*,	;SAPIG2648.2736259.+:861(ATG)*,	;SAOV_2644.2698949.+:861(ATG)*,	;SAAV_2666.2689657.+:861(ATG)*,	;SA2981_2538.2688267.+:861(ATG)*,	;SAOUHSC_02920.2685278.+:861(ATG)*,	;MW2519.2682738.+:861(ATG)*,	;SA2393.2681631.+:861(ATG)*,	;SAA6159_02496.2678057.+:861(ATG)*,	;SACOL2616.2673346.+:861(ATG)*,	;HMPREF0772_10592.659803.-:861(ATG)*,	;SAS2485.2662084.+:861(ATG)*,	;SAB2473.2609933.+:861(ATG)*,
1575	ANCHOR	22	22	22	;SATW20_26520.2815005.-:681(ATG)*,	;SAA6008_02569.2696582.-:681(ATG)*,	;SaurJH9_2555.2702378.-:681(ATG)*,	;SaurJH1_2607.2702254.-:681(ATG)*,	;SAR2611.2695507.-:681(ATG)*,	;SAHV_2515.2675662.-:681(ATG)*,	;NWMN_2430.2672360.-:681(ATG)*,	;SAV2531.2674023.-:681(ATG)*,	;USA300HOU_2522.2666465.-:681(ATG)*,	;SAUSA300_2470.2666319.-:681(ATG)*,	;SAPIG2582.2667637.-:681(ATG)*,	;SAOV_2575c.2629753.-:681(ATG)*,	;SAAV_2597.2618463.-:681(ATG)*,	;SA2981_2467.2617072.-:681(ATG)*,	;SAOUHSC_02840.2614957.-:681(ATG)*,	;MW2452.2613153.-:681(ATG)*,	;SA2319.2603597.-:681(ATG)*,	;SAA6159_02427.2606846.-:681(ATG)*,	;SACOL2545.2603013.-:681(ATG)*,	;HMPREF0772_10660.728319.+:681(ATG)*,	;SAS2417.2592511.-:681(ATG)*,	;SAB2405c.2540382.-:681(ATG)*,
1574	ANCHOR	22	22	22	;SATW20_16380.1769236.-:1293(ATG)*,	;SAA6008_01613.1725719.-:1293(ATG)*,	;SaurJH9_1701.1803193.-:1293(ATG)*,	;SaurJH1_1734.1803067.-:1293(ATG)*,	;SAR1724.1788871.-:1293(ATG)*,	;SAHV_1631.1756225.-:1293(ATG)*,	;NWMN_1546.1713723.-:1293(ATG)*,	;SAV1644.1754825.-:1293(ATG)*,	;USA300HOU_1643.1754311.-:1293(ATG)*,	;SAUSA300_1600.1753721.-:1293(ATG)*,	;SAPIG1707.1791896.-:1293(ATG)*,	;SAOV_1641.1713515.-:1293(ATG)*,	;SAAV_1637.1692650.-:1293(ATG)*,	;SA2981_1602.1712963.-:1293(ATG)*,	;SAOUHSC_01753.1656924.-:1293(ATG)*,	;obg.1723888.-:1293(ATG)*,	;obg.1678412.-:1293(ATG)*,	;SAA6159_01576.1712773.-:1293(ATG)*,	;SACOL1699.1730884.-:1293(ATG)*,	;HMPREF0772_11498.1596343.+:1293(ATG)*,	;SAS1580.1703540.-:1293(ATG)*,	;SAB1513c.1632949.-:1293(ATG)*,
2708	ANCHOR	22	22	21	;SATW20_07040.758575.+:438(ATG)*,447(ATG),459(TTG),	;SAA6008_00646.702610.+:438(ATG)*,447(ATG),459(TTG),	;SaurJH9_0651.716262.+:438(ATG)*,447(ATG),459(TTG),	;SaurJH1_0666.716138.+:438(ATG)*,447(ATG),459(TTG),	;x.682459.+:363(ATG),372(ATG),384(TTG),	;SAHV_0625.701504.+:438(ATG)*,447(ATG),459(TTG),	;NWMN_0599.678329.+:438(ATG),447(ATG)*,459(TTG),	;SAV0628.700059.+:438(ATG)*,447(ATG),459(TTG),	;USA300HOU_0649.701868.+:438(ATG)*,447(ATG),459(TTG),	;SAUSA300_0616.687969.+:438(ATG)*,447(ATG),459(TTG),	;SAPIG0708.740281.+:438(ATG)*,447(ATG),459(TTG),	;SAOV_0664.688591.+:438(ATG)*,447(ATG),459(TTG),	;SAAV_0592.636897.+:438(ATG)*,447(ATG),459(TTG),	;SA2981_0604.673451.+:438(ATG)*,447(ATG),459(TTG),	;SAOUHSC_00632.620764.+:438(ATG),447(ATG),459(TTG)*,	;MW0591.672417.+:438(ATG)*,447(ATG),459(TTG),	;SA0584.675810.+:438(ATG)*,447(ATG),459(TTG),	;SAA6159_00584.660859.+:438(ATG)*,447(ATG),459(TTG),	;SACOL0686.709439.+:438(ATG)*,447(ATG),459(TTG),	;HMPREF0772_12560.2675714.-:438(ATG)*,447(ATG),459(TTG),	;SAS0595.671049.+:438(ATG)*,447(ATG),459(TTG),	;SAB0579.642792.+:438(ATG)*,447(ATG),459(TTG),
2706	ANCHOR	22	22	22	;SATW20_06060.652600.+:549(ATG)*,	;SAA6008_00542.595341.+:549(ATG)*,	;SaurJH9_0559.616460.+:549(ATG)*,	;SaurJH1_0573.616336.+:549(ATG)*,	;SAR0540.587147.+:549(ATG)*,	;SAHV_0533.601629.+:549(ATG)*,	;NWMN_0498.572393.+:549(ATG)*,	;SAV0535.600182.+:549(ATG)*,	;USA300HOU_0530.582413.+:549(ATG)*,	;SAUSA300_0521.581870.+:549(ATG)*,	;SAPIG0611.638715.+:549(ATG)*,	;SAOV_0571.588140.+:549(ATG)*,	;SAAV_0498.536949.+:549(ATG)*,	;SA2981_0512.573541.+:549(ATG)*,	;SAOUHSC_00517.518476.+:549(ATG)*,	;nusG.566498.+:549(ATG)*,	;nusG.575936.+:549(ATG)*,	;SAA6159_00489.559708.+:549(ATG)*,	;SACOL0582.603304.+:549(ATG)*,	;HMPREF0772_12653.2777009.-:549(ATG)*,	;SAS0494.565129.+:549(ATG)*,	;SAB0487.544486.+:549(ATG)*,
2703	ANCHOR	22	22	2	;x.1157193.-:123(ATG),	;x.1112771.-:123(ATG),	;x.1193254.-:123(ATG),	;x.1193128.-:123(ATG),	;x.1110744.-:123(ATG),	;x.1146405.-:123(ATG),	;x.1062952.-:123(ATG),	;x.1145004.-:123(ATG),	;USA300HOU_1033.1100314.-:123(ATG)*,	;x.1086367.-:123(ATG),	;x.1140990.-:123(ATG),	;x.1071930.-:123(ATG),	;x.1079866.-:123(ATG),	;x.1103399.-:123(ATG),	;SAOUHSC_01037.1006242.-:123(ATG)*,	;x.1070103.-:123(ATG),	;x.1068676.-:123(ATG),	;x.1050736.-:123(ATG),	;x.1109905.-:123(ATG),	;x.2259933.+:123(ATG),	;x.1098889.-:123(ATG),	;x.1037544.-:123(ATG),
2702	ANCHOR	22	22	22	;SATW20_23200.2471885.-:510(ATG)*,	;SAA6008_02223.2351508.-:510(ATG)*,	;SaurJH9_2213.2355394.-:510(ATG)*,	;SaurJH1_2252.2355269.-:510(ATG)*,	;SAR2273.2356967.-:510(ATG)*,	;SAHV_2166.2326734.-:510(ATG)*,	;NWMN_2086.2323828.-:510(ATG)*,	;SAV2182.2325096.-:510(ATG)*,	;USA300HOU_2175.2319463.-:510(ATG)*,	;SAUSA300_2142.2319313.-:510(ATG)*,	;SAPIG2242.2329263.-:510(ATG)*,	;SAOV_2229c.2290056.-:510(ATG)*,	;SAAV_2243.2271785.-:510(ATG)*,	;SA2981_2120.2268890.-:510(ATG)*,	;SAOUHSC_02441.2266097.-:510(ATG)*,	;asp23.2275618.-:510(ATG)*,	;asp23.2255596.-:510(ATG)*,	;SAA6159_02093.2261994.-:510(ATG)*,	;SACOL2173.2255446.-:510(ATG)*,	;HMPREF0772_11009.1068142.+:510(ATG)*,	;SAS2083.2254723.-:510(ATG)*,	;SAB2063c.2211474.-:510(ATG)*,
2411	ANCHOR	22	22	21	;SATW20_15990.1726357.-:1230(ATG)*,	;SAA6008_01574.1682843.-:1230(ATG)*,	;SaurJH9_1661.1760081.-:1230(ATG)*,	;SaurJH1_1695.1759955.-:1230(ATG)*,	;SAR1683.1745773.-:1233(ATG)*,	;SAHV_1591.1713112.-:1230(ATG)*,	;NWMN_1505.1670844.-:1230(ATG)*,	;SAV1604.1711711.-:1230(ATG)*,	;x.1711432.-:1230(ATG),	;SAUSA300_1561.1710842.-:1230(ATG)*,	;SAPIG1668.1748791.-:1233(ATG)*,	;SAOV_1602.1670559.-:1230(ATG)*,	;SAAV_1596.1649538.-:1230(ATG)*,	;SA2981_1562.1669851.-:1230(ATG)*,	;SAOUHSC_01707.1614045.-:1230(ATG)*,	;MW1554.1680891.-:1230(ATG)*,	;SA1432.1635300.-:1230(ATG)*,	;SAA6159_01537.1669782.-:1230(ATG)*,	;SACOL1659.1688005.-:1230(ATG)*,	;HMPREF0772_11537.1639441.+:1233(ATG)*,	;SAS1540.1660543.-:1230(ATG)*,	;SAB1475c.1590107.-:1230(ATG)*,
839	ANCHOR	22	22	22	;SATW20_26680.2832781.+:1167(ATG)*,	;SAA6008_02584.2714359.+:1167(ATG)*,	;SaurJH9_2569.2718701.+:1167(ATG)*,	;SaurJH1_2622.2718577.+:1167(ATG)*,	;SAR2626.2711822.+:1167(ATG)*,	;SAHV_2530.2691985.+:1167(ATG)*,	;NWMN_2446.2690137.+:1167(ATG)*,	;SAV2546.2690346.+:1167(ATG)*,	;USA300HOU_2540.2684241.+:1167(ATG)*,	;SAUSA300_2484.2684095.+:1167(ATG)*,	;SAPIG2596.2683943.+:1167(ATG)*,	;SAOV_2590.2646067.+:1167(ATG)*,	;SAAV_2612.2634785.+:1167(ATG)*,	;SA2981_2482.2633395.+:1167(ATG)*,	;SAOUHSC_02860.2632734.+:1167(ATG)*,	;mvaS.2629458.+:1167(ATG)*,	;mvaS.2619920.+:1167(ATG)*,	;SAA6159_02442.2623165.+:1167(ATG)*,	;SACOL2561.2620790.+:1167(ATG)*,	;HMPREF0772_10645.712004.-:1167(ATG)*,	;SAS2432.2608816.+:1167(ATG)*,	;SAB2420.2556666.+:1167(ATG)*,
3478	ANCHOR	22	22	22	;SATW20_13000.1394475.+:1239(ATG)*,	;SAA6008_01261.1348505.+:1239(ATG)*,	;SaurJH9_1366.1431116.+:1239(ATG)*,	;SaurJH1_1392.1430989.+:1239(ATG)*,	;SAR1282.1348375.+:1239(ATG)*,	;SAHV_1297.1384264.+:1239(ATG)*,	;NWMN_1215.1342134.+:1239(ATG)*,	;SAV1308.1382863.+:1239(ATG)*,	;USA300HOU_1238.1336095.+:1239(ATG)*,	;SAUSA300_1199.1322148.+:1239(ATG)*,	;SAPIG1309.1376287.+:1239(ATG)*,	;SAOV_1308.1349400.+:1239(ATG)*,	;SAAV_1281.1319299.+:1239(ATG)*,	;SA2981_1264.1341126.+:1239(ATG)*,	;SAOUHSC_01284.1242178.+:1239(ATG)*,	;MW1190.1306672.+:1239(ATG)*,	;SA1148.1306535.+:1239(ATG)*,	;SAA6159_01161.1288848.+:1239(ATG)*,	;SACOL1327.1345952.+:1239(ATG)*,	;HMPREF0772_11919.2022169.-:1239(ATG)*,	;SAS1240.1335167.+:1239(ATG)*,	;SAB1170.1273319.+:1239(ATG)*,
3479	ANCHOR	22	22	22	;SATW20_05990.649218.+:1401(ATG)*,1431(TTG),	;SAA6008_00536.591959.+:1401(ATG)*,1431(TTG),	;SaurJH9_0552.613078.+:1401(ATG)*,1431(TTG),	;SaurJH1_0566.612954.+:1401(ATG)*,1431(TTG),	;SAR0533.583765.+:1401(ATG)*,1431(TTG),	;SAHV_0527.598247.+:1401(ATG)*,1431(TTG),	;NWMN_0492.569011.+:1401(ATG)*,1431(TTG),	;SAV0530.596800.+:1401(ATG)*,1431(TTG),	;USA300HOU_0523.579031.+:1401(ATG),1431(TTG)*,	;SAUSA300_0515.578488.+:1401(ATG)*,1431(TTG),	;SAPIG0605.635332.+:1401(ATG)*,1431(TTG),	;SAOV_0565.584758.+:1401(ATG)*,1431(TTG),	;SAAV_0491.533567.+:1401(ATG)*,1431(TTG),	;SA2981_0505.570159.+:1401(ATG)*,1431(TTG),	;SAOUHSC_00511.515094.+:1401(ATG)*,1431(TTG),	;cysS.563116.+:1401(ATG)*,1431(TTG),	;cysS.572554.+:1401(ATG)*,1431(TTG),	;SAA6159_00483.556326.+:1401(ATG)*,1431(TTG),	;SACOL0576.599922.+:1401(ATG)*,1431(TTG),	;HMPREF0772_12660.2780391.-:1401(ATG)*,1431(TTG),	;SAS0487.561747.+:1401(ATG)*,1431(TTG),	;SAB0480.541104.+:1401(ATG)*,1431(TTG),
1728	ANCHOR	22	22	22	;SATW20_08010.858956.-:918(ATG)*,	;SAA6008_00741.802991.-:918(ATG)*,	;SaurJH9_0749.819941.-:918(ATG)*,	;SaurJH1_0766.819816.-:918(ATG)*,	;SAR0780.816277.-:918(ATG)*,	;SAHV_0723.803528.-:918(ATG)*,	;NWMN_0695.779043.-:918(ATG)*,	;SAV0726.802083.-:918(ATG)*,	;USA300HOU_0749.802383.-:918(ATG)*,	;SAUSA300_0711.788553.-:918(ATG)*,	;SAPIG0803.840774.-:918(ATG)*,	;SAOV_0761c.788686.-:918(ATG)*,	;SAAV_0687.737326.-:918(ATG)*,	;SA2981_0704.775531.-:918(ATG)*,	;SAOUHSC_00736.721561.-:918(ATG)*,	;MW0688.773282.-:918(ATG)*,	;SA0681.777890.-:918(ATG)*,	;SAA6159_00681.761201.-:918(ATG)*,	;SACOL0787.810154.-:918(ATG)*,	;HMPREF0772_12460.2571936.+:918(ATG)*,	;SAS0691.771710.-:918(ATG)*,	;SAB0675c.742682.-:918(ATG)*,
1729	ANCHOR	22	22	21	;SATW20_25170.2660893.+:423(TTG),429(ATG)*,438(ATG),	;SAA6008_02426.2541788.+:423(TTG),429(ATG),438(ATG)*,	;SaurJH9_2411.2545436.+:423(TTG),429(ATG),438(ATG)*,	;SaurJH1_2458.2545312.+:423(TTG),429(ATG),438(ATG)*,	;SAR2475.2548995.+:423(TTG)*,429(ATG),438(ATG),	;SAHV_2371.2516841.+:423(TTG)*,429(ATG),438(ATG),	;NWMN_2287.2513193.+:423(TTG),429(ATG)*,438(ATG),	;SAV2387.2515203.+:423(TTG)*,429(ATG),438(ATG),	;x.2508412.+:423(TTG),429(ATG),438(ATG),	;SAUSA300_2332.2508262.+:423(TTG),429(ATG)*,438(ATG),	;SAPIG2440.2517169.+:423(TTG),429(ATG),438(ATG)*,	;SAOV_2433.2477230.+:423(TTG),429(ATG)*,438(ATG),	;SAAV_2452.2460733.+:423(TTG),429(ATG)*,438(ATG),	;SA2981_2324.2457409.+:423(TTG)*,429(ATG),438(ATG),	;SAOUHSC_02670.2455361.+:423(TTG),429(ATG)*,438(ATG),	;MW2307.2457591.+:423(TTG)*,429(ATG),438(ATG),	;SA2175.2444184.+:423(TTG)*,429(ATG),438(ATG),	;SAA6159_02290.2454685.+:423(TTG)*,429(ATG),438(ATG),	;SACOL2385.2444695.+:423(TTG),429(ATG)*,438(ATG),	;HMPREF0772_10801.879509.-:423(TTG),429(ATG),438(ATG)*,	;SAS2277.2436757.+:423(TTG)*,429(ATG),438(ATG),	;SAB2266.2396819.+:423(TTG),429(ATG)*,438(ATG),
1724	ANCHOR	22	22	22	;SATW20_25290.2674389.-:315(ATG)*,	;SAA6008_02440.2555284.-:315(ATG)*,	;SaurJH9_2423.2558881.-:315(ATG)*,	;SaurJH1_2471.2558757.-:315(ATG)*,	;SAR2488.2562625.-:315(ATG)*,	;SAHV_2383.2530336.-:315(ATG)*,	;NWMN_2299.2526690.-:315(ATG)*,	;SAV2399.2528698.-:315(ATG)*,	;USA300HOU_2381.2521908.-:315(ATG)*,	;SAUSA300_2345.2521758.-:315(ATG)*,	;SAPIG2452.2530854.-:315(ATG)*,	;SAOV_2445c.2490726.-:315(ATG)*,	;SAAV_2464.2474228.-:315(ATG)*,	;SA2981_2336.2470904.-:315(ATG)*,	;SAOUHSC_02683.2468857.-:315(ATG)*,	;nasE.2471086.-:315(ATG)*,	;nasE.2457679.-:315(ATG)*,	;SAA6159_02300.2466547.-:315(ATG)*,	;SACOL2397.2458192.-:315(ATG)*,	;HMPREF0772_10788.865879.+:315(ATG)*,	;SAS2290.2450252.-:315(ATG)*,	;SAB2279c.2410302.-:315(ATG)*,
1725	ANCHOR	22	22	22	;SATW20_14400.1567750.-:879(ATG)*,	;SAA6008_01408.1525571.-:879(ATG)*,	;SaurJH9_1500.1600609.-:879(ATG)*,	;SaurJH1_1529.1600483.-:879(ATG)*,	;SAR1452.1541157.-:879(ATG)*,	;SAHV_1428.1553641.-:879(ATG)*,	;NWMN_1350.1513570.-:879(ATG)*,	;SAV1440.1552241.-:879(ATG)*,	;USA300HOU_1377.1508050.-:879(ATG)*,	;SAUSA300_1332.1494103.-:879(ATG)*,	;SAPIG1439.1544959.-:879(ATG)*,	;SAOV_1449.1518794.-:879(ATG)*,	;SAAV_1424.1490077.-:879(ATG)*,	;SA2981_1395.1510380.-:879(ATG)*,	;SAOUHSC_01454.1410725.-:879(ATG)*,	;MW1329.1477282.-:879(ATG)*,	;SA1273.1475829.-:879(ATG)*,	;SAA6159_01305.1462265.-:879(ATG)*,	;SACOL1479.1517390.-:879(ATG)*,	;HMPREF0772_11766.1845272.+:879(ATG)*,	;SAS1383.1502988.-:879(ATG)*,	;SAB1305c.1429029.-:879(ATG)*,
1723	ANCHOR	22	22	22	;SATW20_28120.3002067.-:579(ATG)*,	;SAA6008_02734.2883369.-:579(ATG)*,	;SaurJH9_2699.2871402.-:579(ATG)*,	;SaurJH1_2756.2871278.-:579(ATG)*,	;SAR2757.2861095.-:579(ATG)*,	;SAHV_2659.2844816.-:579(ATG)*,	;NWMN_2573.2841789.-:579(ATG)*,	;SAV2675.2843177.-:579(ATG)*,	;USA300HOU_2676.2835835.-:579(ATG)*,	;SAUSA300_2608.2835689.-:579(ATG)*,	;SAPIG2726.2837864.-:579(ATG)*,	;SAOV_2726c.2802643.-:579(ATG)*,	;SAAV_2748.2789051.-:579(ATG)*,	;SA2981_2615.2786099.-:579(ATG)*,	;SAOUHSC_03010.2784253.-:579(ATG)*,	;hisH.2782351.-:579(ATG)*,	;hisH.2779463.-:579(ATG)*,	;SAA6159_02572.2776991.-:579(ATG)*,	;SACOL2699.2772341.-:579(ATG)*,	;HMPREF0772_10511.561457.+:579(ATG)*,	;SAS2560.2761691.-:579(ATG)*,	;SAB2551c.2706721.-:579(ATG)*,
1720	ANCHOR	22	22	22	;SATW20_27990.2988601.-:501(ATG)*,	;SAA6008_02721.2869899.-:501(ATG)*,	;SaurJH9_2685.2857995.-:501(ATG)*,	;SaurJH1_2742.2857871.-:501(ATG)*,	;SAR2742.2847634.-:501(ATG)*,	;SAHV_2645.2831407.-:501(ATG)*,	;NWMN_2560.2828324.-:501(ATG)*,	;SAV2661.2829768.-:501(ATG)*,	;USA300HOU_2661.2822315.-:501(ATG)*,	;SAUSA300_2595.2822169.-:501(ATG)*,	;SAPIG2713.2824344.-:501(ATG)*,	;SAOV_2713c.2788751.-:501(ATG)*,	;SAAV_2733.2775642.-:501(ATG)*,	;SA2981_2600.2772690.-:501(ATG)*,	;SAOUHSC_02997.2770731.-:501(ATG)*,	;MW2581.2768831.-:501(ATG)*,	;SA2454.2766054.-:501(ATG)*,	;SAA6159_02557.2762875.-:501(ATG)*,	;SACOL2684.2758877.-:501(ATG)*,	;HMPREF0772_10525.574915.+:501(ATG)*,	;SAS2547.2748171.-:501(ATG)*,	;SAB2536c.2692910.-:501(ATG)*,
1721	ANCHOR	22	22	22	;SATW20_20010.2154133.-:873(ATG),1017(ATG)*,	;SAA6008_02058.2159087.-:873(ATG),1017(ATG)*,	;SaurJH9_2062.2172634.-:873(ATG),1017(ATG)*,	;SaurJH1_2099.2172508.-:873(ATG),1017(ATG)*,	;SAR2107.2169572.-:876(ATG),1020(ATG)*,	;SAHV_1990.2128696.-:873(ATG),1017(ATG)*,	;NWMN_1927.2133340.-:873(ATG),1017(ATG)*,	;SAV2004.2127229.-:873(ATG),1017(ATG)*,	;USA300HOU_2011.2129405.-:873(ATG),1017(ATG)*,	;SAUSA300_1974.2128768.-:873(ATG),1017(ATG)*,	;SAPIG2060.2133883.-:873(ATG),1017(ATG)*,	;SAOV_2041.2085597.-:873(ATG),1017(ATG)*,	;SAAV_2072.2089082.-:873(ATG),1017(ATG)*,	;SA2981_1966.2083669.-:873(ATG),1017(ATG)*,	;SAOUHSC_02241.2075693.-:873(ATG),1017(ATG)*,	;MW1941.2089868.-:873(ATG),1017(ATG)*,	;SA1812.2050639.-:873(ATG),1017(ATG)*,	;SAA6159_01939.2080922.-:873(ATG),1017(ATG)*,	;SACOL2004.2064956.-:873(ATG)*,1017(ATG),	;HMPREF0772_11178.1253865.+:876(ATG),1020(ATG)*,	;SAS1924.2069110.-:873(ATG),1017(ATG)*,	;SAB1875c.2011862.-:873(ATG),1017(ATG)*,
3009	ANCHOR	22	22	4	;x.2627195.-:129(ATG),	;x.2506819.-:129(ATG),	;x.2512684.-:129(ATG),	;x.2512560.-:129(ATG),	;x.2511145.-:93(ATG),	;x.2482566.-:129(ATG),	;x.2479498.-:129(ATG),	;x.2480928.-:129(ATG),	;x.2474714.-:129(ATG),	;x.2474564.-:129(ATG),	;x.2482952.-:93(ATG),	;SAOV_2399c.2441769.-:129(ATG)*,	;SAAV_2420.2427978.-:129(ATG)*,	;x.2424653.-:129(ATG),	;SAOUHSC_02634.2421661.-:129(ATG)*,	;x.2423222.-:129(ATG),	;x.2411428.-:129(ATG),	;x.2421731.-:129(ATG),	;SACOL2351.2410997.-:129(ATG)*,	;x.915454.+:93(ATG),	;x.2402327.-:129(ATG),	;x.2364202.-:129(ATG),
3008	ANCHOR	22	22	22	;SATW20_27350.2901829.+:957(TTG),1683(ATG)*,	;SAA6008_02653.2783415.+:957(TTG),1683(ATG)*,	;SaurJH9_2616.2768424.+:957(TTG),1683(ATG)*,	;SaurJH1_2670.2768300.+:957(TTG),1683(ATG)*,	;SAR2674.2761192.+:957(TTG),1683(ATG)*,	;SAHV_2578.2741836.+:957(TTG),1683(ATG)*,	;NWMN_2493.2739653.+:1683(ATG)*,	;SAV2594.2740197.+:957(TTG),1683(ATG)*,	;USA300HOU_2590.2733687.+:1683(ATG)*,	;SAUSA300_2531.2733541.+:1683(ATG)*,	;SAPIG2644.2733150.+:957(TTG),1683(ATG)*,	;SAOV_2639.2694888.+:957(TTG),1683(ATG)*,	;SAAV_2660.2684509.+:957(TTG),1683(ATG)*,	;SA2981_2532.2683119.+:957(TTG),1683(ATG)*,	;SAOUHSC_02915.2682169.+:1683(ATG)*,	;MW2514.2678943.+:957(TTG),1683(ATG)*,	;SA2380.2669771.+:957(TTG),1683(ATG)*,	;SAA6159_02491.2674005.+:957(TTG),1683(ATG)*,	;SACOL2612.2670237.+:1683(ATG)*,	;HMPREF0772_10596.662912.-:957(TTG)*,	;SAS2480.2658289.+:957(TTG),1683(ATG)*,	;SAB2469.2606824.+:957(TTG),1683(ATG)*,
1589	ANCHOR	22	22	22	;SATW20_11710.1244281.+:1203(GTG),1614(ATG)*,	;SAA6008_01131.1198304.+:1203(GTG),1614(ATG)*,	;SaurJH9_1236.1280710.+:1203(GTG),1614(ATG)*,	;SaurJH1_1261.1280584.+:1203(GTG),1614(ATG)*,	;SAR1153.1197664.+:1203(GTG),1614(ATG)*,	;SAHV_1167.1233861.+:1203(GTG),1614(ATG)*,	;NWMN_1087.1191909.+:1203(GTG),1614(ATG)*,	;SAV1177.1232461.+:1203(GTG),1614(ATG)*,	;USA300HOU_1117.1185846.+:1203(GTG),1614(ATG)*,	;SAUSA300_1071.1171899.+:1203(GTG),1614(ATG)*,	;SAPIG1174.1226337.+:1203(GTG),1614(ATG)*,	;SAOV_1178.1199030.+:1203(GTG),1614(ATG)*,	;SAAV_1148.1168896.+:1203(GTG),1614(ATG)*,	;SA2981_1135.1190721.+:1203(GTG),1614(ATG)*,	;SAOUHSC_01141.1091952.+:1203(GTG)*,	;MW1060.1155906.+:1203(GTG),1614(ATG)*,	;SA1020.1156132.+:1203(GTG),1614(ATG)*,	;SAA6159_01028.1136028.+:1203(GTG),1614(ATG)*,	;SACOL1190.1195718.+:1203(GTG),1614(ATG)*,	;HMPREF0772_12055.2172895.-:1203(GTG),1614(ATG)*,	;SAS1111.1184579.+:1203(GTG),1614(ATG)*,	;SAB1041.1123130.+:1203(GTG),1614(ATG)*,
1583	ANCHOR	22	22	22	;SATW20_13850.1482057.-:852(ATG)*,	;SAA6008_01350.1438547.-:852(ATG)*,	;SaurJH9_1447.1515720.-:852(ATG)*,	;SaurJH1_1476.1515593.-:852(ATG)*,	;SAR1399.1455868.-:852(ATG)*,	;SAHV_1374.1468868.-:852(ATG)*,	;NWMN_1297.1428384.-:852(ATG)*,	;SAV1386.1467468.-:852(ATG)*,	;USA300HOU_1320.1422352.-:852(ATG)*,	;SAUSA300_1280.1408405.-:852(ATG)*,	;SAPIG1387.1460322.-:852(ATG)*,	;SAOV_1395c.1436459.-:852(ATG)*,	;SAAV_1368.1403904.-:852(ATG)*,	;SA2981_1340.1425730.-:852(ATG)*,	;SAOUHSC_01385.1328429.-:852(ATG)*,	;pstB.1393079.-:852(ATG)*,	;pstB.1391139.-:852(ATG)*,	;SAA6159_01253.1377892.-:852(ATG)*,	;SACOL1421.1432202.-:852(ATG)*,	;HMPREF0772_11822.1929602.+:852(ATG)*,	;SAS1327.1421633.-:852(ATG)*,	;SAB1242c.1356559.-:852(ATG)*,
1580	ANCHOR	22	22	22	;SATW20_16120.1737248.-:261(ATG)*,	;SAA6008_01587.1693734.-:261(ATG)*,	;SaurJH9_1674.1770972.-:261(ATG)*,	;SaurJH1_1708.1770846.-:261(ATG)*,	;SAR1696.1756666.-:261(ATG)*,	;SAHV_1604.1724003.-:261(ATG)*,	;NWMN_1518.1681735.-:261(ATG)*,	;SAV1617.1722602.-:261(ATG)*,	;USA300HOU_1617.1722323.-:261(ATG)*,	;SAUSA300_1574.1721733.-:261(ATG)*,	;SAPIG1681.1759683.-:261(ATG)*,	;SAOV_1615.1681449.-:261(ATG)*,	;SAAV_1609.1660429.-:261(ATG)*,	;SA2981_1575.1680742.-:261(ATG)*,	;SAOUHSC_01721.1624936.-:261(ATG)*,	;MW1567.1691781.-:261(ATG)*,	;SA1445.1646191.-:261(ATG)*,	;SAA6159_01550.1680672.-:261(ATG)*,	;SACOL1672.1698896.-:261(ATG)*,	;HMPREF0772_11524.1628548.+:261(ATG)*,	;SAS1553.1671433.-:261(ATG)*,	;SAB1488c.1600997.-:261(ATG)*,
1586	ANCHOR	22	22	10	;x.1643707.+:93(ATG),108(TTG),180(TTG),	;SAA6008_01482.1601528.+:93(ATG),108(TTG),180(TTG)*,	;SaurJH9_1571.1678391.+:93(ATG),108(TTG)*,180(TTG),	;SaurJH1_1603.1678265.+:93(ATG)*,108(TTG),180(TTG),	;x.1664361.+:93(ATG),108(TTG),180(TTG),	;x.1631423.+:93(ATG),108(TTG),180(TTG),	;x.1589527.+:93(ATG),108(TTG),180(TTG),	;x.1630023.+:93(ATG),108(TTG),180(TTG),	;USA300HOU_1514.1630115.+:93(ATG),108(TTG),180(TTG)*,	;SAUSA300_1461.1616168.+:93(ATG),108(TTG),180(TTG)*,	;SAPIG1578.1667416.+:93(ATG),108(TTG),180(TTG)*,	;x.1589053.+:93(ATG),108(TTG),180(TTG),	;SAAV_1504.1567859.+:93(ATG),108(TTG),180(TTG)*,	;SA2981_1470.1588162.+:93(ATG)*,108(TTG),180(TTG),	;SAOUHSC_01607.1532728.+:93(ATG),108(TTG),180(TTG)*,	;x.1599155.+:93(ATG),108(TTG),180(TTG),	;x.1553611.+:93(ATG),108(TTG),180(TTG),	;x.1589890.+:93(ATG),108(TTG),180(TTG),	;SACOL1556.1593347.+:93(ATG),108(TTG),180(TTG)*,	;x.1720833.-:93(ATG),108(TTG),180(TTG),	;x.1578913.+:93(ATG),108(TTG),180(TTG),	;x.1508793.+:93(ATG),108(TTG),180(TTG),
1587	ANCHOR	22	22	22	;SATW20_13010.1395086.+:339(ATG),369(ATG)*,	;SAA6008_01262.1349116.+:339(ATG)*,369(ATG),	;SaurJH9_1367.1431727.+:339(ATG),369(ATG)*,	;SaurJH1_1393.1431600.+:339(ATG),369(ATG)*,	;SAR1283.1348987.+:339(ATG),369(ATG)*,	;SAHV_1298.1384875.+:339(ATG),369(ATG)*,	;NWMN_1216.1342745.+:339(ATG),369(ATG)*,	;SAV1309.1383474.+:339(ATG),369(ATG)*,	;USA300HOU_1239.1336706.+:339(ATG),369(ATG)*,	;SAUSA300_1200.1322759.+:339(ATG),369(ATG)*,	;SAPIG1310.1376899.+:339(ATG),369(ATG)*,	;SAOV_1309.1350011.+:339(ATG),369(ATG)*,	;SAAV_1282.1319910.+:339(ATG),369(ATG)*,	;SA2981_1265.1341737.+:339(ATG),369(ATG)*,	;SAOUHSC_01285.1242789.+:339(ATG),369(ATG)*,	;glnR.1307284.+:339(ATG),369(ATG)*,	;glnR.1307146.+:339(ATG),369(ATG)*,	;SAA6159_01162.1289460.+:339(ATG),369(ATG)*,	;SACOL1328.1346563.+:339(ATG),369(ATG)*,	;HMPREF0772_11918.2021557.-:339(ATG),369(ATG)*,	;SAS1241.1335779.+:339(ATG),369(ATG)*,	;SAB1171.1273931.+:339(ATG),369(ATG)*,
1584	ANCHOR	22	22	22	;SATW20_23580.2510396.-:945(ATG)*,	;SAA6008_02261.2390018.-:945(ATG)*,	;SaurJH9_2251.2394906.-:945(ATG)*,	;SaurJH1_2292.2394782.-:945(ATG)*,	;SAR2309.2394058.-:945(ATG)*,	;SAHV_2208.2366249.-:945(ATG)*,	;NWMN_2126.2362338.-:945(ATG)*,	;SAV2224.2364611.-:945(ATG)*,	;USA300HOU_2215.2357973.-:945(ATG)*,	;SAUSA300_2178.2357823.-:945(ATG)*,	;SAPIG2277.2365973.-:945(ATG)*,	;SAOV_2262c.2324716.-:945(ATG)*,	;SAAV_2286.2311301.-:945(ATG)*,	;SA2981_2162.2308405.-:945(ATG)*,	;SAOUHSC_02485.2304609.-:945(ATG)*,	;rpoA.2306516.-:945(ATG)*,	;rpoA.2295111.-:945(ATG)*,	;SAA6159_02131.2301099.-:945(ATG)*,	;SACOL2213.2293956.-:945(ATG)*,	;HMPREF0772_10974.1032715.+:945(ATG)*,	;SAS2115.2285621.-:945(ATG)*,	;SAB2097c.2245079.-:945(ATG)*,
1585	ANCHOR	22	22	1	;x.591308.-:177(GTG),	;x.534048.-:177(GTG),	;x.549784.-:177(GTG),	;x.549855.-:177(GTG),	;x.523855.-:177(GTG),	;x.540285.-:177(GTG),	;x.511107.-:177(GTG),	;x.538838.-:177(GTG),	;x.521127.-:177(GTG),	;x.521233.-:177(GTG),	;x.572588.-:177(GTG),	;x.526333.-:177(GTG),	;x.475645.-:177(GTG),	;x.512238.-:177(GTG),	;SAOUHSC_00453.457162.-:177(GTG)*,	;x.499836.-:177(GTG),	;x.514633.-:177(GTG),	;x.497927.-:177(GTG),	;x.537489.-:177(GTG),	;x.41255.+:177(GTG),	;x.498498.-:177(GTG),	;x.481314.-:177(GTG),
217	ANCHOR	22	22	22	;SATW20_15320.1664430.-:1347(GTG)*,1356(GTG),	;SAA6008_01505.1622251.-:1347(GTG)*,1356(GTG),	;SaurJH9_1594.1699114.-:1347(GTG)*,1356(GTG),	;SaurJH1_1627.1698988.-:1347(GTG)*,1356(GTG),	;SAR1613.1685102.-:1347(GTG),1356(GTG)*,	;SAHV_1523.1652146.-:1347(GTG)*,1356(GTG),	;NWMN_1440.1610250.-:1347(GTG),1356(GTG)*,	;SAV1536.1650746.-:1347(GTG)*,1356(GTG),	;USA300HOU_1537.1650838.-:1347(GTG),1356(GTG)*,	;SAUSA300_1497.1650248.-:1347(GTG)*,1356(GTG),	;SAPIG1601.1688137.-:1347(GTG)*,1356(GTG),	;SAOV_1536.1609774.-:1347(GTG)*,1356(GTG),	;SAAV_1528.1588582.-:1347(GTG)*,1356(GTG),	;SA2981_1494.1608885.-:1347(GTG)*,1356(GTG),	;SAOUHSC_01633.1553451.-:1347(GTG)*,1356(GTG),	;MW1488.1619881.-:1347(GTG)*,1356(GTG),	;SA1366.1574334.-:1347(GTG)*,1356(GTG),	;SAA6159_01471.1610611.-:1347(GTG)*,1356(GTG),	;SACOL1594.1627412.-:1347(GTG)*,1356(GTG),	;HMPREF0772_11605.1700114.+:1347(GTG)*,1356(GTG),	;SAS1474.1599636.-:1347(GTG),1356(GTG)*,	;SAB1408c.1529513.-:1347(GTG),1356(GTG)*,
214	ANCHOR	22	22	22	;SATW20_27450.2912199.+:891(ATG)*,	;SAA6008_02663.2793785.+:891(ATG)*,	;SaurJH9_2628.2780838.+:891(ATG)*,	;SaurJH1_2682.2780714.+:891(ATG)*,	;SAR2684.2771562.+:891(ATG)*,	;SAHV_2590.2754250.+:891(ATG)*,	;NWMN_2503.2750030.+:891(ATG)*,	;SAV2606.2752611.+:891(ATG)*,	;USA300HOU_2599.2744063.+:891(ATG)*,	;SAUSA300_2540.2743917.+:891(ATG)*,	;SAPIG2654.2743520.+:891(ATG)*,	;SAOV_2650.2706211.+:891(ATG)*,	;SAAV_2672.2696923.+:891(ATG)*,	;SA2981_2544.2695533.+:891(ATG)*,	;SAOUHSC_02926.2692545.+:891(ATG)*,	;MW2525.2690004.+:891(ATG)*,	;SA2399.2688897.+:891(ATG)*,	;SAA6159_02502.2685318.+:891(ATG)*,	;SACOL2622.2680613.+:891(ATG)*,	;HMPREF0772_10586.652544.-:891(ATG)*,	;SAS2491.2669350.+:891(ATG)*,	;SAB2479.2617195.+:891(ATG)*,
215	ANCHOR	22	22	22	;SATW20_12460.1329992.+:897(TTG)*,	;SAA6008_01207.1284020.+:897(TTG)*,	;SaurJH9_1312.1366623.+:897(TTG)*,	;SaurJH1_1337.1366497.+:897(TTG)*,	;SAR1228.1283881.+:897(TTG)*,	;SAHV_1242.1319772.+:897(TTG)*,	;NWMN_1162.1277626.+:897(TTG)*,	;SAV1252.1318372.+:897(TTG)*,	;USA300HOU_1183.1271562.+:897(TTG)*,	;SAUSA300_1145.1257615.+:897(TTG)*,	;SAPIG1254.1310722.+:897(TTG)*,	;SAOV_1254.1284903.+:897(TTG)*,	;SAAV_1226.1254807.+:897(TTG)*,	;SA2981_1210.1276634.+:897(TTG)*,	;SAOUHSC_01224.1177669.+:897(TTG)*,	;xerC.1242179.+:897(TTG)*,	;xerC.1242043.+:897(TTG)*,	;SAA6159_01107.1224209.+:897(TTG)*,	;SACOL1269.1281435.+:897(TTG)*,	;HMPREF0772_11978.2086659.-:897(TTG)*,	;SAS1186.1270674.+:897(TTG)*,	;SAB1114.1207066.+:897(TTG)*,
212	ANCHOR	22	22	22	;SATW20_07520.809109.+:396(ATG)*,	;SAA6008_00694.753144.+:396(ATG)*,	;SaurJH9_0701.769903.+:396(ATG)*,	;SaurJH1_0717.769778.+:396(ATG)*,	;SAR0730.766752.+:390(ATG)*,	;SAHV_0674.753550.+:396(ATG)*,	;NWMN_0646.729196.+:396(ATG)*,	;SAV0677.752105.+:396(ATG)*,	;USA300HOU_0700.752598.+:396(ATG)*,	;SAUSA300_0663.738768.+:396(ATG)*,	;SAPIG0755.791045.+:384(ATG)*,	;SAOV_0712.738984.+:372(ATG)*,	;SAAV_0640.687292.+:396(ATG)*,	;SA2981_0654.725497.+:396(ATG)*,	;SAOUHSC_00685.671770.+:396(ATG)*,	;MW0639.723490.+:396(ATG)*,	;SA0632.727856.+:396(ATG)*,	;SAA6159_00632.711536.+:402(ATG)*,	;SACOL0737.760308.+:396(ATG)*,	;HMPREF0772_12510.2621454.-:390(ATG)*,	;SAS0642.721918.+:396(ATG)*,	;SAB0626.693179.+:390(ATG)*,
213	ANCHOR	22	22	22	;SATW20_12290.1309916.+:1251(ATG)*,	;SAA6008_01190.1263939.+:1251(ATG)*,	;SaurJH9_1294.1346539.+:1251(ATG)*,	;SaurJH1_1319.1346413.+:1251(ATG)*,	;SAR1211.1263800.+:1251(ATG)*,	;SAHV_1225.1299690.+:1251(ATG)*,	;NWMN_1145.1257545.+:1251(ATG)*,	;SAV1235.1298290.+:1251(ATG)*,	;USA300HOU_1172.1251481.+:1251(ATG)*,	;SAUSA300_1128.1237534.+:1251(ATG)*,	;SAPIG1235.1291552.+:1251(ATG)*,	;SAOV_1238.1265653.+:1251(ATG)*,	;SAAV_1208.1234725.+:1251(ATG)*,	;SA2981_1193.1256550.+:1251(ATG)*,	;SAOUHSC_01205.1157588.+:1251(ATG)*,	;MW1118.1221759.+:1251(ATG)*,	;SA1078.1221961.+:1251(ATG)*,	;SAA6159_01088.1202705.+:1251(ATG)*,	;SACOL1251.1261354.+:1251(ATG)*,	;HMPREF0772_11996.2106739.-:1251(ATG)*,	;SAS1169.1250368.+:1251(ATG)*,	;SAB1099.1189319.+:1251(ATG)*,
210	ANCHOR	22	22	22	;SATW20_16860.1824641.+:1362(ATG)*,	;SAA6008_01663.1781132.+:1362(ATG)*,	;SaurJH9_1753.1858665.+:1362(ATG)*,	;SaurJH1_1787.1858539.+:1362(ATG)*,	;SAR1775.1844549.+:1362(ATG)*,	;SAHV_1682.1811702.+:1362(ATG)*,	;NWMN_1589.1762441.+:1362(ATG)*,	;SAV1696.1810302.+:1362(ATG)*,	;USA300HOU_1683.1803028.+:1362(ATG)*,	;SAUSA300_1642.1802438.+:1362(ATG)*,	;SAPIG1750.1840928.+:1362(ATG)*,	;SAOV_1684.1762873.+:1362(ATG)*,	;SAAV_1686.1742955.+:1362(ATG)*,	;SA2981_1655.1768460.+:1362(ATG)*,	;SAOUHSC_01803.1705641.+:1362(ATG)*,	;aapA.1772928.+:1362(ATG)*,	;aapA.1733909.+:1362(ATG)*,	;SAA6159_01620.1761685.+:1362(ATG)*,	;SACOL1743.1779601.+:1362(ATG)*,	;HMPREF0772_11455.1547514.-:1362(ATG)*,	;SAS1624.1752581.+:1362(ATG)*,	;SAB1555.1681529.+:1362(ATG)*,
219	ANCHOR	22	22	22	;SATW20_08460.913587.+:1014(GTG)*,	;SAA6008_00786.859049.+:1014(GTG)*,	;SaurJH9_0796.874456.+:1014(GTG)*,	;SaurJH1_0812.874331.+:1014(GTG)*,	;SAR0827.872505.+:1014(GTG)*,	;SAHV_0768.858270.+:1014(GTG)*,	;NWMN_0740.833903.+:1014(GTG)*,	;SAV0771.856825.+:1014(GTG)*,	;USA300HOU_0801.857242.+:1014(GTG)*,	;SAUSA300_0755.843294.+:1014(GTG)*,	;SAPIG0850.897123.+:1014(GTG)*,	;SAOV_0813.844991.+:1014(GTG)*,	;SAAV_0737.791782.+:1014(GTG)*,	;SA2981_0749.830102.+:1014(GTG)*,	;SAOUHSC_00794.777132.+:1014(GTG)*,	;gapR.827848.+:1014(GTG)*,	;gapR.832632.+:1014(GTG)*,	;SAA6159_00728.819123.+:1014(GTG)*,	;SACOL0837.864789.+:1014(GTG)*,	;HMPREF0772_12407.2515709.-:1014(GTG)*,	;SAS0737.826331.+:1014(GTG)*,	;SAB0727.800545.+:1014(GTG)*,
3641	ANCHOR	22	22	22	;SATW20_03930.424703.+:801(ATG)*,	;SAA6008_00302.350031.+:801(ATG)*,	;SaurJH9_0374.409123.+:801(ATG)*,	;SaurJH1_0384.409193.+:801(ATG)*,	;SAR0322.368414.+:801(ATG)*,	;SAHV_0322.372304.+:801(ATG)*,	;NWMN_0318.368893.+:801(ATG)*,	;SAV0325.372301.+:801(ATG)*,	;USA300HOU_0346.379193.+:801(ATG)*,	;SAUSA300_0326.379298.+:801(ATG)*,	;SAPIG0405.422509.+:801(ATG)*,	;SAOV_0351.373694.+:801(ATG)*,	;SAAV_0293.334984.+:801(ATG)*,	;SA2981_0324.371469.+:801(ATG)*,	;SAOUHSC_00306.321209.+:801(ATG)*,	;MW0302.352289.+:801(ATG)*,	;SA0314.372344.+:801(ATG)*,	;SAA6159_00301.355455.+:801(ATG)*,	;SACOL0396.403219.+:801(ATG)*,	;HMPREF0772_10170.178377.-:801(ATG)*,	;SAS0302.350934.+:801(ATG)*,	;SAB0275.327901.+:801(ATG)*,
2550	ANCHOR	22	22	22	;SATW20_07050.760957.+:1875(ATG),2004(GTG),2043(TTG)*,	;SAA6008_00647.704992.+:1875(ATG)*,2004(GTG),2043(TTG),	;SaurJH9_0652.718644.+:1875(ATG),2004(GTG),2043(TTG)*,	;SaurJH1_0667.718520.+:1875(ATG),2004(GTG),2043(TTG)*,	;SAR0637.684916.+:1875(ATG),2004(GTG),2043(TTG)*,	;SAHV_0626.703886.+:1875(ATG),2004(GTG),2043(TTG)*,	;NWMN_0600.680711.+:1875(ATG),2004(GTG),2043(TTG)*,	;SAV0629.702441.+:1875(ATG),2004(GTG),2043(TTG)*,	;USA300HOU_0650.704250.+:1875(ATG),2004(GTG),2043(TTG)*,	;SAUSA300_0617.690351.+:1875(ATG),2004(GTG)*,2043(TTG),	;SAPIG0709.742662.+:1875(ATG),2004(GTG),2043(TTG)*,	;SAOV_0665.690973.+:1875(ATG),2004(GTG),2043(TTG)*,	;SAAV_0593.639279.+:1875(ATG),2004(GTG),2043(TTG)*,	;SA2981_0605.675833.+:1875(ATG),2004(GTG),2043(TTG)*,	;SAOUHSC_00633.623146.+:1875(ATG),2004(GTG)*,2043(TTG),	;MW0592.674799.+:1875(ATG),2004(GTG),2043(TTG)*,	;SA0585.678192.+:1875(ATG),2004(GTG),2043(TTG)*,	;SAA6159_00585.663241.+:1875(ATG),2004(GTG),2043(TTG)*,	;SACOL0687.711821.+:1875(ATG),2004(GTG),2043(TTG)*,	;HMPREF0772_12559.2673332.-:1875(ATG),2004(GTG),2043(TTG)*,	;SAS0596.673431.+:1875(ATG),2004(GTG),2043(TTG)*,	;SAB0580.645174.+:1875(ATG),2004(GTG),2043(TTG)*,
2551	ANCHOR	22	22	22	;SATW20_08520.920614.+:459(ATG)*,474(ATG),	;SAA6008_00792.866076.+:459(ATG)*,474(ATG),	;SaurJH9_0802.881482.+:459(ATG)*,474(ATG),	;SaurJH1_0818.881357.+:459(ATG)*,474(ATG),	;SAR0833.879529.+:459(ATG)*,474(ATG),	;SAHV_0774.865296.+:459(ATG)*,474(ATG),	;NWMN_0746.840930.+:459(ATG)*,474(ATG),	;SAV0777.863851.+:459(ATG)*,474(ATG),	;USA300HOU_0807.864269.+:459(ATG)*,474(ATG),	;SAUSA300_0761.850321.+:459(ATG)*,474(ATG),	;SAPIG0856.904149.+:459(ATG)*,474(ATG),	;SAOV_0819.852018.+:459(ATG)*,474(ATG),	;SAAV_0743.798808.+:459(ATG)*,474(ATG),	;SA2981_0755.837128.+:459(ATG)*,474(ATG),	;SAOUHSC_00800.784159.+:459(ATG)*,474(ATG),	;MW0739.834874.+:459(ATG)*,474(ATG),	;SA0732.839658.+:459(ATG)*,474(ATG),	;SAA6159_00734.826149.+:459(ATG)*,	;SACOL0843.871816.+:459(ATG)*,474(ATG),	;HMPREF0772_12401.2508681.-:459(ATG),474(ATG)*,	;SAS0743.833357.+:459(ATG)*,474(ATG),	;SAB0733.807572.+:459(ATG)*,474(ATG),
2553	ANCHOR	22	22	22	;SATW20_06380.698022.-:360(TTG)*,363(GTG),369(GTG),	;SAA6008_00576.640725.-:360(TTG)*,363(GTG),369(GTG),	;SaurJH9_0591.661930.-:360(TTG),363(GTG)*,369(GTG),	;SaurJH1_0605.661806.-:360(TTG),363(GTG)*,369(GTG),	;SAR0572.628019.-:360(TTG)*,363(GTG),369(GTG),	;SAHV_0566.647173.-:360(TTG)*,363(GTG),369(GTG),	;NWMN_0531.617776.-:360(TTG),363(GTG),369(GTG)*,	;SAV0568.645726.-:360(TTG)*,363(GTG),369(GTG),	;USA300HOU_0562.627959.-:360(TTG),363(GTG),369(GTG)*,	;SAUSA300_0553.627417.-:360(TTG),363(GTG)*,369(GTG),	;SAPIG0643.680999.-:360(TTG)*,363(GTG),369(GTG),	;SAOV_0603c.633436.-:360(TTG),363(GTG),369(GTG)*,	;SAAV_0531.582571.-:360(TTG),363(GTG)*,369(GTG),	;SA2981_0545.619120.-:360(TTG)*,363(GTG),369(GTG),	;SAOUHSC_00551.560211.-:360(TTG),363(GTG)*,369(GTG),	;MW0523.611928.-:360(TTG)*,363(GTG),369(GTG),	;SA0526.621479.-:360(TTG)*,363(GTG),369(GTG),	;SAA6159_00522.605743.-:360(TTG)*,363(GTG),369(GTG),	;SACOL0615.648885.-:360(TTG),363(GTG)*,369(GTG),	;HMPREF0772_12620.2731363.+:360(TTG),363(GTG)*,369(GTG),	;SAS0526.610619.-:360(TTG)*,363(GTG),369(GTG),	;SAB0518c.585463.-:360(TTG)*,363(GTG),369(GTG),
2554	ANCHOR	22	22	1	;x.1412925.+:108(GTG),	;x.1366752.+:108(GTG),	;x.1445948.+:108(GTG),	;x.1445821.+:108(GTG),	;x.1383516.+:108(GTG),	;x.1399096.+:108(GTG),	;x.1359252.+:108(GTG),	;x.1397696.+:108(GTG),	;x.1353214.+:108(GTG),	;x.1339267.+:108(GTG),	;x.1389894.+:108(GTG),	;x.1367390.+:108(GTG),	;x.1334132.+:108(GTG),	;x.1355958.+:108(GTG),	;x.1259296.+:108(GTG),	;x.1323474.+:108(GTG),	;x.1321367.+:108(GTG),	;x.1308488.+:108(GTG),	;SACOL1356.1363070.+:108(GTG)*,	;x.2000290.-:108(GTG),	;x.1351970.+:108(GTG),	;x.1287330.+:108(GTG),
2557	ANCHOR	22	22	22	;SATW20_10000.1063532.-:318(ATG),366(ATG)*,	;SAA6008_00956.1016435.-:318(ATG),366(ATG)*,	;SaurJH9_1001.1055711.-:318(ATG),366(ATG)*,	;SaurJH1_1020.1055585.-:318(ATG),366(ATG)*,	;SAR0970.1014805.-:318(ATG),366(ATG)*,	;SAHV_0997.1054300.-:318(ATG),366(ATG)*,	;NWMN_0873.969353.-:318(ATG),366(ATG)*,	;SAV1003.1052856.-:318(ATG),366(ATG)*,	;USA300HOU_0960.1006653.-:318(ATG),366(ATG)*,	;SAUSA300_0904.992706.-:318(ATG),366(ATG)*,	;SAPIG0998.1049355.-:318(ATG),366(ATG)*,	;SAOV_0948c.980297.-:318(ATG),366(ATG)*,	;SAAV_0965.987763.-:318(ATG),366(ATG)*,	;SA2981_0957.1011313.-:318(ATG),366(ATG)*,	;SAOUHSC_00939.912569.-:318(ATG)*,366(ATG),	;MW0884.976541.-:318(ATG),366(ATG)*,	;SA0861.976572.-:318(ATG),366(ATG)*,	;SAA6159_00859.955514.-:318(ATG),366(ATG)*,	;SACOL1007.1016179.-:318(ATG),366(ATG)*,	;HMPREF0772_12234.2355870.+:318(ATG),366(ATG)*,	;SAS0872.960510.-:318(ATG),366(ATG)*,	;SAB0869c.943364.-:318(ATG),366(ATG)*,
2558	ANCHOR	22	22	22	;SATW20_26870.2856118.-:489(ATG),498(ATG)*,	;SAA6008_02604.2737696.-:489(ATG),498(ATG)*,	;SaurJH9_2587.2741901.-:489(ATG),498(ATG)*,	;SaurJH1_2641.2741777.-:489(ATG),498(ATG)*,	;SAR2647.2735390.-:489(ATG),498(ATG)*,	;SAHV_2549.2715312.-:489(ATG),498(ATG)*,	;NWMN_2465.2713289.-:489(ATG),498(ATG)*,	;SAV2565.2713673.-:489(ATG),498(ATG)*,	;USA300HOU_2560.2707324.-:489(ATG),498(ATG)*,	;SAUSA300_2502.2707178.-:489(ATG)*,498(ATG),	;SAPIG2616.2707167.-:498(ATG)*,	;SAOV_2610c.2669099.-:489(ATG),498(ATG)*,	;SAAV_2631.2657985.-:489(ATG)*,498(ATG),	;SA2981_2502.2656595.-:489(ATG),498(ATG)*,	;SAOUHSC_02882.2655806.-:489(ATG)*,498(ATG),	;MW2486.2652598.-:489(ATG),498(ATG)*,	;SA2352.2643247.-:489(ATG),498(ATG)*,	;SAA6159_02461.2646269.-:489(ATG),498(ATG)*,	;SACOL2580.2643873.-:489(ATG)*,498(ATG),	;HMPREF0772_10624.688712.+:489(ATG),498(ATG)*,	;SAS2451.2631956.-:489(ATG),498(ATG)*,	;SAB2438c.2580486.-:489(ATG),498(ATG)*,
2559	ANCHOR	22	22	22	;SATW20_07640.819599.+:288(ATG)*,	;SAA6008_00706.763634.+:288(ATG)*,	;SaurJH9_0713.780393.+:288(ATG)*,	;SaurJH1_0729.780268.+:288(ATG)*,	;SAR0742.777241.+:288(ATG)*,	;SAHV_0686.764040.+:288(ATG)*,	;NWMN_0658.739686.+:288(ATG)*,	;SAV0689.762595.+:288(ATG)*,	;USA300HOU_0712.763082.+:288(ATG)*,	;SAUSA300_0675.749252.+:288(ATG)*,	;SAPIG0767.801541.+:288(ATG)*,	;SAOV_0724.749472.+:288(ATG)*,	;SAAV_0652.697782.+:288(ATG)*,	;SA2981_0666.735987.+:288(ATG)*,	;SAOUHSC_00697.682260.+:288(ATG)*,	;MW0651.733980.+:288(ATG)*,	;SA0644.738346.+:288(ATG)*,	;SAA6159_00644.722026.+:288(ATG)*,	;SACOL0749.770798.+:288(ATG)*,	;HMPREF0772_12498.2610965.-:288(ATG)*,	;SAS0654.732408.+:288(ATG)*,	;SAB0638.703668.+:288(ATG)*,
919	ANCHOR	22	22	22	;SATW20_07500.807388.-:690(ATG)*,	;SAA6008_00692.751423.-:690(ATG)*,	;SaurJH9_0699.768182.-:690(ATG)*,	;SaurJH1_0715.768057.-:690(ATG)*,	;SAR0728.765037.-:690(ATG)*,	;SAHV_0672.751829.-:690(ATG)*,	;NWMN_0644.727475.-:690(ATG)*,	;SAV0675.750384.-:690(ATG)*,	;USA300HOU_0698.750877.-:690(ATG)*,	;SAUSA300_0661.737047.-:690(ATG)*,	;SAPIG0753.789336.-:690(ATG)*,	;SAOV_0710c.737286.-:690(ATG)*,	;SAAV_0638.685571.-:690(ATG)*,	;SA2981_0652.723776.-:690(ATG)*,	;SAOUHSC_00683.670049.-:690(ATG)*,	;MW0637.721769.-:690(ATG)*,	;SA0630.726135.-:690(ATG)*,	;SAA6159_00630.709808.-:690(ATG)*,	;SACOL0735.758587.-:690(ATG)*,	;HMPREF0772_12512.2623169.+:690(ATG)*,	;SAS0640.720197.-:690(ATG)*,	;SAB0624c.691458.-:690(ATG)*,
918	ANCHOR	22	22	22	;SATW20_22820.2413839.-:666(ATG)*,	;SAA6008_02183.2291591.-:666(ATG)*,	;SaurJH9_2180.2302373.-:666(ATG)*,	;SaurJH1_2218.2302248.-:666(ATG)*,	;SAR2232.2300273.-:666(ATG)*,	;SAHV_2128.2273996.-:666(ATG)*,	;NWMN_2048.2265848.-:666(ATG)*,	;SAV2144.2272358.-:666(ATG)*,	;USA300HOU_2133.2261661.-:666(ATG)*,	;SAUSA300_2097.2261267.-:666(ATG)*,	;SAPIG2186.2264204.-:666(ATG)*,	;SAOV_2183c.2232363.-:666(ATG)*,	;SAAV_2199.2218763.-:666(ATG)*,	;SA2981_2084.2215869.-:666(ATG)*,	;SAOUHSC_02387.2208190.-:666(ATG)*,	;MW2068.2222571.-:666(ATG)*,	;SA1946.2195926.-:666(ATG)*,	;SAA6159_02058.2208979.-:666(ATG)*,	;SACOL2136.2197465.-:666(ATG)*,	;HMPREF0772_11046.1120994.+:666(ATG)*,	;SAS2047.2201676.-:666(ATG)*,	;SAB2028c.2160076.-:666(ATG)*,
915	ANCHOR	22	22	22	;SATW20_10920.1164687.+:276(ATG)*,291(ATG),	;SAA6008_01052.1120265.+:276(ATG)*,291(ATG),	;SaurJH9_1157.1200749.+:276(ATG)*,291(ATG),	;SaurJH1_1179.1200623.+:276(ATG)*,291(ATG),	;SAR1071.1118242.+:276(ATG)*,291(ATG),	;SAHV_1089.1153900.+:276(ATG)*,291(ATG),	;NWMN_0963.1070446.+:276(ATG)*,291(ATG),	;SAV1097.1152499.+:276(ATG)*,291(ATG),	;USA300HOU_1040.1107808.+:276(ATG)*,291(ATG),	;SAUSA300_0997.1093861.+:276(ATG)*,291(ATG),	;SAPIG1094.1148486.+:276(ATG)*,	;SAOV_1041.1079426.+:276(ATG)*,	;SAAV_1062.1087361.+:276(ATG)*,291(ATG),	;SA2981_1054.1110894.+:276(ATG)*,291(ATG),	;SAOUHSC_01044.1013736.+:276(ATG)*,291(ATG),	;MW0980.1077598.+:276(ATG)*,291(ATG),	;SA0947.1076171.+:276(ATG)*,291(ATG),	;SAA6159_00953.1058231.+:276(ATG)*,291(ATG),	;SACOL1106.1117399.+:276(ATG)*,291(ATG),	;HMPREF0772_12135.2252435.-:276(ATG),291(ATG)*,	;SAS1032.1106384.+:276(ATG)*,291(ATG),	;SAB0963.1045039.+:276(ATG)*,291(ATG),
917	ANCHOR	22	22	22	;SATW20_02010.229928.+:897(ATG)*,900(GTG),	;SAA6008_00170.198290.+:897(ATG)*,900(GTG),	;SaurJH9_0176.213178.+:897(ATG)*,900(GTG),	;SaurJH1_0181.213248.+:897(ATG)*,900(GTG),	;SAR0192.220603.+:897(ATG),900(GTG)*,	;SAHV_0190.219354.+:897(ATG),900(GTG)*,	;NWMN_0135.171222.+:897(ATG),900(GTG)*,	;SAV0191.219355.+:897(ATG),900(GTG)*,	;USA300HOU_0205.225810.+:897(ATG)*,900(GTG),	;SAUSA300_0193.225915.+:897(ATG)*,900(GTG),	;SAPIG0209.225268.+:897(ATG)*,900(GTG),	;SAOV_0136.166977.+:897(ATG)*,900(GTG),	;SAAV_0160.181996.+:897(ATG)*,900(GTG),	;SA2981_0192.218520.+:897(ATG),900(GTG)*,	;SAOUHSC_00157.171245.+:897(ATG)*,900(GTG),	;MW0165.197784.+:897(ATG),900(GTG)*,	;SA0185.219395.+:897(ATG),900(GTG)*,	;SAA6159_00173.201724.+:897(ATG)*,900(GTG),	;SACOL0177.205158.+:897(ATG),900(GTG)*,	;HMPREF0772_10307.331396.-:897(ATG)*,900(GTG),	;SAS0166.196483.+:897(ATG),900(GTG)*,	;SAB0131.164296.+:897(ATG),900(GTG)*,
916	ANCHOR	22	22	22	;SATW20_20160.2170198.+:627(ATG)*,	;SAA6008_02071.2175154.+:627(ATG)*,	;SaurJH9_2070.2183678.+:627(ATG)*,	;SaurJH1_2107.2183552.+:627(ATG)*,	;SAR2120.2181948.+:627(ATG)*,633(ATG),	;SAHV_2018.2155398.+:627(ATG)*,	;NWMN_1941.2149408.+:627(ATG)*,	;SAV2033.2153760.+:627(ATG)*,	;USA300HOU_2028.2145466.+:627(ATG)*,	;SAUSA300_1986.2144829.+:627(ATG)*,	;SAPIG2070.2146189.+:627(ATG)*,633(ATG),	;SAOV_2070.2115010.+:627(ATG)*,	;SAAV_2080.2100068.+:627(ATG)*,	;SA2981_1974.2094713.+:627(ATG)*,	;SAOUHSC_02258.2091761.+:627(ATG)*,	;MW1957.2105934.+:627(ATG)*,	;SA1840.2077330.+:627(ATG)*,	;SAA6159_01947.2091876.+:627(ATG)*,	;SACOL2020.2081025.+:627(ATG)*,	;HMPREF0772_11165.1241444.-:627(ATG),633(ATG)*,	;SAS1939.2085059.+:627(ATG)*,	;SAB1917.2043461.+:627(ATG)*,
911	ANCHOR	22	22	22	;SATW20_04210.449688.-:1077(TTG),1134(ATG)*,	;SAA6008_00330.375017.-:1077(TTG),1134(ATG)*,	;SaurJH9_0401.434225.-:1077(TTG),1134(ATG)*,	;SaurJH1_0411.434295.-:1077(TTG),1134(ATG)*,	;SAR0350.393564.-:1077(TTG),1134(ATG)*,	;SAHV_0350.397404.-:1077(TTG),1134(ATG)*,	;NWMN_0345.393932.-:1077(TTG),1134(ATG)*,	;SAV0353.397401.-:1077(TTG),1134(ATG)*,	;USA300HOU_0374.404232.-:1077(TTG),1134(ATG)*,	;SAUSA300_0354.404337.-:1077(TTG),1134(ATG)*,	;SAPIG0433.447671.-:1077(TTG),1134(ATG)*,	;SAOV_0377c.397475.-:1077(TTG),1134(ATG)*,	;SAAV_0321.360086.-:1077(TTG),1134(ATG)*,	;SA2981_0351.396569.-:1077(TTG),1134(ATG)*,	;SAOUHSC_00335.346194.-:1077(TTG),1134(ATG)*,	;MW0329.377187.-:1077(TTG),1134(ATG)*,	;SA0341.397444.-:1077(TTG),1134(ATG)*,	;SAA6159_00327.379074.-:1077(TTG)*,	;SACOL0425.428258.-:1077(TTG),1134(ATG)*,	;HMPREF0772_10141.153193.+:1077(TTG),1134(ATG)*,	;SAS0329.375832.-:1077(TTG),1134(ATG)*,	;SAB0303c.351665.-:1077(TTG),1134(ATG)*,
910	ANCHOR	22	22	22	;SATW20_07240.781321.+:825(ATG),1017(ATG)*,	;SAA6008_00665.725356.+:825(ATG)*,1017(ATG),	;SaurJH9_0672.740732.+:825(ATG),1017(ATG)*,	;SaurJH1_0687.740608.+:825(ATG),1017(ATG)*,	;SAR0659.707259.+:825(ATG),1017(ATG)*,	;SAHV_0646.725901.+:825(ATG),1017(ATG)*,	;NWMN_0618.701339.+:825(ATG),1017(ATG)*,	;SAV0649.724456.+:825(ATG),1017(ATG)*,	;USA300HOU_0670.724880.+:825(ATG),1017(ATG)*,	;SAUSA300_0635.710981.+:825(ATG),1017(ATG)*,	;SAPIG0727.763223.+:825(ATG),1017(ATG)*,	;SAOV_0683.711287.+:825(ATG),1017(ATG)*,	;SAAV_0611.659641.+:825(ATG),1017(ATG)*,	;SA2981_0625.697848.+:825(ATG),1017(ATG)*,	;SAOUHSC_00654.644051.+:825(ATG),1017(ATG)*,	;fhuG.695562.+:825(ATG),1017(ATG)*,	;fhuG.700207.+:825(ATG),1017(ATG)*,	;SAA6159_00603.683605.+:825(ATG),1017(ATG)*,	;SACOL0706.732451.+:825(ATG),1017(ATG)*,	;HMPREF0772_12539.2650978.-:825(ATG),1017(ATG)*,	;SAS0614.694060.+:825(ATG),1017(ATG)*,	;SAB0598.665532.+:825(ATG),1017(ATG)*,
913	ANCHOR	22	22	22	;SATW20_02260.264151.+:2250(ATG)*,2265(ATG),	;SAA6008_00194.232513.+:2250(ATG)*,2265(ATG),	;SaurJH9_0210.254897.+:2250(ATG)*,2265(ATG),	;SaurJH1_0216.254967.+:2250(ATG)*,2265(ATG),	;SAR0217.254825.+:2250(ATG)*,2265(ATG),	;SAHV_0225.261074.+:2250(ATG)*,2265(ATG),	;NWMN_0162.208134.+:2250(ATG)*,2265(ATG),	;SAV0226.261075.+:2250(ATG)*,2265(ATG),	;USA300HOU_0233.262723.+:2250(ATG),2265(ATG)*,	;SAUSA300_0220.262828.+:2250(ATG)*,2265(ATG),	;SAPIG0235.260894.+:2250(ATG)*,2265(ATG),	;SAOV_0163.203930.+:2250(ATG)*,2265(ATG),	;SAAV_0191.223716.+:2250(ATG)*,2265(ATG),	;SA2981_0226.260240.+:2250(ATG)*,2265(ATG),	;SAOUHSC_00187.208157.+:2250(ATG)*,2265(ATG),	;pflB.239146.+:2250(ATG)*,2265(ATG),	;pflB.261115.+:2250(ATG)*,2265(ATG),	;SAA6159_00200.238633.+:2250(ATG)*,2265(ATG),	;SACOL0204.242070.+:2250(ATG)*,2265(ATG),	;HMPREF0772_10280.296100.-:2250(ATG),2265(ATG)*,	;SAS0201.237846.+:2250(ATG)*,2265(ATG),	;SAB0164.205553.+:2250(ATG)*,2265(ATG),
912	ANCHOR	22	22	22	;SATW20_17580.1918651.-:465(ATG)*,	;SAA6008_01740.1875692.-:465(ATG)*,	;SaurJH9_1820.1948089.-:465(ATG)*,	;SaurJH1_1855.1947963.-:465(ATG)*,	;SAR1850.1940209.-:465(ATG)*,	;SAHV_1753.1904159.-:465(ATG)*,	;NWMN_1659.1855450.-:465(ATG)*,	;SAV1767.1902760.-:465(ATG)*,	;USA300HOU_1757.1895670.-:465(ATG)*,	;SAUSA300_1712.1894920.-:465(ATG)*,	;SAPIG1819.1930229.-:459(ATG)*,	;SAOV_1751.1852324.-:465(ATG)*,	;SAAV_1777.1847570.-:465(ATG)*,	;SA2981_1723.1857998.-:465(ATG)*,	;SAOUHSC_01886.1798611.-:465(ATG)*,	;ribH.1862774.-:465(ATG)*,	;ribH.1824967.-:465(ATG)*,	;SAA6159_01688.1851379.-:465(ATG)*,	;SACOL1817.1872609.-:465(ATG)*,	;HMPREF0772_11386.1458461.+:465(ATG)*,	;SAS1691.1842110.-:465(ATG)*,	;SAB1625c.1771771.-:465(ATG)*,
630	ANCHOR	22	22	22	;SATW20_23310.2483408.-:933(ATG)*,	;SAA6008_02234.2363031.-:933(ATG)*,	;SaurJH9_2224.2366920.-:933(ATG)*,	;SaurJH1_2263.2366795.-:933(ATG)*,	;SAR2284.2368498.-:933(ATG)*,	;SAHV_2177.2338260.-:933(ATG)*,	;NWMN_2097.2335351.-:933(ATG)*,	;SAV2193.2336622.-:933(ATG)*,	;USA300HOU_2186.2330986.-:933(ATG)*,	;SAUSA300_2153.2330836.-:933(ATG)*,	;SAPIG2253.2340831.-:933(ATG)*,	;SAOV_2240c.2301588.-:933(ATG)*,	;SAAV_2254.2283311.-:933(ATG)*,	;SA2981_2131.2280416.-:933(ATG)*,	;SAOUHSC_02453.2277620.-:933(ATG)*,	;lacC.2287148.-:933(ATG)*,	;lacC.2267122.-:933(ATG)*,	;SAA6159_02104.2273517.-:933(ATG)*,	;SACOL2184.2266969.-:933(ATG)*,	;HMPREF0772_10998.1056612.+:933(ATG)*,	;SAS2094.2266253.-:933(ATG)*,	;SAB2074c.2222999.-:933(ATG)*,
1807	ANCHOR	22	22	22	;SATW20_17390.1891371.-:726(ATG),792(TTG)*,801(GTG),	;SAA6008_01721.1849779.-:726(ATG),792(TTG)*,801(GTG),	;SaurJH9_1804.1923452.-:726(ATG),792(TTG)*,801(GTG),	;SaurJH1_1839.1923326.-:726(ATG),792(TTG)*,801(GTG),	;SAR1834.1915805.-:726(ATG),792(TTG)*,801(GTG),	;SAHV_1735.1879529.-:726(ATG),792(TTG)*,801(GTG),	;NWMN_1642.1829332.-:726(ATG),792(TTG)*,801(GTG),	;SAV1749.1878130.-:726(ATG),792(TTG)*,801(GTG),	;USA300HOU_1739.1869722.-:726(ATG),792(TTG),801(GTG)*,	;SAUSA300_1695.1868972.-:726(ATG)*,792(TTG),801(GTG),	;SAPIG1802.1905842.-:726(ATG),792(TTG)*,801(GTG),	;SAOV_1735.1827646.-:726(ATG),792(TTG)*,801(GTG),	;SAAV_1759.1822817.-:726(ATG)*,792(TTG),801(GTG),	;SA2981_1707.1833247.-:726(ATG),792(TTG)*,801(GTG),	;SAOUHSC_01866.1772532.-:726(ATG)*,792(TTG),801(GTG),	;MW1692.1837882.-:726(ATG),792(TTG)*,801(GTG),	;SA1570.1800216.-:726(ATG),792(TTG)*,801(GTG),	;SAA6159_01672.1826639.-:726(ATG),792(TTG)*,801(GTG),	;SACOL1799.1846491.-:726(ATG),792(TTG)*,801(GTG),	;HMPREF0772_11403.1482808.+:726(ATG),792(TTG),801(GTG)*,	;SAS1675.1817217.-:726(ATG),792(TTG)*,801(GTG),	;SAB1609c.1747675.-:726(ATG),792(TTG)*,801(GTG),
631	ANCHOR	22	22	22	;SATW20_27500.2917580.-:1710(ATG)*,	;SAA6008_02669.2799166.-:1710(ATG)*,	;SaurJH9_2634.2786218.-:1710(ATG)*,	;SaurJH1_2688.2786094.-:1710(ATG)*,	;SAR2690.2776943.-:1710(ATG)*,	;SAHV_2596.2759630.-:1710(ATG)*,	;NWMN_2509.2755410.-:1710(ATG)*,	;SAV2612.2757991.-:1710(ATG)*,	;USA300HOU_2605.2749443.-:1710(ATG)*,	;SAUSA300_2545.2749297.-:1710(ATG)*,	;SAPIG2659.2748903.-:1710(ATG)*,	;SAOV_2657c.2711590.-:1710(ATG)*,	;SAAV_2678.2702303.-:1710(ATG)*,	;SA2981_2550.2700913.-:1710(ATG)*,	;SAOUHSC_02932.2697925.-:1710(ATG)*,	;betA.2695384.-:1710(ATG)*,	;betA.2694277.-:1710(ATG)*,	;SAA6159_02508.2690697.-:1710(ATG)*,	;SACOL2627.2685993.-:1710(ATG)*,	;HMPREF0772_10579.647163.+:1710(ATG)*,	;SAS2497.2674730.-:1710(ATG)*,	;SAB2486c.2622578.-:1710(ATG)*,
633	ANCHOR	22	22	22	;SATW20_15310.1662965.-:1473(ATG)*,	;SAA6008_01504.1620786.-:1473(ATG)*,	;SaurJH9_1593.1697649.-:1473(ATG)*,	;SaurJH1_1626.1697523.-:1473(ATG)*,	;SAR1612.1683637.-:1473(ATG)*,	;SAHV_1522.1650681.-:1473(ATG)*,	;NWMN_1439.1608785.-:1473(ATG)*,	;SAV1535.1649281.-:1473(ATG)*,	;USA300HOU_1536.1649373.-:1473(ATG)*,	;SAUSA300_1496.1648783.-:1473(ATG)*,	;SAPIG1600.1686672.-:1473(ATG)*,	;SAOV_1535.1608309.-:1473(ATG)*,	;SAAV_1527.1587117.-:1473(ATG)*,	;SA2981_1493.1607420.-:1473(ATG)*,	;SAOUHSC_01632.1551986.-:1473(ATG)*,	;MW1487.1618416.-:1473(ATG)*,	;SA1365.1572869.-:1473(ATG)*,	;SAA6159_01470.1609146.-:1473(ATG)*,	;SACOL1593.1625947.-:1473(ATG)*,	;HMPREF0772_11606.1701579.+:1473(ATG)*,	;SAS1473.1598171.-:1473(ATG)*,	;SAB1407c.1528048.-:1473(ATG)*,
636	ANCHOR	22	22	22	;SATW20_22500.2381307.-:630(ATG)*,	;SAA6008_02150.2259058.-:630(ATG)*,	;SaurJH9_2148.2269840.-:630(ATG)*,	;SaurJH1_2186.2269715.-:630(ATG)*,	;SAR2200.2267752.-:630(ATG)*,	;SAHV_2096.2241463.-:630(ATG)*,	;NWMN_2016.2233316.-:630(ATG)*,	;SAV2112.2239825.-:630(ATG)*,	;USA300HOU_2102.2229129.-:630(ATG)*,	;SAUSA300_2066.2228735.-:630(ATG)*,	;SAPIG2154.2231674.-:630(ATG)*,	;SAOV_2153c.2199829.-:630(ATG)*,	;SAAV_2167.2186230.-:630(ATG)*,	;SA2981_2052.2183336.-:630(ATG)*,	;SAOUHSC_02353.2175657.-:630(ATG)*,	;upp.2190036.-:630(ATG)*,	;upp.2163393.-:630(ATG)*,	;SAA6159_02026.2176435.-:630(ATG)*,	;SACOL2104.2164933.-:630(ATG)*,	;HMPREF0772_11079.1153515.+:630(ATG)*,	;SAS2015.2169141.-:630(ATG)*,	;SAB1996c.2127539.-:630(ATG)*,
1110	ANCHOR	22	22	22	;SATW20_27780.2956856.+:1875(ATG)*,	;SAA6008_02699.2838154.+:1875(ATG)*,	;SaurJH9_2664.2825252.+:1875(ATG)*,	;SaurJH1_2720.2825128.+:1875(ATG)*,	;SAR2719.2817113.+:1875(ATG)*,	;SAHV_2624.2798664.+:1875(ATG)*,	;NWMN_2539.2795577.+:1875(ATG)*,	;SAV2640.2797025.+:1875(ATG)*,	;USA300HOU_2640.2789568.+:1875(ATG)*,	;SAUSA300_2575.2789422.+:1875(ATG)*,	;SAPIG2690.2788113.+:1875(ATG)*,	;SAOV_2689.2750766.+:1875(ATG)*,	;SAAV_2710.2742857.+:1875(ATG)*,	;SA2981_2579.2739947.+:1875(ATG)*,	;SAOUHSC_02974.2737984.+:1875(ATG)*,	;MW2561.2735510.+:1875(ATG)*,	;SA2433.2733311.+:1875(ATG)*,	;SAA6159_02536.2729930.+:1875(ATG)*,	;SACOL2662.2726160.+:1875(ATG)*,	;HMPREF0772_10547.607890.-:1875(ATG)*,	;SAS2526.2714850.+:1875(ATG)*,	;SAB2515.2661597.+:1875(ATG)*,
1113	ANCHOR	22	22	22	;SATW20_13590.1454631.+:1149(ATG)*,1209(TTG),	;SAA6008_01324.1411121.+:1149(ATG),1209(TTG)*,	;SaurJH9_1420.1487712.+:1149(ATG),1209(TTG)*,	;SaurJH1_1448.1487585.+:1149(ATG),1209(TTG)*,	;SAR1371.1426566.+:1149(ATG),1209(TTG)*,	;SAHV_1347.1440860.+:1149(ATG),1209(TTG)*,	;NWMN_1271.1400958.+:1149(ATG),1209(TTG)*,	;SAV1359.1439460.+:1149(ATG),1209(TTG)*,	;USA300HOU_1293.1394920.+:1149(ATG),1209(TTG)*,	;SAUSA300_1254.1380973.+:1149(ATG),1209(TTG)*,	;SAPIG1360.1431658.+:1149(ATG)*,1209(TTG),	;SAOV_1370.1409032.+:1149(ATG)*,1209(TTG),	;SAAV_1339.1375896.+:1149(ATG)*,1209(TTG),	;SA2981_1313.1397722.+:1149(ATG),1209(TTG)*,	;SAOUHSC_01358.1301003.+:1149(ATG),1209(TTG)*,	;MW1246.1365121.+:1149(ATG),1209(TTG)*,	;SA1192.1363131.+:1149(ATG),1209(TTG)*,	;SAA6159_01224.1349905.+:1149(ATG),1209(TTG)*,	;SACOL1395.1404776.+:1149(ATG),1209(TTG)*,	;HMPREF0772_11850.1958903.-:1149(ATG),1209(TTG)*,	;SAS1299.1393675.+:1149(ATG),1209(TTG)*,	;SAB1215.1328765.+:1149(ATG),1209(TTG)*,
1114	ANCHOR	22	22	22	;SATW20_04550.483669.+:1269(ATG)*,	;SAA6008_00388.423762.+:1269(ATG)*,	;SaurJH9_0436.468237.+:1269(ATG)*,	;SaurJH1_0447.468307.+:1269(ATG)*,	;SAR0407.443229.+:1269(ATG)*,	;SAHV_0386.432936.+:1269(ATG)*,	;NWMN_0379.427913.+:1269(ATG)*,	;SAV0389.432933.+:1269(ATG)*,	;USA300HOU_0412.438213.+:1269(ATG)*,	;SAUSA300_0387.438318.+:1269(ATG)*,	;SAPIG0466.481391.+:1269(ATG)*,	;SAOV_0411.431594.+:1269(ATG)*,	;SAAV_0356.394098.+:1269(ATG)*,	;SA2981_0387.430581.+:1269(ATG)*,	;SAOUHSC_00373.380175.+:1269(ATG)*,	;pbuX.412725.+:1269(ATG)*,	;pbuX.432976.+:1269(ATG)*,	;SAA6159_00363.414430.+:1269(ATG)*,	;SACOL0459.462238.+:1269(ATG)*,	;HMPREF0772_10105.118630.-:1269(ATG)*,	;SAS0365.411370.+:1269(ATG)*,	;SAB0339.385676.+:1269(ATG)*,
1117	ANCHOR	22	22	22	;SATW20_12010.1276944.+:402(ATG)*,	;SAA6008_01161.1230967.+:402(ATG)*,	;SaurJH9_1266.1313375.+:402(ATG)*,	;SaurJH1_1291.1313249.+:402(ATG)*,	;SAR1183.1230768.+:402(ATG)*,	;SAHV_1197.1266526.+:402(ATG)*,	;NWMN_1118.1224573.+:402(ATG)*,	;SAV1207.1265126.+:402(ATG)*,	;USA300HOU_1145.1218509.+:402(ATG)*,	;SAUSA300_1100.1204562.+:402(ATG)*,	;SAPIG1204.1258464.+:402(ATG)*,	;SAOV_1210.1232443.+:402(ATG)*,	;SAAV_1178.1201561.+:402(ATG)*,	;SA2981_1165.1223386.+:402(ATG)*,	;SAOUHSC_01174.1124616.+:402(ATG)*,	;MW1090.1188599.+:402(ATG)*,	;SA1050.1188797.+:402(ATG)*,	;SAA6159_01060.1169351.+:402(ATG)*,	;SACOL1219.1228382.+:402(ATG)*,	;HMPREF0772_12025.2139770.-:402(ATG)*,	;SAS1141.1217272.+:402(ATG)*,	;SAB1071.1156200.+:402(ATG)*,
1119	ANCHOR	22	22	22	;SATW20_09360.989650.-:222(ATG),243(ATG)*,	;SAA6008_00887.941815.-:222(ATG),243(ATG)*,	;SaurJH9_0936.981753.-:222(ATG),243(ATG)*,	;SaurJH1_0955.981628.-:222(ATG),243(ATG)*,	;SAR0898.934662.-:222(ATG),243(ATG)*,	;SAHV_0931.980533.-:222(ATG),243(ATG)*,	;NWMN_0807.895422.-:222(ATG),243(ATG)*,	;SAV0936.979089.-:222(ATG),243(ATG)*,	;USA300HOU_0897.932717.-:222(ATG),243(ATG)*,	;SAUSA300_0839.918769.-:222(ATG),243(ATG)*,	;SAPIG0919.958931.-:222(ATG),243(ATG)*,	;SAOV_0882c.905881.-:222(ATG),243(ATG)*,	;SAAV_0897.912286.-:222(ATG),243(ATG)*,	;SA2981_0891.937356.-:222(ATG),243(ATG)*,	;SAOUHSC_00873.838632.-:222(ATG),243(ATG)*,	;MW0818.902717.-:222(ATG),243(ATG)*,	;SA0797.902805.-:222(ATG),243(ATG)*,	;SAA6159_00795.880753.-:222(ATG),243(ATG)*,	;SACOL0939.942243.-:222(ATG)*,243(ATG),	;HMPREF0772_12311.2437397.+:222(ATG),243(ATG)*,	;SAS0806.886686.-:222(ATG),243(ATG)*,	;SAB0802c.868712.-:222(ATG),243(ATG)*,
1449	ANCHOR	22	22	22	;SATW20_14270.1524382.-:480(ATG)*,	;SAA6008_01394.1482203.-:480(ATG)*,	;SaurJH9_1486.1556569.-:480(ATG)*,	;SaurJH1_1515.1556443.-:480(ATG)*,	;SAR1439.1497106.-:480(ATG)*,	;SAHV_1414.1509717.-:480(ATG)*,	;NWMN_1337.1469966.-:480(ATG)*,	;SAV1426.1508317.-:480(ATG)*,	;USA300HOU_1363.1464677.-:480(ATG)*,	;SAUSA300_1319.1450730.-:480(ATG)*,	;SAPIG1427.1501519.-:480(ATG)*,	;SAOV_1435c.1477769.-:480(ATG)*,	;SAAV_1409.1446273.-:480(ATG)*,	;SA2981_1380.1466579.-:480(ATG)*,	;SAOUHSC_01434.1370010.-:480(ATG)*,	;dfrA.1435460.-:480(ATG)*,	;dfrA.1431906.-:480(ATG)*,	;SAA6159_01293.1418832.-:480(ATG)*,	;SACOL1461.1473786.-:480(ATG)*,	;HMPREF0772_11780.1888369.+:480(ATG)*,	;SAS1369.1464014.-:480(ATG)*,	;SAB1281c.1397407.-:480(ATG)*,
1448	ANCHOR	22	22	4	;x.1114975.+:111(GTG),	;x.1069220.+:111(GTG),	;SaurJH9_1111.1150914.+:111(GTG)*,	;SaurJH1_1134.1150788.+:111(GTG)*,	;x.1068679.+:111(GTG),	;x.1104001.+:111(GTG),	;x.1020796.+:111(GTG),	;x.1102600.+:111(GTG),	;x.1058096.+:111(GTG),	;x.1044149.+:111(GTG),	;x.1099054.+:111(GTG),	;x.1030006.+:111(GTG),	;x.1037462.+:111(GTG),	;x.1060995.+:111(GTG),	;SAOUHSC_00993.964023.+:111(GTG)*,	;x.1027970.+:111(GTG),	;x.1026272.+:111(GTG),	;x.1006805.+:111(GTG),	;SACOL1061.1067623.+:111(GTG)*,	;x.2301996.-:111(GTG),	;x.1056711.+:111(GTG),	;x.995644.+:111(GTG),
2008	ANCHOR	22	22	22	;SATW20_21890.2314376.-:1026(ATG)*,	;SAA6008_02087.2192127.-:1026(ATG)*,	;SaurJH9_2086.2200869.-:1026(ATG)*,	;SaurJH1_2123.2200744.-:1026(ATG)*,	;SAR2136.2199159.-:1026(ATG)*,	;SAHV_2034.2172593.-:1026(ATG)*,	;NWMN_1956.2166382.-:1026(ATG)*,	;SAV2049.2170955.-:1026(ATG)*,	;USA300HOU_2044.2162440.-:1026(ATG)*,	;SAUSA300_2002.2161803.-:1026(ATG)*,	;SAPIG2088.2163338.-:1026(ATG)*,	;SAOV_2086c.2132284.-:1026(ATG)*,	;SAAV_2097.2117259.-:1026(ATG)*,	;SA2981_1990.2111905.-:1026(ATG)*,	;SAOUHSC_02277.2108736.-:1026(ATG)*,	;MW1973.2122914.-:1026(ATG)*,	;SA1854.2094522.-:1026(ATG)*,	;SAA6159_01962.2109123.-:1026(ATG)*,	;SACOL2038.2097999.-:1026(ATG)*,	;HMPREF0772_11150.1224228.+:1026(ATG)*,	;SAS1954.2102039.-:1026(ATG)*,	;SAB1934c.2060786.-:1026(ATG)*,
2009	ANCHOR	22	22	22	;SATW20_24820.2622138.+:639(ATG)*,	;SAA6008_02388.2501762.+:639(ATG)*,	;SaurJH9_2375.2507627.+:639(ATG)*,	;SaurJH1_2421.2507503.+:639(ATG)*,	;SAR2436.2505519.+:639(ATG)*,	;SAHV_2335.2477509.+:639(ATG)*,	;NWMN_2252.2474441.+:639(ATG)*,	;SAV2351.2475871.+:639(ATG)*,	;USA300HOU_2332.2469657.+:639(ATG)*,	;SAUSA300_2297.2469507.+:639(ATG)*,	;SAPIG2403.2477331.+:639(ATG)*,	;SAOV_2394.2436711.+:639(ATG)*,	;SAAV_2415.2422921.+:639(ATG)*,	;SA2981_2290.2419596.+:639(ATG)*,	;SAOUHSC_02628.2416605.+:639(ATG)*,	;MW2272.2418165.+:639(ATG)*,	;SA2141.2406371.+:639(ATG)*,	;SAA6159_02255.2416673.+:639(ATG)*,	;SACOL2346.2405940.+:639(ATG)*,	;HMPREF0772_10843.921078.-:639(ATG)*,	;SAS2242.2397270.+:639(ATG)*,	;SAB2230.2359145.+:639(ATG)*,
199	ANCHOR	22	22	22	;SATW20_18280.1988925.-:1038(ATG)*,	;SAA6008_01791.1923920.-:1038(ATG)*,	;SaurJH9_1887.2008522.-:1038(ATG)*,	;SaurJH1_1921.2008396.-:1038(ATG)*,	;SAR1925.2005357.-:1038(ATG)*,	;SAHV_1819.1965467.-:1038(ATG)*,	;NWMN_1725.1925657.-:1038(ATG)*,	;SAV1834.1964070.-:1038(ATG)*,	;USA300HOU_1825.1965865.-:1038(ATG)*,	;SAUSA300_1783.1965116.-:1038(ATG)*,	;SAPIG1899.1993238.-:1038(ATG)*,	;SAOV_1829.1918536.-:1038(ATG)*,	;SAAV_1852.1908880.-:1038(ATG)*,	;SA2981_1790.1919305.-:1038(ATG)*,	;SAOUHSC_01962.1868808.-:1038(ATG)*,	;hemE.1928290.-:1038(ATG)*,	;hemE.1886275.-:1038(ATG)*,	;SAA6159_01762.1919780.-:1038(ATG)*,	;SACOL1889.1944470.-:1038(ATG)*,	;HMPREF0772_11311.1393320.+:1038(ATG)*,	;SAS1755.1907624.-:1038(ATG)*,	;SAB1765c.1891854.-:1038(ATG)*,
198	ANCHOR	22	22	22	;SATW20_05700.607871.+:573(ATG)*,	;SAA6008_00507.550611.+:573(ATG)*,	;SaurJH9_0524.566368.+:573(ATG)*,	;SaurJH1_0537.566439.+:573(ATG)*,	;SAR0503.540419.+:573(ATG)*,	;SAHV_0499.556911.+:573(ATG)*,	;NWMN_0465.527670.+:573(ATG)*,	;SAV0502.555464.+:573(ATG)*,	;USA300HOU_0496.537690.+:573(ATG)*,	;SAUSA300_0480.537797.+:573(ATG)*,	;SAPIG0568.589150.+:573(ATG)*,	;SAOV_0524.542893.+:573(ATG)*,	;SAAV_0449.492230.+:573(ATG)*,	;SA2981_0477.528822.+:573(ATG)*,	;SAOUHSC_00475.473725.+:573(ATG)*,	;pth.516399.+:573(ATG)*,	;pth.531217.+:573(ATG)*,	;SAA6159_00453.514493.+:573(ATG)*,	;SACOL0546.554052.+:573(ATG)*,	;HMPREF0772_10017.24692.-:573(ATG)*,	;SAS0459.515030.+:573(ATG)*,	;SAB0451.497876.+:573(ATG)*,
195	ANCHOR	22	22	22	;SATW20_15070.1640068.-:372(ATG)*,	;SAA6008_01479.1597889.-:372(ATG)*,	;SaurJH9_1566.1672971.-:372(ATG)*,	;SaurJH1_1598.1672845.-:372(ATG)*,	;SAR1586.1658022.-:372(ATG)*,	;SAHV_1497.1626003.-:372(ATG)*,	;NWMN_1416.1585888.-:372(ATG)*,	;SAV1509.1624603.-:372(ATG)*,	;USA300HOU_1511.1626476.-:372(ATG)*,	;SAUSA300_1458.1612529.-:372(ATG)*,	;SAPIG1575.1663777.-:372(ATG)*,	;SAOV_1511.1585414.-:372(ATG)*,	;SAAV_1500.1562439.-:372(ATG)*,	;SA2981_1466.1582742.-:372(ATG)*,	;SAOUHSC_01604.1529089.-:372(ATG)*,	;MW1463.1595516.-:372(ATG)*,	;SA1340.1548191.-:372(ATG)*,	;SAA6159_01438.1579871.-:372(ATG)*,	;SACOL1553.1589708.-:372(ATG)*,	;HMPREF0772_11632.1727174.+:372(ATG)*,	;SAS1449.1575274.-:372(ATG)*,	;SAB1371c.1498802.-:372(ATG)*,
194	ANCHOR	22	22	22	;SATW20_22210.2355854.-:1359(ATG)*,	;SAA6008_02120.2233605.-:1359(ATG)*,	;SaurJH9_2119.2244286.-:1359(ATG)*,	;SaurJH1_2157.2244161.-:1359(ATG)*,	;SAR2169.2241054.-:1359(ATG)*,	;SAHV_2067.2216009.-:1359(ATG)*,	;NWMN_1986.2207863.-:1359(ATG)*,	;SAV2082.2214371.-:1359(ATG)*,	;USA300HOU_2077.2203676.-:1359(ATG)*,	;SAUSA300_2038.2203282.-:1359(ATG)*,	;SAPIG2123.2204705.-:1356(ATG)*,	;SAOV_2123c.2174390.-:1359(ATG)*,	;SAAV_2136.2160676.-:1359(ATG)*,	;SA2981_2023.2157782.-:1359(ATG)*,	;SAOUHSC_02317.2150204.-:1359(ATG)*,	;murF.2164647.-:1359(ATG)*,	;murF.2137939.-:1359(ATG)*,	;SAA6159_01996.2150658.-:1359(ATG)*,	;SACOL2073.2139480.-:1359(ATG)*,	;HMPREF0772_11113.1180314.+:1359(ATG)*,	;SAS1986.2143773.-:1359(ATG)*,	;SAB1966c.2102137.-:1359(ATG)*,
197	ANCHOR	22	22	22	;SATW20_14540.1584949.-:2694(ATG)*,	;SAA6008_01424.1542770.-:2694(ATG)*,	;SaurJH9_1514.1617808.-:2694(ATG)*,	;SaurJH1_1543.1617682.-:2694(ATG)*,	;SAR1466.1558447.-:2694(ATG)*,	;SAHV_1443.1570840.-:2694(ATG)*,	;NWMN_1366.1530769.-:2694(ATG)*,	;SAV1455.1569440.-:2694(ATG)*,	;USA300HOU_1393.1525249.-:2694(ATG)*,	;SAUSA300_1346.1511302.-:2694(ATG)*,	;SAPIG1455.1562112.-:2694(ATG)*,	;SAOV_1463.1535895.-:2694(ATG)*,	;SAAV_1442.1507276.-:2694(ATG)*,	;SA2981_1411.1527579.-:2694(ATG)*,	;SAOUHSC_01472.1427924.-:2694(ATG)*,	;dinG.1494901.-:2694(ATG)*,	;dinG.1493028.-:2694(ATG)*,	;SAA6159_01320.1479367.-:2694(ATG)*,	;SACOL1495.1534589.-:2694(ATG)*,	;HMPREF0772_11749.1827983.+:2694(ATG)*,	;SAS1398.1520548.-:2694(ATG)*,	;SAB1319c.1446123.-:2694(ATG)*,
190	ANCHOR	22	22	21	;SATW20_16980.1840298.-:519(GTG),690(ATG)*,	;SAA6008_01675.1796789.-:519(GTG),690(ATG)*,	;SaurJH9_1763.1872396.-:519(GTG),690(ATG)*,	;SaurJH1_1797.1872270.-:519(GTG),690(ATG)*,	;SAR1785.1858278.-:690(ATG)*,	;SAHV_1693.1826953.-:519(GTG),690(ATG)*,	;NWMN_1601.1778098.-:519(GTG),690(ATG)*,	;SAV1707.1825553.-:519(GTG),690(ATG)*,	;USA300HOU_1693.1818685.-:519(GTG),690(ATG)*,	;SAUSA300_1653.1818095.-:519(GTG),690(ATG)*,	;SAPIG1760.1854913.-:519(GTG),690(ATG)*,	;SAOV_1694.1776779.-:519(GTG),690(ATG)*,	;SAAV_1716.1771762.-:519(GTG),690(ATG)*,	;SA2981_1665.1782191.-:519(GTG),690(ATG)*,	;SAOUHSC_01815.1721298.-:519(GTG),690(ATG)*,	;MW1650.1786801.-:519(GTG)*,690(ATG),	;SA1529.1747640.-:519(GTG),690(ATG)*,	;SAA6159_01631.1775756.-:519(GTG),690(ATG)*,	;x.1795344.-:432(GTG),603(ATG),	;HMPREF0772_11445.1533783.+:690(ATG)*,	;SAS1634.1766454.-:519(GTG),690(ATG)*,	;SAB1566c.1695544.-:519(GTG),690(ATG)*,
193	ANCHOR	22	22	22	;SATW20_15150.1648894.-:1422(ATG)*,	;SAA6008_01488.1606715.-:1422(ATG)*,	;SaurJH9_1577.1683578.-:1422(ATG)*,	;SaurJH1_1610.1683452.-:1422(ATG)*,	;SAR1596.1669547.-:1422(ATG)*,	;SAHV_1506.1636610.-:1422(ATG)*,	;NWMN_1424.1594714.-:1422(ATG)*,	;SAV1518.1635210.-:1422(ATG)*,	;USA300HOU_1520.1635302.-:1422(ATG)*,	;SAUSA300_1467.1621355.-:1422(ATG)*,	;SAPIG1584.1672602.-:1422(ATG)*,	;SAOV_1519.1594240.-:1422(ATG)*,	;SAAV_1511.1573046.-:1422(ATG)*,	;SA2981_1477.1593349.-:1422(ATG)*,	;SAOUHSC_01614.1537915.-:1422(ATG)*,	;MW1471.1604342.-:1422(ATG)*,	;SA1349.1558798.-:1422(ATG)*,	;SAA6159_01454.1595078.-:1422(ATG)*,	;SACOL1563.1598534.-:1422(ATG)*,	;HMPREF0772_11622.1715647.+:1422(ATG)*,	;SAS1457.1584100.-:1422(ATG)*,	;SAB1391c.1513979.-:1422(ATG)*,
2763	ANCHOR	22	22	22	;SATW20_16560.1788269.+:561(ATG)*,600(ATG),	;SAA6008_01632.1744751.+:561(ATG)*,600(ATG),	;SaurJH9_1722.1822292.+:561(ATG)*,600(ATG),	;SaurJH1_1756.1822166.+:561(ATG)*,600(ATG),	;SAR1744.1808176.+:561(ATG)*,600(ATG),	;SAHV_1651.1775329.+:561(ATG)*,600(ATG),	;NWMN_1559.1726068.+:561(ATG)*,600(ATG),	;SAV1664.1773929.+:561(ATG)*,600(ATG),	;USA300HOU_1656.1766656.+:561(ATG)*,600(ATG),	;SAUSA300_1612.1766066.+:561(ATG)*,600(ATG),	;SAPIG1719.1804557.+:561(ATG)*,600(ATG),	;SAOV_1653.1726500.+:561(ATG)*,600(ATG),	;SAAV_1651.1705062.+:561(ATG)*,600(ATG),	;SA2981_1623.1732087.+:561(ATG)*,600(ATG),	;SAOUHSC_01768.1669269.+:561(ATG)*,600(ATG),	;tag.1736557.+:561(ATG)*,600(ATG),	;tag.1697536.+:561(ATG)*,600(ATG),	;SAA6159_01590.1725314.+:561(ATG)*,600(ATG),	;SACOL1711.1743229.+:561(ATG)*,600(ATG),	;HMPREF0772_11485.1583885.-:561(ATG),600(ATG)*,	;SAS1593.1716209.+:561(ATG)*,600(ATG),	;SAB1525.1645160.+:561(ATG)*,600(ATG),
2762	ANCHOR	22	22	1	;x.757824.-:327(TTG),	;x.701859.-:327(TTG),	;x.715511.-:327(TTG),	;x.715387.-:327(TTG),	;x.681783.-:327(TTG),	;x.700753.-:327(TTG),	;x.677578.-:327(TTG),	;x.699308.-:327(TTG),	;x.701117.-:327(TTG),	;x.687218.-:327(TTG),	;x.739530.-:327(TTG),	;x.687840.-:327(TTG),	;x.636146.-:327(TTG),	;x.672700.-:327(TTG),	;SAOUHSC_00630.620013.-:327(TTG)*,	;x.671666.-:327(TTG),	;x.675059.-:327(TTG),	;x.660108.-:327(TTG),	;x.708688.-:327(TTG),	;x.2676465.+:327(TTG),	;x.670298.-:327(TTG),	;x.642041.-:327(TTG),
3451	ANCHOR	22	22	22	;SATW20_13290.1415475.-:1383(ATG)*,1395(TTG),	;SAA6008_01292.1370634.-:1383(ATG)*,1395(TTG),	;SaurJH9_1388.1448500.-:1383(ATG)*,1395(TTG),	;SaurJH1_1415.1448373.-:1383(ATG)*,1395(TTG),	;SAR1337.1386066.-:1383(ATG),1395(TTG)*,	;SAHV_1316.1401648.-:1383(ATG)*,1395(TTG),	;NWMN_1239.1361802.-:1383(ATG),1395(TTG)*,	;SAV1327.1400248.-:1383(ATG)*,1395(TTG),	;USA300HOU_1271.1355764.-:1383(ATG)*,1395(TTG),	;SAUSA300_1225.1341817.-:1383(ATG)*,1395(TTG),	;SAPIG1329.1392446.-:1383(ATG)*,1395(TTG),	;SAOV_1340c.1369940.-:1383(ATG)*,1395(TTG),	;SAAV_1306.1336684.-:1383(ATG)*,1395(TTG),	;SA2981_1282.1358510.-:1383(ATG)*,1395(TTG),	;SAOUHSC_01319.1261846.-:1383(ATG)*,1395(TTG),	;MW1214.1326024.-:1383(ATG)*,1395(TTG),	;SA1163.1323919.-:1383(ATG)*,1395(TTG),	;SAA6159_01194.1311037.-:1383(ATG)*,1395(TTG),	;SACOL1360.1365620.-:1383(ATG)*,1395(TTG),	;HMPREF0772_11881.1997740.+:1383(ATG),1395(TTG),1422(ATG)*,	;SAS1267.1354520.-:1383(ATG),1395(TTG)*,	;SAB1185c.1289878.-:1383(ATG)*,1395(TTG),
3457	ANCHOR	22	22	1	;x.1192682.-:225(ATG),	;x.1148260.-:225(ATG),	;x.1228741.-:225(ATG),	;x.1228615.-:225(ATG),	;x.1146381.-:225(ATG),	;x.1181892.-:225(ATG),	;x.1098440.-:225(ATG),	;x.1180491.-:225(ATG),	;x.1135803.-:225(ATG),	;x.1121856.-:225(ATG),	;x.1176499.-:225(ATG),	;x.1107472.-:225(ATG),	;x.1116873.-:225(ATG),	;x.1138886.-:225(ATG),	;SAOUHSC_A01041.1041731.-:225(ATG)*,	;x.1105593.-:225(ATG),	;x.1104163.-:225(ATG),	;x.1086231.-:225(ATG),	;x.1145394.-:225(ATG),	;x.2224297.+:225(ATG),	;x.1134379.-:225(ATG),	;x.1073028.-:225(ATG),
3454	ANCHOR	22	22	21	;SATW20_26420.2806068.+:285(ATG)*,294(TTG),	;SAA6008_02559.2687645.+:285(ATG)*,294(TTG),	;SaurJH9_2544.2693735.+:285(ATG)*,294(TTG),	;SaurJH1_2596.2693611.+:285(ATG)*,294(TTG),	;SAR2601.2687326.+:285(ATG),294(TTG)*,	;SAHV_2505.2667019.+:285(ATG)*,294(TTG),	;NWMN_2419.2663423.+:285(ATG),294(TTG)*,	;SAV2521.2665380.+:285(ATG)*,294(TTG),	;x.2657528.+:285(ATG),294(TTG),	;SAUSA300_2460.2657382.+:285(ATG)*,294(TTG),	;SAPIG2573.2660615.+:285(ATG)*,294(TTG),	;SAOV_2565.2621107.+:285(ATG)*,294(TTG),	;SAAV_2586.2609820.+:285(ATG)*,294(TTG),	;SA2981_2457.2608429.+:285(ATG)*,294(TTG),	;SAOUHSC_02827.2606020.+:285(ATG)*,294(TTG),	;MW2441.2604084.+:285(ATG)*,294(TTG),	;SA2309.2594954.+:285(ATG)*,294(TTG),	;SAA6159_02417.2598197.+:285(ATG)*,294(TTG),	;SACOL2532.2594076.+:285(ATG)*,294(TTG),	;HMPREF0772_10672.736500.-:285(ATG)*,294(TTG),	;SAS2406.2583443.+:285(ATG),294(TTG)*,	;SAB2395.2531978.+:285(ATG)*,294(TTG),
858	ANCHOR	22	22	22	;SATW20_26460.2809347.-:801(ATG)*,873(ATG),	;SAA6008_02563.2690924.-:801(ATG)*,873(ATG),	;SaurJH9_2548.2697013.-:801(ATG)*,873(ATG),	;SaurJH1_2600.2696889.-:801(ATG)*,873(ATG),	;SAR2607.2691460.-:801(ATG)*,873(ATG),	;SAHV_2509.2670297.-:801(ATG)*,873(ATG),	;NWMN_2423.2666702.-:801(ATG)*,873(ATG),	;SAV2525.2668658.-:801(ATG)*,873(ATG),	;USA300HOU_2514.2660807.-:801(ATG)*,873(ATG),	;SAUSA300_2464.2660661.-:801(ATG)*,873(ATG),	;SAPIG2577.2663895.-:801(ATG)*,873(ATG),	;SAOV_2569c.2624382.-:801(ATG)*,873(ATG),	;SAAV_2590.2613098.-:801(ATG)*,873(ATG),	;SA2981_2461.2611707.-:801(ATG)*,873(ATG),	;SAOUHSC_02831.2609299.-:801(ATG)*,873(ATG),	;MW2445.2607365.-:801(ATG)*,873(ATG),	;SA2313.2598232.-:801(ATG)*,873(ATG),	;SAA6159_02421.2601476.-:801(ATG)*,873(ATG),	;SACOL2536.2597355.-:801(ATG)*,873(ATG),	;HMPREF0772_10665.732366.+:801(ATG),873(ATG)*,	;SAS2411.2586723.-:801(ATG)*,873(ATG),	;SAB2399c.2535012.-:801(ATG)*,873(ATG),
6	ANCHOR	22	22	19	;SATW20_04920.520889.-:153(ATG)*,162(GTG),	;SAA6008_00419.457707.-:153(ATG)*,162(GTG),	;SaurJH9_0442.473984.-:153(ATG),162(GTG)*,	;SaurJH1_0454.474054.-:153(ATG),162(GTG)*,	;SAR0418.450191.-:153(ATG),162(GTG)*,	;SAHV_0416.464485.-:153(ATG)*,162(GTG),	;x.433661.-:153(ATG),162(GTG),	;SAV0419.464481.-:153(ATG)*,162(GTG),	;USA300HOU_0419.443961.-:153(ATG)*,162(GTG),	;SAUSA300_0392.444066.-:153(ATG)*,162(GTG),	;SAPIG0487.500644.-:153(ATG)*,	;SAOV_0434c.451344.-:153(ATG)*,162(GTG),	;SAAV_0362.399845.-:153(ATG)*,162(GTG),	;SA2981_0393.436328.-:153(ATG)*,162(GTG),	;x.385923.-:153(ATG),162(GTG),	;MW0376.424935.-:153(ATG)*,162(GTG),	;SAS012.438723.-:153(ATG)*,162(GTG),	;SAA6159_00369.420557.-:153(ATG)*,	;SACOL0465.467986.-:153(ATG)*,162(GTG),	;HMPREF0772_10098.111667.+:153(ATG)*,162(GTG),	;SAS0378.423580.-:153(ATG),162(GTG)*,	;x.408167.-:153(ATG),162(GTG),
3063	ANCHOR	22	22	1	;x.1636184.+:132(ATG),	;x.1594005.+:132(ATG),	;x.1669088.+:132(ATG),	;x.1668962.+:132(ATG),	;x.1654138.+:132(ATG),	;x.1622120.+:132(ATG),	;x.1582004.+:132(ATG),	;x.1620720.+:132(ATG),	;x.1622592.+:132(ATG),	;x.1608645.+:132(ATG),	;x.1659893.+:132(ATG),	;x.1581529.+:132(ATG),	;SAAV_1496.1558556.+:132(ATG)*,	;x.1578859.+:132(ATG),	;x.1525205.+:132(ATG),	;x.1591633.+:132(ATG),	;x.1544308.+:132(ATG),	;x.1575987.+:132(ATG),	;x.1585824.+:132(ATG),	;x.1731058.-:132(ATG),	;x.1571391.+:132(ATG),	;x.1494918.+:132(ATG),
3060	ANCHOR	22	22	22	;SATW20_23320.2484353.-:516(ATG)*,	;SAA6008_02235.2363976.-:516(ATG)*,	;SaurJH9_2225.2367865.-:516(ATG)*,	;SaurJH1_2264.2367740.-:516(ATG)*,	;SAR2285.2369443.-:516(ATG)*,	;SAHV_2178.2339205.-:516(ATG)*,	;NWMN_2098.2336296.-:516(ATG)*,	;SAV2194.2337567.-:516(ATG)*,	;USA300HOU_2187.2331931.-:516(ATG)*,	;SAUSA300_2154.2331781.-:516(ATG)*,	;SAPIG2254.2341776.-:516(ATG)*,	;SAOV_2241c.2302533.-:516(ATG)*,	;SAAV_2255.2284256.-:516(ATG)*,	;SA2981_2132.2281361.-:516(ATG)*,	;SAOUHSC_02454.2278565.-:516(ATG)*,	;lacB.2288093.-:516(ATG)*,	;lacB.2268067.-:516(ATG)*,	;SAA6159_02105.2274462.-:516(ATG)*,	;SACOL2185.2267914.-:516(ATG)*,	;HMPREF0772_10997.1055667.+:516(ATG)*,	;SAS2095.2267198.-:516(ATG)*,	;SAB2075c.2223944.-:516(ATG)*,
3065	ANCHOR	22	22	22	;SATW20_14440.1574354.-:1146(ATG)*,	;SAA6008_01412.1532175.-:1146(ATG)*,	;SaurJH9_1504.1607213.-:1146(ATG)*,	;SaurJH1_1533.1607087.-:1146(ATG)*,	;SAR1456.1547901.-:1146(ATG)*,	;SAHV_1432.1560245.-:1146(ATG)*,	;NWMN_1354.1520174.-:1146(ATG)*,	;SAV1444.1558845.-:1146(ATG)*,	;USA300HOU_1381.1514654.-:1146(ATG)*,	;SAUSA300_1336.1500707.-:1146(ATG)*,	;SAPIG1443.1551565.-:1146(ATG)*,	;SAOV_1453.1525351.-:1146(ATG)*,	;SAAV_1428.1496681.-:1146(ATG)*,	;SA2981_1399.1516984.-:1146(ATG)*,	;SAOUHSC_01460.1417329.-:1146(ATG)*,	;MW1333.1484309.-:1146(ATG)*,	;SA1277.1482433.-:1146(ATG)*,	;SAA6159_01309.1468822.-:1146(ATG)*,	;SACOL1483.1523994.-:1146(ATG)*,	;HMPREF0772_11760.1838529.+:1146(ATG)*,	;SAS1387.1509956.-:1146(ATG)*,	;SAB1309c.1435586.-:1146(ATG)*,
3064	ANCHOR	22	22	22	;SATW20_27480.2916367.-:444(ATG)*,480(ATG),	;SAA6008_02667.2797953.-:444(ATG)*,480(ATG),	;SaurJH9_2632.2785005.-:444(ATG),480(ATG)*,	;SaurJH1_2686.2784881.-:444(ATG),480(ATG)*,	;SAR2688.2775730.-:444(ATG)*,480(ATG),	;SAHV_2594.2758417.-:444(ATG)*,480(ATG),	;NWMN_2507.2754196.-:444(ATG)*,480(ATG),	;SAV2610.2756778.-:444(ATG)*,480(ATG),	;USA300HOU_2603.2748229.-:444(ATG)*,480(ATG),	;SAUSA300_2543.2748083.-:444(ATG)*,480(ATG),	;SAPIG2657.2747690.-:444(ATG),480(ATG)*,	;SAOV_2654c.2710378.-:444(ATG)*,480(ATG),	;SAAV_2676.2701090.-:444(ATG)*,480(ATG),	;SA2981_2548.2699700.-:444(ATG)*,480(ATG),	;SAOUHSC_02930.2696711.-:444(ATG)*,480(ATG),	;MW2529.2694171.-:444(ATG)*,480(ATG),	;SA2403.2693064.-:444(ATG)*,480(ATG),	;SAA6159_02506.2689484.-:444(ATG)*,480(ATG),	;SACOL2625.2684779.-:444(ATG)*,480(ATG),	;HMPREF0772_10582.648376.+:444(ATG),480(ATG)*,	;SAS2495.2673517.-:444(ATG)*,480(ATG),	;SAB2483c.2621363.-:444(ATG)*,480(ATG),
3069	ANCHOR	22	22	22	;SATW20_07860.841184.-:420(ATG)*,	;SAA6008_00727.785219.-:420(ATG)*,	;SaurJH9_0735.801983.-:420(ATG)*,	;SaurJH1_0751.801858.-:420(ATG)*,	;SAR0764.798825.-:420(ATG)*,	;SAHV_0708.785626.-:420(ATG)*,	;NWMN_0680.761271.-:420(ATG)*,	;SAV0711.784181.-:420(ATG)*,	;USA300HOU_0734.784667.-:420(ATG)*,	;SAUSA300_0696.770837.-:420(ATG)*,	;SAPIG0788.823139.-:420(ATG)*,	;SAOV_0745c.770995.-:420(ATG)*,	;SAAV_0673.719368.-:420(ATG)*,	;SA2981_0688.757573.-:420(ATG)*,	;SAOUHSC_00720.703845.-:420(ATG)*,	;MW0673.755565.-:420(ATG)*,	;SA0666.759932.-:420(ATG)*,	;SAA6159_00666.743684.-:420(ATG)*,	;SACOL0771.792382.-:420(ATG)*,	;HMPREF0772_12476.2589387.+:420(ATG)*,	;SAS0676.753993.-:420(ATG)*,	;SAB0660c.725178.-:420(ATG)*,
1304	ANCHOR	22	22	22	;SATW20_11980.1275253.+:693(ATG),696(ATG)*,	;SAA6008_01158.1229276.+:693(ATG),696(ATG)*,	;SaurJH9_1263.1311684.+:693(ATG),696(ATG)*,	;SaurJH1_1288.1311558.+:693(ATG),696(ATG)*,	;SAR1180.1229077.+:693(ATG),696(ATG)*,	;SAHV_1194.1264835.+:693(ATG)*,696(ATG),	;NWMN_1115.1222882.+:693(ATG)*,696(ATG),	;SAV1204.1263435.+:693(ATG)*,696(ATG),	;USA300HOU_1142.1216818.+:693(ATG),696(ATG)*,	;SAUSA300_1097.1202871.+:693(ATG)*,696(ATG),	;SAPIG1201.1256773.+:693(ATG),696(ATG)*,	;SAOV_1207.1230751.+:693(ATG)*,696(ATG),	;SAAV_1175.1199870.+:693(ATG)*,696(ATG),	;SA2981_1162.1221695.+:693(ATG)*,696(ATG),	;SAOUHSC_01171.1122925.+:693(ATG)*,696(ATG),	;pyrF.1186908.+:693(ATG)*,696(ATG),	;pyrF.1187106.+:693(ATG)*,696(ATG),	;SAA6159_01057.1167660.+:693(ATG)*,696(ATG),	;SACOL1216.1226691.+:693(ATG)*,696(ATG),	;HMPREF0772_12028.2141461.-:693(ATG),696(ATG)*,	;SAS1138.1215581.+:693(ATG),696(ATG)*,	;SAB1068.1154509.+:693(ATG)*,696(ATG),
1305	ANCHOR	22	22	22	;SATW20_12810.1371773.-:171(ATG),216(ATG)*,	;SAA6008_01242.1325803.-:171(ATG),216(ATG)*,	;SaurJH9_1347.1408403.-:171(ATG),216(ATG)*,	;SaurJH1_1373.1408277.-:171(ATG),216(ATG)*,	;SAR1263.1325661.-:171(ATG)*,216(ATG),	;SAHV_1277.1361552.-:171(ATG)*,216(ATG),	;NWMN_1196.1319432.-:171(ATG),216(ATG)*,	;SAV1287.1360152.-:171(ATG)*,216(ATG),	;USA300HOU_1219.1313393.-:171(ATG),216(ATG)*,	;SAUSA300_1180.1299446.-:171(ATG),216(ATG)*,	;SAPIG1289.1352501.-:171(ATG),216(ATG)*,	;SAOV_1289c.1326686.-:171(ATG),216(ATG)*,	;SAAV_1262.1296587.-:171(ATG),216(ATG)*,	;SA2981_1245.1318414.-:171(ATG)*,216(ATG),	;SAOUHSC_01264.1219476.-:171(ATG),216(ATG)*,	;MW1170.1283960.-:171(ATG),216(ATG)*,	;SAS037.1283823.-:171(ATG)*,216(ATG),	;SAA6159_01142.1266135.-:171(ATG),216(ATG)*,	;SACOL1306.1323250.-:171(ATG),216(ATG)*,	;HMPREF0772_11941.2044881.+:171(ATG),216(ATG)*,	;SAS1221.1312455.-:171(ATG),216(ATG)*,	;SAB1149c.1249097.-:171(ATG),216(ATG)*,
1306	ANCHOR	22	22	22	;SATW20_05860.632777.-:1383(TTG)*,	;SAA6008_00524.575517.-:1383(TTG)*,	;SaurJH9_0540.596636.-:1383(TTG)*,	;SaurJH1_0554.596512.-:1383(TTG)*,	;SAR0521.567324.-:1383(TTG)*,	;SAHV_0515.581805.-:1383(TTG)*,	;NWMN_0480.552569.-:1383(TTG)*,	;SAV0518.580358.-:1383(TTG)*,	;USA300HOU_0510.562589.-:1383(TTG)*,	;SAUSA300_0503.562046.-:1383(TTG)*,	;SAPIG0593.618892.-:1383(TTG)*,	;SAOV_0553c.568316.-:1383(ATG)*,	;SAAV_0479.517125.-:1383(TTG)*,	;SA2981_0493.553717.-:1383(TTG)*,	;SAOUHSC_00497.498652.-:1383(TTG)*,	;MW0473.546677.-:1383(TTG)*,	;SA0476.556112.-:1383(TTG)*,	;SAA6159_00471.539888.-:1383(ATG)*,	;SACOL0563.583479.-:1383(TTG)*,	;HMPREF0772_12673.2796832.+:1383(TTG)*,	;SAS0475.545308.-:1383(TTG)*,	;SAB0468c.524654.-:1383(ATG)*,
1307	NON_ANCHOR	27	22	22	;SATW20_05130.541233.+:279(TTG),816(ATG)*,	;SAA6008_00447.483971.+:279(TTG),786(ATG)*,;SAA6008_00445.482176.+:279(TTG),726(ATG)*,777(ATG),	;SaurJH9_0467.499768.+:279(TTG),783(ATG)*,	;SaurJH1_0479.499838.+:279(TTG),783(ATG)*,	;SAR0444.472402.+:288(TTG),795(ATG)*,	;SAHV_0442.490268.+:279(TTG),783(ATG)*,	;NWMN_0409.458958.+:279(TTG),726(ATG),777(ATG)*,;NWMN_0411.460753.+:279(TTG),786(ATG)*,	;SAV0444.489022.+:279(TTG),783(ATG)*,	;USA300HOU_0444.469257.+:279(TTG),726(ATG),777(ATG)*,;USA300HOU_0446.471052.+:279(TTG),786(ATG)*,	;SAUSA300_0416.469362.+:279(TTG),726(ATG),777(ATG)*,;SAUSA300_0418.471157.+:279(TTG),786(ATG)*,	;SAPIG0511.522889.+:288(TTG)*,	;SAOV_0457.474509.+:279(TTG),783(ATG)*,	;SAAV_0387.425629.+:279(TTG),783(ATG)*,	;SA2981_0420.462112.+:279(TTG),783(ATG)*,	;SAOUHSC_00404.407087.+:279(TTG),786(ATG)*,	;lpl13.449793.+:279(TTG),798(ATG)*,	;lpl8.464507.+:279(TTG),783(ATG)*,	;SAA6159_00396.447869.+:279(TTG),783(ATG)*,	;SACOL0485.487413.+:279(TTG),786(ATG)*,;SACOL0483.485618.+:279(TTG),726(ATG),777(ATG)*,	;HMPREF0772_10078.91045.-:288(TTG),795(ATG)*,	;SAS0402.448454.+:279(TTG),798(ATG)*,	;SAB0395.431453.+:279(TTG),726(ATG),777(ATG)*,
1300	ANCHOR	22	22	22	;SATW20_19000.2073250.-:2193(ATG)*,	;SAA6008_01926.2051351.-:2193(ATG)*,	;SaurJH9_1960.2094138.-:2193(ATG)*,	;SaurJH1_1994.2094012.-:2193(ATG)*,	;SAR1997.2087996.-:2193(ATG)*,	;SAHV_1890.2049694.-:2193(ATG)*,	;NWMN_1843.2053023.-:2193(ATG)*,	;SAV1905.2048297.-:2193(ATG)*,	;USA300HOU_1906.2050100.-:2193(ATG)*,	;SAUSA300_1886.2049462.-:2193(ATG)*,	;SAPIG1999.2075767.-:2193(ATG)*,	;SAOV_2007.2049899.-:2193(ATG)*,	;SAAV_1971.2006550.-:2193(ATG)*,	;SA2981_1862.2003532.-:2193(ATG)*,	;SAOUHSC_02123.1996719.-:2193(ATG)*,	;pcrA.2011019.-:2193(ATG)*,	;pcrA.1970502.-:2193(ATG)*,	;SAA6159_01836.2002312.-:2193(ATG)*,	;SACOL1966.2028699.-:2193(ATG)*,	;HMPREF0772_11237.1310619.+:2193(ATG)*,	;SAS1828.1990266.-:2193(ATG)*,	;SAB1840c.1976298.-:2193(ATG)*,
1301	ANCHOR	22	22	22	;SATW20_06080.654103.+:693(ATG)*,	;SAA6008_00544.596844.+:693(ATG)*,	;SaurJH9_0561.617963.+:693(ATG)*,	;SaurJH1_0575.617839.+:693(ATG)*,	;SAR0543.588647.+:690(ATG)*,	;SAHV_0536.603132.+:693(ATG)*,	;NWMN_0500.573896.+:693(ATG)*,	;SAV0538.601685.+:693(ATG)*,	;USA300HOU_0532.583916.+:693(ATG)*,	;SAUSA300_0523.583373.+:693(ATG)*,	;SAPIG0613.640218.+:693(ATG)*,	;SAOV_0573.589643.+:693(ATG)*,	;SAAV_0500.538452.+:693(ATG)*,	;SA2981_0515.575044.+:693(ATG)*,	;SAOUHSC_00519.519979.+:693(ATG)*,	;rplA.568001.+:693(ATG)*,	;rplA.577439.+:693(ATG)*,	;SAA6159_00491.561211.+:693(ATG)*,	;SACOL0584.604807.+:693(ATG)*,	;HMPREF0772_12651.2775506.-:693(ATG)*,	;SAS0496.566632.+:693(ATG)*,	;SAB0489.545989.+:693(ATG)*,
1302	ANCHOR	22	22	22	;SATW20_09600.1012897.-:1380(ATG)*,1395(ATG),1407(ATG),	;SAA6008_00913.965804.-:1380(ATG)*,1395(ATG),1407(ATG),	;SaurJH9_0960.1005079.-:1380(ATG)*,1395(ATG),1407(ATG),	;SaurJH1_0979.1004954.-:1380(ATG)*,1395(ATG),1407(ATG),	;SAR0922.957871.-:1380(ATG)*,1395(ATG),1407(ATG),	;SAHV_0955.1003669.-:1380(ATG)*,1395(ATG),1407(ATG),	;NWMN_0831.918719.-:1380(ATG)*,1395(ATG),1407(ATG),	;SAV0960.1002225.-:1380(ATG)*,1395(ATG),1407(ATG),	;USA300HOU_0919.956020.-:1380(ATG)*,1395(ATG),1407(ATG),	;SAUSA300_0863.942072.-:1380(ATG)*,1395(ATG),1407(ATG),	;SAPIG0943.982330.-:1380(ATG)*,1395(ATG),1407(ATG),	;SAOV_0906c.929091.-:1380(ATG)*,1395(ATG),1407(ATG),	;SAAV_0921.935612.-:1380(ATG)*,1395(ATG),1407(ATG),	;SA2981_0915.960682.-:1380(ATG),1395(ATG),1407(ATG)*,	;SAOUHSC_00898.861935.-:1380(ATG)*,1395(ATG),1407(ATG),	;argH.925906.-:1380(ATG)*,1395(ATG),	;argH.925941.-:1380(ATG)*,1395(ATG),1407(ATG),	;SAA6159_00819.903710.-:1380(ATG)*,1395(ATG),1407(ATG),	;SACOL0963.965546.-:1380(ATG)*,1395(ATG),1407(ATG),	;HMPREF0772_12286.2413113.+:1380(ATG),1395(ATG)*,1407(ATG),	;SAS0830.909875.-:1380(ATG)*,1395(ATG),	;SAB0828c.893374.-:1380(ATG)*,1395(ATG),
1308	ANCHOR	22	22	22	;SATW20_17850.1943303.-:1002(ATG)*,1068(TTG),	;SAA6008_01771.1904342.-:1002(ATG)*,1068(TTG),	;SaurJH9_1846.1971419.-:1002(ATG)*,1068(TTG),	;SaurJH1_1882.1971293.-:1002(ATG)*,1068(TTG),	;SAR1876.1962632.-:1002(ATG)*,1068(TTG),	;SAHV_1781.1927489.-:1002(ATG)*,1068(TTG),	;NWMN_1685.1880104.-:1002(ATG)*,1068(TTG),	;SAV1796.1926090.-:1002(ATG)*,1068(TTG),	;USA300HOU_1783.1920324.-:1002(ATG)*,1068(TTG),	;SAUSA300_1735.1919574.-:1002(ATG)*,1068(TTG),	;SAPIG1842.1952763.-:1002(GTG)*,	;SAOV_1776.1874496.-:1002(ATG)*,1068(TTG),	;SAAV_1805.1870901.-:1002(ATG)*,1068(TTG),	;SA2981_1751.1881328.-:1002(ATG)*,1068(TTG),	;SAOUHSC_01915.1823266.-:1002(ATG)*,1068(TTG),	;menC.1884490.-:1002(ATG)*,1068(TTG),	;menC.1848297.-:1002(ATG)*,1068(TTG),	;SAA6159_01713.1874745.-:1002(GTG)*,	;SACOL1843.1897263.-:1002(ATG)*,1068(TTG),	;HMPREF0772_11361.1436038.+:1002(ATG),1068(TTG)*,	;SAS1716.1863825.-:1002(ATG)*,1068(TTG),	;SAB1650c.1793980.-:1002(ATG)*,1068(TTG),
1309	ANCHOR	22	22	22	;SATW20_22230.2359817.+:1203(ATG)*,	;SAA6008_02122.2237568.+:1203(ATG)*,	;SaurJH9_2121.2248249.+:1203(ATG)*,	;SaurJH1_2159.2248124.+:1203(ATG)*,	;SAR2171.2245017.+:1203(ATG)*,	;SAHV_2069.2219972.+:1203(ATG)*,	;NWMN_1988.2211826.+:1203(ATG)*,	;SAV2084.2218334.+:1203(ATG)*,	;USA300HOU_2079.2207639.+:1203(ATG)*,	;SAUSA300_2040.2207245.+:1203(ATG)*,	;SAPIG2125.2208665.+:1203(ATG)*,	;SAOV_2125.2178353.+:1203(ATG)*,	;SAAV_2138.2164639.+:1203(ATG)*,	;SA2981_2025.2161745.+:1203(ATG)*,	;SAOUHSC_02319.2154167.+:1203(ATG)*,	;MW2007.2168610.+:1203(ATG)*,	;SA1888.2141902.+:1203(ATG)*,	;SAA6159_01998.2154621.+:1203(ATG)*,	;SACOL2075.2143443.+:1203(ATG)*,	;HMPREF0772_11111.1176351.-:1203(ATG)*,	;SAS1988.2147715.+:1203(ATG)*,	;SAB1968.2106100.+:1203(ATG)*,
498	ANCHOR	22	22	22	;SATW20_02220.257683.+:657(ATG),1380(ATG)*,1398(ATG),	;SAA6008_00190.226045.+:657(ATG),1380(ATG)*,1398(ATG),	;SaurJH9_0206.248429.+:657(ATG),1380(ATG)*,1398(ATG),	;SaurJH1_0212.248499.+:657(ATG),1380(ATG)*,1398(ATG),	;SAR0213.248357.+:657(ATG),1380(ATG)*,1398(ATG),	;SAHV_0221.254606.+:657(ATG)*,	;NWMN_0158.201666.+:657(ATG),1380(ATG),1398(ATG)*,	;SAV0222.254607.+:657(ATG)*,	;USA300HOU_0229.256255.+:657(ATG),1380(ATG),1398(ATG)*,	;SAUSA300_0216.256360.+:657(ATG),1380(ATG)*,1398(ATG),	;SAPIG0231.254425.+:657(ATG),1380(ATG)*,1398(ATG),	;SAOV_0159.197462.+:657(ATG),1380(ATG)*,1398(ATG),	;SAAV_0187.217248.+:657(ATG),1380(ATG)*,1398(ATG),	;SA2981_0222.253772.+:657(ATG),1380(ATG)*,1398(ATG),	;SAOUHSC_00183.201689.+:657(ATG),1380(ATG)*,1398(ATG),	;uhpT.232678.+:657(ATG),1380(ATG)*,1398(ATG),	;uhpT.254647.+:657(ATG),1380(ATG)*,1398(ATG),	;SAA6159_00196.232165.+:657(ATG),1380(ATG)*,1398(ATG),	;SACOL0200.235602.+:657(ATG),1380(ATG)*,1398(ATG),	;HMPREF0772_10286.303643.-:657(ATG),1380(ATG),1398(ATG)*,	;SAS0197.231378.+:657(ATG),1380(ATG)*,1398(ATG),	;SAB0160.199085.+:657(ATG),1380(ATG)*,1398(ATG),
499	ANCHOR	22	22	22	;SATW20_04330.464420.+:279(ATG),297(ATG)*,	;SAA6008_00342.389749.+:279(ATG),297(ATG)*,	;SaurJH9_0413.448952.+:279(ATG),297(ATG)*,	;SaurJH1_0424.449022.+:279(ATG),297(ATG)*,	;SAR0362.408294.+:279(ATG),297(ATG)*,	;SAHV_0362.412131.+:279(ATG),297(ATG)*,	;NWMN_0357.408664.+:279(ATG),297(ATG)*,	;SAV0365.412128.+:279(ATG),297(ATG)*,	;USA300HOU_0387.418964.+:279(ATG),297(ATG)*,	;SAUSA300_0366.419069.+:279(ATG),297(ATG)*,	;SAPIG0445.462400.+:279(ATG),297(ATG)*,	;SAOV_0389.412202.+:279(ATG)*,297(ATG),	;SAAV_0333.374813.+:279(ATG),297(ATG)*,	;SA2981_0363.411296.+:279(ATG),297(ATG)*,	;SAOUHSC_00348.360926.+:279(ATG),297(ATG)*,	;rpsF.391919.+:279(ATG),297(ATG)*,	;rpsF.412171.+:279(ATG),297(ATG)*,	;SAA6159_00339.393785.+:279(ATG),297(ATG)*,	;SACOL0437.442990.+:279(ATG)*,297(ATG),	;HMPREF0772_10129.138465.-:279(ATG),297(ATG)*,	;SAS0341.390564.+:279(ATG),297(ATG)*,	;SAB0316.366393.+:279(ATG),297(ATG)*,
494	ANCHOR	22	22	22	;SATW20_16420.1772008.-:504(ATG)*,	;SAA6008_01617.1728463.-:531(ATG)*,	;SaurJH9_1705.1806005.-:531(ATG)*,	;SaurJH1_1738.1805879.-:531(ATG)*,	;SAR1728.1791873.-:531(ATG)*,	;SAHV_1635.1759037.-:531(ATG)*,	;NWMN_1550.1716467.-:531(ATG)*,	;SAV1648.1757637.-:531(ATG)*,	;USA300HOU_1647.1757055.-:531(ATG)*,	;SAUSA300_1604.1756465.-:531(ATG)*,	;SAPIG1711.1794966.-:531(ATG)*,	;SAOV_1645.1716907.-:531(ATG)*,	;SAAV_1641.1695462.-:531(ATG)*,	;SA2981_1606.1715775.-:531(ATG)*,	;SAOUHSC_01758.1659668.-:531(ATG)*,	;MW1598.1726957.-:531(ATG)*,	;SA1474.1681224.-:531(ATG)*,	;SAA6159_01580.1715722.-:531(ATG)*,	;SACOL1703.1733628.-:531(ATG)*,	;HMPREF0772_11494.1593476.+:531(ATG)*,	;SAS1584.1706609.-:531(ATG)*,	;SAB1517c.1635561.-:531(ATG)*,
496	ANCHOR	22	22	22	;SATW20_05450.579337.+:525(ATG)*,	;SAA6008_00481.522076.+:525(ATG)*,	;SaurJH9_0498.537785.+:525(ATG)*,	;SaurJH1_0511.537856.+:525(ATG)*,	;SAR0476.510488.+:525(ATG)*,	;SAHV_0474.528286.+:525(ATG)*,	;NWMN_0441.498856.+:525(ATG)*,	;SAV0477.526839.+:525(ATG)*,	;USA300HOU_0476.509156.+:525(ATG)*,	;SAUSA300_0451.509261.+:525(ATG)*,	;SAPIG0543.560917.+:525(ATG)*,	;SAOV_0495.514280.+:525(ATG)*,	;SAAV_0421.463646.+:525(ATG)*,	;SA2981_0452.500130.+:525(ATG)*,	;SAOUHSC_00441.445191.+:525(ATG)*,	;MW0432.487904.+:525(ATG)*,	;SA0435.502525.+:525(ATG)*,	;SAA6159_00426.485933.+:525(ATG)*,	;SACOL0519.525517.+:525(ATG)*,	;HMPREF0772_10045.52959.-:525(ATG)*,	;SAS0434.486566.+:525(ATG)*,	;SAB0426.469524.+:525(ATG)*,
497	ANCHOR	22	22	21	;SATW20_10450.1110368.-:1011(ATG)*,	;SAA6008_01003.1064614.-:1011(ATG)*,	;SaurJH9_1107.1146289.-:1029(ATG)*,	;SaurJH1_1130.1146163.-:1029(ATG)*,	;SAR1022.1064009.-:1074(ATG)*,	;SAHV_1041.1099376.-:1029(ATG)*,	;NWMN_0918.1016189.-:1011(ATG)*,	;SAV1048.1097975.-:1029(ATG)*,	;USA300HOU_0996.1053489.-:1011(ATG)*,	;SAUSA300_0951.1039542.-:1011(ATG)*,	;SAPIG1046.1094429.-:1029(ATG)*,	;SAOV_0994c.1025372.-:1038(ATG)*,	;x.1033176.-:690(ATG),	;SA2981_1003.1056388.-:1011(ATG)*,	;SAOUHSC_00988.959416.-:1011(ATG)*,	;sspA.1023390.-:984(ATG)*,	;sspA.1021647.-:1029(ATG)*,	;SAA6159_00905.1002180.-:1029(ATG)*,	;SACOL1057.1063016.-:1011(ATG)*,	;HMPREF0772_12186.2306665.+:1074(ATG)*,	;SAS0984.1052113.-:1002(ATG)*,	;SAB0915c.991071.-:975(ATG)*,
490	ANCHOR	22	22	22	;SATW20_10040.1066605.+:810(ATG)*,	;SAA6008_00960.1019508.+:810(ATG)*,	;SaurJH9_1005.1058784.+:810(ATG)*,	;SaurJH1_1024.1058658.+:810(ATG)*,	;SAR0974.1017878.+:810(ATG)*,	;SAHV_1001.1057373.+:810(ATG)*,	;NWMN_0877.972426.+:810(ATG)*,	;SAV1007.1055929.+:810(ATG)*,	;USA300HOU_0964.1009726.+:810(ATG)*,	;SAUSA300_0908.995779.+:810(ATG)*,	;SAPIG1002.1052428.+:810(ATG)*,	;SAOV_0952.983370.+:810(ATG)*,	;SAAV_0969.990836.+:810(ATG)*,	;SA2981_0961.1014386.+:810(ATG)*,	;SAOUHSC_00943.915642.+:810(ATG)*,	;MW0888.979614.+:810(ATG)*,	;SA0865.979645.+:810(ATG)*,	;SAA6159_00863.958587.+:810(ATG)*,	;SACOL1011.1019252.+:810(ATG)*,	;HMPREF0772_12230.2352797.-:810(ATG)*,	;SAS0876.963583.+:810(ATG)*,	;SAB0873.946437.+:810(ATG)*,
491	ANCHOR	22	22	17	;SATW20_02080.240045.+:1263(TTG)*,1308(TTG),1347(GTG),1437(ATG),1479(TTG),	;SAA6008_00176.208407.+:1263(TTG)*,1308(TTG),1347(GTG),1437(ATG),1479(TTG),	;SaurJH9_0191.230154.+:1263(TTG),1308(TTG)*,1347(GTG),1437(ATG),1479(TTG),	;SaurJH1_0197.230224.+:1263(TTG),1308(TTG),1347(GTG)*,1437(ATG),1479(TTG),	;SAR0199.230720.+:1263(TTG),1308(TTG)*,1347(GTG),1437(ATG),1479(TTG),	;x.236331.+:1263(TTG),1308(TTG),1347(GTG),1437(ATG),1479(TTG),	;NWMN_0144.183406.+:1263(TTG),1308(TTG),1347(GTG),1437(ATG),1479(TTG)*,	;x.236332.+:1263(TTG),1308(TTG),1347(GTG),1437(ATG),1479(TTG),	;USA300HOU_0213.237994.+:1263(TTG),1308(TTG),1347(GTG),1437(ATG)*,1479(TTG),	;SAUSA300_0201.238099.+:1263(TTG),1308(TTG),1347(GTG),1437(ATG),1479(TTG)*,	;SAPIG0216.235953.+:1263(TTG)*,1308(TTG),1347(GTG),1437(ATG),1479(TTG),	;SAOV_0145.179731.+:1263(TTG),1308(TTG),1347(GTG),1437(ATG),1479(TTG)*,	;SAAV_0172.198973.+:1263(TTG),1308(TTG)*,1347(GTG),1437(ATG),1479(TTG),	;x.235497.+:1263(TTG),1308(TTG),1347(GTG),1437(ATG),1479(TTG),	;SAOUHSC_00168.183429.+:1263(TTG),1308(TTG),1347(GTG),1437(ATG),1479(TTG)*,	;x.214403.+:1263(TTG),1308(TTG),1347(GTG),1437(ATG),1479(TTG),	;x.236372.+:1263(TTG),1308(TTG),1347(GTG),1437(ATG),1479(TTG),	;SAA6159_00181.213907.+:1263(TTG)*,1308(TTG),1347(GTG),1437(ATG),1479(TTG),	;SACOL0185.217342.+:1263(TTG),1308(TTG)*,1347(GTG),1437(ATG),1479(TTG),	;HMPREF0772_10300.321280.-:1263(TTG),1308(TTG),1347(GTG),1437(ATG)*,1479(TTG),	;SAS0182.213103.+:1263(TTG),1308(TTG)*,1347(GTG),1437(ATG),1479(TTG),	;SAB0145.181261.+:1263(TTG),1308(TTG),1347(GTG),1437(ATG),1479(TTG)*,
493	ANCHOR	22	22	22	;SATW20_04460.472851.-:192(GTG),258(ATG)*,294(ATG),	;SAA6008_00379.412944.-:192(GTG),258(ATG)*,294(ATG),	;SaurJH9_0427.457420.-:192(GTG),246(ATG)*,	;SaurJH1_0438.457490.-:192(GTG),246(ATG)*,	;SAR0397.430909.-:192(GTG),1620(ATG)*,	;SAHV_0376.420599.-:192(GTG)*,246(ATG),	;NWMN_0370.417095.-:192(GTG),258(ATG),294(ATG)*,	;SAV0379.420596.-:192(GTG)*,246(ATG),	;USA300HOU_0402.427395.-:192(GTG),258(ATG),294(ATG)*,	;SAUSA300_0378.427500.-:192(GTG),258(ATG),294(ATG)*,	;SAPIG0456.469192.-:192(GTG),1623(ATG)*,	;SAOV_0402c.420778.-:192(GTG),258(ATG),294(ATG)*,	;SAAV_0346.383281.-:192(GTG)*,246(ATG),	;SA2981_0378.419764.-:192(GTG)*,246(ATG),	;SAOUHSC_00363.369357.-:192(GTG),258(ATG),294(ATG)*,	;MW0355.400357.-:192(GTG),1611(ATG)*,	;SA0364.420639.-:192(GTG)*,246(ATG),	;SAA6159_00354.402247.-:192(GTG),1620(ATG)*,	;SACOL0450.451421.-:192(GTG),258(ATG),294(ATG)*,	;HMPREF0772_10116.130950.+:192(GTG),1620(ATG)*,	;SAS0356.399002.-:192(GTG),1611(ATG)*,	;SAB0329c.374855.-:192(GTG),258(ATG),294(ATG)*,
3668	ANCHOR	22	22	1	;x.2640136.-:129(GTG),	;x.2519760.-:129(GTG),	;x.2524782.-:129(GTG),	;x.2524658.-:129(GTG),	;x.2525951.-:129(GTG),	;x.2494667.-:129(GTG),	;x.2492439.-:129(GTG),	;x.2493029.-:129(GTG),	;x.2487655.-:129(GTG),	;x.2487505.-:129(GTG),	;x.2495010.-:129(GTG),	;x.2456612.-:129(GTG),	;x.2440079.-:129(GTG),	;x.2436754.-:129(GTG),	;x.2434602.-:129(GTG),	;x.2435323.-:129(GTG),	;x.2423529.-:129(GTG),	;x.2433829.-:129(GTG),	;x.2423938.-:129(GTG),	;x.900648.+:129(GTG),	;x.2414428.-:129(GTG),	;SAB2246c.2376302.-:129(GTG)*,
2578	ANCHOR	22	22	22	;SATW20_22550.2385406.-:753(ATG),834(GTG)*,837(ATG),	;SAA6008_02155.2263157.-:753(ATG),834(GTG),837(ATG)*,	;SaurJH9_2153.2273939.-:753(ATG),834(GTG),837(ATG)*,	;SaurJH1_2191.2273814.-:753(ATG),834(GTG),837(ATG)*,	;SAR2205.2271851.-:753(ATG),834(GTG),837(ATG)*,	;SAHV_2101.2245562.-:753(ATG),834(GTG),837(ATG)*,	;NWMN_2021.2237415.-:753(ATG),834(GTG),837(ATG)*,	;SAV2117.2243924.-:753(ATG),834(GTG),837(ATG)*,	;USA300HOU_2105.2233228.-:753(ATG),834(GTG),837(ATG)*,	;SAUSA300_2071.2232834.-:753(ATG)*,834(GTG),837(ATG),	;SAPIG2159.2235773.-:753(ATG),834(GTG)*,837(ATG),	;SAOV_2158c.2203928.-:753(ATG),834(GTG),837(ATG)*,	;SAAV_2172.2190329.-:753(ATG),834(GTG),837(ATG)*,	;SA2981_2057.2187435.-:753(ATG),834(GTG),837(ATG)*,	;SAOUHSC_02358.2179756.-:753(ATG)*,834(GTG),837(ATG),	;MW2041.2194135.-:753(ATG),834(GTG),837(ATG)*,	;SA1919.2167492.-:753(ATG),834(GTG),837(ATG)*,	;SAA6159_02031.2180534.-:753(ATG),834(GTG),837(ATG)*,	;SACOL2109.2169032.-:753(ATG),834(GTG),837(ATG)*,	;HMPREF0772_11074.1149416.+:753(ATG),834(GTG),837(ATG)*,	;SAS2020.2173240.-:753(ATG),834(GTG),837(ATG)*,	;SAB2001c.2131638.-:753(ATG),834(GTG),837(ATG)*,
2579	ANCHOR	22	22	22	;SATW20_02630.311411.+:741(ATG)*,	;SAA6008_00235.279769.+:741(ATG)*,	;SaurJH9_0246.300782.+:741(ATG)*,	;SaurJH1_0252.300852.+:741(ATG)*,	;SAR0258.301922.+:741(ATG)*,	;SAHV_0260.306958.+:741(ATG)*,	;NWMN_0195.253985.+:741(ATG)*,	;SAV0261.306959.+:741(ATG)*,	;USA300HOU_0272.308493.+:741(ATG)*,	;SAUSA300_0255.308598.+:741(ATG)*,	;SAPIG0274.307993.+:741(ATG)*,	;SAOV_0201.250794.+:741(ATG)*,	;SAAV_0229.269602.+:741(ATG)*,	;SA2981_0261.306124.+:741(ATG)*,	;SAOUHSC_00231.254009.+:741(ATG)*,	;lytR.285583.+:741(ATG)*,	;lytR.306999.+:741(ATG)*,	;SAA6159_00238.287174.+:741(ATG)*,	;SACOL0246.287921.+:741(ATG)*,	;HMPREF0772_10241.248841.-:741(ATG)*,	;SAS0238.284283.+:741(ATG)*,	;SAB0200.251363.+:741(ATG)*,
2576	ANCHOR	22	22	22	;SATW20_27490.2917090.-:213(ATG)*,	;SAA6008_02668.2798676.-:213(ATG)*,	;SaurJH9_2633.2785728.-:213(ATG)*,	;SaurJH1_2687.2785604.-:213(ATG)*,	;SAR2689.2776453.-:213(ATG)*,	;SAHV_2595.2759140.-:213(ATG)*,	;NWMN_2508.2754920.-:213(ATG)*,	;SAV2611.2757501.-:213(ATG)*,	;USA300HOU_2604.2748953.-:213(ATG)*,	;SAUSA300_2544.2748807.-:213(ATG)*,	;SAPIG2658.2748413.-:213(ATG)*,	;SAOV_2656c.2711101.-:213(ATG)*,	;SAAV_2677.2701813.-:213(ATG)*,	;SA2981_2549.2700423.-:213(ATG)*,	;SAOUHSC_02931.2697435.-:213(ATG)*,	;MW2530.2694894.-:213(ATG)*,	;SA2404.2693787.-:213(ATG)*,	;SAA6159_02507.2690207.-:213(ATG)*,	;SACOL2626.2685503.-:213(ATG)*,	;HMPREF0772_10580.647653.+:213(ATG)*,	;SAS2496.2674240.-:213(ATG)*,	;SAB2485c.2622086.-:213(ATG)*,
2574	ANCHOR	22	22	22	;SATW20_27880.2973375.-:960(ATG)*,1038(ATG),1041(ATG),	;SAA6008_02709.2854673.-:960(ATG)*,1038(ATG),1041(ATG),	;SaurJH9_2674.2841794.-:960(ATG)*,1038(ATG),1041(ATG),	;SaurJH1_2730.2841670.-:960(ATG)*,1038(ATG),1041(ATG),	;SAR2729.2833632.-:960(ATG)*,1038(ATG),1041(ATG),	;SAHV_2634.2815206.-:960(ATG),1038(ATG),1041(ATG)*,	;NWMN_2549.2812122.-:960(ATG)*,1038(ATG),1041(ATG),	;SAV2650.2813567.-:960(ATG),1038(ATG),1041(ATG)*,	;USA300HOU_2650.2806113.-:960(ATG)*,1038(ATG),1041(ATG),	;SAUSA300_2585.2805967.-:960(ATG)*,1038(ATG),1041(ATG),	;SAPIG2700.2804645.-:960(ATG)*,1038(ATG),1041(ATG),	;SAOV_2701c.2768978.-:960(ATG)*,1038(ATG),1041(ATG),	;SAAV_2720.2759441.-:960(ATG)*,1038(ATG),1041(ATG),	;SA2981_2589.2756489.-:960(ATG),1038(ATG),1041(ATG)*,	;SAOUHSC_02986.2754529.-:960(ATG)*,1038(ATG),1041(ATG),	;MW2571.2752054.-:960(ATG),1038(ATG),1041(ATG)*,	;SA2443.2749853.-:960(ATG),1038(ATG),1041(ATG)*,	;SAA6159_02546.2746475.-:960(ATG)*,1038(ATG),1041(ATG),	;SACOL2672.2742705.-:960(ATG)*,1038(ATG),1041(ATG),	;HMPREF0772_10537.591371.+:960(ATG),1038(ATG)*,1041(ATG),	;SAS2536.2731394.-:960(ATG)*,1038(ATG),1041(ATG),	;SAB2525c.2678127.-:960(ATG)*,1038(ATG),1041(ATG),
2575	ANCHOR	22	22	22	;SATW20_13510.1443494.+:2706(ATG)*,	;SAA6008_01315.1398652.+:2706(ATG)*,	;SaurJH9_1412.1476575.+:2706(ATG)*,	;SaurJH1_1439.1476448.+:2706(ATG)*,	;SAR1362.1415424.+:2706(ATG)*,	;SAHV_1338.1429723.+:2706(ATG)*,	;NWMN_1263.1389821.+:2706(ATG)*,	;SAV1350.1428323.+:2706(ATG)*,	;USA300HOU_1283.1383783.+:2706(ATG)*,	;SAUSA300_1246.1369836.+:2706(ATG)*,	;SAPIG1352.1420519.+:2706(ATG)*,	;SAOV_1362.1397894.+:2706(ATG)*,	;SAAV_1331.1364759.+:2706(ATG)*,	;SA2981_1304.1386585.+:2706(ATG)*,	;SAOUHSC_01347.1289866.+:2706(ATG)*,	;citB.1353985.+:2706(ATG)*,	;citB.1351994.+:2706(ATG)*,	;SAA6159_01216.1338768.+:2706(ATG)*,	;SACOL1385.1393639.+:2706(ATG)*,	;HMPREF0772_11859.1970045.-:2706(ATG)*,	;SAS1289.1382539.+:2706(ATG)*,	;SAB1207.1317631.+:2706(ATG)*,
2573	ANCHOR	22	22	22	;SATW20_12190.1296307.+:375(ATG)*,	;SAA6008_01180.1250330.+:375(ATG)*,	;SaurJH9_1284.1332738.+:375(ATG)*,	;SaurJH1_1309.1332612.+:375(ATG)*,	;SAR1201.1250128.+:375(ATG)*,	;SAHV_1215.1285889.+:375(ATG)*,	;NWMN_1135.1243936.+:375(ATG)*,	;SAV1225.1284489.+:375(ATG)*,	;USA300HOU_1161.1237872.+:375(ATG)*,	;SAUSA300_1118.1223925.+:375(ATG)*,	;SAPIG1224.1277817.+:375(ATG)*,	;SAOV_1228.1251854.+:375(ATG)*,	;SAAV_1197.1220924.+:375(ATG)*,	;SA2981_1183.1242749.+:375(ATG)*,	;SAOUHSC_01192.1143979.+:375(ATG)*,	;MW1108.1207959.+:375(ATG)*,	;SA1068.1208160.+:375(ATG)*,	;SAA6159_01078.1188907.+:375(ATG)*,	;SACOL1239.1247745.+:375(ATG)*,	;HMPREF0772_12007.2120411.-:375(ATG)*,	;SAS1159.1236632.+:375(ATG)*,	;SAB1089.1175756.+:375(ATG)*,
2571	ANCHOR	22	22	22	;SATW20_13740.1471966.+:1263(ATG)*,1269(ATG),1302(ATG),1338(TTG),	;SAA6008_01339.1428456.+:1263(ATG),1269(ATG)*,1302(ATG),1338(TTG),	;SaurJH9_1435.1505047.+:1263(ATG)*,1269(ATG),1302(ATG),1338(TTG),	;SaurJH1_1464.1504920.+:1263(ATG)*,1269(ATG),1302(ATG),1338(TTG),	;SAR1387.1445812.+:1263(ATG)*,1269(ATG),1302(ATG),1338(TTG),	;SAHV_1362.1458195.+:1263(ATG)*,1269(ATG),1302(ATG),1338(TTG),	;NWMN_1286.1418293.+:1263(ATG)*,1269(ATG),1302(ATG),1338(TTG),	;SAV1374.1456795.+:1263(ATG)*,1269(ATG),1302(ATG),1338(TTG),	;USA300HOU_1309.1412255.+:1263(ATG)*,1269(ATG),1302(ATG),1338(TTG),	;SAUSA300_1269.1398308.+:1263(ATG),1269(ATG),1302(ATG)*,1338(TTG),	;SAPIG1375.1448995.+:1263(ATG)*,1269(ATG),1302(ATG),1338(TTG),	;SAOV_1384.1426368.+:1263(ATG),1269(ATG),1302(ATG)*,1338(TTG),	;SAAV_1356.1393231.+:1263(ATG)*,1269(ATG),1302(ATG),1338(TTG),	;SA2981_1328.1415057.+:1263(ATG)*,1269(ATG),1302(ATG),1338(TTG),	;SAOUHSC_01373.1318338.+:1263(ATG)*,1269(ATG),1302(ATG),1338(TTG),	;femA.1382455.+:1263(ATG)*,1269(ATG),1302(ATG),1338(TTG),	;femA.1380466.+:1263(ATG)*,1269(ATG),1302(ATG),1338(TTG),	;SAA6159_01241.1367241.+:1263(ATG)*,1269(ATG),1302(ATG),1338(TTG),	;SACOL1410.1422111.+:1263(ATG),1269(ATG),1302(ATG)*,1338(TTG),	;HMPREF0772_11833.1939657.-:1263(ATG),1269(ATG),1302(ATG),1338(TTG)*,	;SAS1314.1411009.+:1263(ATG)*,1269(ATG),1302(ATG),1338(TTG),	;SAB1229.1346102.+:1263(ATG),1269(ATG),1302(ATG)*,1338(TTG),
3595	ANCHOR	22	22	22	;SATW20_17160.1859916.-:1467(ATG)*,	;SAA6008_01694.1816407.-:1467(ATG)*,	;SaurJH9_1781.1892013.-:1467(ATG)*,	;SaurJH1_1816.1891887.-:1467(ATG)*,	;SAR1803.1877886.-:1467(ATG)*,	;SAHV_1712.1848090.-:1467(ATG)*,	;NWMN_1619.1797716.-:1467(ATG)*,	;SAV1726.1846691.-:1467(ATG)*,	;USA300HOU_1715.1838303.-:1467(ATG)*,	;SAUSA300_1672.1837713.-:1467(ATG)*,	;SAPIG1778.1874500.-:1467(ATG)*,	;SAOV_1712.1796361.-:1467(ATG)*,	;SAAV_1736.1791379.-:1467(ATG)*,	;SA2981_1684.1801808.-:1467(ATG)*,	;SAOUHSC_01836.1740916.-:1467(ATG)*,	;ptaA.1806419.-:1467(ATG)*,	;ptaA.1768777.-:1467(ATG)*,	;SAA6159_01649.1795342.-:1467(ATG)*,	;SACOL1775.1814875.-:1467(ATG)*,	;HMPREF0772_11427.1514176.+:1467(ATG)*,	;SAS1652.1786072.-:1467(ATG)*,	;SAB1584c.1715124.-:1467(ATG)*,
975	ANCHOR	22	22	22	;SATW20_16940.1833657.-:3198(ATG)*,	;SAA6008_01671.1790148.-:3198(ATG)*,	;SaurJH9_1759.1865704.-:3198(ATG)*,	;SaurJH1_1793.1865578.-:3198(ATG)*,	;SAR1781.1851585.-:3198(ATG)*,	;SAHV_1689.1820261.-:3198(ATG)*,	;NWMN_1597.1771457.-:3198(ATG)*,	;SAV1703.1818861.-:3198(ATG)*,	;USA300HOU_1689.1812044.-:3198(ATG)*,	;SAUSA300_1649.1811454.-:3198(ATG)*,	;SAPIG1756.1847962.-:3198(ATG)*,	;SAOV_1690.1769915.-:3198(ATG)*,	;SAAV_1712.1765070.-:3198(ATG)*,	;SA2981_1661.1775499.-:3198(ATG)*,	;SAOUHSC_01811.1714657.-:3198(ATG)*,	;dnaE.1779967.-:3198(ATG)*,	;dnaE.1740948.-:3198(ATG)*,	;SAA6159_01626.1768723.-:3198(ATG)*,	;SACOL1750.1788617.-:3198(ATG)*,	;HMPREF0772_11449.1540476.+:3198(ATG)*,	;SAS1630.1759620.-:3198(ATG)*,	;SAB1561c.1688570.-:3198(ATG)*,
974	ANCHOR	22	22	22	;SATW20_06090.654875.+:501(ATG)*,	;SAA6008_00545.597616.+:501(ATG)*,	;SaurJH9_0562.618734.+:501(ATG)*,	;SaurJH1_0576.618610.+:501(ATG)*,	;SAR0544.589422.+:501(ATG)*,	;SAHV_0537.603904.+:501(ATG)*,	;NWMN_0501.574668.+:501(ATG)*,	;SAV0539.602457.+:501(ATG)*,	;USA300HOU_0533.584688.+:501(ATG)*,	;SAUSA300_0524.584145.+:501(ATG)*,	;SAPIG0614.640990.+:501(ATG)*,	;SAOV_0574.590415.+:501(ATG)*,	;SAAV_0502.539224.+:501(ATG)*,	;SA2981_0516.575816.+:501(ATG)*,	;SAOUHSC_00520.520751.+:501(ATG)*,	;rplJ.568773.+:501(ATG)*,	;rplJ.578211.+:501(ATG)*,	;SAA6159_00492.561983.+:501(ATG)*,	;SACOL0585.605579.+:501(ATG)*,	;HMPREF0772_12650.2774734.-:501(ATG)*,	;SAS0497.567404.+:501(ATG)*,	;SAB0490.546761.+:501(ATG)*,
970	ANCHOR	22	22	22	;SATW20_09160.972172.+:1242(GTG)*,1251(GTG),	;SAA6008_00866.924337.+:1242(GTG),1251(GTG)*,	;SaurJH9_0845.918493.+:1242(GTG)*,1251(GTG),	;SaurJH1_0861.918368.+:1242(GTG)*,1251(GTG),	;SAR0878.917094.+:1242(GTG)*,1251(GTG),	;SAHV_0840.916882.+:1242(GTG)*,1251(GTG),	;NWMN_0787.877944.+:1242(GTG),1251(GTG)*,	;SAV0844.915437.+:1242(GTG)*,1251(GTG),	;USA300HOU_0873.915239.+:1242(GTG),1251(GTG)*,	;SAUSA300_0820.901291.+:1242(GTG)*,1251(GTG),	;SAPIG0899.941316.+:1242(GTG)*,1251(GTG),	;SAOV_0861.888150.+:1242(GTG)*,1251(GTG),	;SAAV_0815.851610.+:1242(GTG)*,1251(GTG),	;SA2981_0799.874139.+:1242(GTG)*,1251(GTG),	;SAOUHSC_00849.821154.+:1242(GTG),1251(GTG)*,	;MW0797.885276.+:1242(GTG)*,1251(GTG),	;SA0776.883633.+:1242(GTG)*,1251(GTG),	;SAA6159_00775.863055.+:1242(GTG)*,1251(GTG),	;SACOL0916.924765.+:1242(GTG)*,1251(GTG),	;HMPREF0772_12332.2454966.-:1242(GTG),1251(GTG)*,	;SAS0786.869245.+:1242(GTG)*,1251(GTG),	;SAB0776.846063.+:1242(GTG)*,1251(GTG),
1681	ANCHOR	22	22	22	;SATW20_23710.2517283.-:171(ATG),186(GTG)*,	;SAA6008_02274.2396905.-:171(ATG),186(GTG)*,	;SaurJH9_2264.2401793.-:171(ATG),186(GTG)*,	;SaurJH1_2305.2401669.-:171(ATG),186(GTG)*,	;SAR2322.2400945.-:171(ATG),186(GTG)*,	;SAHV_2221.2373136.-:171(ATG),186(GTG)*,	;NWMN_2139.2369224.-:171(ATG),186(GTG)*,	;SAV2237.2371498.-:171(ATG),186(GTG)*,	;USA300HOU_2228.2364860.-:171(ATG),186(GTG)*,	;SAUSA300_2191.2364710.-:171(ATG)*,186(GTG),	;SAPIG2290.2372860.-:171(ATG),186(GTG)*,	;SAOV_2274c.2331603.-:171(ATG)*,186(GTG),	;SAAV_2299.2318188.-:171(ATG)*,186(GTG),	;SA2981_2175.2315292.-:171(ATG),186(GTG)*,	;SAOUHSC_02499.2311496.-:171(ATG)*,186(GTG),	;rpsN.2313403.-:171(ATG),186(GTG)*,	;rpsN.2301998.-:171(ATG),186(GTG)*,	;SAA6159_02144.2307986.-:171(ATG),186(GTG)*,	;SACOL2226.2300843.-:171(ATG),186(GTG)*,	;HMPREF0772_10961.1025828.+:171(ATG),186(GTG)*,	;SAS2128.2292508.-:171(ATG),186(GTG)*,	;SAB2109c.2251966.-:171(ATG)*,186(GTG),
1680	NON_ANCHOR	23	22	22	;SATW20_13480.1437614.+:108(ATG),3030(ATG)*,	;SAA6008_01312.1392773.+:108(ATG),3030(ATG)*,	;SaurJH9_1408.1470640.+:108(ATG),3030(ATG)*,	;SaurJH1_1435.1470513.+:108(ATG),3030(ATG)*,	;SAR1357.1408205.+:108(ATG),3030(ATG)*,	;SAHV_1335.1423788.+:108(ATG),3030(ATG)*,	;NWMN_1258.1383941.+:108(ATG),3030(ATG)*,	;SAV1346.1422388.+:108(ATG),3030(ATG)*,	;USA300HOU_1281.1377903.+:108(ATG),3030(ATG)*,	;SAUSA300_1243.1363956.+:108(ATG),3030(ATG)*,	;SAPIG1348.1414583.+:108(ATG),3030(ATG)*,	;SAOV_1359.1392077.+:108(ATG),3030(ATG)*,	;SAAV_1327.1358824.+:108(ATG),3030(ATG)*,	;SA2981_1301.1380650.+:108(ATG),3030(ATG)*,	;SAOUHSC_01342.1283799.+:2844(ATG)*,;SAOUHSC_01343.1283986.+:108(ATG)*,	;MW1233.1348163.+:108(ATG),3030(ATG)*,	;SA1181.1346059.+:108(ATG),3030(ATG)*,	;SAA6159_01213.1333212.+:108(ATG),3030(ATG)*,	;SACOL1382.1387759.+:108(ATG),3030(ATG)*,	;HMPREF0772_11862.1975601.-:108(ATG),3030(ATG)*,	;SAS1286.1376659.+:108(ATG),3030(ATG)*,	;SAB1204.1311996.+:2973(ATG)*,
1683	ANCHOR	22	22	22	;SATW20_09670.1026463.+:3654(ATG)*,	;SAA6008_00920.979370.+:3654(ATG)*,	;SaurJH9_0967.1018646.+:3654(ATG)*,	;SaurJH1_0986.1018520.+:3654(ATG)*,	;SAR0929.971438.+:3654(ATG)*,	;SAHV_0962.1017235.+:3654(ATG)*,	;NWMN_0838.932285.+:3654(ATG)*,	;SAV0967.1015791.+:3654(ATG)*,	;USA300HOU_0926.969586.+:3654(ATG)*,	;SAUSA300_0870.955638.+:3654(ATG)*,	;SAPIG0950.995896.+:3654(ATG)*,	;SAOV_0914.943203.+:3654(ATG)*,	;SAAV_0928.949178.+:3654(ATG)*,	;SA2981_0922.974248.+:3654(ATG)*,	;SAOUHSC_00905.875501.+:3654(ATG)*,	;MW0849.939472.+:3654(ATG)*,	;SA0828.939507.+:3654(ATG)*,	;SAA6159_00826.917264.+:3654(ATG)*,	;SACOL0971.979112.+:3654(ATG)*,	;HMPREF0772_12279.2399546.-:3654(ATG)*,	;SAS0837.923441.+:3654(ATG)*,	;SAB0836.907488.+:3654(ATG)*,
1682	ANCHOR	22	22	22	;SATW20_14640.1596345.-:1065(ATG)*,	;SAA6008_01434.1554166.-:1065(ATG)*,	;SaurJH9_1524.1629206.-:1065(ATG)*,	;SaurJH1_1553.1629080.-:1065(ATG)*,	;SAR1476.1569845.-:1065(ATG)*,	;SAHV_1453.1582238.-:1065(ATG)*,	;NWMN_1376.1542165.-:1065(ATG)*,	;SAV1465.1580838.-:1065(ATG)*,	;USA300HOU_1403.1536645.-:1065(ATG)*,	;SAUSA300_1356.1522698.-:1065(ATG)*,	;SAPIG1465.1573509.-:1065(ATG)*,	;SAOV_1473.1547293.-:1065(ATG)*,	;SAAV_1452.1518674.-:1065(ATG)*,	;SA2981_1421.1538977.-:1065(ATG)*,	;SAOUHSC_01482.1439320.-:1065(ATG)*,	;aroB.1506297.-:1065(ATG)*,	;aroB.1504426.-:1065(ATG)*,	;SAA6159_01330.1490776.-:1065(ATG)*,	;SACOL1505.1545985.-:1065(ATG)*,	;HMPREF0772_11739.1816585.+:1065(ATG)*,	;SAS1408.1531944.-:1065(ATG)*,	;SAB1329c.1457535.-:1065(ATG)*,
1684	ANCHOR	22	22	22	;SATW20_21960.2322326.+:1005(ATG)*,	;SAA6008_02094.2200077.+:1005(ATG)*,	;SaurJH9_2093.2208819.+:1005(ATG)*,	;SaurJH1_2130.2208694.+:1005(ATG)*,	;SAR2143.2207109.+:1005(ATG)*,	;SAHV_2041.2180543.+:1005(ATG)*,	;NWMN_1962.2174332.+:1005(ATG)*,	;SAV2056.2178905.+:1005(ATG)*,	;USA300HOU_2051.2170390.+:1005(ATG)*,	;SAUSA300_2009.2169753.+:1005(ATG)*,	;SAPIG2095.2171287.+:1005(ATG)*,	;SAOV_2093.2140234.+:1005(ATG)*,	;SAAV_2104.2125209.+:1005(ATG)*,	;SA2981_1997.2119855.+:1005(ATG)*,	;SAOUHSC_02284.2116686.+:1005(ATG)*,	;ilvC.2130864.+:1005(ATG)*,	;ilvC.2102472.+:1005(ATG)*,	;SAA6159_01969.2117073.+:1005(ATG)*,	;SACOL2045.2105949.+:1005(ATG)*,	;HMPREF0772_11142.1216278.-:1005(ATG)*,	;SAS1961.2109989.+:1005(ATG)*,	;SAB1941.2068731.+:1005(ATG)*,
1687	ANCHOR	22	22	1	;x.1820274.+:219(ATG),	;x.1776765.+:219(ATG),	;x.1854298.+:219(ATG),	;x.1854172.+:219(ATG),	;x.1840182.+:219(ATG),	;x.1807335.+:219(ATG),	;x.1758073.+:219(ATG),	;x.1805935.+:219(ATG),	;x.1798661.+:219(ATG),	;x.1798071.+:219(ATG),	;x.1836561.+:219(ATG),	;x.1758506.+:219(ATG),	;x.1738588.+:219(ATG),	;x.1764093.+:219(ATG),	;SAOUHSC_A01723.1701274.+:219(ATG)*,	;x.1768561.+:219(ATG),	;x.1729542.+:219(ATG),	;x.1757319.+:219(ATG),	;x.1775234.+:219(ATG),	;x.1551881.-:219(ATG),	;x.1748214.+:219(ATG),	;x.1677163.+:219(ATG),
1686	ANCHOR	22	22	22	;SATW20_24370.2575832.-:639(ATG),777(ATG)*,	;SAA6008_02342.2455456.-:639(ATG),777(ATG)*,	;SaurJH9_2330.2460453.-:639(ATG),777(ATG)*,	;SaurJH1_2373.2460329.-:639(ATG),777(ATG)*,	;SAR2391.2459728.-:639(ATG),777(ATG)*,	;SAHV_2291.2431796.-:639(ATG),777(ATG)*,	;NWMN_2207.2427775.-:639(ATG),777(ATG)*,	;SAV2307.2430158.-:639(ATG),777(ATG)*,	;USA300HOU_2288.2423411.-:639(ATG),777(ATG)*,	;SAUSA300_2256.2423261.-:639(ATG),777(ATG)*,	;SAPIG2357.2431957.-:639(ATG),777(ATG)*,	;SAOV_2346c.2390963.-:639(ATG),777(ATG)*,	;SAAV_2368.2376789.-:639(ATG),777(ATG)*,	;SA2981_2245.2373883.-:639(ATG),777(ATG)*,	;SAOUHSC_02580.2370060.-:639(ATG)*,777(ATG),	;MW2226.2372251.-:639(ATG),777(ATG)*,	;SA2100.2360658.-:639(ATG),777(ATG)*,	;SAA6159_02210.2366602.-:639(ATG),777(ATG)*,	;SACOL2298.2359394.-:639(ATG),777(ATG)*,	;HMPREF0772_10889.966987.+:639(ATG),777(ATG)*,	;SAS2198.2351356.-:639(ATG),777(ATG)*,	;SAB2183c.2312500.-:639(ATG),777(ATG)*,
1689	ANCHOR	22	22	22	;SATW20_22410.2373513.-:1413(ATG)*,	;SAA6008_02141.2251264.-:1413(ATG)*,	;SaurJH9_2139.2262046.-:1413(ATG)*,	;SaurJH1_2177.2261921.-:1413(ATG)*,	;SAR2191.2259958.-:1413(ATG)*,	;SAHV_2087.2233669.-:1413(ATG)*,	;NWMN_2007.2225522.-:1413(ATG)*,	;SAV2103.2232031.-:1413(ATG)*,	;USA300HOU_2093.2221335.-:1413(ATG)*,	;SAUSA300_2058.2220941.-:1413(ATG)*,	;SAPIG2145.2223880.-:1413(ATG)*,	;SAOV_2144c.2192034.-:1413(ATG)*,	;SAAV_2158.2178436.-:1413(ATG)*,	;SA2981_2043.2175542.-:1413(ATG)*,	;SAOUHSC_02341.2167863.-:1413(ATG)*,	;atpD.2182243.-:1413(ATG)*,	;atpD.2155599.-:1413(ATG)*,	;SAA6159_02017.2168641.-:1413(ATG)*,	;SACOL2095.2157139.-:1413(ATG)*,	;HMPREF0772_11088.1161309.+:1413(ATG)*,	;SAS2006.2161348.-:1413(ATG)*,	;SAB1987c.2119745.-:1413(ATG)*,
653	ANCHOR	22	22	22	;SATW20_15670.1694899.-:921(ATG),948(ATG)*,	;SAA6008_01541.1652718.-:921(ATG),948(ATG)*,	;SaurJH9_1629.1729601.-:921(ATG),948(ATG)*,	;SaurJH1_1663.1729475.-:921(ATG),948(ATG)*,	;SAR1648.1715571.-:921(ATG),948(ATG)*,	;SAHV_1558.1682633.-:921(ATG),948(ATG)*,	;NWMN_1474.1640719.-:921(ATG),948(ATG)*,	;SAV1571.1681233.-:921(ATG),948(ATG)*,	;USA300HOU_1572.1681308.-:921(ATG),948(ATG)*,	;SAUSA300_1531.1680718.-:921(ATG),948(ATG)*,	;SAPIG1636.1718607.-:921(ATG),948(ATG)*,	;SAOV_1571.1640244.-:921(ATG),948(ATG)*,	;SAAV_1563.1619069.-:921(ATG),948(ATG)*,	;SA2981_1529.1639372.-:921(ATG),948(ATG)*,	;SAOUHSC_01673.1583920.-:921(ATG),948(ATG)*,	;phoH.1650414.-:921(ATG),948(ATG)*,	;phoH.1604821.-:921(ATG),948(ATG)*,	;SAA6159_01506.1641079.-:921(ATG),948(ATG)*,	;SACOL1628.1657881.-:921(ATG)*,948(ATG),	;HMPREF0772_11569.1669645.+:921(ATG),948(ATG)*,	;SAS1509.1630124.-:921(ATG),948(ATG)*,	;SAB1443c.1559983.-:921(ATG),948(ATG)*,
1469	ANCHOR	22	22	22	;SATW20_07450.803335.+:189(TTG),474(ATG)*,	;SAA6008_00686.747370.+:189(TTG),474(ATG)*,	;SaurJH9_0694.764267.+:189(TTG),474(ATG)*,	;SaurJH1_0709.764143.+:189(TTG),474(ATG)*,	;SAR0681.729143.+:189(TTG),474(ATG)*,	;SAHV_0667.747914.+:189(TTG)*,474(ATG),	;NWMN_0639.723353.+:189(TTG),474(ATG)*,	;SAV0670.746469.+:189(TTG)*,474(ATG),	;USA300HOU_0691.746893.+:189(TTG),474(ATG)*,	;SAUSA300_0656.732994.+:189(TTG),474(ATG)*,	;SAPIG0748.785126.+:189(TTG),474(ATG)*,	;SAOV_0704.733299.+:189(TTG),474(ATG)*,	;SAAV_0632.681656.+:189(TTG),474(ATG)*,	;SA2981_0646.719861.+:189(TTG)*,474(ATG),	;SAOUHSC_00676.666065.+:189(TTG),474(ATG)*,	;MW0632.717577.+:189(TTG),474(ATG)*,	;SA0625.722220.+:189(TTG)*,474(ATG),	;SAA6159_00624.705614.+:189(TTG),474(ATG)*,	;SACOL0728.754465.+:189(TTG),474(ATG)*,	;HMPREF0772_12518.2629098.-:189(TTG),474(ATG)*,	;SAS0635.716075.+:189(TTG),474(ATG)*,	;SAB0619.687541.+:189(TTG),474(ATG)*,
1465	ANCHOR	22	22	17	;SATW20_11030.1174320.-:192(ATG)*,	;SAA6008_01063.1129898.-:192(ATG)*,	;SaurJH9_1168.1210379.-:192(ATG)*,	;SaurJH1_1190.1210253.-:192(ATG)*,	;SAR1082.1127875.-:192(ATG)*,	;SAHV_1100.1163530.-:192(ATG)*,	;x.1080078.-:192(ATG),	;SAV1108.1162129.-:192(ATG)*,	;x.1117441.-:192(ATG),	;SAUSA300_1008.1103494.-:192(ATG)*,	;SAPIG1105.1158117.-:192(ATG)*,	;x.1089059.-:192(ATG),	;SAAV_1074.1098511.-:192(ATG)*,	;SA2981_1065.1120524.-:192(ATG)*,	;x.1023369.-:192(ATG),	;MW0991.1087231.-:192(ATG)*,	;SAS031.1085801.-:192(ATG)*,	;SAA6159_00964.1067863.-:192(ATG)*,	;SACOL1117.1127032.-:192(ATG)*,	;HMPREF0772_12124.2242802.+:192(ATG)*,	;SAS1043.1116017.-:192(ATG)*,	;x.1054666.-:192(ATG),
1467	ANCHOR	22	22	21	;SATW20_07890.844352.+:1152(GTG)*,1161(GTG),	;SAA6008_00730.788387.+:1152(GTG)*,1161(GTG),	;SaurJH9_0738.805151.+:1152(GTG)*,1161(GTG),	;SaurJH1_0754.805026.+:1152(GTG)*,1161(GTG),	;SAR0767.801993.+:1152(GTG)*,1161(GTG),	;SAHV_0711.788794.+:1152(GTG)*,1161(GTG),	;NWMN_0683.764439.+:1152(GTG)*,1161(GTG),	;SAV0714.787349.+:1152(GTG)*,1161(GTG),	;USA300HOU_0737.787835.+:1152(GTG),1161(GTG)*,	;SAUSA300_0699.774005.+:1152(GTG)*,1161(GTG),	;SAPIG0791.826307.+:1152(GTG)*,1161(GTG),	;SAOV_0748.774163.+:1152(GTG)*,1161(GTG),	;SAAV_0676.722536.+:1152(GTG)*,1161(GTG),	;SA2981_0691.760741.+:1152(GTG)*,1161(GTG),	;SAOUHSC_00723.707013.+:1152(GTG)*,1161(GTG),	;MW0676.758733.+:1152(GTG)*,1161(GTG),	;SA0669.763100.+:1152(GTG)*,1161(GTG),	;SAA6159_00669.746852.+:1152(GTG)*,1161(GTG),	;x.795550.+:1152(GTG),1161(GTG),	;HMPREF0772_12473.2586219.-:1152(GTG)*,1161(GTG),	;SAS0679.757161.+:1152(GTG)*,1161(GTG),	;SAB0663.728346.+:1152(GTG),1161(GTG)*,
1466	ANCHOR	22	22	5	;x.2647262.+:93(GTG),	;x.2526886.+:93(GTG),	;SaurJH9_2399.2531894.+:93(GTG)*,	;SaurJH1_2445.2531770.+:93(GTG)*,	;x.2533594.+:93(GTG),	;x.2501779.+:93(GTG),	;x.2499565.+:93(GTG),	;x.2500141.+:93(GTG),	;USA300HOU_2358.2494781.+:93(GTG)*,	;x.2494631.+:93(GTG),	;x.2503733.+:93(GTG),	;x.2463734.+:93(GTG),	;x.2447191.+:93(GTG),	;x.2443867.+:93(GTG),	;SAOUHSC_02657.2441728.+:93(GTG)*,	;x.2444155.+:93(GTG),	;x.2430642.+:93(GTG),	;x.2440950.+:93(GTG),	;SACOL2372.2431064.+:93(GTG)*,	;x.893006.-:93(GTG),	;x.2423260.+:93(GTG),	;x.2383424.+:93(GTG),
1461	ANCHOR	22	22	22	;SATW20_06340.694556.+:1473(ATG)*,	;SAA6008_00572.637259.+:1473(ATG)*,	;SaurJH9_0587.658463.+:1473(ATG)*,	;SaurJH1_0601.658339.+:1473(ATG)*,	;SAR0568.624551.+:1473(ATG)*,	;SAHV_0562.643706.+:1473(ATG)*,	;NWMN_0526.614310.+:1473(ATG)*,	;SAV0564.642259.+:1473(ATG)*,	;USA300HOU_0558.624493.+:1473(ATG)*,	;SAUSA300_0549.623951.+:1473(ATG)*,	;SAPIG0638.676469.+:1473(ATG)*,	;SAOV_0599.629971.+:1473(ATG)*,	;SAAV_0527.579104.+:1473(ATG)*,	;SA2981_0541.615653.+:1473(ATG)*,	;SAOUHSC_00547.556745.+:1473(ATG)*,	;MW0519.608462.+:1473(ATG)*,	;SA0522.618012.+:1473(ATG)*,	;SAA6159_00518.602276.+:1473(ATG)*,	;SACOL0611.645419.+:1473(ATG)*,	;HMPREF0772_12625.2734830.-:1473(ATG)*,	;SAS0522.607153.+:1473(ATG)*,	;SAB0514.581993.+:1473(ATG)*,
1460	ANCHOR	22	22	22	;SATW20_05720.612893.+:1527(ATG)*,	;SAA6008_00509.555633.+:1527(ATG)*,	;SaurJH9_0526.571390.+:1527(ATG)*,	;SaurJH1_0539.571461.+:1527(ATG)*,	;SAR0505.545441.+:1527(ATG)*,	;SAHV_0501.561933.+:1527(ATG)*,	;NWMN_0467.532692.+:1527(ATG)*,	;SAV0504.560486.+:1527(ATG)*,	;USA300HOU_0498.542712.+:1527(ATG)*,	;SAUSA300_0482.542819.+:1527(ATG)*,	;SAPIG0570.594172.+:1527(ATG)*,	;SAOV_0526.547915.+:1527(ATG)*,	;SAAV_0451.497252.+:1527(ATG)*,	;SA2981_0479.533844.+:1527(ATG)*,	;SAOUHSC_00479.478747.+:1527(ATG)*,	;MW0459.521421.+:1527(ATG)*,	;SA0462.536239.+:1527(ATG)*,	;SAA6159_00455.519515.+:1527(ATG)*,	;SACOL0548.559074.+:1527(ATG)*,	;HMPREF0772_10015.19670.-:1527(ATG)*,	;SAS0461.520052.+:1527(ATG)*,	;SAB0453.502898.+:1527(ATG)*,
1462	ANCHOR	22	22	22	;SATW20_13650.1461286.-:1092(ATG)*,	;SAA6008_01330.1417776.-:1092(ATG)*,	;SaurJH9_1426.1494367.-:1092(ATG)*,	;SaurJH1_1455.1494240.-:1092(ATG)*,	;SAR1378.1435133.-:1092(ATG)*,	;SAHV_1353.1447515.-:1092(ATG)*,	;NWMN_1277.1407613.-:1092(ATG)*,	;SAV1365.1446115.-:1092(ATG)*,	;USA300HOU_1300.1401575.-:1092(ATG)*,	;SAUSA300_1260.1387628.-:1092(ATG)*,	;SAPIG1366.1438573.-:831(ATG)*,	;SAOV_1375c.1415687.-:1092(ATG)*,	;SAAV_1345.1382551.-:1092(ATG)*,	;SA2981_1319.1404377.-:1092(ATG)*,	;SAOUHSC_01364.1307658.-:1092(ATG)*,	;tyrA.1371775.-:1092(ATG)*,	;tyrA.1369786.-:1092(ATG)*,	;SAA6159_01231.1356559.-:1092(ATG)*,	;SACOL1401.1411431.-:1092(ATG)*,	;HMPREF0772_11842.1950338.+:1092(ATG)*,	;SAS1305.1400329.-:1092(ATG)*,	;SAB1220c.1335421.-:1092(ATG)*,
319	ANCHOR	22	22	22	;SATW20_17020.1844538.-:1203(ATG)*,	;SAA6008_01679.1801029.-:1203(ATG)*,	;SaurJH9_1767.1876636.-:1203(ATG)*,	;SaurJH1_1802.1876510.-:1203(ATG)*,	;SAR1789.1862513.-:1203(ATG)*,	;SAHV_1697.1831193.-:1203(ATG)*,	;NWMN_1605.1782338.-:1203(ATG)*,	;SAV1711.1829794.-:1203(ATG)*,	;USA300HOU_1698.1822925.-:1203(ATG)*,	;SAUSA300_1657.1822335.-:1203(ATG)*,	;SAPIG1764.1859155.-:1203(ATG)*,	;SAOV_1698.1781019.-:1203(ATG)*,	;SAAV_1721.1776002.-:1203(ATG)*,	;SA2981_1669.1786431.-:1203(ATG)*,	;SAOUHSC_01820.1725538.-:1203(ATG)*,	;ackA.1791041.-:1203(ATG)*,	;ackA.1751880.-:1203(ATG)*,	;SAA6159_01635.1779996.-:1203(ATG)*,	;SACOL1760.1799497.-:1203(ATG)*,	;HMPREF0772_11441.1529548.+:1203(ATG)*,	;SAS1638.1770694.-:1203(ATG)*,	;SAB1570c.1699784.-:1203(ATG)*,
313	ANCHOR	22	22	22	;SATW20_22580.2388252.-:255(ATG)*,	;SAA6008_02158.2266003.-:255(ATG)*,	;SaurJH9_2156.2276785.-:255(ATG)*,	;SaurJH1_2194.2276660.-:255(ATG)*,	;SAR2208.2274697.-:255(ATG)*,	;SAHV_2104.2248408.-:255(ATG)*,	;NWMN_2024.2240261.-:255(ATG)*,	;SAV2120.2246770.-:255(ATG)*,	;USA300HOU_2108.2236074.-:255(ATG)*,	;SAUSA300_2074.2235680.-:255(ATG)*,	;SAPIG2162.2238619.-:255(ATG)*,	;SAOV_2161c.2206773.-:255(ATG)*,	;SAAV_2175.2193175.-:255(ATG)*,	;SA2981_2060.2190281.-:255(ATG)*,	;SAOUHSC_02361.2182602.-:255(ATG)*,	;rpmE.2196981.-:255(ATG)*,	;rpmE.2170338.-:255(ATG)*,	;SAA6159_02034.2183379.-:255(ATG)*,	;SACOL2112.2171878.-:255(ATG)*,	;HMPREF0772_11070.1146570.+:255(ATG)*,	;SAS2023.2176086.-:255(ATG)*,	;SAB2004c.2134484.-:255(ATG)*,
311	ANCHOR	22	22	22	;SATW20_23620.2512361.-:219(ATG)*,	;SAA6008_02265.2391983.-:219(ATG)*,	;SaurJH9_2255.2396871.-:219(ATG)*,	;SaurJH1_2296.2396747.-:219(ATG)*,	;SAR2313.2396023.-:219(ATG)*,	;SAHV_2212.2368214.-:219(ATG)*,	;NWMN_2130.2364303.-:219(ATG)*,	;SAV2228.2366576.-:219(ATG)*,	;USA300HOU_2219.2359938.-:219(ATG)*,	;SAUSA300_2182.2359788.-:219(ATG)*,	;SAPIG2281.2367938.-:219(ATG)*,	;SAOV_2265c.2326681.-:219(ATG)*,	;SAAV_2290.2313266.-:219(ATG)*,	;SA2981_2166.2310370.-:219(ATG)*,	;SAOUHSC_02489.2306574.-:219(ATG)*,	;infA.2308481.-:219(ATG)*,	;infA.2297076.-:219(ATG)*,	;SAA6159_02135.2303064.-:219(ATG)*,	;SACOL2217.2295921.-:219(ATG)*,	;HMPREF0772_10970.1030750.+:219(ATG)*,	;SAS2119.2287586.-:219(ATG)*,	;SAB2100c.2247044.-:219(ATG)*,
310	ANCHOR	22	22	22	;SATW20_22470.2378887.-:729(ATG)*,	;SAA6008_02147.2256638.-:729(ATG)*,	;SaurJH9_2145.2267420.-:729(ATG)*,	;SaurJH1_2183.2267295.-:729(ATG)*,	;SAR2197.2265333.-:729(ATG)*,	;SAHV_2093.2239043.-:729(ATG)*,	;NWMN_2013.2230896.-:729(ATG)*,	;SAV2109.2237405.-:729(ATG)*,	;USA300HOU_2099.2226709.-:729(ATG)*,	;SAUSA300_2064.2226315.-:729(ATG)*,	;SAPIG2151.2229254.-:729(ATG)*,	;SAOV_2150c.2197409.-:729(ATG)*,	;SAAV_2164.2183810.-:729(ATG)*,	;SA2981_2049.2180916.-:729(ATG)*,	;SAOUHSC_02350.2173237.-:729(ATG)*,	;atpB.2187616.-:729(ATG)*,	;atpB.2160973.-:729(ATG)*,	;SAA6159_02023.2174015.-:729(ATG)*,	;SACOL2101.2162513.-:729(ATG)*,	;HMPREF0772_11082.1155934.+:729(ATG)*,	;SAS2012.2166721.-:729(ATG)*,	;SAB1993c.2125119.-:729(ATG)*,
317	ANCHOR	22	22	22	;SATW20_19100.2086069.+:795(ATG)*,	;SAA6008_01936.2064170.+:795(ATG)*,	;SaurJH9_1971.2106956.+:795(ATG)*,	;SaurJH1_2005.2106830.+:795(ATG)*,	;SAR2008.2100814.+:795(ATG)*,	;SAHV_1900.2062512.+:795(ATG)*,	;NWMN_1853.2065842.+:795(ATG)*,	;SAV1915.2061115.+:795(ATG)*,	;USA300HOU_1917.2062919.+:795(ATG)*,	;SAUSA300_1896.2062281.+:795(ATG)*,	;SAPIG2010.2088571.+:795(ATG)*,	;SAOV_2018.2062716.+:795(ATG)*,	;SAAV_1982.2019367.+:795(ATG)*,	;SA2981_1872.2016350.+:795(ATG)*,	;SAOUHSC_02135.2009538.+:795(ATG)*,	;MW1856.2023838.+:795(ATG)*,	;SA1731.1983320.+:795(ATG)*,	;SAA6159_01847.2015131.+:795(ATG)*,	;SACOL1977.2041518.+:795(ATG)*,	;HMPREF0772_11226.1297801.-:795(ATG)*,	;SAS1839.2003085.+:795(ATG)*,	;SAB1852.1989116.+:795(ATG)*,
316	ANCHOR	22	22	18	;SATW20_05340.562944.-:270(ATG)*,	;SAA6008_00469.505682.-:270(ATG)*,	;SaurJH9_0487.521390.-:270(ATG)*,	;SaurJH1_0500.521461.-:270(ATG)*,	;SAR0465.494106.-:270(ATG)*,	;x.511891.-:270(ATG),	;NWMN_0430.482463.-:270(ATG)*,	;x.510444.-:270(ATG),	;USA300HOU_0466.492763.-:270(ATG)*,	;SAUSA300_0439.492868.-:270(ATG)*,	;SAPIG0531.544521.-:270(ATG)*,	;SAOV_0483c.497884.-:270(ATG)*,	;SAAV_0408.447251.-:270(ATG)*,	;x.483735.-:270(ATG),	;SAOUHSC_00428.428798.-:270(ATG)*,	;MW0420.471507.-:270(ATG)*,	;x.486130.-:270(ATG),	;SAA6159_00415.469534.-:270(ATG)*,	;SACOL0508.509124.-:270(ATG)*,	;HMPREF0772_10057.69341.+:270(ATG)*,	;SAS0423.470169.-:270(ATG)*,	;SAB0415c.453125.-:270(ATG)*,
315	ANCHOR	22	22	22	;SATW20_22990.2441856.-:909(ATG)*,	;SAA6008_02201.2319610.-:909(ATG)*,	;SaurJH9_2196.2328917.-:909(ATG)*,	;SaurJH1_2234.2328792.-:909(ATG)*,	;SAR2255.2330622.-:909(ATG)*,	;SAHV_2148.2300540.-:909(ATG)*,	;NWMN_2065.2293799.-:909(ATG)*,	;SAV2164.2298902.-:909(ATG)*,	;USA300HOU_2154.2289678.-:909(ATG)*,	;SAUSA300_2114.2289284.-:909(ATG)*,	;SAPIG2219.2303015.-:909(ATG)*,	;SAOV_2203c.2263328.-:909(ATG)*,	;SAAV_2218.2245307.-:909(ATG)*,	;SA2981_2103.2242413.-:909(ATG)*,	;SAOUHSC_02409.2236150.-:909(ATG)*,	;arg.2249188.-:909(ATG)*,	;arg.2229182.-:909(ATG)*,	;SAA6159_02073.2235492.-:909(ATG)*,	;SACOL2154.2225416.-:909(ATG)*,	;HMPREF0772_11028.1094482.+:909(ATG)*,	;SAS2066.2228293.-:909(ATG)*,	;SAB2044c.2183592.-:909(ATG)*,
314	ANCHOR	22	22	22	;SATW20_04570.486739.+:1542(ATG)*,	;SAA6008_00390.426832.+:1542(ATG)*,	;SaurJH9_0438.471307.+:1542(ATG)*,	;SaurJH1_0449.471377.+:1542(ATG)*,	;SAR0409.446299.+:1542(ATG)*,	;SAHV_0388.436006.+:1542(ATG)*,	;NWMN_0381.430983.+:1542(ATG)*,	;SAV0391.436003.+:1542(ATG)*,	;USA300HOU_0414.441283.+:1542(ATG)*,	;SAUSA300_0389.441388.+:1542(ATG)*,	;SAPIG0468.484461.+:1542(ATG)*,	;SAOV_0413.434664.+:1542(ATG)*,	;SAAV_0358.397168.+:1542(ATG)*,	;SA2981_0389.433651.+:1542(ATG)*,	;SAOUHSC_00375.383245.+:1542(ATG)*,	;guaA.415795.+:1542(ATG)*,	;guaA.436046.+:1542(ATG)*,	;SAA6159_00365.417500.+:1542(ATG)*,	;SACOL0461.465308.+:1542(ATG)*,	;HMPREF0772_10103.115560.-:1542(ATG)*,	;SAS0367.414440.+:1542(ATG)*,	;SAB0341.388746.+:1542(ATG)*,
443	ANCHOR	22	22	22	;SATW20_09820.1043049.+:942(ATG)*,	;SAA6008_00936.995955.+:942(ATG)*,	;SaurJH9_0982.1035230.+:942(ATG)*,	;SaurJH1_1001.1035104.+:942(ATG)*,	;SAR0946.989979.+:942(ATG)*,	;SAHV_0978.1033819.+:942(ATG)*,	;NWMN_0853.948870.+:942(ATG)*,	;SAV0983.1032375.+:942(ATG)*,	;USA300HOU_0941.986171.+:942(ATG)*,	;SAUSA300_0885.972223.+:942(ATG)*,	;SAPIG0979.1028815.+:942(ATG)*,	;SAOV_0929.959819.+:942(ATG)*,	;SAAV_0944.965761.+:942(ATG)*,	;SA2981_0938.990832.+:942(ATG)*,	;SAOUHSC_00920.892086.+:942(ATG)*,	;FabH.956059.+:942(ATG)*,	;FabH.956091.+:942(ATG)*,	;SAA6159_00839.933003.+:942(ATG)*,	;SACOL0987.995697.+:942(ATG)*,	;HMPREF0772_12262.2381009.-:942(ATG)*,	;SAS0853.940028.+:942(ATG)*,	;SAB0848.921317.+:942(ATG)*,
441	ANCHOR	22	22	22	;SATW20_24270.2564046.-:327(ATG)*,	;SAA6008_02332.2443670.-:327(ATG)*,	;SaurJH9_2320.2448667.-:327(ATG)*,	;SaurJH1_2363.2448543.-:327(ATG)*,	;SAR2380.2447590.-:327(ATG)*,	;SAHV_2280.2420010.-:327(ATG)*,	;NWMN_2196.2415989.-:327(ATG)*,	;SAV2296.2418372.-:327(ATG)*,	;USA300HOU_2277.2411625.-:327(ATG)*,	;SAUSA300_2246.2411475.-:327(ATG)*,	;SAPIG2346.2419863.-:327(ATG)*,	;SAOV_2335c.2378652.-:327(ATG)*,	;SAAV_2358.2365003.-:327(ATG)*,	;SA2981_2234.2362166.-:327(ATG)*,	;SAOUHSC_02568.2358274.-:327(ATG)*,	;MW2214.2360055.-:327(ATG)*,	;SA2090.2348872.-:327(ATG)*,	;SAA6159_02200.2354816.-:327(ATG)*,	;SACOL2288.2347608.-:327(ATG)*,	;HMPREF0772_10902.979078.+:327(ATG)*,	;SAS2186.2339160.-:327(ATG)*,	;SAB2168c.2298888.-:327(ATG)*,
1336	ANCHOR	22	22	22	;SATW20_15300.1662600.+:387(ATG)*,	;SAA6008_01503.1620421.+:387(ATG)*,	;SaurJH9_1592.1697284.+:387(ATG)*,	;SaurJH1_1625.1697158.+:387(ATG)*,	;SAR1611.1683252.+:387(ATG)*,	;SAHV_1521.1650316.+:387(ATG)*,	;NWMN_1438.1608420.+:387(ATG)*,	;SAV1534.1648916.+:387(ATG)*,	;USA300HOU_1535.1649008.+:387(ATG)*,	;SAUSA300_1495.1648418.+:387(ATG)*,	;SAPIG1599.1686308.+:387(ATG)*,	;SAOV_1534.1607945.+:387(ATG)*,	;SAAV_1526.1586752.+:387(ATG)*,	;SA2981_1492.1607055.+:387(ATG)*,	;SAOUHSC_01630.1551621.+:387(ATG)*,	;MW1486.1618051.+:387(ATG)*,	;SA1364.1572504.+:387(ATG)*,	;SAA6159_01469.1608783.+:387(ATG)*,	;SACOL1592.1625582.+:387(ATG)*,	;HMPREF0772_11607.1701943.-:387(ATG)*,	;SAS1472.1597806.+:387(ATG)*,	;SAB1406.1527684.+:387(ATG)*,
447	ANCHOR	22	22	22	;SATW20_18810.2051809.-:387(ATG)*,396(GTG),	;SAA6008_01907.2029968.-:387(ATG)*,396(GTG),	;SaurJH9_1941.2072812.-:387(ATG)*,396(GTG),	;SaurJH1_1975.2072686.-:387(ATG)*,396(GTG),	;SAR1977.2066629.-:387(ATG)*,396(GTG),	;SAHV_1872.2028309.-:387(ATG)*,396(GTG),	;NWMN_1825.2031581.-:387(ATG)*,396(GTG),	;SAV1887.2026912.-:387(ATG)*,396(GTG),	;USA300HOU_1883.2028659.-:387(ATG)*,396(GTG),	;SAUSA300_1868.2027962.-:387(ATG)*,396(GTG),	;SAPIG1980.2054627.-:387(ATG)*,396(GTG),	;SAOV_1985.2026868.-:387(ATG)*,396(GTG),	;SAAV_1952.1985166.-:387(ATG)*,396(GTG),	;SA2981_1843.1982147.-:387(ATG)*,396(GTG),	;SAOUHSC_02101.1975337.-:387(ATG)*,396(GTG),	;MW1827.1989689.-:387(ATG)*,396(GTG),	;SA1703.1949117.-:387(ATG)*,396(GTG),	;SAA6159_01818.1981066.-:387(ATG)*,396(GTG),	;SACOL1945.2007316.-:387(ATG)*,396(GTG),	;HMPREF0772_11257.1331981.+:387(ATG),396(GTG)*,	;SAS1809.1968936.-:387(ATG)*,396(GTG),	;SAB1819c.1953239.-:387(ATG)*,396(GTG),
446	ANCHOR	22	22	22	;SATW20_08550.924176.+:2373(ATG)*,	;SAA6008_00795.869638.+:2373(ATG)*,	;SaurJH9_0805.885044.+:2373(ATG)*,	;SaurJH1_0821.884919.+:2373(ATG)*,	;SAR0836.883104.+:2373(ATG)*,	;SAHV_0777.868858.+:2373(ATG)*,	;NWMN_0749.844492.+:2373(ATG)*,	;SAV0780.867413.+:2373(ATG)*,	;USA300HOU_0810.867831.+:2373(ATG)*,	;SAUSA300_0764.853883.+:2373(ATG)*,	;SAPIG0859.907724.+:2373(ATG)*,	;SAOV_0822.855593.+:2373(ATG)*,	;SAAV_0746.802370.+:2373(ATG)*,	;SA2981_0758.840690.+:2373(ATG)*,	;SAOUHSC_00803.787721.+:2373(ATG)*,	;rnr.838436.+:2373(ATG)*,	;rnr.843220.+:2373(ATG)*,	;SAA6159_00737.829724.+:2373(ATG)*,	;SACOL0846.875378.+:2373(ATG)*,	;HMPREF0772_12398.2505106.-:2373(ATG)*,	;SAS0746.836919.+:2373(ATG)*,	;SAB0736.811147.+:2373(ATG)*,
445	ANCHOR	22	22	22	;SATW20_23040.2454151.-:474(TTG),1344(ATG)*,	;SAA6008_02207.2333774.-:474(TTG),1344(ATG)*,	;SaurJH9_2200.2339615.-:474(TTG),1344(ATG)*,	;SaurJH1_2238.2339490.-:474(TTG),1344(ATG)*,	;SAR2260.2341186.-:474(TTG),1344(ATG)*,	;SAHV_2152.2311238.-:474(TTG)*,	;NWMN_2070.2306094.-:474(TTG),1344(ATG)*,	;SAV2168.2309600.-:474(TTG)*,	;USA300HOU_2160.2301729.-:474(TTG),1344(ATG)*,	;SAUSA300_2128.2301579.-:474(TTG),1344(ATG)*,	;SAPIG2229.2313486.-:474(TTG),1344(ATG)*,	;SAOV_2216c.2274278.-:1344(ATG)*,	;SAAV_2230.2256005.-:474(TTG),1344(ATG)*,	;SA2981_2107.2253111.-:474(TTG),1344(ATG)*,	;SAOUHSC_02420.2248363.-:474(TTG),1344(ATG)*,	;MW2095.2259840.-:474(TTG),1344(ATG)*,	;SA1972.2239880.-:474(TTG),1344(ATG)*,	;SAA6159_02080.2246220.-:1344(ATG)*,	;SACOL2159.2237711.-:474(TTG),1344(ATG)*,	;HMPREF0772_11023.1083923.+:474(TTG),1344(ATG)*,	;SAS2070.2238945.-:474(TTG),1344(ATG)*,	;SAB2050c.2195699.-:1344(ATG)*,
1332	ANCHOR	22	22	4	;x.2058732.-:93(ATG),	;x.2036891.-:93(ATG),	;x.2079620.-:93(ATG),	;x.2079494.-:93(ATG),	;x.2073423.-:93(ATG),	;x.2035176.-:93(ATG),	;x.2038505.-:93(ATG),	;x.2033779.-:93(ATG),	;USA300HOU_1892.2035582.-:93(ATG)*,	;x.2034944.-:93(ATG),	;x.2061305.-:93(ATG),	;x.2033539.-:93(ATG),	;SAAV_1959.1992033.-:93(ATG)*,	;x.1989014.-:93(ATG),	;SAOUHSC_02109.1982201.-:93(ATG)*,	;x.1996616.-:93(ATG),	;x.1955984.-:93(ATG),	;x.1987688.-:93(ATG),	;SACOL1953.2014180.-:93(ATG)*,	;x.1325306.+:93(ATG),	;x.1975863.-:93(ATG),	;x.1959989.-:93(ATG),
2298	ANCHOR	22	22	22	;SATW20_07020.757864.+:483(ATG)*,	;SAA6008_00644.701899.+:483(ATG)*,	;SaurJH9_0649.715551.+:483(ATG)*,	;SaurJH1_0664.715427.+:483(ATG)*,	;SAR0634.681823.+:483(ATG)*,	;SAHV_0623.700793.+:483(ATG)*,	;NWMN_0597.677618.+:483(ATG)*,	;SAV0626.699348.+:483(ATG)*,	;USA300HOU_0647.701157.+:483(ATG)*,	;SAUSA300_0614.687258.+:483(ATG)*,	;SAPIG0706.739570.+:483(ATG)*,	;SAOV_0662.687880.+:483(ATG)*,	;SAAV_0590.636186.+:483(ATG)*,	;SA2981_0602.672740.+:483(ATG)*,	;SAOUHSC_00629.620053.+:483(ATG)*,	;MW0589.671706.+:483(ATG)*,	;SA0582.675099.+:483(ATG)*,	;SAA6159_00582.660148.+:483(ATG)*,	;SACOL0684.708728.+:483(ATG)*,	;HMPREF0772_12562.2676425.-:483(ATG)*,	;SAS0593.670338.+:483(ATG)*,	;SAB0577.642081.+:483(ATG)*,
2293	ANCHOR	22	22	22	;SATW20_19200.2096948.-:594(TTG),843(ATG)*,	;SAA6008_01947.2075050.-:594(TTG),843(ATG)*,	;SaurJH9_1983.2117831.-:594(TTG),843(ATG)*,	;SaurJH1_2016.2117705.-:594(TTG),843(ATG)*,	;SAR2018.2111177.-:594(TTG),843(ATG)*,	;SAHV_1911.2073387.-:594(TTG),843(ATG)*,	;NWMN_1863.2076722.-:594(TTG),843(ATG)*,	;SAV1926.2071990.-:594(TTG),843(ATG)*,	;USA300HOU_1929.2073799.-:594(TTG),843(ATG)*,	;SAUSA300_1906.2073161.-:594(TTG),843(ATG)*,	;SAPIG2029.2107985.-:594(TTG)*,	;SAOV_2028.2073080.-:594(TTG),843(ATG)*,	;SAAV_1993.2030242.-:594(TTG),843(ATG)*,	;SA2981_1884.2027225.-:594(TTG),843(ATG)*,	;SAOUHSC_02147.2020418.-:594(TTG),843(ATG)*,	;MW1867.2034718.-:594(TTG),843(ATG)*,	;SA1740.1994195.-:594(TTG),843(ATG)*,	;SAA6159_01857.2025563.-:594(TTG),843(ATG)*,	;SACOL1989.2052398.-:594(TTG),843(ATG)*,	;HMPREF0772_11215.1287437.+:594(TTG),843(ATG)*,	;SAS1850.2013965.-:594(TTG),843(ATG)*,	;SAB1862c.1999480.-:594(TTG),843(ATG)*,
2292	ANCHOR	22	22	22	;SATW20_07060.761851.-:930(ATG)*,	;SAA6008_00648.705886.-:930(ATG)*,	;SaurJH9_0654.721264.-:930(ATG)*,	;SaurJH1_0669.721140.-:930(ATG)*,	;SAR0641.687790.-:930(ATG)*,	;SAHV_0628.706433.-:930(ATG)*,	;NWMN_0601.681871.-:930(ATG)*,	;SAV0631.704988.-:930(ATG)*,	;USA300HOU_0651.705410.-:930(ATG)*,	;SAUSA300_0618.691511.-:930(ATG)*,	;SAPIG0710.743754.-:930(ATG)*,	;SAOV_0666c.691817.-:930(ATG)*,	;SAAV_0594.640173.-:930(ATG)*,	;SA2981_0607.678380.-:930(ATG)*,	;SAOUHSC_00634.624572.-:939(ATG)*,	;MW0593.676093.-:930(ATG)*,	;SA0587.680739.-:930(ATG)*,	;SAA6159_00586.664135.-:930(ATG)*,	;SACOL0688.712981.-:930(ATG)*,	;HMPREF0772_12556.2670447.+:930(ATG)*,	;SAS0597.674592.-:930(ATG)*,	;SAB0581c.646068.-:930(ATG)*,
2296	ANCHOR	22	22	18	;SATW20_11670.1240914.+:135(ATG)*,	;SAA6008_01127.1194937.+:135(ATG)*,	;SaurJH9_1232.1277343.+:135(ATG)*,	;SaurJH1_1257.1277217.+:135(ATG)*,	;SAR1150.1194489.+:135(ATG)*,	;x.1230494.+:135(ATG),	;NWMN_1084.1188542.+:135(ATG)*,	;x.1229093.+:135(ATG),	;USA300HOU_1112.1182479.+:135(ATG)*,	;SAUSA300_1067.1168532.+:135(ATG)*,	;SAPIG1170.1222971.+:135(ATG)*,	;SAOV_1174.1195664.+:135(ATG)*,	;SAAV_1144.1165529.+:135(ATG)*,	;SA2981_1131.1187354.+:135(ATG)*,	;SAOUHSC_01135.1088577.+:135(ATG)*,	;MW1056.1152539.+:135(ATG)*,	;x.1152765.+:135(ATG),	;SAA6159_01024.1132662.+:135(ATG)*,	;SACOL1186.1192351.+:135(ATG)*,	;HMPREF0772_12058.2176070.-:135(ATG)*,	;SAS1107a.1181212.+:135(ATG)*,	;x.1119764.+:135(ATG),
2295	ANCHOR	22	22	22	;SATW20_08230.883007.-:456(ATG),642(ATG)*,	;SAA6008_00763.828416.-:456(ATG),642(ATG)*,	;SaurJH9_0772.843651.-:456(ATG),642(ATG)*,	;SaurJH1_0789.843526.-:456(ATG),642(ATG)*,	;SAR0802.839988.-:456(ATG),642(ATG)*,	;SAHV_0745.827238.-:456(ATG),642(ATG)*,	;NWMN_0717.803094.-:456(ATG),642(ATG)*,	;SAV0748.825793.-:456(ATG),642(ATG)*,	;USA300HOU_0775.826434.-:456(ATG),642(ATG)*,	;SAUSA300_0732.812604.-:456(ATG),642(ATG)*,	;SAPIG0824.864489.-:456(ATG),642(ATG)*,	;SAOV_0785c.812356.-:456(ATG),642(ATG)*,	;SAAV_0710.761038.-:456(ATG),642(ATG)*,	;SA2981_0726.799241.-:456(ATG),642(ATG)*,	;SAOUHSC_00763.745612.-:456(ATG),642(ATG)*,	;MW0710.797327.-:456(ATG),642(ATG)*,	;SA0703.801600.-:456(ATG),642(ATG)*,	;SAA6159_00703.785254.-:456(ATG),642(ATG)*,	;SACOL0811.834205.-:456(ATG),642(ATG)*,	;HMPREF0772_12435.2548225.+:456(ATG)*,	;SAS0713.795755.-:456(ATG),642(ATG)*,	;SAB0700c.766586.-:456(ATG),642(ATG)*,
3438	ANCHOR	22	22	22	;SATW20_27360.2901958.-:372(ATG),384(GTG)*,	;SAA6008_02654.2783544.-:372(ATG)*,384(GTG),	;SaurJH9_2619.2770592.-:372(ATG),384(GTG)*,	;SaurJH1_2673.2770468.-:372(ATG),384(GTG)*,	;SAR2675.2761321.-:372(ATG),384(GTG)*,	;SAHV_2581.2744004.-:372(ATG)*,384(GTG),	;NWMN_2494.2739782.-:372(ATG),384(GTG)*,	;SAV2597.2742365.-:372(ATG)*,384(GTG),	;USA300HOU_2591.2733816.-:372(ATG)*,384(GTG),	;SAUSA300_2532.2733670.-:372(ATG)*,384(GTG),	;SAPIG2645.2733279.-:372(ATG),384(GTG)*,	;SAOV_2641c.2695969.-:372(ATG)*,384(GTG),	;SAAV_2663.2686677.-:372(ATG)*,384(GTG),	;SA2981_2535.2685287.-:372(ATG)*,384(GTG),	;SAOUHSC_02916.2682298.-:372(ATG)*,384(GTG),	;panD.2679758.-:372(ATG),384(GTG)*,	;panD.2678651.-:372(ATG)*,384(GTG),	;SAA6159_02493.2675077.-:372(ATG),384(GTG)*,	;SACOL2613.2670366.-:372(ATG),384(GTG)*,	;HMPREF0772_10595.662783.+:372(ATG),384(GTG)*,	;SAS2482.2659104.-:372(ATG),384(GTG)*,	;SAB2470c.2606953.-:372(ATG),384(GTG)*,
878	ANCHOR	22	22	22	;SATW20_16650.1796874.-:1263(ATG)*,	;SAA6008_01642.1753356.-:1263(ATG)*,	;SaurJH9_1732.1830897.-:1263(ATG)*,	;SaurJH1_1766.1830771.-:1263(ATG)*,	;SAR1754.1816780.-:1263(ATG)*,	;SAHV_1661.1783934.-:1263(ATG)*,	;NWMN_1568.1734673.-:1263(ATG)*,	;SAV1674.1782534.-:1263(ATG)*,	;USA300HOU_1666.1775261.-:1263(ATG)*,	;SAUSA300_1621.1774671.-:1263(ATG)*,	;SAPIG1729.1813162.-:1263(ATG)*,	;SAOV_1663.1735105.-:1263(ATG)*,	;SAAV_1662.1715187.-:1263(ATG)*,	;SA2981_1634.1740692.-:1263(ATG)*,	;SAOUHSC_01778.1677874.-:1263(ATG)*,	;clpX.1745162.-:1263(ATG)*,	;clpX.1706141.-:1263(ATG)*,	;SAA6159_01599.1733920.-:1263(ATG)*,	;SACOL1721.1751834.-:1263(ATG)*,	;HMPREF0772_11476.1575281.+:1263(ATG)*,	;SAS1603.1724814.-:1263(ATG)*,	;SAB1534c.1653764.-:1263(ATG)*,
879	ANCHOR	22	22	22	;SATW20_15340.1667046.-:525(ATG)*,	;SAA6008_01507.1624867.-:525(ATG)*,	;SaurJH9_1596.1701730.-:525(ATG)*,	;SaurJH1_1629.1701604.-:525(ATG)*,	;SAR1615.1687718.-:525(ATG)*,	;SAHV_1525.1654762.-:525(ATG)*,	;NWMN_1442.1612866.-:525(ATG)*,	;SAV1538.1653362.-:525(ATG)*,	;USA300HOU_1539.1653454.-:525(ATG)*,	;SAUSA300_1499.1652864.-:525(ATG)*,	;SAPIG1603.1690753.-:525(ATG)*,	;SAOV_1538.1612389.-:525(ATG)*,	;SAAV_1531.1591198.-:525(ATG)*,	;SA2981_1496.1611501.-:525(ATG)*,	;SAOUHSC_01635.1556067.-:525(ATG)*,	;MW1490.1622497.-:525(ATG)*,	;SA1368.1576950.-:525(ATG)*,	;SAA6159_01473.1613227.-:525(ATG)*,	;SACOL1596.1630028.-:525(ATG)*,	;HMPREF0772_11603.1697498.+:525(ATG)*,	;SAS1476.1602252.-:525(ATG)*,	;SAB1410c.1532129.-:525(ATG)*,
876	ANCHOR	22	22	22	;SATW20_16400.1771179.-:201(TTG),321(ATG)*,	;SAA6008_01615.1727662.-:201(TTG),321(ATG)*,	;SaurJH9_1703.1805135.-:201(TTG),321(ATG)*,	;SaurJH1_1736.1805009.-:201(TTG),321(ATG)*,	;SAR1726.1790946.-:201(TTG),321(ATG)*,	;SAHV_1633.1758167.-:201(TTG),321(ATG)*,	;NWMN_1548.1715666.-:201(TTG),321(ATG)*,	;SAV1646.1756767.-:201(TTG),321(ATG)*,	;USA300HOU_1645.1756254.-:201(TTG),321(ATG)*,	;SAUSA300_1602.1755664.-:201(TTG),321(ATG)*,	;SAPIG1709.1793971.-:201(TTG),321(ATG)*,	;SAOV_1643.1715854.-:201(TTG),321(ATG)*,	;SAAV_1639.1694592.-:201(TTG),321(ATG)*,	;SA2981_1604.1714905.-:201(TTG),321(ATG)*,	;SAOUHSC_01756.1658867.-:201(TTG),321(ATG)*,	;MW1596.1725961.-:201(TTG)*,321(ATG),	;SA1472.1680354.-:201(TTG),321(ATG)*,	;SAA6159_01578.1714852.-:201(TTG),321(ATG)*,	;SACOL1701.1732827.-:201(TTG),321(ATG)*,	;HMPREF0772_11496.1594403.+:201(TTG),321(ATG)*,	;SAS1582.1705613.-:201(TTG),321(ATG)*,	;SAB1515c.1634760.-:201(TTG),321(ATG)*,
874	ANCHOR	22	22	22	;SATW20_22400.2373089.-:405(ATG)*,	;SAA6008_02140.2250840.-:405(ATG)*,	;SaurJH9_2138.2261622.-:405(ATG)*,	;SaurJH1_2176.2261497.-:405(ATG)*,	;SAR2190.2259534.-:405(ATG)*,	;SAHV_2086.2233245.-:405(ATG)*,	;NWMN_2006.2225098.-:405(ATG)*,	;SAV2102.2231607.-:405(ATG)*,	;USA300HOU_2092.2220911.-:405(ATG)*,	;SAUSA300_2057.2220517.-:405(ATG)*,	;SAPIG2144.2223456.-:405(ATG)*,	;SAOV_2143c.2191610.-:405(ATG)*,	;SAAV_2157.2178012.-:405(ATG)*,	;SA2981_2042.2175118.-:405(ATG)*,	;SAOUHSC_02340.2167439.-:405(ATG)*,	;atpC.2181819.-:405(ATG)*,	;atpC.2155175.-:405(ATG)*,	;SAA6159_02016.2168217.-:405(ATG)*,	;SACOL2094.2156715.-:405(ATG)*,	;HMPREF0772_11089.1161733.+:405(ATG)*,	;SAS2005.2160924.-:405(ATG)*,	;SAB1986c.2119321.-:405(ATG)*,
3433	ANCHOR	22	22	15	;SATW20_15600.1689496.-:492(ATG),540(TTG)*,	;SAA6008_01533.1647317.-:492(ATG),540(TTG)*,	;SaurJH9_1622.1724198.-:492(ATG),540(TTG)*,	;SaurJH1_1656.1724072.-:492(ATG),540(TTG)*,	;x.1710167.-:492(ATG),540(TTG),	;x.1677230.-:492(ATG),540(TTG),	;NWMN_1467.1635316.-:492(ATG),540(TTG)*,	;x.1675830.-:492(ATG),540(TTG),	;x.1675905.-:492(ATG),540(TTG),	;SAUSA300_1524.1675315.-:492(ATG),540(TTG)*,	;SAPIG1629.1713203.-:492(ATG)*,	;SAOV_1564.1634840.-:492(ATG)*,540(TTG),	;SAAV_1556.1613666.-:492(ATG),540(TTG)*,	;x.1633969.-:492(ATG),540(TTG),	;SAOUHSC_01665.1578517.-:492(ATG),540(TTG)*,	;MW1516.1645010.-:492(ATG),540(TTG)*,	;x.1599418.-:492(ATG),540(TTG),	;SAA6159_01499.1635675.-:492(ATG),540(TTG)*,	;SACOL1621.1652478.-:492(ATG),540(TTG)*,	;HMPREF0772_11576.1675049.+:492(ATG),540(TTG)*,	;x.1624720.-:492(ATG),540(TTG),	;SAB1436c.1554579.-:492(ATG),540(TTG)*,
3437	ANCHOR	22	22	22	;SATW20_07120.767009.-:795(ATG)*,816(GTG),	;SAA6008_00654.711044.-:795(ATG)*,816(GTG),	;SaurJH9_0660.726422.-:795(ATG)*,816(GTG),	;SaurJH1_0675.726298.-:795(ATG)*,816(GTG),	;SAR0647.692947.-:795(ATG)*,816(GTG),	;SAHV_0634.711591.-:795(ATG)*,816(GTG),	;NWMN_0607.687027.-:795(ATG)*,816(GTG),	;SAV0637.710146.-:795(ATG)*,816(GTG),	;USA300HOU_0657.710568.-:795(ATG)*,816(GTG),	;SAUSA300_0624.696669.-:795(ATG)*,816(GTG),	;SAPIG0716.748911.-:795(ATG)*,816(GTG),	;SAOV_0672c.696975.-:795(ATG)*,816(GTG),	;SAAV_0600.645331.-:795(ATG)*,816(GTG),	;SA2981_0613.683538.-:795(ATG)*,816(GTG),	;SAOUHSC_00641.629739.-:795(ATG)*,816(GTG),	;tagH.681251.-:795(ATG)*,816(GTG),	;tagH.685897.-:795(ATG)*,816(GTG),	;SAA6159_00592.669293.-:795(ATG)*,816(GTG),	;SACOL0694.718139.-:795(ATG)*,816(GTG),	;HMPREF0772_12550.2665290.+:795(ATG),816(GTG)*,	;SAS0603.679750.-:795(ATG)*,816(GTG),	;SAB0587c.651226.-:795(ATG),816(GTG)*,
2741	ANCHOR	22	22	22	;SATW20_17380.1890712.-:645(ATG)*,	;SAA6008_01720.1849120.-:645(ATG)*,	;SaurJH9_1803.1922793.-:645(ATG)*,	;SaurJH1_1838.1922667.-:645(ATG)*,	;SAR1833.1915146.-:645(ATG)*,	;SAHV_1734.1878870.-:645(ATG)*,	;NWMN_1641.1828673.-:645(ATG)*,	;SAV1748.1877471.-:645(ATG)*,	;USA300HOU_1738.1869063.-:645(ATG)*,	;SAUSA300_1694.1868313.-:645(ATG)*,	;SAPIG1801.1905183.-:645(ATG)*,	;SAOV_1734.1826987.-:645(ATG)*,	;SAAV_1758.1822158.-:645(ATG)*,	;SA2981_1706.1832588.-:645(ATG)*,	;SAOUHSC_01865.1771873.-:645(ATG)*,	;MW1691.1837223.-:645(ATG)*,	;SA1569.1799557.-:645(ATG)*,	;SAA6159_01671.1825980.-:645(ATG)*,	;SACOL1798.1845832.-:645(ATG)*,	;HMPREF0772_11404.1483467.+:645(ATG)*,	;SAS1674.1816558.-:645(ATG)*,	;SAB1608c.1747016.-:645(ATG)*,
2036	ANCHOR	22	22	22	;SATW20_02210.255577.-:495(ATG)*,510(ATG),573(TTG),	;SAA6008_00189.223939.-:495(ATG)*,510(ATG),573(TTG),	;SaurJH9_0205.246323.-:495(ATG)*,510(ATG),573(TTG),	;SaurJH1_0211.246393.-:495(ATG)*,510(ATG),573(TTG),	;SAR0212.246251.-:495(ATG)*,510(ATG),573(TTG),	;SAHV_0219.252500.-:495(ATG)*,510(ATG),573(TTG),	;NWMN_0157.199560.-:495(ATG),510(ATG),573(TTG)*,	;SAV0220.252501.-:495(ATG)*,510(ATG),573(TTG),	;USA300HOU_0228.254149.-:495(ATG),510(ATG),573(TTG)*,	;SAUSA300_0215.254254.-:495(ATG),510(ATG),573(TTG)*,	;SAPIG0230.252319.-:495(ATG)*,510(ATG),573(TTG),	;SAOV_0158.195356.-:495(ATG),510(ATG)*,573(TTG),	;SAAV_0186.215142.-:495(ATG),510(ATG),573(TTG)*,	;SA2981_0221.251666.-:495(ATG)*,510(ATG),573(TTG),	;SAOUHSC_00182.199583.-:495(ATG),510(ATG),573(TTG)*,	;MW0196.230572.-:495(ATG)*,510(ATG),573(TTG),	;SA0213.252541.-:495(ATG)*,510(ATG),573(TTG),	;SAA6159_00195.230059.-:495(ATG)*,510(ATG),573(TTG),	;SACOL0199.233496.-:495(ATG),510(ATG),573(TTG)*,	;HMPREF0772_10287.305749.+:495(ATG),510(ATG)*,573(TTG),	;SAS0196.229272.-:495(ATG)*,510(ATG),573(TTG),	;SAB0159c.196979.-:495(ATG)*,510(ATG),573(TTG),
2743	ANCHOR	22	22	22	;SATW20_07330.789342.+:924(ATG)*,	;SAA6008_00674.733377.+:924(ATG)*,	;SaurJH9_0681.748754.+:924(ATG)*,	;SaurJH1_0696.748630.+:924(ATG)*,	;SAR0668.715268.+:924(ATG)*,	;SAHV_0655.733923.+:924(ATG)*,	;NWMN_0627.709360.+:924(ATG)*,	;SAV0658.732478.+:924(ATG)*,	;USA300HOU_0679.732901.+:924(ATG)*,	;SAUSA300_0644.719002.+:924(ATG)*,	;SAPIG0736.771245.+:924(ATG)*,	;SAOV_0692.719308.+:924(ATG)*,	;SAAV_0620.667663.+:924(ATG)*,	;SA2981_0634.705870.+:924(ATG)*,	;SAOUHSC_00664.652072.+:924(ATG)*,	;MW0620.703584.+:924(ATG)*,	;SA0613.708229.+:924(ATG)*,	;SAA6159_00612.691624.+:924(ATG)*,	;SACOL0715.740472.+:924(ATG)*,	;HMPREF0772_12530.2642968.-:924(ATG)*,	;SAS0623.702082.+:924(ATG)*,	;SAB0607.673552.+:924(ATG)*,
2745	ANCHOR	22	22	22	;SATW20_24810.2620372.-:858(ATG),903(ATG)*,921(TTG),	;SAA6008_02387.2499996.-:858(ATG)*,903(ATG),921(TTG),	;SaurJH9_2374.2505861.-:858(ATG),903(ATG),921(TTG)*,	;SaurJH1_2420.2505737.-:858(ATG),903(ATG),921(TTG)*,	;SAR2435.2503753.-:858(ATG),903(ATG),921(TTG)*,	;SAHV_2334.2475743.-:858(ATG),903(ATG),921(TTG)*,	;NWMN_2251.2472675.-:858(ATG),903(ATG),921(TTG)*,	;SAV2350.2474105.-:858(ATG),903(ATG),921(TTG)*,	;USA300HOU_2331.2467891.-:858(ATG),903(ATG),921(TTG)*,	;SAUSA300_2296.2467741.-:858(ATG),903(ATG),921(TTG)*,	;SAPIG2402.2475565.-:858(ATG)*,903(ATG),921(TTG),	;SAOV_2393c.2434945.-:858(ATG),903(ATG)*,921(TTG),	;SAAV_2414.2421155.-:858(ATG),903(ATG)*,921(TTG),	;SA2981_2289.2417830.-:858(ATG),903(ATG),921(TTG)*,	;SAOUHSC_02627.2414839.-:858(ATG),903(ATG)*,921(TTG),	;MW2271.2416399.-:858(ATG),903(ATG),921(TTG)*,	;SA2140.2404605.-:858(ATG),903(ATG),921(TTG)*,	;SAA6159_02254.2414907.-:858(ATG),903(ATG),921(TTG)*,	;SACOL2345.2404174.-:858(ATG),903(ATG)*,921(TTG),	;HMPREF0772_10844.922844.+:858(ATG)*,903(ATG),921(TTG),	;SAS2241.2395504.-:858(ATG),903(ATG),921(TTG)*,	;SAB2229c.2357379.-:858(ATG),903(ATG),921(TTG)*,
2744	ANCHOR	22	22	3	;x.2463576.+:126(ATG),	;x.2343199.+:126(ATG),	;x.2349040.+:126(ATG),	;SaurJH1_2247.2348915.+:126(ATG)*,	;x.2350613.+:126(ATG),	;x.2320380.+:126(ATG),	;x.2315519.+:126(ATG),	;x.2318742.+:126(ATG),	;x.2311154.+:126(ATG),	;x.2311004.+:126(ATG),	;x.2322909.+:126(ATG),	;x.2283701.+:126(ATG),	;x.2265431.+:126(ATG),	;x.2262536.+:126(ATG),	;SAOUHSC_02432.2257788.+:126(ATG)*,	;x.2269265.+:126(ATG),	;x.2249242.+:126(ATG),	;x.2255641.+:126(ATG),	;x.2247137.+:126(ATG),	;HMPREF0772_11014.1074496.-:126(ATG)*,	;x.2248370.+:126(ATG),	;x.2205121.+:126(ATG),
2031	ANCHOR	22	22	22	;SATW20_22220.2357227.-:1071(ATG)*,1086(TTG),1182(GTG),	;SAA6008_02121.2234978.-:1071(ATG),1086(TTG)*,1182(GTG),	;SaurJH9_2120.2245659.-:1071(ATG)*,1086(TTG),1182(GTG),	;SaurJH1_2158.2245534.-:1071(ATG)*,1086(TTG),1182(GTG),	;SAR2170.2242427.-:1071(ATG)*,1086(TTG),1182(GTG),	;SAHV_2068.2217382.-:1071(ATG)*,1086(TTG),1182(GTG),	;NWMN_1987.2209236.-:1071(ATG)*,1086(TTG),1182(GTG),	;SAV2083.2215744.-:1071(ATG)*,1086(TTG),1182(GTG),	;USA300HOU_2078.2205049.-:1071(ATG)*,1086(TTG),1182(GTG),	;SAUSA300_2039.2204655.-:1071(ATG)*,1086(TTG),1182(GTG),	;SAPIG2124.2206075.-:1071(ATG)*,1086(TTG),1182(GTG),	;SAOV_2124c.2175763.-:1071(ATG)*,1086(TTG),1182(GTG),	;SAAV_2137.2162049.-:1071(ATG)*,1086(TTG),1182(GTG),	;SA2981_2024.2159155.-:1071(ATG)*,1086(TTG),1182(GTG),	;SAOUHSC_02318.2151577.-:1071(ATG)*,1086(TTG),1182(GTG),	;ddlA.2166020.-:1071(ATG)*,1086(TTG),1182(GTG),	;ddlA.2139312.-:1071(ATG)*,1086(TTG),1182(GTG),	;SAA6159_01997.2152031.-:1071(ATG)*,1086(TTG),	;SACOL2074.2140853.-:1071(ATG)*,1086(TTG),1182(GTG),	;HMPREF0772_11112.1178941.+:1071(ATG),1086(TTG),1182(GTG)*,	;SAS1987.2145146.-:1071(ATG)*,1086(TTG),	;SAB1967c.2103510.-:1071(ATG)*,1086(TTG),1182(GTG),
2749	ANCHOR	22	22	22	;SATW20_14780.1610713.-:1461(ATG)*,1467(ATG),	;SAA6008_01449.1568534.-:1461(ATG),1467(ATG)*,	;SaurJH9_1537.1643574.-:1461(ATG)*,1467(ATG),	;SaurJH1_1568.1643448.-:1461(ATG)*,1467(ATG),	;SAR1489.1583870.-:1461(ATG)*,1467(ATG),	;SAHV_1469.1596606.-:1461(ATG)*,1467(ATG),	;NWMN_1389.1556532.-:1461(ATG)*,1467(ATG),	;SAV1481.1595206.-:1461(ATG)*,1467(ATG),	;USA300HOU_1419.1551013.-:1461(ATG)*,1467(ATG),	;SAUSA300_1370.1537066.-:1461(ATG)*,1467(ATG),	;SAPIG1480.1587876.-:1455(ATG)*,1461(ATG),	;SAOV_1487.1561335.-:1464(ATG)*,1470(ATG),	;SAAV_1468.1533042.-:1461(ATG)*,1467(ATG),	;SA2981_1437.1553345.-:1461(ATG)*,1467(ATG),	;SAOUHSC_01501.1453688.-:1461(ATG)*,1467(ATG),	;ebpS.1520653.-:1461(ATG)*,1467(ATG),	;ebpS.1518794.-:1461(ATG)*,1467(ATG),	;SAA6159_01344.1505146.-:1461(ATG)*,1467(ATG),	;SACOL1522.1560353.-:1461(ATG)*,1467(ATG),	;HMPREF0772_11725.1802560.+:1461(ATG),1467(ATG)*,	;SAS1421.1546301.-:1461(ATG)*,1467(ATG),	;SAB1343c.1471561.-:1452(ATG)*,1458(ATG),
2748	ANCHOR	22	22	22	;SATW20_27260.2893763.-:297(ATG)*,	;SAA6008_02644.2775349.-:297(ATG)*,	;SaurJH9_2607.2760356.-:297(ATG)*,	;SaurJH1_2661.2760232.-:297(ATG)*,	;SAR2665.2753126.-:297(ATG)*,	;SAHV_2569.2733768.-:297(ATG)*,	;NWMN_2484.2731594.-:297(ATG)*,	;SAV2585.2732129.-:297(ATG)*,	;USA300HOU_2579.2725628.-:297(ATG)*,	;SAUSA300_2522.2725482.-:297(ATG)*,	;SAPIG2635.2725082.-:297(ATG)*,	;SAOV_2630c.2686828.-:297(ATG)*,	;SAAV_2651.2676441.-:297(ATG)*,	;SA2981_2523.2675051.-:297(ATG)*,	;SAOUHSC_02905.2674110.-:297(ATG)*,	;MW2505.2670877.-:297(ATG)*,	;SA2371.2661703.-:297(ATG)*,	;SAA6159_02482.2665938.-:297(ATG)*,	;SACOL2601.2662178.-:297(ATG)*,	;HMPREF0772_10606.670978.+:297(ATG)*,	;SAS2471.2650223.-:297(ATG)*,	;SAB2460c.2598764.-:297(ATG)*,
2038	ANCHOR	22	22	22	;SATW20_22250.2360346.-:210(ATG)*,	;SAA6008_02124.2238097.-:210(ATG)*,	;SaurJH9_2123.2248778.-:210(ATG)*,	;SaurJH1_2161.2248653.-:210(ATG)*,	;SAR2174.2246538.-:210(ATG)*,	;SAHV_2071.2220501.-:210(ATG)*,	;NWMN_1990.2212355.-:210(ATG)*,	;SAV2086.2218863.-:210(ATG)*,	;USA300HOU_2081.2208168.-:210(ATG)*,	;SAUSA300_2042.2207774.-:210(ATG)*,	;SAPIG2127.2209194.-:210(ATG)*,	;SAOV_2127c.2178885.-:210(ATG)*,	;SAAV_2140.2165168.-:210(ATG)*,	;SA2981_2027.2162274.-:210(ATG)*,	;SAOUHSC_02321.2154696.-:210(ATG)*,	;MW2009.2169138.-:210(ATG)*,	;SA1889.2142431.-:210(ATG)*,	;SAA6159_02000.2155150.-:210(ATG)*,	;SACOL2077.2143972.-:210(ATG)*,	;HMPREF0772_11107.1174830.+:210(ATG)*,	;SAS1990.2148243.-:210(ATG)*,	;SAB1970c.2106629.-:210(ATG)*,
3049	ANCHOR	22	22	22	;SATW20_04020.434215.+:1356(ATG)*,	;SAA6008_00311.359543.+:1356(ATG)*,	;SaurJH9_0383.418635.+:1356(ATG)*,	;SaurJH1_0393.418705.+:1356(ATG)*,	;SAR0331.377926.+:1356(ATG)*,	;SAHV_0331.381816.+:1356(ATG)*,	;NWMN_0327.378403.+:1356(ATG)*,	;SAV0334.381813.+:1356(ATG)*,	;USA300HOU_0355.388703.+:1356(ATG)*,	;SAUSA300_0335.388808.+:1356(ATG)*,	;SAPIG0415.432019.+:1356(ATG)*,	;SAOV_0359.381915.+:1356(ATG)*,	;SAAV_0302.344496.+:1356(ATG)*,	;SA2981_0333.380981.+:1356(ATG)*,	;SAOUHSC_00315.330719.+:1356(ATG)*,	;MW0311.361800.+:1356(ATG)*,	;SA0323.381856.+:1356(ATG)*,	;SAA6159_00309.363676.+:1356(ATG)*,	;SACOL0405.412729.+:1356(ATG)*,	;HMPREF0772_10161.168865.-:1356(ATG)*,	;SAS0311.360445.+:1356(ATG)*,	;SAB0284.336122.+:1356(ATG)*,
3043	ANCHOR	22	22	17	;SATW20_08710.939855.-:261(ATG)*,270(GTG),	;x.885334.-:261(ATG),270(GTG),	;x.900681.-:261(ATG),270(GTG),	;SaurJH1_0838.900556.-:261(ATG)*,270(GTG),	;SAR0853.899027.-:261(ATG)*,270(GTG),	;SAHV_0817.899070.-:261(ATG)*,270(GTG),	;x.860189.-:261(ATG),270(GTG),	;SAV0821.897625.-:261(ATG)*,270(GTG),	;USA300HOU_0828.883528.-:261(ATG)*,270(GTG),	;x.869580.-:261(ATG),270(GTG),	;x.923149.-:261(ATG),270(GTG),	;SAOV_0838c.870250.-:261(ATG)*,270(GTG),	;SAAV_0767.818241.-:261(ATG)*,270(GTG),	;SA2981_0776.856327.-:261(ATG)*,270(GTG),	;SAOUHSC_00824.803399.-:261(ATG)*,270(GTG),	;MW0775.867524.-:261(ATG)*,270(GTG),	;SAS019.859109.-:261(ATG)*,270(GTG),	;SAA6159_00753.845453.-:261(ATG)*,270(GTG),	;SACOL0865.891075.-:261(ATG)*,270(GTG),	;HMPREF0772_12381.2489290.+:261(ATG)*,270(GTG),	;SAS0762.851517.-:261(ATG)*,270(GTG),	;SAB0754c.828270.-:261(ATG),270(GTG)*,
1095	ANCHOR	22	22	22	;SATW20_23740.2518410.-:369(ATG)*,	;SAA6008_02277.2398032.-:369(ATG)*,	;SaurJH9_2267.2402920.-:369(ATG)*,	;SaurJH1_2308.2402796.-:369(ATG)*,	;SAR2325.2402072.-:369(ATG)*,	;SAHV_2224.2374263.-:369(ATG)*,	;NWMN_2142.2370351.-:369(ATG)*,	;SAV2240.2372625.-:369(ATG)*,	;USA300HOU_2231.2365987.-:369(ATG)*,	;SAUSA300_2194.2365837.-:369(ATG)*,	;SAPIG2293.2373987.-:369(ATG)*,	;SAOV_2277c.2332730.-:369(ATG)*,	;SAAV_2302.2319315.-:369(ATG)*,	;SA2981_2178.2316419.-:369(ATG)*,	;SAOUHSC_02502.2312623.-:369(ATG)*,	;rplN.2314530.-:369(ATG)*,	;rplN.2303125.-:369(ATG)*,	;SAA6159_02147.2309113.-:369(ATG)*,	;SACOL2229.2301970.-:369(ATG)*,	;HMPREF0772_10958.1024701.+:369(ATG)*,	;SAS2131.2293635.-:369(ATG)*,	;SAB2112c.2253093.-:369(ATG)*,
1096	ANCHOR	22	22	22	;SATW20_15370.1668504.-:405(ATG)*,435(TTG),447(ATG),	;SAA6008_01511.1626325.-:405(ATG),435(TTG),447(ATG)*,	;SaurJH9_1599.1703188.-:405(ATG),435(TTG)*,447(ATG),	;SaurJH1_1633.1703062.-:405(ATG),435(TTG)*,447(ATG),	;SAR1618.1689176.-:405(ATG),435(TTG)*,447(ATG),	;SAHV_1528.1656220.-:405(ATG),435(TTG)*,447(ATG),	;NWMN_1445.1614324.-:405(ATG),435(TTG),447(ATG)*,	;SAV1541.1654820.-:405(ATG),435(TTG)*,447(ATG),	;USA300HOU_1543.1654912.-:405(ATG),435(TTG),447(ATG)*,	;SAUSA300_1501.1654322.-:405(ATG),435(TTG),447(ATG)*,	;SAPIG1606.1692211.-:405(ATG),435(TTG)*,447(ATG),	;SAOV_1541.1613847.-:405(ATG),435(TTG),447(ATG)*,	;SAAV_1533.1592656.-:405(ATG),435(TTG),447(ATG)*,	;SA2981_1499.1612959.-:405(ATG),435(TTG),447(ATG)*,	;SAOUHSC_01639.1557525.-:405(ATG),435(TTG),447(ATG)*,	;MW1493.1624000.-:405(ATG),435(TTG)*,447(ATG),	;SA1371.1578408.-:405(ATG),435(TTG)*,447(ATG),	;SAA6159_01476.1614685.-:405(ATG),435(TTG),447(ATG)*,	;SACOL1598.1631486.-:405(ATG),435(TTG),447(ATG)*,	;HMPREF0772_11600.1696040.+:405(ATG),435(TTG),447(ATG)*,	;SAS1479.1603710.-:405(ATG),435(TTG)*,447(ATG),	;SAB1413c.1533587.-:405(ATG),435(TTG),447(ATG)*,
1097	ANCHOR	22	22	22	;SATW20_24480.2587540.-:1380(ATG)*,	;SAA6008_02352.2467164.-:1380(ATG)*,	;SaurJH9_2340.2471540.-:1380(ATG)*,	;SaurJH1_2383.2471416.-:1380(ATG)*,	;SAR2400.2470876.-:1380(ATG)*,	;SAHV_2300.2442883.-:1380(ATG)*,	;NWMN_2218.2439483.-:1380(ATG)*,	;SAV2316.2441245.-:1380(ATG)*,	;USA300HOU_2299.2435119.-:1380(ATG)*,	;SAUSA300_2265.2434969.-:1380(ATG)*,	;SAPIG2367.2443112.-:1380(ATG)*,	;SAOV_2356c.2402113.-:1380(ATG)*,	;SAAV_2378.2387875.-:1380(ATG)*,	;SA2981_2255.2384970.-:1380(ATG)*,	;SAOUHSC_02590.2381768.-:1380(ATG)*,	;MW2237.2383959.-:1380(ATG)*,	;SA2109.2371745.-:1380(ATG)*,	;SAA6159_02220.2378379.-:1380(ATG)*,	;SACOL2309.2371102.-:1380(ATG)*,	;HMPREF0772_10879.955841.+:1380(ATG)*,	;SAS2209.2363064.-:1380(ATG)*,	;SAB2193c.2323655.-:1380(ATG)*,
1090	ANCHOR	22	22	22	;SATW20_26970.2866301.-:300(ATG)*,	;SAA6008_02615.2747879.-:300(ATG)*,	;SaurJH9_2599.2752807.-:300(ATG)*,	;SaurJH1_2653.2752683.-:300(ATG)*,	;SAR2657.2745574.-:300(ATG)*,	;SAHV_2561.2726219.-:300(ATG)*,	;NWMN_2476.2724043.-:300(ATG)*,	;SAV2577.2724580.-:300(ATG)*,	;USA300HOU_2571.2718077.-:300(ATG)*,	;SAUSA300_2514.2717931.-:300(ATG)*,	;SAPIG2627.2717527.-:300(ATG)*,	;SAOV_2621c.2679356.-:300(ATG)*,	;SAAV_2643.2668892.-:300(ATG)*,	;SA2981_2515.2667502.-:300(ATG)*,	;SAOUHSC_02896.2666560.-:300(ATG)*,	;MW2497.2663365.-:300(ATG)*,	;SA2363.2654154.-:300(ATG)*,	;SAA6159_02474.2658383.-:300(ATG)*,	;SACOL2592.2654627.-:300(ATG)*,	;HMPREF0772_10614.678530.+:300(ATG)*,	;SAS2463.2642723.-:300(ATG)*,	;SAB2451c.2591214.-:300(ATG)*,
1091	ANCHOR	22	22	22	;SATW20_27370.2902343.-:852(ATG)*,867(ATG),	;SAA6008_02655.2783929.-:852(ATG)*,867(ATG),	;SaurJH9_2620.2770977.-:852(ATG)*,867(ATG),	;SaurJH1_2674.2770853.-:852(ATG)*,867(ATG),	;SAR2676.2761706.-:852(ATG)*,	;SAHV_2582.2744389.-:852(ATG)*,867(ATG),	;NWMN_2495.2740167.-:852(ATG)*,867(ATG),	;SAV2598.2742750.-:852(ATG)*,867(ATG),	;USA300HOU_2592.2734201.-:852(ATG)*,867(ATG),	;SAUSA300_2533.2734055.-:852(ATG)*,867(ATG),	;SAPIG2646.2733664.-:852(ATG)*,867(ATG),	;SAOV_2642c.2696354.-:852(ATG)*,867(ATG),	;SAAV_2664.2687062.-:852(ATG)*,867(ATG),	;SA2981_2536.2685672.-:852(ATG)*,867(ATG),	;SAOUHSC_02918.2682683.-:852(ATG)*,867(ATG),	;panC.2680143.-:852(ATG)*,867(ATG),	;panC.2679036.-:852(ATG)*,867(ATG),	;SAA6159_02494.2675462.-:852(ATG)*,867(ATG),	;SACOL2614.2670751.-:852(ATG)*,867(ATG),	;HMPREF0772_10594.662398.+:852(ATG),867(ATG)*,	;SAS2483.2659489.-:852(ATG)*,867(ATG),	;SAB2471c.2607338.-:852(ATG)*,867(ATG),
1093	ANCHOR	22	22	22	;SATW20_00220.30747.+:783(ATG)*,801(ATG),	;SAA6008_00022.30232.+:783(ATG)*,801(ATG),	;SaurJH9_0022.30834.+:783(ATG),801(ATG)*,	;SaurJH1_0022.30903.+:783(ATG),801(ATG)*,	;SAR0022.30747.+:783(ATG),801(ATG)*,	;SAHV_0022.30780.+:783(ATG),801(ATG)*,	;NWMN_0021.30778.+:783(ATG),801(ATG)*,	;SAV0022.30780.+:783(ATG),801(ATG)*,	;USA300HOU_0022.30798.+:783(ATG),801(ATG)*,	;SAUSA300_0024.30798.+:783(ATG),801(ATG)*,	;SAPIG0024.30892.+:783(ATG)*,801(ATG),	;SAOV_0024.30765.+:783(ATG),801(ATG)*,	;SAAV_0026.30779.+:783(ATG),801(ATG)*,	;SA2981_0022.30779.+:783(ATG),801(ATG)*,	;SAOUHSC_00024.30777.+:783(ATG),801(ATG)*,	;MW0022.30775.+:783(ATG),801(ATG)*,	;SA0021.30779.+:783(ATG),801(ATG)*,	;SAA6159_00022.30231.+:783(ATG)*,801(ATG),	;SACOL0023.30798.+:783(ATG),801(ATG)*,	;HMPREF0772_10446.489689.-:783(ATG)*,801(ATG),	;SAS0022.30775.+:783(ATG),801(ATG)*,	;SAB0022.31004.+:783(ATG),801(ATG)*,
1098	ANCHOR	22	22	22	;SATW20_28280.3017599.+:465(ATG)*,483(ATG),	;SAA6008_02750.2898901.+:465(ATG)*,483(ATG),	;SaurJH9_2717.2888213.+:465(ATG)*,483(ATG),	;SaurJH1_2774.2888089.+:465(ATG)*,483(ATG),	;SAR2773.2876627.+:465(ATG)*,483(ATG),	;SAHV_2677.2861627.+:465(ATG)*,483(ATG),	;NWMN_2591.2858600.+:465(ATG)*,483(ATG),	;SAV2693.2859988.+:465(ATG)*,483(ATG),	;USA300HOU_2695.2852646.+:465(ATG)*,483(ATG),	;SAUSA300_2626.2852500.+:465(ATG)*,483(ATG),	;SAPIG2739.2850023.+:465(ATG)*,483(ATG),	;SAOV_2737.2813522.+:465(ATG)*,	;SAAV_2766.2805862.+:465(ATG)*,483(ATG),	;SA2981_2633.2802910.+:465(ATG)*,483(ATG),	;SAOUHSC_03028.2801064.+:465(ATG)*,483(ATG),	;MW2611.2798215.+:465(ATG)*,	;SA2485.2796274.+:465(ATG)*,483(ATG),	;SAA6159_02588.2792495.+:465(ATG)*,483(ATG),	;SACOL2717.2789152.+:465(ATG)*,483(ATG),	;HMPREF0772_10495.545926.-:465(ATG),483(ATG)*,	;SAS2577.2777555.+:465(ATG)*,	;SAB2569.2723858.+:465(ATG)*,483(ATG),
1099	ANCHOR	22	22	22	;SATW20_08420.908294.+:945(ATG)*,	;SAA6008_00782.853756.+:945(ATG)*,	;SaurJH9_0792.869058.+:945(ATG)*,	;SaurJH1_0808.868933.+:945(ATG)*,	;SAR0822.865585.+:945(ATG)*,	;SAHV_0764.852704.+:945(ATG)*,	;NWMN_0735.828492.+:945(ATG)*,	;SAV0767.851259.+:945(ATG)*,	;USA300HOU_0796.851832.+:945(ATG)*,	;SAUSA300_0750.838002.+:945(ATG)*,	;SAPIG0844.889920.+:945(ATG)*,	;SAOV_0805.837804.+:945(ATG)*,	;SAAV_0731.786328.+:945(ATG)*,	;SA2981_0745.824648.+:945(ATG)*,	;SAOUHSC_00789.771840.+:945(ATG)*,	;MW0729.822556.+:945(ATG)*,	;SA0722.827066.+:945(ATG)*,	;SAA6159_00724.813834.+:945(ATG)*,	;SACOL0832.859378.+:945(ATG)*,	;HMPREF0772_12413.2522630.-:945(ATG)*,	;SAS0732.820984.+:945(ATG)*,	;SAB0721.793575.+:945(ATG)*,
854	ANCHOR	22	22	22	;SATW20_05790.619631.+:2004(ATG),2094(ATG)*,	;SAA6008_00516.562371.+:2004(ATG)*,2094(ATG),	;SaurJH9_0533.578128.+:2004(ATG),2094(ATG)*,	;SaurJH1_0546.578199.+:2004(ATG),2094(ATG)*,	;SAR0512.552180.+:2004(ATG),2094(ATG)*,	;SAHV_0508.568671.+:2004(ATG),2094(ATG)*,	;NWMN_0473.539430.+:2004(ATG),2094(ATG)*,	;SAV0511.567224.+:2004(ATG),2094(ATG)*,	;USA300HOU_0505.549450.+:2004(ATG),2094(ATG)*,	;SAUSA300_0489.549557.+:2004(ATG),2094(ATG)*,	;SAPIG0577.600911.+:2004(ATG),2094(ATG)*,	;SAOV_0533.554654.+:2004(ATG),2094(ATG)*,	;SAAV_0458.503990.+:2004(ATG),2094(ATG)*,	;SA2981_0486.540582.+:2004(ATG),2094(ATG)*,	;SAOUHSC_00486.485485.+:2004(ATG),2094(ATG)*,	;ftsH.528159.+:2004(ATG),2094(ATG)*,	;ftsH.542977.+:2004(ATG),2094(ATG)*,	;SAA6159_00462.526254.+:2004(ATG),2094(ATG)*,	;SACOL0555.565812.+:2004(ATG),2094(ATG)*,	;HMPREF0772_10008.12931.-:2004(ATG),2094(ATG)*,	;SAS0468.526790.+:2004(ATG),2094(ATG)*,	;SAB0460.509637.+:2004(ATG),2094(ATG)*,
1323	ANCHOR	22	22	22	;SATW20_07760.832715.+:1182(GTG)*,	;SAA6008_00717.776750.+:1182(GTG)*,	;SaurJH9_0725.793513.+:1182(GTG)*,	;SaurJH1_0741.793388.+:1182(GTG)*,	;SAR0754.790364.+:1182(GTG)*,	;SAHV_0698.777156.+:1182(GTG)*,	;NWMN_0670.752802.+:1182(GTG)*,	;SAV0701.775711.+:1182(GTG)*,	;USA300HOU_0724.776198.+:1182(GTG)*,	;SAUSA300_0686.762368.+:1182(GTG)*,	;SAPIG0778.814671.+:1182(GTG)*,	;SAOV_0735.762526.+:1182(GTG)*,	;SAAV_0663.710898.+:1182(GTG)*,	;SA2981_0678.749103.+:1182(GTG)*,	;SAOUHSC_00710.695376.+:1182(GTG)*,	;nagA.747095.+:1182(GTG)*,	;nagA.751462.+:1182(GTG)*,	;SAA6159_00656.735226.+:1182(GTG)*,	;SACOL0761.783913.+:1182(GTG)*,	;HMPREF0772_12486.2597848.-:1182(GTG)*,	;SAS0666.745523.+:1182(GTG)*,	;SAB0650.716709.+:1182(GTG)*,
1320	ANCHOR	22	22	22	;SATW20_09340.988215.+:237(ATG)*,	;SAA6008_00885.940380.+:237(ATG)*,	;SaurJH9_0934.980318.+:237(ATG)*,	;SaurJH1_0953.980193.+:237(ATG)*,	;SAR0896.933228.+:237(ATG)*,	;SAHV_0929.979098.+:237(ATG)*,	;NWMN_0805.893987.+:237(ATG)*,	;SAV0934.977654.+:237(ATG)*,	;USA300HOU_0895.931282.+:237(ATG)*,	;SAUSA300_0837.917334.+:237(ATG)*,	;SAPIG0917.957496.+:237(ATG)*,	;SAOV_0880.904451.+:237(ATG)*,	;SAAV_0895.910851.+:237(ATG)*,	;SA2981_0889.935921.+:237(ATG)*,	;SAOUHSC_00871.837197.+:237(ATG)*,	;dltC.901282.+:237(ATG)*,	;dltC.901370.+:237(ATG)*,	;SAA6159_00793.879318.+:237(ATG)*,	;SACOL0937.940808.+:237(ATG)*,	;HMPREF0772_12313.2438832.-:237(ATG)*,	;SAS0804.885251.+:237(ATG)*,	;SAB0800.867277.+:237(ATG)*,
1321	ANCHOR	22	22	22	;SATW20_01430.158472.+:1431(ATG)*,1455(ATG),	;SAA6008_00110.126833.+:1431(ATG)*,1455(ATG),	;SaurJH9_0118.141628.+:1431(ATG)*,1455(ATG),	;SaurJH1_0123.141697.+:1431(ATG)*,1455(ATG),	;SAR0134.149157.+:1431(ATG)*,1455(ATG),	;SAHV_0131.147745.+:1431(ATG)*,1455(ATG),	;NWMN_0076.99195.+:1431(ATG)*,1455(ATG),	;SAV0132.147746.+:1431(ATG)*,1455(ATG),	;USA300HOU_0144.153828.+:1431(ATG)*,1455(ATG),	;SAUSA300_0134.153934.+:1431(ATG)*,1455(ATG),	;SAPIG0146.151863.+:1431(ATG)*,1455(ATG),	;SAOV_0080.97955.+:1431(ATG)*,1455(ATG),	;SAAV_0100.110327.+:1431(ATG)*,1455(ATG),	;SA2981_0133.146910.+:1431(ATG)*,1455(ATG),	;SAOUHSC_00092.99220.+:1431(ATG)*,1455(ATG),	;MW0106.125248.+:1431(ATG)*,1455(ATG),	;SA0127.147785.+:1431(ATG)*,1455(ATG),	;SAA6159_00115.131961.+:1431(ATG)*,1455(ATG),	;SACOL0117.133131.+:1431(ATG)*,1455(ATG),	;HMPREF0772_10366.402851.-:1431(ATG),1455(ATG)*,	;SAS0106.123954.+:1431(ATG)*,1455(ATG),	;SAB0071.91378.+:1431(ATG)*,1455(ATG),
1326	ANCHOR	22	22	22	;SATW20_07720.827331.+:483(ATG)*,	;SAA6008_00713.771366.+:483(ATG)*,	;SaurJH9_0721.788129.+:483(ATG)*,	;SaurJH1_0737.788004.+:483(ATG)*,	;SAR0750.784985.+:483(ATG)*,	;SAHV_0694.771772.+:483(ATG)*,	;NWMN_0666.747418.+:483(ATG)*,	;SAV0697.770327.+:483(ATG)*,	;USA300HOU_0720.770814.+:483(ATG)*,	;SAUSA300_0682.756984.+:483(ATG)*,	;SAPIG0774.809281.+:483(ATG)*,	;SAOV_0731.757136.+:483(ATG)*,	;SAAV_0659.705514.+:483(ATG)*,	;SA2981_0674.743719.+:483(ATG)*,	;SAOUHSC_00705.689992.+:483(ATG)*,	;MW0659.741711.+:483(ATG)*,	;SA0652.746078.+:483(ATG)*,	;SAA6159_00652.729837.+:483(ATG)*,	;SACOL0756.778530.+:483(ATG)*,	;HMPREF0772_12490.2603227.-:483(ATG)*,	;SAS0662.740139.+:483(ATG)*,	;SAB0646.711318.+:483(ATG)*,
1327	ANCHOR	22	22	22	;SATW20_09650.1019173.+:468(ATG),576(TTG)*,585(GTG),	;SAA6008_00918.972080.+:468(ATG),576(TTG)*,585(GTG),	;SaurJH9_0965.1011356.+:468(ATG),576(TTG)*,585(GTG),	;SaurJH1_0984.1011230.+:468(ATG),576(TTG)*,585(GTG),	;SAR0927.964148.+:468(ATG),576(TTG)*,585(GTG),	;SAHV_0960.1009945.+:468(ATG),576(TTG)*,585(GTG),	;NWMN_0836.924995.+:468(ATG),576(TTG)*,585(GTG),	;SAV0965.1008501.+:468(ATG),576(TTG)*,585(GTG),	;USA300HOU_0924.962296.+:468(ATG),576(TTG),585(GTG)*,	;SAUSA300_0868.948348.+:468(ATG)*,576(TTG),585(GTG),	;SAPIG0948.988606.+:468(ATG),576(TTG)*,585(GTG),	;SAOV_0912.935913.+:468(ATG),576(TTG)*,585(GTG),	;SAAV_0926.941888.+:468(ATG),576(TTG)*,585(GTG),	;SA2981_0920.966958.+:468(ATG),576(TTG)*,585(GTG),	;SAOUHSC_00903.868211.+:468(ATG)*,576(TTG),585(GTG),	;spsB.932182.+:468(ATG),576(TTG)*,585(GTG),	;spsB.932217.+:468(ATG),576(TTG)*,585(GTG),	;SAA6159_00824.909974.+:468(ATG),576(TTG)*,585(GTG),	;SACOL0969.971822.+:468(ATG),576(TTG),585(GTG)*,	;HMPREF0772_12281.2406836.-:468(ATG),576(TTG),585(GTG)*,	;SAS0835.916151.+:468(ATG),576(TTG)*,585(GTG),	;SAB0834.900198.+:468(ATG),576(TTG)*,585(GTG),
953	ANCHOR	22	22	22	;SATW20_17080.1851038.-:1695(ATG)*,	;SAA6008_01686.1807529.-:1695(ATG)*,	;SaurJH9_1773.1883137.-:1695(ATG)*,	;SaurJH1_1808.1883011.-:1695(ATG)*,	;SAR1795.1869008.-:1695(ATG)*,	;SAHV_1703.1837694.-:1695(ATG)*,	;NWMN_1611.1788838.-:1695(ATG)*,	;SAV1717.1836295.-:1695(ATG)*,	;USA300HOU_1705.1829425.-:1695(ATG)*,	;SAUSA300_1664.1828835.-:1695(ATG)*,	;SAPIG1770.1865620.-:1695(ATG)*,	;SAOV_1704.1787482.-:1695(ATG)*,	;SAAV_1728.1782503.-:1695(ATG)*,	;SA2981_1676.1792932.-:1695(ATG)*,	;SAOUHSC_01827.1732038.-:1695(ATG)*,	;MW1660.1797541.-:1695(ATG)*,	;SA1539.1758381.-:1695(ATG)*,	;SAA6159_01641.1786463.-:1695(ATG)*,	;SACOL1767.1805997.-:1695(ATG)*,	;HMPREF0772_11435.1523053.+:1695(ATG)*,	;SAS1644.1777194.-:1695(ATG)*,	;SAB1576c.1706247.-:1695(ATG)*,
952	ANCHOR	22	22	22	;SATW20_08250.886104.+:903(ATG),939(TTG),1083(ATG)*,	;SAA6008_00765.831513.+:903(ATG),939(TTG),1083(ATG)*,	;SaurJH9_0774.846748.+:903(ATG),939(TTG),954(ATG),1083(ATG)*,	;SaurJH1_0791.846623.+:903(ATG),939(TTG),954(ATG),1083(ATG)*,	;SAR0804.843085.+:903(ATG),939(TTG),954(ATG),1083(ATG)*,	;SAHV_0747.830335.+:903(ATG)*,939(TTG),954(ATG),1083(ATG),	;NWMN_0719.806191.+:903(ATG),939(TTG),1083(ATG)*,	;SAV0750.828890.+:903(ATG)*,939(TTG),954(ATG),1083(ATG),	;USA300HOU_0777.829531.+:903(ATG),939(TTG),1083(ATG)*,	;SAUSA300_0734.815701.+:903(ATG),939(TTG),1083(ATG)*,	;SAPIG0826.867586.+:903(ATG),939(TTG),954(ATG),1083(ATG)*,	;SAOV_0787.815453.+:903(ATG),939(TTG),954(ATG),1083(ATG)*,	;SAAV_0712.764135.+:903(ATG),939(TTG)*,954(ATG),1083(ATG),	;SA2981_0728.802338.+:903(ATG)*,939(TTG),954(ATG),1083(ATG),	;SAOUHSC_00765.748226.+:903(ATG),939(TTG)*,1083(ATG),	;MW0712.800424.+:903(ATG),939(TTG)*,1083(ATG),	;SA0705.804697.+:903(ATG)*,939(TTG),954(ATG),1083(ATG),	;SAA6159_00705.788351.+:903(ATG),939(TTG),954(ATG)*,1083(ATG),	;SACOL0813.837302.+:903(ATG),939(TTG),1083(ATG)*,	;HMPREF0772_12432.2545129.-:903(ATG),939(TTG),954(ATG),1083(ATG)*,	;SAS0715.798852.+:903(ATG),939(TTG),1083(ATG)*,	;SAB0702.769680.+:900(ATG),936(TTG),951(ATG),1080(ATG)*,
955	ANCHOR	22	22	22	;SATW20_21880.2314274.+:1611(ATG)*,	;SAA6008_02086.2192025.+:1611(ATG)*,	;SaurJH9_2085.2200554.+:1611(ATG)*,	;SaurJH1_2122.2200429.+:1611(ATG)*,	;SAR2135.2198845.+:1611(ATG)*,	;SAHV_2033.2172278.+:1611(ATG)*,	;NWMN_1955.2166280.+:1611(ATG)*,	;SAV2048.2170640.+:1611(ATG)*,	;USA300HOU_2043.2162338.+:1611(ATG)*,	;SAUSA300_2001.2161701.+:1611(ATG)*,	;SAPIG2087.2163021.+:1611(ATG)*,	;SAOV_2085.2131854.+:1611(ATG)*,	;SAAV_2096.2116944.+:1611(ATG)*,	;SA2981_1989.2111590.+:1611(ATG)*,	;SAOUHSC_02276.2108634.+:1611(ATG)*,	;MW1972.2122812.+:1611(ATG)*,	;SA1853.2094207.+:1611(ATG)*,	;SAA6159_01961.2108756.+:1611(ATG)*,	;SACOL2037.2097897.+:1611(ATG)*,	;HMPREF0772_11151.1224542.-:1611(ATG)*,	;SAS1953.2101937.+:1611(ATG)*,	;SAB1932.2060358.+:1611(ATG)*,
957	ANCHOR	22	22	22	;SATW20_10840.1155249.-:1698(ATG)*,	;SAA6008_01044.1110827.-:1698(ATG)*,	;SaurJH9_1149.1191310.-:1698(ATG)*,	;SaurJH1_1171.1191184.-:1698(ATG)*,	;SAR1063.1108800.-:1698(ATG)*,	;SAHV_1081.1144461.-:1698(ATG)*,	;NWMN_0956.1061008.-:1698(ATG)*,	;SAV1089.1143060.-:1698(ATG)*,	;USA300HOU_1031.1098370.-:1698(ATG)*,	;SAUSA300_0989.1084423.-:1698(ATG)*,	;SAPIG1086.1139046.-:1698(ATG)*,	;SAOV_1033c.1069986.-:1698(ATG)*,	;SAAV_1054.1077922.-:1698(ATG)*,	;SA2981_1046.1101455.-:1698(ATG)*,	;SAOUHSC_01035.1004298.-:1698(ATG)*,	;MW0972.1068159.-:1698(ATG)*,	;SA0940.1066732.-:1698(ATG)*,	;SAA6159_00945.1048792.-:1698(ATG)*,	;SACOL1098.1107961.-:1698(ATG)*,	;HMPREF0772_12143.2261877.+:1698(ATG)*,	;SAS1024.1096945.-:1698(ATG)*,	;SAB0955c.1035600.-:1698(ATG)*,
956	ANCHOR	22	22	21	;SATW20_22530.2383860.-:420(ATG)*,	;SAA6008_02153.2261611.-:420(ATG)*,	;SaurJH9_2151.2272393.-:420(ATG)*,	;SaurJH1_2189.2272268.-:420(ATG)*,	;SAR2203.2270305.-:420(ATG)*,	;SAHV_2099.2244016.-:420(ATG)*,	;NWMN_2019.2235869.-:420(ATG)*,	;SAV2115.2242378.-:420(ATG)*,	;x.2231682.-:420(ATG),	;SAUSA300_2069.2231288.-:420(ATG)*,	;SAPIG2157.2234227.-:420(ATG)*,	;SAOV_2156c.2202382.-:420(ATG)*,	;SAAV_2170.2188783.-:420(ATG)*,	;SA2981_2055.2185889.-:420(ATG)*,	;SAOUHSC_02356.2178210.-:420(ATG)*,	;MW2039.2192589.-:420(ATG)*,	;SA1917.2165946.-:420(ATG)*,	;SAA6159_02029.2178988.-:420(ATG)*,	;SACOL2107.2167486.-:420(ATG)*,	;HMPREF0772_11076.1150962.+:420(ATG)*,	;SAS2018.2171694.-:420(ATG)*,	;SAB1999c.2130092.-:420(ATG)*,
1544	ANCHOR	22	22	19	;SATW20_24500.2589737.+:186(ATG)*,	;SAA6008_02354.2469361.+:186(ATG)*,	;SaurJH9_2342.2473737.+:186(ATG)*,	;SaurJH1_2385.2473613.+:186(ATG)*,	;SAR2402.2473073.+:186(ATG)*,	;SAHV_2302.2445080.+:186(ATG)*,	;x.2441680.+:186(ATG),	;SAV2318.2443442.+:186(ATG)*,	;x.2437316.+:186(ATG),	;x.2437166.+:186(ATG),	;SAPIG2369.2445309.+:186(ATG)*,	;SAOV_2358.2404311.+:186(ATG)*,	;SAAV_2380.2390072.+:186(ATG)*,	;SA2981_2257.2387167.+:186(ATG)*,	;SAOUHSC_02592.2383965.+:186(ATG)*,	;MW2239.2386156.+:186(ATG)*,	;SAS084.2373942.+:186(ATG)*,	;SAA6159_02222.2380576.+:186(ATG)*,	;SACOL2311.2373299.+:186(ATG)*,	;HMPREF0772_10877.953644.-:186(ATG)*,	;SAS2211.2365261.+:186(ATG)*,	;SAB2195.2325853.+:186(ATG)*,
717	ANCHOR	22	22	22	;SATW20_11440.1219902.+:801(ATG)*,	;SAA6008_01104.1175482.+:801(ATG)*,	;SaurJH9_1209.1256221.+:801(ATG)*,	;SaurJH1_1231.1256095.+:801(ATG)*,	;SAR1123.1173641.+:801(ATG)*,	;SAHV_1141.1209372.+:801(ATG)*,	;NWMN_1063.1168805.+:801(ATG)*,	;SAV1151.1207971.+:801(ATG)*,	;USA300HOU_1086.1163023.+:801(ATG)*,	;SAUSA300_1049.1149076.+:801(ATG)*,	;SAPIG1146.1203914.+:801(ATG)*,	;SAOV_1147.1176032.+:801(ATG)*,	;SAAV_1118.1144351.+:801(ATG)*,	;SA2981_1106.1166232.+:801(ATG)*,	;SAOUHSC_01106.1068953.+:801(ATG)*,	;murI.1132877.+:801(ATG)*,	;murI.1131643.+:801(ATG)*,	;SAA6159_01004.1113580.+:801(ATG)*,	;SACOL1161.1172614.+:801(ATG)*,	;HMPREF0772_12083.2196917.-:801(ATG)*,	;SAS1084.1161663.+:801(ATG)*,	;SAB1014.1100348.+:801(ATG)*,
1667	ANCHOR	22	22	22	;SATW20_17350.1887802.-:1077(ATG)*,	;SAA6008_01716.1845467.-:1077(ATG)*,	;SaurJH9_1800.1919881.-:1077(ATG)*,	;SaurJH1_1835.1919755.-:1077(ATG)*,	;SAR1823.1905628.-:1077(ATG)*,	;SAHV_1731.1875958.-:1077(ATG)*,	;NWMN_1638.1825762.-:1077(ATG)*,	;SAV1745.1874559.-:1077(ATG)*,	;USA300HOU_1735.1866152.-:1077(ATG)*,	;SAUSA300_1691.1865402.-:1077(ATG)*,	;SAPIG1798.1902218.-:1077(ATG)*,	;SAOV_1731.1824078.-:1077(ATG)*,	;SAAV_1755.1819246.-:1077(ATG)*,	;SA2981_1703.1829676.-:1077(ATG)*,	;SAOUHSC_01861.1768962.-:1077(ATG)*,	;MW1688.1834312.-:1077(ATG)*,	;SA1566.1796645.-:1077(ATG)*,	;SAA6159_01668.1823067.-:1077(ATG)*,	;SACOL1795.1842921.-:1077(ATG)*,	;HMPREF0772_11408.1486434.+:1077(ATG)*,	;SAS1671.1813647.-:1077(ATG)*,	;SAB1605c.1744104.-:1077(ATG)*,
1666	ANCHOR	22	22	22	;SATW20_08000.858276.+:543(ATG)*,	;SAA6008_00740.802311.+:543(ATG)*,	;SaurJH9_0748.819062.+:543(ATG)*,	;SaurJH1_0765.818937.+:543(ATG)*,	;SAR0778.815725.+:543(ATG)*,	;SAHV_0722.802705.+:543(ATG)*,	;NWMN_0693.778363.+:543(ATG)*,	;SAV0725.801260.+:543(ATG)*,	;USA300HOU_0748.801759.+:543(ATG)*,	;SAUSA300_0709.787929.+:543(ATG)*,	;SAPIG0802.840037.+:543(ATG)*,	;SAOV_0760.788140.+:549(ATG)*,	;SAAV_0686.736447.+:543(ATG)*,	;SA2981_0703.774652.+:543(ATG)*,	;SAOUHSC_00734.720937.+:543(ATG)*,	;MW0687.772601.+:543(ATG)*,	;SA0680.777011.+:543(ATG)*,	;SAA6159_00679.760594.+:543(ATG)*,	;SACOL0785.809474.+:543(ATG)*,	;HMPREF0772_12462.2572488.-:543(ATG)*,	;SAS0690.771029.+:543(ATG)*,	;SAB0674.742076.+:543(ATG)*,
1665	ANCHOR	22	22	22	;SATW20_11410.1216233.+:615(TTG)*,	;SAA6008_01101.1171813.+:615(TTG)*,	;SaurJH9_1206.1252552.+:615(TTG)*,	;SaurJH1_1228.1252426.+:615(TTG)*,	;SAR1120.1169969.+:615(TTG)*,	;SAHV_1138.1205703.+:615(TTG)*,	;NWMN_1060.1165136.+:615(TTG)*,	;SAV1147.1204302.+:615(TTG)*,	;USA300HOU_1083.1159354.+:615(TTG)*,	;SAUSA300_1046.1145407.+:615(TTG)*,	;SAPIG1143.1200240.+:615(TTG)*,	;SAOV_1144.1172360.+:615(TTG)*,	;SAAV_1115.1140682.+:615(TTG)*,	;SA2981_1103.1162563.+:615(TTG)*,	;SAOUHSC_01103.1065284.+:615(TTG)*,	;sdhC.1129208.+:615(TTG)*,	;sdhC.1127974.+:615(TTG)*,	;SAA6159_01001.1109906.+:615(TTG)*,	;SACOL1158.1168945.+:615(TTG)*,	;HMPREF0772_12086.2200589.-:615(TTG)*,	;SAS1081.1157994.+:615(TTG)*,	;SAB1011.1096674.+:615(TTG)*,
1664	ANCHOR	22	22	22	;SATW20_17250.1875247.+:1170(ATG)*,	;SAA6008_01705.1831738.+:1170(ATG)*,	;SaurJH9_1790.1907332.+:1170(ATG)*,	;SaurJH1_1825.1907206.+:1170(ATG)*,	;SAR1813.1893205.+:1170(ATG)*,	;SAHV_1721.1863409.+:1170(ATG)*,	;NWMN_1628.1813048.+:1170(ATG)*,	;SAV1735.1862010.+:1170(ATG)*,	;USA300HOU_1724.1853597.+:1170(ATG)*,	;SAUSA300_1681.1853006.+:1170(ATG)*,	;SAPIG1787.1889834.+:1170(ATG)*,	;SAOV_1721.1811679.+:1170(ATG)*,	;SAAV_1745.1806697.+:1170(ATG)*,	;SA2981_1693.1817127.+:1170(ATG)*,	;SAOUHSC_01849.1756248.+:1170(ATG)*,	;acuC.1821751.+:1170(ATG)*,	;acuC.1784096.+:1170(ATG)*,	;SAA6159_01658.1810669.+:1170(ATG)*,	;SACOL1785.1830207.+:1170(ATG)*,	;HMPREF0772_11418.1498857.-:1170(ATG)*,	;SAS1661.1801404.+:1170(ATG)*,	;SAB1595.1731957.+:1170(ATG)*,
1663	ANCHOR	22	22	22	;SATW20_08810.946314.+:357(ATG)*,	;SAA6008_00822.891793.+:357(ATG)*,	;SaurJH9_0831.907141.+:357(ATG)*,	;SaurJH1_0848.907016.+:357(ATG)*,	;SAR0863.905487.+:357(ATG)*,	;SAHV_0828.905530.+:357(ATG)*,	;NWMN_0775.866648.+:357(ATG)*,	;SAV0832.904085.+:357(ATG)*,	;USA300HOU_0839.889987.+:357(ATG)*,	;SAUSA300_0790.876039.+:357(ATG)*,	;SAPIG0886.929603.+:357(ATG)*,	;SAOV_0848.876711.+:357(ATG)*,	;SAAV_0778.824701.+:357(ATG)*,	;SA2981_0787.862787.+:357(ATG)*,	;SAOUHSC_00835.809858.+:357(ATG)*,	;MW0785.873981.+:357(ATG)*,	;SA0759.865569.+:357(ATG)*,	;SAA6159_00763.851912.+:357(ATG)*,	;SACOL0876.897534.+:357(ATG)*,	;HMPREF0772_12371.2482829.-:357(ATG)*,	;SAS0772.857950.+:357(ATG)*,	;SAB0763.834728.+:357(ATG)*,
1661	ANCHOR	22	22	22	;SATW20_24040.2544178.-:486(ATG)*,	;SAA6008_02309.2423800.-:486(ATG)*,	;SaurJH9_2297.2428794.-:486(ATG)*,	;SaurJH1_2339.2428670.-:486(ATG)*,	;SAR2356.2427728.-:486(ATG)*,	;SAHV_2256.2400137.-:486(ATG)*,	;NWMN_2172.2396119.-:486(ATG)*,	;SAV2272.2398499.-:486(ATG)*,	;USA300HOU_2254.2391755.-:486(ATG)*,	;SAUSA300_2223.2391605.-:486(ATG)*,	;SAPIG2323.2399993.-:486(ATG)*,	;SAOV_2311c.2358550.-:486(ATG)*,	;SAAV_2335.2345130.-:486(ATG)*,	;SA2981_2210.2342293.-:486(ATG)*,	;SAOUHSC_02541.2338393.-:486(ATG)*,	;mobB.2340181.-:486(ATG)*,	;mobB.2328999.-:486(ATG)*,	;SAA6159_02177.2334943.-:486(ATG)*,	;SACOL2265.2327738.-:486(ATG)*,	;HMPREF0772_10926.998939.+:486(ATG)*,	;SAS2162.2319286.-:486(ATG)*,	;SAB2144c.2278844.-:486(ATG)*,
591	ANCHOR	22	22	21	;SATW20_17840.1943306.+:258(ATG)*,	;SAA6008_01770.1904345.+:258(ATG)*,	;SaurJH9_1845.1971422.+:258(ATG)*,	;SaurJH1_1881.1971296.+:258(ATG)*,	;SAR1875.1962635.+:258(ATG)*,	;SAHV_1780.1927492.+:258(ATG)*,	;x.1880107.+:258(ATG),	;SAV1795.1926093.+:258(ATG)*,	;USA300HOU_1782.1920327.+:258(ATG)*,	;SAUSA300_1736.1919577.+:258(ATG)*,	;SAPIG1843.1952766.+:258(ATG)*,	;SAOV_1775.1874499.+:258(ATG)*,	;SAAV_1804.1870904.+:258(ATG)*,	;SA2981_1750.1881331.+:258(ATG)*,	;SAOUHSC_01914.1823269.+:258(ATG)*,	;MW1733.1884493.+:258(ATG)*,	;SA1613.1848300.+:258(ATG)*,	;SAA6159_01712.1874748.+:258(ATG)*,	;SACOL1842.1897266.+:258(ATG)*,	;HMPREF0772_11362.1436035.-:258(ATG)*,	;SAS1715.1863828.+:258(ATG)*,	;SAB1649.1793983.+:258(ATG)*,
590	ANCHOR	22	22	22	;SATW20_06240.676983.+:1077(ATG)*,	;SAA6008_00560.619725.+:1077(ATG)*,	;SaurJH9_0577.640847.+:1077(ATG)*,	;SaurJH1_0591.640723.+:1077(ATG)*,	;SAR0559.611538.+:1077(ATG)*,	;SAHV_0552.626017.+:1077(ATG)*,	;NWMN_0516.596777.+:1077(ATG)*,	;SAV0554.624570.+:1077(ATG)*,	;USA300HOU_0547.606797.+:1077(ATG)*,	;SAUSA300_0539.606255.+:1077(ATG)*,	;SAPIG0629.663101.+:1077(ATG)*,	;SAOV_0589.612523.+:1077(ATG)*,	;SAAV_0517.561337.+:1077(ATG)*,	;SA2981_0531.597929.+:1077(ATG)*,	;SAOUHSC_00536.542859.+:1077(ATG)*,	;ilvE.590882.+:1077(ATG)*,	;ilvE.600324.+:1077(ATG)*,	;SAA6159_00508.584091.+:1077(ATG)*,	;SACOL0600.627688.+:1077(ATG)*,	;HMPREF0772_12635.2752618.-:1077(ATG)*,	;SAS0512.589513.+:1077(ATG)*,	;SAB0505.568867.+:1077(ATG)*,
594	ANCHOR	22	22	22	;SATW20_10730.1143986.-:576(ATG)*,	;SAA6008_01033.1099564.-:576(ATG)*,	;SaurJH9_1137.1179961.-:576(ATG)*,	;SaurJH1_1159.1179835.-:576(ATG)*,	;SAR1051.1097538.-:576(ATG)*,	;SAHV_1069.1133049.-:576(ATG)*,	;NWMN_0945.1049808.-:576(ATG)*,	;SAV1077.1131648.-:576(ATG)*,	;USA300HOU_1021.1087107.-:576(ATG)*,	;SAUSA300_0979.1073160.-:576(ATG)*,	;SAPIG1075.1127845.-:576(ATG)*,	;SAOV_1022c.1058961.-:576(ATG)*,	;SAAV_1042.1066510.-:576(ATG)*,	;SA2981_1033.1090043.-:576(ATG)*,	;SAOUHSC_01022.993035.-:576(ATG)*,	;MW0960.1056959.-:576(ATG)*,	;SA0929.1055320.-:576(ATG)*,	;SAA6159_00933.1035793.-:576(ATG)*,	;SACOL1086.1096635.-:576(ATG)*,	;HMPREF0772_12156.2273138.+:576(ATG)*,	;SAS1013.1085682.-:576(ATG)*,	;SAB0944c.1024639.-:576(ATG)*,
596	ANCHOR	22	22	20	;SATW20_25270.2669423.-:3690(ATG)*,	;SAA6008_02438.2550318.-:3690(ATG)*,	;x.2554107.-:3498(ATG),	;x.2553983.-:3498(ATG),	;SAR2486.2557661.-:3690(ATG)*,	;SAHV_2381.2525370.-:3690(ATG)*,	;NWMN_2297.2521723.-:3690(ATG)*,	;SAV2397.2523732.-:3690(ATG)*,	;USA300HOU_2379.2516942.-:3690(ATG)*,	;SAUSA300_2343.2516792.-:3690(ATG)*,	;SAPIG2450.2525890.-:3690(ATG)*,	;SAOV_2442c.2485760.-:3690(ATG)*,	;SAAV_2462.2469262.-:3690(ATG)*,	;SA2981_2334.2465938.-:3690(ATG)*,	;SAOUHSC_02681.2463891.-:3690(ATG)*,	;narG.2466121.-:3690(ATG)*,	;narG.2452713.-:3690(ATG)*,	;SAA6159_02298.2461381.-:3690(ATG)*,	;SACOL2395.2453225.-:3690(ATG)*,	;HMPREF0772_10790.870843.+:3690(ATG)*,	;SAS2288.2445287.-:3690(ATG)*,	;SAB2276c.2405337.-:3690(ATG)*,
599	ANCHOR	22	22	22	;SATW20_19270.2101968.-:897(ATG)*,	;SAA6008_01963.2089179.+:897(ATG)*,	;SaurJH9_1990.2122851.-:897(ATG)*,	;SaurJH1_2023.2122725.-:897(ATG)*,	;SAR2025.2116195.-:897(ATG)*,	;SAHV_1918.2078407.-:897(ATG)*,	;NWMN_1869.2081742.-:897(ATG)*,	;SAV1933.2077010.-:897(ATG)*,	;USA300HOU_1936.2078819.-:897(ATG)*,	;SAUSA300_1913.2078181.-:897(ATG)*,	;SAPIG2054.2126367.-:897(ATG)*,	;SAOV_2035.2078100.-:897(ATG)*,	;SAAV_2000.2035262.-:897(ATG)*,	;SA2981_1891.2032245.-:897(ATG)*,	;SAOUHSC_02154.2025438.-:897(ATG)*,	;MW1874.2039738.-:897(ATG)*,	;SA1747.1999215.-:897(ATG)*,	;SAA6159_01864.2030583.-:897(ATG)*,	;SACOL1996.2057418.-:897(ATG)*,	;HMPREF0772_11208.1282419.+:897(ATG)*,	;SAS1857.2018985.-:897(ATG)*,	;SAB1869c.2004500.-:897(ATG)*,
598	ANCHOR	22	22	22	;SATW20_14760.1609210.+:927(ATG),969(ATG)*,	;SAA6008_01447.1567031.+:927(ATG)*,969(ATG),	;SaurJH9_1535.1642071.+:927(ATG),969(ATG)*,	;SaurJH1_1566.1641945.+:927(ATG),969(ATG)*,	;SAR1487.1582384.+:927(ATG),969(ATG)*,990(ATG),	;SAHV_1467.1595103.+:927(ATG),969(ATG)*,	;NWMN_1387.1555029.+:927(ATG),969(ATG)*,	;SAV1479.1593703.+:927(ATG),969(ATG)*,	;USA300HOU_1416.1549510.+:927(ATG),969(ATG)*,	;SAUSA300_1368.1535563.+:927(ATG),969(ATG)*,	;SAPIG1477.1586372.+:927(ATG),969(ATG)*,990(ATG),	;SAOV_1485.1559829.+:924(ATG),966(ATG)*,987(ATG),	;SAAV_1465.1531539.+:927(ATG),969(ATG)*,	;SA2981_1435.1551842.+:927(ATG),969(ATG)*,	;SAOUHSC_01497.1452185.+:927(ATG),969(ATG)*,	;ansA.1519150.+:927(ATG),969(ATG)*,	;ansA.1517291.+:927(ATG),969(ATG)*,	;SAA6159_01342.1503643.+:927(ATG),969(ATG)*,990(ATG),	;SACOL1519.1558850.+:927(ATG),969(ATG)*,	;HMPREF0772_11727.1804046.-:927(ATG),969(ATG),990(ATG)*,	;SAS1419.1544798.+:927(ATG),969(ATG)*,	;SAB1341.1470075.+:927(ATG),969(ATG)*,990(ATG),
2824	ANCHOR	22	22	22	;SATW20_20070.2161540.+:1308(ATG)*,	;SAA6008_02063.2166496.+:1308(ATG)*,	;SaurJH9_2065.2178137.+:1308(ATG)*,	;SaurJH1_2102.2178011.+:1308(ATG)*,	;SAR2111.2175069.+:1308(ATG)*,	;SAHV_1993.2134199.+:1308(ATG)*,	;NWMN_1932.2140749.+:1308(ATG)*,	;SAV2007.2132575.+:1308(ATG)*,	;USA300HOU_2018.2136814.+:1308(ATG)*,	;SAUSA300_1979.2136177.+:1308(ATG)*,	;SAPIG2063.2139321.+:1308(ATG)*,	;SAOV_2046.2093917.+:1308(ATG)*,	;SAAV_2075.2094527.+:1308(ATG)*,	;SA2981_1969.2089172.+:1308(ATG)*,	;SAOUHSC_02247.2083102.+:1308(ATG)*,	;MW1946.2097275.+:1308(ATG)*,	;SA1815.2056142.+:1308(ATG)*,	;SAA6159_01942.2086416.+:1308(ATG)*,	;SACOL2011.2072366.+:1308(ATG)*,	;HMPREF0772_11174.1248367.-:1308(ATG)*,	;SAS1929.2076517.+:1308(ATG)*,	;SAB1882.2020070.+:1308(ATG)*,
2826	ANCHOR	22	22	22	;SATW20_15180.1653045.-:867(ATG),882(ATG)*,	;SAA6008_01491.1610866.-:867(ATG)*,882(ATG),	;SaurJH9_1580.1687729.-:867(ATG),882(ATG)*,	;SaurJH1_1613.1687603.-:867(ATG),882(ATG)*,	;SAR1599.1673697.-:867(ATG),882(ATG)*,	;SAHV_1509.1640761.-:867(ATG),882(ATG)*,	;NWMN_1427.1598865.-:867(ATG),882(ATG)*,	;SAV1521.1639361.-:867(ATG),882(ATG)*,	;USA300HOU_1523.1639453.-:867(ATG),882(ATG)*,	;SAUSA300_1470.1625506.-:867(ATG),882(ATG)*,	;SAPIG1587.1676754.-:867(ATG),882(ATG)*,	;SAOV_1522.1598390.-:867(ATG),882(ATG)*,	;SAAV_1514.1577197.-:867(ATG),882(ATG)*,	;SA2981_1480.1597500.-:867(ATG),882(ATG)*,	;SAOUHSC_01618.1542066.-:867(ATG),882(ATG)*,	;ispA.1608493.-:867(ATG),882(ATG)*,	;ispA.1562949.-:867(ATG),882(ATG)*,	;SAA6159_01457.1599228.-:867(ATG)*,882(ATG),	;SACOL1566.1602685.-:867(ATG),882(ATG)*,	;HMPREF0772_11619.1711497.+:867(ATG),882(ATG)*,	;SAS1460.1588251.-:867(ATG),882(ATG)*,	;SAB1394c.1518129.-:867(ATG),882(ATG)*,
1409	ANCHOR	22	22	22	;SATW20_09710.1029789.-:825(ATG)*,	;SAA6008_00924.982695.-:825(ATG)*,	;SaurJH9_0971.1021972.-:825(ATG)*,	;SaurJH1_0990.1021846.-:825(ATG)*,	;SAR0934.976684.-:825(ATG)*,	;SAHV_0966.1020561.-:825(ATG)*,	;NWMN_0842.935610.-:825(ATG)*,	;SAV0971.1019117.-:825(ATG)*,	;USA300HOU_0930.972911.-:825(ATG)*,	;SAUSA300_0874.958963.-:825(ATG)*,	;SAPIG0971.1018406.-:825(ATG)*,	;SAOV_0918c.946526.-:825(ATG)*,	;SAAV_0932.952504.-:825(ATG)*,	;SA2981_0926.977574.-:825(ATG)*,	;SAOUHSC_00909.878826.-:825(ATG)*,	;MW0853.942798.-:825(ATG)*,	;SA0832.942833.-:825(ATG)*,	;SAA6159_00831.922566.-:825(ATG)*,	;SACOL0976.982437.-:825(ATG)*,	;HMPREF0772_12274.2394301.+:825(ATG)*,	;SAS0841.926767.-:825(ATG)*,	;SAB0840c.910810.-:825(ATG)*,
1408	ANCHOR	22	22	22	;SATW20_13560.1450227.+:2403(GTG)*,	;SAA6008_01320.1405385.+:2403(GTG)*,	;SaurJH9_1417.1483308.+:2403(GTG)*,	;SaurJH1_1444.1483181.+:2403(GTG)*,	;SAR1367.1422162.+:2403(GTG)*,	;SAHV_1343.1436456.+:2403(GTG)*,	;NWMN_1268.1396554.+:2403(GTG)*,	;SAV1355.1435056.+:2403(GTG)*,	;USA300HOU_1288.1390516.+:2403(GTG)*,	;SAUSA300_1251.1376569.+:2403(GTG)*,	;SAPIG1357.1427255.+:2403(GTG)*,	;SAOV_1367.1404628.+:2403(GTG)*,	;SAAV_1336.1371492.+:2403(GTG)*,	;SA2981_1309.1393318.+:2403(GTG)*,	;SAOUHSC_01352.1296599.+:2403(GTG)*,	;parC.1360717.+:2403(GTG)*,	;parC.1358727.+:2403(GTG)*,	;SAA6159_01221.1345501.+:2403(GTG)*,	;SACOL1390.1400372.+:2403(GTG)*,	;HMPREF0772_11854.1963307.-:2403(GTG)*,	;SAS1295.1389271.+:2403(GTG)*,	;SAB1212.1324365.+:2403(GTG)*,
1403	ANCHOR	22	22	22	;SATW20_25520.2698236.-:468(ATG)*,492(ATG),	;SAA6008_02463.2579131.-:468(ATG)*,492(ATG),	;SaurJH9_2448.2582839.-:468(ATG)*,492(ATG),	;SaurJH1_2496.2582715.-:468(ATG)*,492(ATG),	;SAR2512.2586614.-:468(ATG)*,492(ATG),	;SAHV_2406.2554218.-:468(ATG)*,492(ATG),	;NWMN_2321.2550536.-:468(ATG)*,492(ATG),	;SAV2422.2552580.-:468(ATG)*,492(ATG),	;USA300HOU_2406.2545751.-:468(ATG)*,492(ATG),	;SAUSA300_2368.2545601.-:468(ATG)*,492(ATG),	;SAPIG2475.2553943.-:468(ATG)*,492(ATG),	;SAOV_2471c.2515097.-:468(ATG)*,492(ATG),	;SAAV_2488.2498140.-:468(ATG)*,492(ATG),	;SA2981_2359.2494861.-:468(ATG)*,492(ATG),	;SAOUHSC_02711.2492704.-:468(ATG)*,492(ATG),	;MW2345.2494880.-:468(ATG)*,492(ATG),	;SA2210.2481400.-:468(ATG)*,492(ATG),	;SAA6159_02323.2490505.-:468(ATG)*,492(ATG),	;SACOL2423.2482039.-:468(ATG)*,492(ATG),	;HMPREF0772_10765.841886.+:468(ATG),492(ATG)*,	;SAS2313.2474048.-:468(ATG)*,492(ATG),	;SAB2303c.2434169.-:468(ATG)*,492(ATG),
1407	ANCHOR	22	22	2	;x.2312447.-:117(ATG),129(TTG),	;x.2190198.-:117(ATG),129(TTG),	;x.2198727.-:117(ATG),129(TTG),	;x.2198602.-:117(ATG),129(TTG),	;x.2197012.-:117(ATG),129(TTG),	;x.2170451.-:117(ATG),129(TTG),	;x.2164453.-:117(ATG),129(TTG),	;x.2168813.-:117(ATG),129(TTG),	;x.2160511.-:117(ATG),129(TTG),	;x.2159874.-:117(ATG),129(TTG),	;SAPIG2086.2161194.-:117(ATG)*,129(TTG),	;x.2130042.-:102(ATG),114(TTG),	;x.2115117.-:117(ATG),129(TTG),	;x.2109763.-:117(ATG),129(TTG),	;SAOUHSC_02275.2106807.-:117(ATG),129(TTG)*,	;x.2120985.-:117(ATG),129(TTG),	;x.2092380.-:117(ATG),129(TTG),	;x.2106929.-:117(ATG),129(TTG),	;x.2096070.-:117(ATG),129(TTG),	;x.1226381.+:117(ATG),129(TTG),	;x.2100110.-:117(ATG),129(TTG),	;x.2058525.-:117(ATG),129(TTG),
1406	ANCHOR	22	22	22	;SATW20_05370.564401.-:783(ATG)*,	;SAA6008_00472.507139.-:783(ATG)*,	;SaurJH9_0490.522847.-:783(ATG)*,	;SaurJH1_0503.522918.-:783(ATG)*,	;SAR0468.495564.-:783(ATG)*,	;SAHV_0466.513348.-:783(ATG)*,	;NWMN_0433.483920.-:783(ATG)*,	;SAV0469.511901.-:783(ATG)*,	;USA300HOU_0469.494220.-:783(ATG)*,	;SAUSA300_0442.494325.-:783(ATG)*,	;SAPIG0534.545977.-:783(ATG)*,	;SAOV_0486c.499342.-:783(ATG)*,	;SAAV_0411.448708.-:783(ATG)*,	;SA2981_0444.485192.-:783(ATG)*,	;SAOUHSC_00431.430255.-:783(ATG)*,	;MW0423.472964.-:783(ATG)*,	;SA0427.487587.-:783(ATG)*,	;SAA6159_00418.470993.-:783(ATG)*,	;SACOL0511.510581.-:783(ATG)*,	;HMPREF0772_10054.67883.+:783(ATG)*,	;SAS0426.471626.-:783(ATG)*,	;SAB0418c.454583.-:783(ATG)*,
1405	ANCHOR	22	22	21	;SATW20_02510.295188.+:147(ATG)*,171(ATG),	;SAA6008_00222.263546.+:147(ATG)*,171(ATG),	;SaurJH9_0234.285106.+:147(ATG)*,171(ATG),	;SaurJH1_0240.285176.+:147(ATG)*,171(ATG),	;SAR0244.285699.+:147(ATG)*,171(ATG),	;SAHV_0248.291282.+:147(ATG)*,171(ATG),	;x.238308.+:147(ATG),171(ATG),	;SAV0249.291283.+:147(ATG)*,171(ATG),	;USA300HOU_0260.292816.+:147(ATG)*,171(ATG),	;SAUSA300_0243.292921.+:147(ATG)*,171(ATG),	;SAPIG0261.291957.+:147(ATG)*,171(ATG),	;SAOV_0188.234307.+:147(ATG)*,171(ATG),	;SAAV_0216.253925.+:147(ATG)*,171(ATG),	;SA2981_0249.290448.+:147(ATG)*,171(ATG),	;SAOUHSC_00218.238332.+:147(ATG)*,171(ATG),	;MW0225.269310.+:147(ATG)*,171(ATG),	;SAS008.291323.+:147(ATG)*,171(ATG),	;SAA6159_00226.271289.+:147(ATG)*,171(ATG),	;SACOL0234.272244.+:147(ATG)*,171(ATG),	;HMPREF0772_10254.265064.-:147(ATG),171(ATG)*,	;SAS0225.268010.+:147(ATG)*,171(ATG),	;SAB0188.235685.+:147(ATG)*,171(ATG),
1404	ANCHOR	22	22	22	;SATW20_06850.742462.+:636(ATG)*,	;SAA6008_00626.686497.+:636(ATG)*,	;SaurJH9_0631.700273.+:636(ATG)*,	;SaurJH1_0646.700149.+:636(ATG)*,	;SAR0617.666487.+:636(ATG)*,	;SAHV_0606.685516.+:636(ATG)*,	;NWMN_0580.662216.+:636(ATG)*,	;SAV0608.684069.+:636(ATG)*,	;USA300HOU_0614.672398.+:636(ATG)*,	;SAUSA300_0597.671856.+:636(ATG)*,	;SAPIG0689.724219.+:636(ATG)*,	;SAOV_0644.672275.+:636(ATG)*,	;SAAV_0572.620909.+:636(ATG)*,	;SA2981_0585.657463.+:636(ATG)*,	;SAOUHSC_00612.604651.+:636(ATG)*,	;MW0572.656372.+:636(ATG)*,	;SA0565.659822.+:636(ATG)*,	;SAA6159_00565.644868.+:636(ATG)*,	;SACOL0664.693326.+:636(ATG)*,	;HMPREF0772_12578.2691821.-:636(ATG)*,	;SAS0576.655064.+:636(ATG)*,	;SAB0561.626806.+:636(ATG)*,
1545	ANCHOR	22	22	22	;SATW20_15710.1698799.-:177(ATG)*,	;SAA6008_01545.1656618.-:177(ATG)*,	;SaurJH9_1633.1733501.-:177(ATG)*,	;SaurJH1_1667.1733375.-:177(ATG)*,	;SAR1652.1719470.-:177(ATG)*,	;SAHV_1562.1686533.-:177(ATG)*,	;NWMN_1478.1644619.-:177(ATG)*,	;SAV1575.1685133.-:177(ATG)*,	;USA300HOU_1576.1685208.-:177(ATG)*,	;SAUSA300_1535.1684618.-:177(ATG)*,	;SAPIG1641.1722507.-:177(ATG)*,	;SAOV_1575.1644143.-:177(ATG)*,	;SAAV_1567.1622969.-:177(ATG)*,	;SA2981_1533.1643272.-:177(ATG)*,	;SAOUHSC_01678.1587820.-:177(ATG)*,	;rpsU.1654314.-:177(ATG)*,	;rpsU.1608721.-:177(ATG)*,	;SAA6159_01510.1644979.-:177(ATG)*,	;SACOL1632.1661781.-:177(ATG)*,	;HMPREF0772_11565.1665746.+:177(ATG)*,	;SAS1513.1634024.-:177(ATG)*,	;SAB1447c.1563879.-:177(ATG)*,
1543	ANCHOR	22	22	22	;SATW20_15470.1675660.-:150(ATG)*,	;SAA6008_01520.1633481.-:150(ATG)*,	;SaurJH9_1609.1710344.-:150(ATG)*,	;SaurJH1_1643.1710218.-:150(ATG)*,	;SAR1628.1696332.-:150(ATG)*,	;SAHV_1538.1663376.-:150(ATG)*,	;NWMN_1454.1621480.-:150(ATG)*,	;SAV1551.1661976.-:150(ATG)*,	;USA300HOU_1553.1662068.-:150(ATG)*,	;SAUSA300_1511.1661478.-:150(ATG)*,	;SAPIG1616.1699367.-:150(ATG)*,	;SAOV_1551.1621003.-:150(ATG)*,	;SAAV_1543.1599812.-:150(ATG)*,	;SA2981_1509.1620115.-:150(ATG)*,	;SAOUHSC_01651.1564681.-:150(ATG)*,	;rpmG.1631156.-:150(ATG)*,	;rpmG.1585564.-:150(ATG)*,	;SAA6159_01486.1621841.-:150(ATG)*,	;SACOL1608.1638642.-:150(ATG)*,	;HMPREF0772_11589.1688885.+:150(ATG)*,	;SAS1489.1610866.-:150(ATG)*,	;SAB1423c.1540743.-:150(ATG)*,
1540	ANCHOR	22	22	22	;SATW20_20170.2171344.+:786(ATG)*,	;SAA6008_02072.2176300.+:786(ATG)*,	;SaurJH9_2071.2184824.+:786(ATG)*,	;SaurJH1_2108.2184698.+:786(ATG)*,	;SAR2121.2183094.+:786(ATG)*,	;SAHV_2019.2156544.+:786(ATG)*,	;NWMN_1942.2150554.+:786(ATG)*,	;SAV2034.2154906.+:786(ATG)*,	;USA300HOU_2029.2146612.+:786(ATG)*,	;SAUSA300_1987.2145975.+:786(ATG)*,	;SAPIG2071.2147282.+:786(ATG)*,	;SAOV_2071.2116124.+:786(ATG)*,	;SAAV_2081.2101214.+:786(ATG)*,	;SA2981_1975.2095859.+:786(ATG)*,	;SAOUHSC_02259.2092907.+:786(ATG)*,	;MW1958.2107080.+:786(ATG)*,	;SA1841.2078476.+:786(ATG)*,	;SAA6159_01948.2093024.+:786(ATG)*,	;SACOL2021.2082171.+:786(ATG)*,	;HMPREF0772_11164.1240298.-:786(ATG)*,	;SAS1940.2086205.+:786(ATG)*,	;SAB1919.2044624.+:786(ATG)*,
339	ANCHOR	22	22	22	;SATW20_10080.1071764.+:771(ATG)*,	;SAA6008_00965.1025999.+:771(ATG)*,	;SaurJH9_1009.1063943.+:771(ATG)*,	;SaurJH1_1028.1063817.+:771(ATG)*,	;SAR0978.1023037.+:771(ATG)*,	;SAHV_1005.1062532.+:771(ATG)*,	;NWMN_0881.977585.+:771(ATG)*,	;SAV1011.1061088.+:771(ATG)*,	;USA300HOU_0969.1014885.+:771(ATG)*,	;SAUSA300_0912.1000938.+:771(ATG)*,	;SAPIG1006.1057587.+:771(ATG)*,	;SAOV_0956.988529.+:771(ATG)*,	;SAAV_0973.995995.+:771(ATG)*,	;SA2981_0965.1019545.+:771(ATG)*,	;SAOUHSC_00947.920801.+:771(ATG)*,	;fabI.984773.+:771(ATG)*,	;fabI.984804.+:771(ATG)*,	;SAA6159_00867.963746.+:771(ATG)*,	;SACOL1016.1024411.+:771(ATG)*,	;HMPREF0772_12226.2347638.-:771(ATG)*,	;SAS0880.968742.+:771(ATG)*,	;SAB0877.951596.+:771(ATG)*,
335	ANCHOR	22	22	22	;SATW20_25480.2694225.+:1311(ATG)*,	;SAA6008_02459.2575120.+:1311(ATG)*,	;SaurJH9_2444.2578784.+:1311(ATG)*,	;SaurJH1_2492.2578660.+:1311(ATG)*,	;SAR2508.2582621.+:1314(ATG)*,	;SAHV_2402.2550208.+:1281(ATG)*,	;NWMN_2317.2546525.+:1311(ATG)*,	;SAV2418.2548570.+:1281(ATG)*,	;USA300HOU_2401.2541741.+:1311(ATG)*,	;SAUSA300_2364.2541591.+:1311(ATG)*,	;SAPIG2470.2549932.+:1311(ATG)*,	;SAOV_2466.2511087.+:1311(ATG)*,	;SAAV_2484.2494130.+:1311(ATG)*,	;SA2981_2355.2490851.+:1356(ATG)*,	;SAOUHSC_02706.2488693.+:1311(ATG)*,	;sbi.2490869.+:1314(ATG)*,	;sbi.2477390.+:1311(ATG)*,	;SAA6159_02319.2486495.+:1314(ATG)*,	;SACOL2418.2478028.+:1311(ATG)*,	;HMPREF0772_10769.845879.-:1314(ATG)*,	;SAS2309.2470037.+:1314(ATG)*,	;SAB2298.2430205.+:1311(ATG)*,
337	ANCHOR	22	22	8	;x.286314.-:126(ATG),	;SAA6008_00212.254676.-:126(ATG)*,	;SaurJH9_0226.276234.-:126(ATG)*,	;SaurJH1_0232.276304.-:126(ATG)*,	;x.276825.-:126(ATG),	;x.282411.-:126(ATG),	;x.229435.-:126(ATG),	;x.282412.-:126(ATG),	;x.283943.-:126(ATG),	;x.284048.-:126(ATG),	;SAPIG0253.283085.-:126(ATG)*,	;SAOV_0179.225435.-:126(ATG)*,	;SAAV_0207.245053.-:126(ATG)*,	;x.281577.-:126(ATG),	;x.229459.-:126(ATG),	;x.260439.-:126(ATG),	;x.282452.-:126(ATG),	;x.262409.-:126(ATG),	;SACOL0223.263371.-:126(ATG)*,	;HMPREF0772_10262.273938.+:126(ATG)*,	;x.259139.-:126(ATG),	;x.226812.-:126(ATG),
331	ANCHOR	22	22	2	;x.2416275.+:108(ATG),	;x.2294027.+:108(ATG),	;x.2304806.+:108(ATG),	;x.2304681.+:108(ATG),	;x.2302709.+:108(ATG),	;x.2276429.+:108(ATG),	;x.2268284.+:108(ATG),	;x.2274791.+:108(ATG),	;x.2264097.+:108(ATG),	;x.2263703.+:108(ATG),	;x.2266640.+:108(ATG),	;x.2234775.+:84(ATG),	;SAAV_2202.2221196.+:108(ATG)*,	;x.2218302.+:108(ATG),	;x.2210626.+:108(ATG),	;x.2225007.+:108(ATG),	;x.2198359.+:108(ATG),	;x.2211391.+:84(ATG),	;SACOL2139.2199901.+:108(ATG)*,	;x.1118558.-:108(ATG),	;x.2204112.+:108(ATG),	;x.2162487.+:84(ATG),
330	ANCHOR	22	22	22	;SATW20_17490.1910231.-:1143(ATG),1182(ATG)*,	;SAA6008_01731.1868602.-:1143(ATG),1182(ATG)*,	;SaurJH9_1814.1942006.-:1143(ATG),1182(ATG)*,	;SaurJH1_1849.1941880.-:1143(ATG),1182(ATG)*,	;SAR1844.1934127.-:1143(ATG),1182(ATG)*,	;SAHV_1747.1898077.-:1143(ATG),1182(ATG)*,	;NWMN_1652.1848362.-:1143(ATG),1182(ATG)*,	;SAV1761.1896678.-:1143(ATG),1182(ATG)*,	;USA300HOU_1750.1888582.-:1143(ATG),1182(ATG)*,	;SAUSA300_1705.1887832.-:1143(ATG),1182(ATG)*,	;SAPIG1812.1924142.-:1143(ATG)*,1182(ATG),	;SAOV_1745.1846244.-:1143(ATG),1182(ATG)*,	;SAAV_1770.1841485.-:1143(ATG),1182(ATG)*,	;SA2981_1717.1851915.-:1143(ATG),1182(ATG)*,	;SAOUHSC_01876.1791523.-:1143(ATG),1182(ATG)*,	;MW1702.1856691.-:1143(ATG),1182(ATG)*,	;SA1580.1818884.-:1143(ATG),1182(ATG)*,	;SAA6159_01682.1845298.-:1143(ATG),1182(ATG)*,	;SACOL1809.1865521.-:1143(ATG),1182(ATG)*,	;HMPREF0772_11392.1464541.+:1143(ATG),1182(ATG)*,	;SAS1685.1836027.-:1143(ATG),1182(ATG)*,	;SAB1619c.1765690.-:1143(ATG),1182(ATG)*,
333	ANCHOR	22	22	22	;SATW20_08610.929177.+:531(ATG)*,	;SAA6008_00802.874639.+:531(ATG)*,	;SaurJH9_0811.890045.+:531(ATG)*,	;SaurJH1_0827.889920.+:531(ATG)*,	;SAR0841.887975.+:531(ATG)*,	;SAHV_0806.888344.+:531(ATG)*,	;NWMN_0755.849494.+:531(ATG)*,	;SAV0810.886899.+:531(ATG)*,	;USA300HOU_0818.872833.+:531(ATG)*,	;SAUSA300_0771.858885.+:531(ATG)*,	;SAPIG0864.912523.+:531(ATG)*,	;SAOV_0827.859519.+:531(ATG)*,	;SAAV_0756.807371.+:531(ATG)*,	;SA2981_0765.845691.+:531(ATG)*,	;SAOUHSC_00811.792723.+:531(ATG)*,	;MW0763.856739.+:531(ATG)*,	;SA0741.848221.+:531(ATG)*,	;SAA6159_00742.834599.+:531(ATG)*,	;SACOL0855.880380.+:531(ATG)*,	;HMPREF0772_12392.2500234.-:531(ATG)*,	;SAS0751.840786.+:531(ATG)*,	;SAB0743.817631.+:531(ATG)*,
332	ANCHOR	22	22	22	;SATW20_05960.644754.+:1056(ATG),1074(GTG)*,	;SAA6008_00533.587494.+:1056(ATG)*,1074(GTG),	;SaurJH9_0549.608613.+:1056(ATG),1074(GTG)*,	;SaurJH1_0563.608489.+:1056(ATG),1074(GTG)*,	;SAR0530.579299.+:1056(ATG),1074(GTG)*,	;SAHV_0524.593782.+:1056(ATG),1074(GTG)*,	;NWMN_0489.564546.+:1056(ATG),1074(GTG)*,	;SAV0527.592335.+:1056(ATG),1074(GTG)*,	;USA300HOU_0520.574566.+:1056(ATG),1074(GTG)*,	;SAUSA300_0512.574023.+:1056(ATG)*,1074(GTG),	;SAPIG0602.630866.+:1056(ATG),1074(GTG)*,	;SAOV_0562.580293.+:1056(ATG)*,1074(GTG),	;SAAV_0488.529102.+:1056(ATG),1074(GTG)*,	;SA2981_0502.565694.+:1056(ATG),1074(GTG)*,	;SAOUHSC_00508.510629.+:1056(ATG)*,1074(GTG),	;MW0482.558651.+:1056(ATG),1074(GTG)*,	;SA0485.568089.+:1056(ATG),1074(GTG)*,	;SAA6159_00480.551859.+:1056(ATG),1074(GTG)*,	;SACOL0573.595457.+:1056(ATG),1074(GTG)*,	;HMPREF0772_12664.2784857.-:1056(ATG),1074(GTG)*,	;SAS0484.557282.+:1056(ATG),1074(GTG)*,	;SAB0477.536638.+:1056(ATG),1074(GTG)*,
3417	ANCHOR	22	22	22	;SATW20_14910.1625303.-:738(ATG)*,	;SAA6008_01463.1583124.-:738(ATG)*,	;SaurJH9_1550.1658209.-:738(ATG)*,	;SaurJH1_1581.1658083.-:738(ATG)*,	;SAR1569.1643257.-:738(ATG)*,	;SAHV_1481.1611241.-:738(ATG)*,	;NWMN_1401.1571122.-:738(ATG)*,	;SAV1493.1609841.-:738(ATG)*,	;USA300HOU_1495.1611711.-:738(ATG)*,	;SAUSA300_1443.1597764.-:738(ATG)*,	;SAPIG1559.1649012.-:738(ATG)*,	;SAOV_1495.1570648.-:738(ATG)*,	;SAAV_1483.1547677.-:738(ATG)*,	;SA2981_1450.1567980.-:738(ATG)*,	;SAOUHSC_01587.1514324.-:738(ATG)*,	;rluB.1580754.-:738(ATG)*,	;rluB.1533429.-:738(ATG)*,	;SAA6159_01422.1565106.-:738(ATG)*,	;SACOL1536.1574943.-:738(ATG)*,	;HMPREF0772_11648.1741938.+:738(ATG)*,	;SAS1433.1560512.-:738(ATG)*,	;SAB1354c.1484037.-:738(ATG)*,
3414	ANCHOR	22	22	1	;x.1858501.-:111(ATG),	;x.1814992.-:111(ATG),	;x.1890598.-:111(ATG),	;x.1890472.-:111(ATG),	;x.1876472.-:111(ATG),	;x.1846675.-:111(ATG),	;x.1796301.-:111(ATG),	;x.1845276.-:111(ATG),	;USA300HOU_1713.1836888.-:111(ATG)*,	;x.1836298.-:111(ATG),	;x.1873085.-:111(ATG),	;x.1794946.-:111(ATG),	;x.1789964.-:111(ATG),	;x.1800393.-:111(ATG),	;x.1739501.-:111(ATG),	;x.1805004.-:111(ATG),	;x.1767362.-:111(ATG),	;x.1793927.-:111(ATG),	;x.1813460.-:111(ATG),	;x.1515590.+:111(ATG),	;x.1784657.-:111(ATG),	;x.1713709.-:111(ATG),
2019	ANCHOR	22	22	22	;SATW20_07780.835346.+:801(ATG),840(ATG)*,	;SAA6008_00719.779381.+:801(ATG)*,840(ATG),	;SaurJH9_0727.796144.+:801(ATG),840(ATG)*,	;SaurJH1_0743.796019.+:801(ATG),840(ATG)*,	;SAR0756.792987.+:801(ATG),840(ATG)*,	;SAHV_0700.779787.+:801(ATG),840(ATG)*,	;NWMN_0672.755433.+:801(ATG),840(ATG)*,	;SAV0703.778342.+:801(ATG),840(ATG)*,	;USA300HOU_0726.778829.+:801(ATG),840(ATG)*,	;SAUSA300_0688.764999.+:801(ATG),840(ATG)*,	;SAPIG0780.817300.+:801(ATG),840(ATG)*,	;SAOV_0737.765156.+:801(ATG),840(ATG)*,	;SAAV_0665.713529.+:801(ATG),840(ATG)*,	;SA2981_0680.751734.+:801(ATG),840(ATG)*,	;SAOUHSC_00712.698007.+:801(ATG),840(ATG)*,	;MW0665.749726.+:801(ATG),840(ATG)*,	;SA0658.754093.+:801(ATG),840(ATG)*,	;SAA6159_00658.737845.+:801(ATG),840(ATG)*,	;SACOL0763.786544.+:801(ATG),840(ATG)*,	;HMPREF0772_12484.2595225.-:801(ATG),840(ATG)*,	;SAS0668.748154.+:801(ATG),840(ATG)*,	;SAB0652.719340.+:801(ATG),840(ATG)*,
2018	ANCHOR	22	22	22	;SATW20_26960.2865461.-:555(ATG),822(ATG)*,	;SAA6008_02614.2747039.-:555(ATG),822(ATG)*,	;SaurJH9_2598.2751966.-:555(ATG),822(ATG)*,	;SaurJH1_2652.2751842.-:555(ATG),822(ATG)*,	;SAR2656.2744734.-:555(ATG),822(ATG)*,	;SAHV_2560.2725378.-:555(ATG),822(ATG)*,	;NWMN_2475.2723202.-:555(ATG),822(ATG)*,	;SAV2576.2723739.-:555(ATG),822(ATG)*,	;USA300HOU_2570.2717236.-:555(ATG),822(ATG)*,	;SAUSA300_2513.2717090.-:555(ATG),822(ATG)*,	;SAPIG2626.2716687.-:555(ATG),822(ATG)*,	;SAOV_2620c.2678515.-:555(ATG)*,822(ATG),	;SAAV_2642.2668051.-:555(ATG),822(ATG)*,	;SA2981_2514.2666661.-:555(ATG),822(ATG)*,	;SAOUHSC_02895.2665719.-:555(ATG),822(ATG)*,	;MW2496.2662524.-:555(ATG),822(ATG)*,	;SA2362.2653313.-:555(ATG),822(ATG)*,	;SAA6159_02473.2657543.-:555(ATG),822(ATG)*,	;SACOL2591.2653786.-:555(ATG),822(ATG)*,	;HMPREF0772_10615.679370.+:555(ATG),822(ATG)*,	;SAS2462.2641882.-:555(ATG),822(ATG)*,	;SAB2449c.2590372.-:555(ATG)*,
2015	ANCHOR	22	22	22	;SATW20_04150.445958.-:216(ATG)*,225(TTG),	;SAA6008_00324.371287.-:216(ATG)*,225(TTG),	;SaurJH9_0395.430476.-:216(ATG)*,225(TTG),	;SaurJH1_0405.430546.-:216(ATG)*,225(TTG),	;SAR0344.389834.-:216(ATG)*,225(TTG),	;SAHV_0344.393656.-:216(ATG)*,225(TTG),	;NWMN_0340.390202.-:216(ATG)*,225(TTG),	;SAV0347.393653.-:216(ATG)*,225(TTG),	;USA300HOU_0368.400502.-:216(ATG)*,225(TTG),	;SAUSA300_0348.400607.-:216(ATG),225(TTG)*,	;SAPIG0427.443939.-:216(ATG)*,225(TTG),	;SAOV_0371c.393594.-:216(ATG)*,225(TTG),	;SAAV_0315.356337.-:216(ATG)*,225(TTG),	;SA2981_0345.392821.-:216(ATG)*,225(TTG),	;SAOUHSC_00329.342464.-:216(ATG),225(TTG)*,	;MW0323.373436.-:216(ATG)*,225(TTG),	;SA0335.393696.-:216(ATG)*,225(TTG),	;SAA6159_00321.375309.-:219(ATG)*,228(TTG),	;SACOL0418.424528.-:216(ATG)*,225(TTG),	;HMPREF0772_10147.156923.+:216(ATG)*,225(TTG),	;SAS0323.372081.-:216(ATG)*,225(TTG),	;SAB0297c.347914.-:216(ATG)*,225(TTG),
2017	ANCHOR	22	22	22	;SATW20_16550.1784676.-:2631(ATG)*,	;SAA6008_01631.1741158.-:2631(ATG)*,	;SaurJH9_1721.1818699.-:2631(ATG)*,	;SaurJH1_1755.1818573.-:2631(ATG)*,	;SAR1743.1804583.-:2631(ATG)*,	;SAHV_1650.1771736.-:2631(ATG)*,	;NWMN_1558.1722475.-:2631(ATG)*,	;SAV1663.1770336.-:2631(ATG)*,	;USA300HOU_1655.1763063.-:2631(ATG)*,	;SAUSA300_1611.1762473.-:2631(ATG)*,	;SAPIG1718.1800964.-:2631(ATG)*,	;SAOV_1652.1722906.-:2631(ATG)*,	;SAAV_1649.1701469.-:2631(ATG)*,	;SA2981_1622.1728494.-:2631(ATG)*,	;SAOUHSC_01767.1665676.-:2631(ATG)*,	;valS.1732964.-:2631(ATG)*,	;valS.1693943.-:2631(ATG)*,	;SAA6159_01589.1721720.-:2631(ATG)*,	;SACOL1710.1739636.-:2631(ATG)*,	;HMPREF0772_11486.1587478.+:2631(ATG)*,	;SAS1592.1712616.-:2631(ATG)*,	;SAB1524c.1641566.-:2631(ATG)*,
2016	ANCHOR	22	22	22	;SATW20_18580.2030635.+:1176(ATG),1290(ATG)*,	;SAA6008_01821.1965541.+:1176(ATG),1290(ATG)*,	;SaurJH9_1918.2051643.+:1176(ATG),1290(ATG)*,	;SaurJH1_1952.2051517.+:1176(ATG),1290(ATG)*,	;SAR1954.2045458.+:1176(ATG),1290(ATG)*,	;SAHV_1849.2007140.+:1176(ATG),1290(ATG)*,	;NWMN_1756.1967279.+:1176(ATG),1290(ATG)*,	;SAV1864.2005743.+:1176(ATG),1290(ATG)*,	;USA300HOU_1859.2007485.+:1176(ATG),1290(ATG)*,	;SAUSA300_1845.2006788.+:1176(ATG),1290(ATG)*,	;SAPIG1957.2033454.+:1176(ATG),1290(ATG)*,	;SAOV_1891.1959017.+:1176(ATG),1290(ATG)*,	;SAAV_1914.1950640.+:1176(ATG),1290(ATG)*,	;SA2981_1820.1960978.+:1176(ATG),1290(ATG)*,	;SAOUHSC_02000.1910548.+:1176(ATG)*,1290(ATG),	;gsaB.1968527.+:1176(ATG),1290(ATG)*,	;gsaB.1927948.+:1176(ATG),1290(ATG)*,	;SAA6159_01795.1959895.+:1176(ATG),1290(ATG)*,	;SACOL1922.1986142.+:1176(ATG),1290(ATG)*,	;HMPREF0772_11280.1353152.-:1176(ATG),1290(ATG)*,	;SAS1786.1947774.+:1176(ATG),1290(ATG)*,	;SAB1797.1932069.+:1176(ATG),1290(ATG)*,
2011	ANCHOR	22	22	22	;SATW20_07400.796802.-:798(TTG)*,	;SAA6008_00681.740837.-:798(TTG)*,	;SaurJH9_0689.757734.-:798(TTG)*,	;SaurJH1_0704.757610.-:798(TTG)*,	;SAR0675.722621.-:798(TTG)*,	;SAHV_0662.741381.-:798(TTG)*,	;NWMN_0634.716820.-:798(TTG)*,	;SAV0665.739936.-:798(TTG)*,	;USA300HOU_0686.740361.-:798(TTG)*,	;SAUSA300_0651.726462.-:798(TTG)*,	;SAPIG0743.778593.-:798(TTG)*,	;SAOV_0699c.726766.-:798(TTG)*,	;SAAV_0627.675123.-:798(TTG)*,	;SA2981_0641.713328.-:798(TTG)*,	;SAOUHSC_00671.659532.-:798(TTG)*,	;MW0627.711044.-:798(TTG)*,	;SA0620.715687.-:798(TTG)*,	;SAA6159_00619.699083.-:798(TTG)*,	;SACOL0723.747932.-:798(TTG)*,	;HMPREF0772_12523.2635615.+:798(TTG)*,	;SAS0630.709542.-:798(TTG)*,	;SAB0614c.681011.-:798(TTG)*,
2010	ANCHOR	22	22	22	;SATW20_07920.846030.+:711(ATG)*,	;SAA6008_00732.790065.+:711(ATG)*,	;SaurJH9_0740.806829.+:711(ATG)*,	;SaurJH1_0757.806704.+:711(ATG)*,	;SAR0770.803671.+:711(ATG)*,	;SAHV_0714.790472.+:711(ATG)*,	;NWMN_0685.766117.+:711(ATG)*,	;SAV0717.789027.+:711(ATG)*,	;USA300HOU_0740.789513.+:711(ATG)*,	;SAUSA300_0701.775683.+:711(ATG)*,	;SAPIG0794.827984.+:711(ATG)*,	;SAOV_0751.775841.+:711(ATG)*,	;SAAV_0678.724214.+:711(ATG)*,	;SA2981_0694.762419.+:711(ATG)*,	;SAOUHSC_00726.708691.+:711(ATG)*,	;MW0679.760411.+:711(ATG)*,	;SA0672.764778.+:711(ATG)*,	;SAA6159_00671.748540.+:711(ATG)*,	;SACOL0776.797228.+:711(ATG)*,	;HMPREF0772_12470.2584541.-:711(ATG)*,	;SAS0682.758839.+:711(ATG)*,	;SAB0666.730024.+:711(ATG)*,
2013	ANCHOR	22	22	22	;SATW20_11840.1257708.+:291(ATG)*,	;SAA6008_01144.1211730.+:291(ATG)*,	;SaurJH9_1249.1294137.+:291(ATG)*,	;SaurJH1_1274.1294011.+:291(ATG)*,	;SAR1166.1211083.+:291(ATG)*,	;SAHV_1180.1247288.+:291(ATG)*,	;NWMN_1100.1205336.+:291(ATG)*,	;SAV1190.1245888.+:291(ATG)*,	;USA300HOU_1127.1199273.+:291(ATG)*,	;SAUSA300_1084.1185326.+:291(ATG)*,	;SAPIG1188.1239758.+:291(ATG)*,	;SAOV_1191.1212448.+:291(ATG)*,	;SAAV_1161.1182323.+:291(ATG)*,	;SA2981_1148.1204148.+:291(ATG)*,	;SAOUHSC_01155.1105379.+:291(ATG)*,	;MW1073.1169333.+:291(ATG)*,	;SA1033.1169559.+:291(ATG)*,	;SAA6159_01041.1149448.+:291(ATG)*,	;SACOL1203.1209145.+:291(ATG)*,	;HMPREF0772_12042.2159477.-:291(ATG)*,	;SAS1124.1198006.+:291(ATG)*,	;SAB1054.1136552.+:291(ATG)*,
1937	ANCHOR	22	22	22	;SATW20_02360.276806.-:1563(TTG)*,1572(GTG),1578(ATG),1581(GTG),	;SAA6008_00204.245168.-:1563(TTG)*,1572(GTG),1578(ATG),1581(GTG),	;SaurJH9_0219.267536.-:1563(TTG)*,1572(GTG),1578(ATG),1581(GTG),	;SaurJH1_0225.267606.-:1563(TTG)*,1572(GTG),1578(ATG),1581(GTG),	;SAR0227.267318.-:1563(TTG)*,1572(GTG),1578(ATG),1581(GTG),	;SAHV_0234.273713.-:1563(TTG)*,1572(GTG),1578(ATG),1581(GTG),	;NWMN_0171.220737.-:1563(TTG),1572(GTG),1578(ATG)*,1581(GTG),	;SAV0235.273714.-:1563(TTG)*,1572(GTG),1578(ATG),1581(GTG),	;USA300HOU_0244.275245.-:1563(TTG),1572(GTG),1578(ATG)*,1581(GTG),	;SAUSA300_0229.275350.-:1563(TTG),1572(GTG),1578(ATG)*,1581(GTG),	;SAPIG0245.273572.-:1563(TTG)*,1572(GTG),1578(ATG),1581(GTG),	;SAOV_0172.216735.-:1563(TTG),1572(GTG),1578(ATG)*,1581(GTG),	;SAAV_0200.236355.-:1563(TTG)*,1572(GTG),1578(ATG),1581(GTG),	;SA2981_0235.272879.-:1563(TTG)*,1572(GTG),1578(ATG),1581(GTG),	;SAOUHSC_00199.220761.-:1563(TTG),1572(GTG),1578(ATG)*,1581(GTG),	;MW0211.251741.-:1563(TTG)*,1572(GTG),1578(ATG),1581(GTG),	;SA0227.273754.-:1563(TTG)*,1572(GTG),1578(ATG),1581(GTG),	;SAA6159_00209.251271.-:1563(TTG)*,1572(GTG),1578(ATG),1581(GTG),	;SACOL0215.254673.-:1563(TTG),1572(GTG)*,1578(ATG),1581(GTG),	;HMPREF0772_10270.283445.+:1563(TTG),1572(GTG),1578(ATG)*,1581(GTG),	;SAS0211.250441.-:1563(TTG)*,1572(GTG),1578(ATG),1581(GTG),	;SAB0174c.218114.-:1563(TTG),1572(GTG),1578(ATG),1581(GTG)*,
451	ANCHOR	22	22	22	;SATW20_16390.1770883.-:285(ATG)*,	;SAA6008_01614.1727366.-:285(ATG)*,	;SaurJH9_1702.1804839.-:285(ATG)*,	;SaurJH1_1735.1804713.-:285(ATG)*,	;SAR1725.1790650.-:285(ATG)*,	;SAHV_1632.1757871.-:285(ATG)*,	;NWMN_1547.1715370.-:285(ATG)*,	;SAV1645.1756471.-:285(ATG)*,	;USA300HOU_1644.1755958.-:285(ATG)*,	;SAUSA300_1601.1755368.-:285(ATG)*,	;SAPIG1708.1793675.-:285(ATG)*,	;SAOV_1642.1715558.-:285(ATG)*,	;SAAV_1638.1694296.-:285(ATG)*,	;SA2981_1603.1714609.-:285(ATG)*,	;SAOUHSC_01755.1658571.-:285(ATG)*,	;rpmA.1725665.-:285(ATG)*,	;rpmA.1680058.-:285(ATG)*,	;SAA6159_01577.1714556.-:285(ATG)*,	;SACOL1700.1732531.-:285(ATG)*,	;HMPREF0772_11497.1594699.+:285(ATG)*,	;SAS1581.1705317.-:285(ATG)*,	;SAB1514c.1634464.-:285(ATG)*,
1343	ANCHOR	22	22	22	;SATW20_01280.140445.+:846(ATG),921(ATG),948(TTG),981(TTG)*,	;SAA6008_00094.108805.+:846(ATG),921(ATG),948(TTG),981(TTG)*,	;SaurJH9_0103.123595.+:846(ATG),921(ATG),948(TTG),981(TTG)*,	;SaurJH1_0107.123664.+:846(ATG),921(ATG),948(TTG),981(TTG)*,	;SAR0119.131129.+:846(ATG),921(ATG),948(TTG),981(TTG)*,	;SAHV_0115.129713.+:846(ATG),921(ATG),948(TTG),981(TTG)*,	;NWMN_0060.80705.+:846(ATG),921(ATG),948(TTG),981(TTG)*,	;SAV0116.129713.+:846(ATG),921(ATG),948(TTG),981(TTG)*,	;USA300HOU_0127.135338.+:846(ATG),921(ATG),948(TTG),981(TTG)*,	;SAUSA300_0118.135444.+:846(ATG),921(ATG)*,948(TTG),981(TTG),	;SAPIG0127.133369.+:846(ATG),921(ATG),948(TTG),981(TTG)*,	;SAOV_0063.79278.+:846(ATG),921(ATG),948(TTG),981(TTG)*,	;SAAV_0084.92294.+:846(ATG)*,921(ATG),948(TTG),981(TTG),	;SA2981_0117.128877.+:846(ATG),921(ATG),948(TTG),981(TTG)*,	;SAOUHSC_00075.80730.+:846(ATG)*,921(ATG),948(TTG),981(TTG),	;sbnA.106758.+:846(ATG),921(ATG),948(TTG),981(TTG)*,	;sbnA.129752.+:846(ATG),921(ATG),948(TTG),981(TTG)*,	;SAA6159_00099.113282.+:846(ATG),921(ATG),948(TTG),981(TTG)*,	;SACOL0100.114641.+:846(ATG),921(ATG),948(TTG)*,981(TTG),	;HMPREF0772_10381.420878.-:846(ATG),921(ATG),948(TTG),981(TTG)*,	;SAS0090.105464.+:846(ATG),921(ATG),948(TTG),981(TTG)*,	;SAB0055.72747.+:846(ATG),921(ATG),948(TTG),981(TTG)*,
1344	ANCHOR	22	22	22	;SATW20_22720.2404742.+:471(ATG)*,	;SAA6008_02173.2282494.+:471(ATG)*,	;SaurJH9_2170.2293277.+:471(ATG)*,	;SaurJH1_2208.2293152.+:471(ATG)*,	;SAR2222.2291182.+:471(ATG)*,	;SAHV_2118.2264900.+:471(ATG)*,	;NWMN_2038.2256751.+:471(ATG)*,	;SAV2134.2263262.+:471(ATG)*,	;USA300HOU_2123.2252564.+:471(ATG)*,	;SAUSA300_2088.2252170.+:471(ATG)*,	;SAPIG2176.2255108.+:471(ATG)*,	;SAOV_2175.2223264.+:471(ATG)*,	;SAAV_2189.2209667.+:471(ATG)*,	;SA2981_2074.2206773.+:471(ATG)*,	;SAOUHSC_02375.2199092.+:471(ATG)*,	;luxS.2213471.+:471(ATG)*,	;luxS.2186830.+:471(ATG)*,	;SAA6159_02048.2199870.+:471(ATG)*,	;SACOL2126.2188368.+:471(ATG)*,	;HMPREF0772_11056.1130085.-:471(ATG)*,	;SAS2037.2192576.+:471(ATG)*,	;SAB2018.2150976.+:471(ATG)*,
455	ANCHOR	22	22	22	;SATW20_26320.2795985.+:612(ATG)*,	;SAA6008_02548.2677561.+:612(ATG)*,	;SaurJH9_2536.2685282.+:612(ATG)*,	;SaurJH1_2588.2685158.+:612(ATG)*,	;SAR2590.2675235.+:612(ATG)*,	;SAHV_2497.2658566.+:612(ATG)*,	;NWMN_2409.2653340.+:612(ATG)*,	;SAV2513.2656927.+:612(ATG)*,	;USA300HOU_2500.2647445.+:612(ATG)*,	;SAUSA300_2450.2647299.+:612(ATG)*,	;SAPIG2563.2650520.+:612(ATG)*,	;SAOV_2555.2610887.+:612(ATG)*,	;SAAV_2578.2601367.+:612(ATG)*,	;SA2981_2449.2599976.+:612(ATG)*,	;SAOUHSC_02816.2595937.+:612(ATG)*,	;MW2432.2595631.+:612(ATG)*,	;SA2301.2586501.+:612(ATG)*,	;SAA6159_02407.2588168.+:612(ATG)*,	;SACOL2522.2583993.+:612(ATG)*,	;HMPREF0772_10684.748584.-:612(ATG)*,	;SAS2398.2574990.+:612(ATG)*,	;SAB2386.2523394.+:612(ATG)*,
457	ANCHOR	22	22	1	;x.593588.+:99(GTG),	;x.536328.+:99(GTG),	;x.552064.+:99(GTG),	;x.552135.+:99(GTG),	;x.526135.+:99(GTG),	;x.542565.+:99(GTG),	;x.513387.+:99(GTG),	;x.541118.+:99(GTG),	;USA300HOU_0486.523407.+:99(GTG)*,	;x.523513.+:99(GTG),	;x.574868.+:99(GTG),	;x.528613.+:99(GTG),	;x.477925.+:99(GTG),	;x.514518.+:99(GTG),	;x.459442.+:99(GTG),	;x.502116.+:99(GTG),	;x.516913.+:99(GTG),	;x.500207.+:99(GTG),	;x.539769.+:99(GTG),	;x.38975.-:99(GTG),	;x.500778.+:99(GTG),	;x.483594.+:99(GTG),
833	ANCHOR	22	22	22	;SATW20_11300.1201328.+:315(ATG),324(ATG)*,	;SAA6008_01090.1156908.+:315(ATG)*,324(ATG),	;SaurJH9_1195.1237387.+:315(ATG),324(ATG)*,	;SaurJH1_1217.1237261.+:315(ATG),324(ATG)*,	;SAR1109.1155059.+:315(ATG),324(ATG)*,	;SAHV_1127.1190538.+:315(ATG)*,324(ATG),	;NWMN_1047.1150231.+:315(ATG),324(ATG)*,	;SAV1136.1189137.+:315(ATG)*,324(ATG),	;USA300HOU_1069.1144449.+:315(ATG),324(ATG)*,	;SAUSA300_1035.1130502.+:315(ATG),324(ATG)*,	;SAPIG1132.1185139.+:315(ATG),324(ATG)*,	;SAOV_1132.1157064.+:315(ATG),324(ATG)*,	;SAAV_1102.1125517.+:315(ATG),324(ATG)*,	;SA2981_1092.1147532.+:315(ATG)*,324(ATG),	;SAOUHSC_01089.1050378.+:315(ATG),324(ATG)*,	;isdG.1114239.+:315(ATG),324(ATG)*,	;isdG.1112809.+:315(ATG)*,324(ATG),	;SAA6159_00990.1094864.+:315(ATG),324(ATG)*,	;SACOL1146.1154040.+:315(ATG),324(ATG)*,	;HMPREF0772_12097.2215631.-:315(ATG),324(ATG)*,	;SAS1070.1143025.+:315(ATG),324(ATG)*,	;SAB1000.1081626.+:315(ATG),324(ATG)*,
3629	ANCHOR	22	22	22	;SATW20_01980.223435.-:1641(ATG)*,	;SAA6008_00166.191797.-:1641(ATG)*,	;SaurJH9_0173.206684.-:1641(ATG)*,	;SaurJH1_0178.206754.-:1641(ATG)*,	;SAR0189.214110.-:1641(ATG)*,	;SAHV_0187.212861.-:1641(ATG)*,	;NWMN_0132.164726.-:1641(ATG)*,	;SAV0188.212862.-:1641(ATG)*,	;USA300HOU_0201.219314.-:1641(ATG)*,	;SAUSA300_0190.219419.-:1641(ATG)*,	;SAPIG0205.218775.-:1641(ATG)*,	;SAOV_0132.160483.-:1641(ATG)*,	;SAAV_0156.175502.-:1641(ATG)*,	;SA2981_0189.212026.-:1641(ATG)*,	;SAOUHSC_00153.164749.-:1641(ATG)*,	;MW0162.191290.-:1641(ATG)*,	;SA0182.212901.-:1641(ATG)*,	;SAA6159_00169.195232.-:1641(ATG)*,	;SACOL0173.198662.-:1641(ATG)*,	;HMPREF0772_10311.337889.+:1641(ATG)*,	;SAS0163.189989.-:1641(ATG)*,	;SAB0128c.157802.-:1641(ATG)*,
3624	ANCHOR	22	22	22	;SATW20_23760.2519097.-:210(ATG)*,222(GTG),	;SAA6008_02279.2398719.-:210(ATG)*,222(GTG),	;SaurJH9_2269.2403607.-:210(ATG)*,222(GTG),	;SaurJH1_2310.2403483.-:210(ATG)*,222(GTG),	;SAR2327.2402759.-:210(ATG)*,222(GTG),	;SAHV_2226.2374950.-:210(ATG)*,222(GTG),	;NWMN_2144.2371038.-:210(ATG),222(GTG)*,	;SAV2242.2373312.-:210(ATG)*,222(GTG),	;USA300HOU_2233.2366674.-:210(ATG)*,222(GTG),	;SAUSA300_2196.2366524.-:210(ATG),222(GTG)*,	;SAPIG2295.2374674.-:210(ATG)*,222(GTG),	;SAOV_2279c.2333417.-:210(ATG)*,222(GTG),	;SAAV_2304.2320002.-:210(ATG)*,222(GTG),	;SA2981_2180.2317106.-:210(ATG)*,222(GTG),	;SAOUHSC_02504.2313310.-:210(ATG)*,222(GTG),	;rpmC.2315217.-:210(ATG),222(GTG)*,	;rpmC.2303812.-:210(ATG)*,222(GTG),	;SAA6159_02149.2309800.-:210(ATG)*,222(GTG),	;SACOL2231.2302657.-:210(ATG)*,222(GTG),	;HMPREF0772_10956.1024014.+:210(ATG)*,222(GTG),	;SAS2133.2294322.-:210(ATG)*,222(GTG),	;SAB2114c.2253780.-:210(ATG)*,222(GTG),
2955	ANCHOR	22	22	21	;SATW20_11800.1255103.+:1173(ATG)*,	;SAA6008_01140.1209125.+:1173(ATG)*,	;SaurJH9_1245.1291532.+:1173(ATG)*,	;SaurJH1_1270.1291406.+:1173(ATG)*,	;SAR1162.1208480.+:1173(ATG)*,	;SAHV_1176.1244683.+:1173(ATG)*,	;NWMN_1096.1202731.+:1173(ATG)*,	;SAV1186.1243283.+:1173(ATG)*,	;x.1196668.+:1173(ATG),	;SAUSA300_1080.1182721.+:1173(ATG)*,	;SAPIG1183.1237152.+:1173(ATG)*,	;SAOV_1187.1209845.+:1173(ATG)*,	;SAAV_1157.1179718.+:1173(ATG)*,	;SA2981_1144.1201543.+:1173(ATG)*,	;SAOUHSC_01150.1102774.+:1173(ATG)*,	;ftsZ.1166728.+:1173(ATG)*,	;ftsZ.1166954.+:1173(ATG)*,	;SAA6159_01037.1146843.+:1173(ATG)*,	;SACOL1199.1206540.+:1173(ATG)*,	;HMPREF0772_12046.2162080.-:1173(ATG)*,	;SAS1120.1195401.+:1173(ATG)*,	;SAB1050.1133946.+:1173(ATG)*,
2953	ANCHOR	22	22	22	;SATW20_17710.1931201.-:714(ATG)*,	;SAA6008_01751.1887578.-:714(ATG)*,	;SaurJH9_1833.1960019.-:714(ATG)*,	;SaurJH1_1868.1959893.-:714(ATG)*,	;SAR1864.1953066.-:714(ATG)*,	;SAHV_1766.1916089.-:714(ATG)*,	;NWMN_1672.1868001.-:714(ATG)*,	;SAV1781.1914690.-:714(ATG)*,	;USA300HOU_1770.1908221.-:714(ATG)*,	;SAUSA300_1725.1907471.-:714(ATG)*,	;SAPIG1832.1943193.-:714(ATG)*,	;SAOV_1765.1864929.-:714(ATG)*,	;SAAV_1791.1859501.-:714(ATG)*,	;SA2981_1736.1869928.-:714(ATG)*,	;SAOUHSC_01901.1811162.-:714(ATG)*,	;MW1721.1874704.-:714(ATG)*,	;SA1599.1836897.-:714(ATG)*,	;SAA6159_01702.1865225.-:714(ATG)*,	;SACOL1831.1885160.-:714(ATG)*,	;HMPREF0772_11372.1445604.+:714(ATG)*,	;SAS1704.1854039.-:714(ATG)*,	;SAB1639c.1784413.-:714(ATG)*,
2460	ANCHOR	22	22	18	;SATW20_11110.1185615.+:912(ATG)*,	;SAA6008_01071.1141193.+:912(ATG)*,	;SaurJH9_1176.1221674.+:912(ATG)*,	;SaurJH1_1198.1221548.+:912(ATG)*,	;SAR1090.1139307.+:912(ATG)*,	;x.1174825.+:912(ATG),	;NWMN_0981.1091373.+:912(ATG)*,	;x.1173424.+:912(ATG),	;USA300HOU_1054.1128736.+:912(ATG)*,	;SAUSA300_1016.1114789.+:912(ATG)*,	;SAPIG1113.1169428.+:912(ATG)*,	;SAOV_1058.1100354.+:912(ATG)*,	;SAAV_1082.1109806.+:912(ATG)*,	;x.1131819.+:912(ATG),	;SAOUHSC_01066.1034664.+:912(ATG)*,	;ctaB.1098526.+:912(ATG)*,	;x.1097096.+:912(ATG),	;SAA6159_00971.1079165.+:912(ATG)*,	;SACOL1125.1138327.+:912(ATG)*,	;HMPREF0772_12116.2231371.-:912(ATG)*,	;SAS1051.1127312.+:912(ATG)*,	;SAB0981.1065961.+:912(ATG)*,
2461	ANCHOR	22	22	22	;SATW20_01560.172527.+:1536(ATG)*,1542(GTG),	;SAA6008_00123.140889.+:1536(ATG)*,1542(GTG),	;SaurJH9_0131.155810.+:1536(ATG)*,1542(GTG),	;SaurJH1_0136.155879.+:1536(ATG)*,1542(GTG),	;SAR0147.163213.+:1536(ATG)*,1542(GTG),	;SAHV_0144.161927.+:1536(ATG)*,1542(GTG),	;NWMN_0088.113400.+:1536(ATG),1542(GTG)*,	;SAV0145.161928.+:1536(ATG)*,1542(GTG),	;USA300HOU_0157.168033.+:1536(ATG)*,1542(GTG),	;SAUSA300_0147.168139.+:1536(ATG)*,1542(GTG),	;SAPIG0159.166068.+:1536(ATG)*,1542(GTG),	;SAOV_0092.111308.+:1536(ATG)*,1542(GTG),	;SAAV_0113.124510.+:1536(ATG)*,1542(GTG),	;SA2981_0146.161092.+:1536(ATG)*,1542(GTG),	;SAOUHSC_00107.113423.+:1536(ATG)*,1542(GTG),	;MW0119.139452.+:1536(ATG)*,1542(GTG),	;SA0140.161967.+:1536(ATG)*,1542(GTG),	;SAA6159_00128.146122.+:1536(ATG)*,1542(GTG),	;SACOL0130.147336.+:1536(ATG)*,1542(GTG),	;HMPREF0772_10353.388796.-:1536(ATG)*,1542(GTG),	;SAS0119.138158.+:1536(ATG)*,1542(GTG),	;SAB0086.106865.+:1494(ATG)*,1500(GTG),
2468	ANCHOR	22	22	22	;SATW20_09620.1017153.+:1053(ATG),1332(ATG)*,	;SAA6008_00915.970060.+:1053(ATG),1332(ATG)*,	;SaurJH9_0962.1009336.+:1053(ATG),1332(ATG)*,	;SaurJH1_0981.1009210.+:1053(ATG),1332(ATG)*,	;SAR0924.962127.+:1053(ATG),1332(ATG)*,	;SAHV_0957.1007925.+:1053(ATG),1332(ATG)*,	;NWMN_0833.922975.+:1053(ATG),1332(ATG)*,	;SAV0962.1006481.+:1053(ATG),1332(ATG)*,	;USA300HOU_0921.960276.+:1053(ATG)*,1332(ATG),	;SAUSA300_0865.946328.+:1053(ATG),1332(ATG)*,	;SAPIG0945.986586.+:1053(ATG),1332(ATG)*,	;SAOV_0908.933346.+:1053(ATG),1332(ATG)*,	;SAAV_0923.939868.+:1053(ATG),1332(ATG)*,	;SA2981_0917.964938.+:1053(ATG),1332(ATG)*,	;SAOUHSC_00900.866191.+:1053(ATG),1332(ATG)*,	;pgi.930162.+:1053(ATG),1332(ATG)*,	;pgi.930197.+:1053(ATG),1332(ATG)*,	;SAA6159_00821.907966.+:1053(ATG),1332(ATG)*,	;SACOL0966.969802.+:1053(ATG),1332(ATG)*,	;HMPREF0772_12284.2408857.-:1053(ATG),1332(ATG)*,	;SAS0832.914131.+:1053(ATG),1332(ATG)*,	;SAB0830.897630.+:1053(ATG),1332(ATG)*,
2469	ANCHOR	22	22	22	;SATW20_22030.2334985.-:2151(ATG)*,	;SAA6008_02102.2212736.-:2151(ATG)*,	;SaurJH9_2100.2221913.-:2151(ATG)*,	;SaurJH1_2137.2221788.-:2151(ATG)*,	;SAR2151.2220196.-:2151(ATG)*,	;SAHV_2048.2193637.-:2151(ATG)*,	;NWMN_1969.2186991.-:2151(ATG)*,	;SAV2063.2191999.-:2151(ATG)*,	;USA300HOU_2058.2182806.-:2151(ATG)*,	;SAUSA300_2021.2182412.-:2151(ATG)*,	;SAPIG2104.2183850.-:2151(ATG)*,	;SAOV_2105c.2153532.-:2151(ATG)*,	;SAAV_2115.2138303.-:2151(ATG)*,	;SA2981_2004.2135409.-:2151(ATG)*,	;SAOUHSC_02297.2129345.-:2151(ATG)*,	;MW1987.2143779.-:2151(ATG)*,	;SA1868.2115566.-:2151(ATG)*,	;SAA6159_01978.2129814.-:2151(ATG)*,	;SACOL2053.2118608.-:2151(ATG)*,	;HMPREF0772_11132.1201173.+:2151(ATG)*,	;SAS1968.2122904.-:2151(ATG)*,	;SAB1948c.2081290.-:2151(ATG)*,
1645	ANCHOR	22	22	22	;SATW20_01790.199023.+:960(ATG)*,	;SAA6008_00146.167385.+:960(ATG)*,	;SaurJH9_0154.182121.+:960(ATG)*,1065(ATG),	;SaurJH1_0159.182190.+:960(ATG)*,1065(ATG),	;SAR0170.189709.+:960(ATG)*,	;SAHV_0167.188238.+:960(ATG)*,1065(ATG),	;NWMN_0114.140337.+:960(ATG),1065(ATG)*,	;SAV0168.188239.+:960(ATG)*,1065(ATG),	;USA300HOU_0182.194924.+:960(ATG)*,1065(ATG),	;SAUSA300_0171.195030.+:960(ATG)*,1065(ATG),	;SAPIG0183.192380.+:960(ATG)*,	;SAOV_0115.137805.+:960(ATG),1065(ATG)*,	;SAAV_0136.150821.+:960(ATG)*,1065(ATG),	;SA2981_0169.187403.+:960(ATG)*,1065(ATG),	;SAOUHSC_00133.140360.+:960(ATG)*,1065(ATG),	;MW0143.166668.+:960(ATG)*,1065(ATG),	;SA0163.188278.+:960(ATG)*,1065(ATG),	;SAA6159_00152.172617.+:960(ATG)*,	;SACOL0155.174273.+:960(ATG)*,1065(ATG),	;HMPREF0772_10330.362300.-:960(ATG)*,	;SAS0143.165368.+:960(ATG)*,1065(ATG),	;SAB0109.133401.+:960(ATG)*,
1644	ANCHOR	22	22	22	;SATW20_25180.2661000.-:1170(ATG)*,1194(ATG),	;SAA6008_02427.2541895.-:1170(ATG),1194(ATG)*,	;SaurJH9_2412.2545543.-:1170(ATG)*,1194(ATG),	;SaurJH1_2459.2545419.-:1170(ATG)*,1194(ATG),	;SAR2476.2549103.-:1170(ATG)*,1194(ATG),	;SAHV_2372.2516948.-:1170(ATG)*,1194(ATG),	;NWMN_2288.2513300.-:1170(ATG)*,1194(ATG),	;SAV2388.2515310.-:1170(ATG)*,1194(ATG),	;USA300HOU_2369.2508519.-:1170(ATG)*,1194(ATG),	;SAUSA300_2333.2508369.-:1170(ATG)*,1194(ATG),	;SAPIG2441.2517277.-:1170(ATG)*,1194(ATG),	;SAOV_2434c.2477337.-:1170(ATG)*,1194(ATG),	;SAAV_2453.2460840.-:1170(ATG)*,1194(ATG),	;SA2981_2325.2457516.-:1170(ATG)*,1194(ATG),	;SAOUHSC_02671.2455468.-:1170(ATG)*,1194(ATG),	;narK.2457698.-:1170(ATG)*,1194(ATG),	;narK.2444291.-:1170(ATG)*,1194(ATG),	;SAA6159_02291.2454792.-:1170(ATG)*,1194(ATG),	;SACOL2386.2444802.-:1170(ATG)*,1194(ATG),	;HMPREF0772_10800.879401.+:1170(ATG),1194(ATG)*,	;SAS2278.2436864.-:1170(ATG)*,1194(ATG),	;SAB2267c.2396926.-:1170(ATG)*,1194(ATG),
1641	ANCHOR	22	22	5	;x.2609932.-:114(ATG),	;x.2489556.-:114(ATG),	;x.2495451.-:114(ATG),	;x.2495327.-:114(ATG),	;x.2493312.-:114(ATG),	;x.2465334.-:114(ATG),	;x.2462235.-:114(ATG),	;x.2463696.-:114(ATG),	;USA300HOU_2318.2457451.-:114(ATG)*,	;x.2457301.-:114(ATG),	;SAPIG2390.2465125.-:114(ATG)*,	;SAOV_2378c.2424505.-:114(ATG)*,	;SAAV_2402.2410746.-:114(ATG)*,	;x.2407421.-:114(ATG),	;x.2404399.-:114(ATG),	;x.2405986.-:114(ATG),	;x.2394196.-:114(ATG),	;x.2402553.-:114(ATG),	;SACOL2331.2393734.-:114(ATG)*,	;x.933285.+:114(ATG),	;x.2385091.-:114(ATG),	;x.2346937.-:114(ATG),
1643	ANCHOR	22	22	22	;SATW20_16760.1809427.-:471(ATG)*,	;SAA6008_01653.1765918.-:471(ATG)*,	;SaurJH9_1743.1843450.-:471(ATG)*,	;SaurJH1_1777.1843324.-:471(ATG)*,	;SAR1765.1829334.-:471(ATG)*,	;SAHV_1672.1796487.-:471(ATG)*,	;NWMN_1579.1747226.-:471(ATG)*,	;SAV1686.1795087.-:471(ATG)*,	;USA300HOU_1673.1787814.-:471(ATG)*,	;SAUSA300_1632.1787224.-:471(ATG)*,	;SAPIG1740.1825715.-:471(ATG)*,	;SAOV_1674.1747658.-:471(ATG)*,	;SAAV_1676.1727740.-:471(ATG)*,	;SA2981_1645.1753245.-:471(ATG)*,	;SAOUHSC_01793.1690427.-:471(ATG)*,	;MW1629.1757714.-:471(ATG)*,	;SA1509.1718694.-:471(ATG)*,	;SAA6159_01610.1746473.-:471(ATG)*,	;SACOL1733.1764387.-:471(ATG)*,	;HMPREF0772_11465.1562729.+:471(ATG)*,	;SAS1614.1737366.-:471(ATG)*,	;SAB1545c.1666316.-:471(ATG)*,
1648	ANCHOR	22	22	22	;SATW20_02670.315519.-:705(TTG)*,	;SAA6008_00239.283877.-:705(TTG)*,	;SaurJH9_0249.302140.-:705(TTG)*,	;SaurJH1_0255.302210.-:705(TTG)*,	;SAR0262.306030.-:705(TTG)*,	;SAHV_0263.308316.-:705(TTG)*,	;NWMN_0198.255343.-:705(TTG)*,	;SAV0264.308317.-:705(TTG)*,	;USA300HOU_0275.309851.-:705(TTG)*,	;SAUSA300_0258.309956.-:705(TTG)*,	;SAPIG0278.312101.-:705(TTG)*,	;SAOV_0205.254902.-:705(TTG)*,	;SAAV_0232.270960.-:705(TTG)*,	;SA2981_0264.307482.-:705(TTG)*,	;SAOUHSC_00234.255367.-:705(TTG)*,	;MW0240.286941.-:705(TTG)*,	;SA0254.308357.-:705(TTG)*,	;SAA6159_00242.291282.-:705(TTG)*,	;SACOL0249.289279.-:705(TTG)*,	;HMPREF0772_10237.244733.+:705(TTG)*,	;SAS0241.285641.-:705(TTG)*,	;SAB0203c.252721.-:705(TTG)*,
579	ANCHOR	22	22	21	;SATW20_05940.641807.+:2457(ATG)*,	;SAA6008_00531.584547.+:2457(ATG)*,	;SaurJH9_0547.605666.+:2457(ATG)*,	;SaurJH1_0561.605542.+:2457(ATG)*,	;SAR0528.576353.+:2457(ATG)*,	;SAHV_0522.590835.+:2457(ATG)*,	;NWMN_0487.561599.+:2457(ATG)*,	;SAV0525.589388.+:2457(ATG)*,	;USA300HOU_0518.571619.+:2457(ATG)*,	;SAUSA300_0510.571076.+:2457(ATG)*,	;SAPIG0600.627920.+:2457(ATG)*,	;SAOV_0560.577346.+:2457(ATG)*,	;SAAV_0486.526155.+:2457(ATG)*,	;SA2981_0500.562747.+:2457(ATG)*,	;SAOUHSC_00505.507682.+:2457(ATG)*,	;clpC.555705.+:2457(ATG)*,	;clpC.565142.+:2457(ATG)*,	;SAA6159_00478.548917.+:2457(ATG)*,	;x.592509.+:2457(ATG),	;HMPREF0772_12666.2787803.-:2457(ATG)*,	;SAS0482.554336.+:2457(ATG)*,	;SAB0475.533685.+:2457(ATG)*,
578	ANCHOR	22	22	22	;SATW20_16630.1794567.-:1347(ATG)*,1362(ATG),	;SAA6008_01640.1751049.-:1347(ATG)*,1362(ATG),	;SaurJH9_1730.1828590.-:1347(ATG)*,1362(ATG),	;SaurJH1_1764.1828464.-:1347(ATG)*,1362(ATG),	;SAR1752.1814473.-:1347(ATG)*,1362(ATG),	;SAHV_1659.1781627.-:1347(ATG)*,1362(ATG),	;NWMN_1566.1732366.-:1347(ATG)*,1362(ATG),	;SAV1672.1780227.-:1347(ATG)*,1362(ATG),	;USA300HOU_1664.1772954.-:1347(ATG)*,1362(ATG),	;SAUSA300_1619.1772364.-:1347(ATG)*,1362(ATG),	;SAPIG1727.1810855.-:1347(ATG)*,1362(ATG),	;SAOV_1661.1732798.-:1347(ATG)*,1362(ATG),	;SAAV_1659.1711360.-:1347(ATG)*,1362(ATG),	;SA2981_1632.1738385.-:1347(ATG)*,1362(ATG),	;SAOUHSC_01776.1675567.-:1347(ATG)*,1362(ATG),	;hemA.1742855.-:1347(ATG)*,1362(ATG),	;hemA.1703834.-:1347(ATG)*,1362(ATG),	;SAA6159_01597.1731613.-:1347(ATG)*,1362(ATG),	;SACOL1719.1749527.-:1347(ATG)*,1362(ATG),	;HMPREF0772_11478.1577588.+:1347(ATG),1362(ATG)*,	;SAS1601.1722507.-:1347(ATG)*,1362(ATG),	;SAB1532c.1651457.-:1347(ATG)*,1362(ATG),
573	ANCHOR	22	22	22	;SATW20_18370.1997387.-:2937(ATG)*,	;SAA6008_01800.1932382.-:2937(ATG)*,	;SaurJH9_1896.2016985.-:2937(ATG)*,	;SaurJH1_1930.2016860.-:2937(ATG)*,	;SAR1934.2013818.-:2937(ATG)*,	;SAHV_1828.1973931.-:2937(ATG)*,	;NWMN_1735.1934119.-:2937(ATG)*,	;SAV1843.1972534.-:2937(ATG)*,	;USA300HOU_1835.1974327.-:2937(ATG)*,	;SAUSA300_1792.1973578.-:2937(ATG)*,	;SAPIG1909.2001698.-:2937(ATG)*,	;SAOV_1839.1926996.-:2937(ATG)*,	;SAAV_1862.1917344.-:2937(ATG)*,	;SA2981_1799.1927769.-:2937(ATG)*,	;SAOUHSC_01974.1877270.-:2937(ATG)*,	;MW1784.1936752.-:2937(ATG)*,	;SA1661.1894739.-:2937(ATG)*,	;SAA6159_01771.1928239.-:2937(ATG)*,	;SACOL1899.1952932.-:2937(ATG)*,	;HMPREF0772_11301.1384859.+:2937(ATG)*,	;SAS1764.1916086.-:2937(ATG)*,	;SAB1776c.1900314.-:2937(ATG)*,
571	ANCHOR	22	22	22	;SATW20_06120.659835.+:3411(ATG),3552(TTG)*,	;SAA6008_00548.602576.+:3411(ATG),3552(TTG)*,	;SaurJH9_0565.623694.+:3411(ATG),3552(TTG)*,	;SaurJH1_0579.623570.+:3411(ATG),3552(TTG)*,	;SAR0547.594382.+:3411(ATG),3552(TTG)*,	;SAHV_0540.608864.+:3411(ATG),3552(TTG)*,	;NWMN_0504.579628.+:3411(ATG),3552(TTG)*,	;SAV0542.607417.+:3411(ATG),3552(TTG)*,	;USA300HOU_0536.589648.+:3411(ATG),3552(TTG)*,	;SAUSA300_0527.589105.+:3411(ATG)*,3552(TTG),	;SAPIG0617.645950.+:3411(ATG),3552(TTG)*,	;SAOV_0577.595375.+:3411(ATG),3552(TTG)*,	;SAAV_0505.544184.+:3411(ATG),3552(TTG)*,	;SA2981_0519.580776.+:3411(ATG),3552(TTG)*,	;SAOUHSC_00524.525711.+:3411(ATG)*,3552(TTG),	;rpoB.573733.+:3411(ATG),3552(TTG)*,	;rpoB.583171.+:3411(ATG),3552(TTG)*,	;SAA6159_00496.566943.+:3411(ATG),3552(TTG)*,	;SACOL0588.610539.+:3411(ATG),3552(TTG)*,	;HMPREF0772_12647.2769774.-:3411(ATG),3552(TTG)*,	;SAS0500.572364.+:3411(ATG),3552(TTG)*,	;SAB0493.551718.+:3411(ATG),3552(TTG)*,
570	ANCHOR	22	22	22	;SATW20_16930.1831978.-:1230(ATG)*,	;SAA6008_01670.1788469.-:1230(ATG)*,	;SaurJH9_1758.1864025.-:1230(ATG)*,	;SaurJH1_1792.1863899.-:1230(ATG)*,	;SAR1780.1849908.-:1230(ATG)*,	;SAHV_1688.1818582.-:1230(ATG)*,	;NWMN_1596.1769778.-:1230(ATG)*,	;SAV1702.1817182.-:1230(ATG)*,	;USA300HOU_1688.1810365.-:1230(ATG)*,	;SAUSA300_1648.1809775.-:1230(ATG)*,	;SAPIG1755.1846284.-:1230(ATG)*,	;SAOV_1689.1768236.-:1230(ATG)*,	;SAAV_1711.1763391.-:1230(ATG)*,	;SA2981_1660.1773820.-:1230(ATG)*,	;SAOUHSC_01810.1712978.-:1230(ATG)*,	;MW1645.1778288.-:1230(ATG)*,	;SA1524.1739269.-:1230(ATG)*,	;SAA6159_01625.1767044.-:1230(ATG)*,	;SACOL1749.1786938.-:1230(ATG)*,	;HMPREF0772_11450.1542154.+:1230(ATG)*,	;SAS1629.1757941.-:1230(ATG)*,	;SAB1560c.1686891.-:1230(ATG)*,
577	ANCHOR	22	22	22	;SATW20_18890.2059661.-:1041(ATG),1071(TTG)*,	;SAA6008_01915.2037820.-:1041(ATG)*,1071(TTG),	;SaurJH9_1949.2080550.-:1041(ATG),1071(TTG)*,	;SaurJH1_1983.2080424.-:1041(ATG),1071(TTG)*,	;SAR1986.2074353.-:1041(ATG),1071(TTG)*,	;SAHV_1880.2036106.-:1041(ATG),1071(TTG)*,	;NWMN_1833.2039434.-:1041(ATG),1071(TTG)*,	;SAV1895.2034709.-:1041(ATG),1071(TTG)*,	;USA300HOU_1894.2036511.-:1041(ATG)*,1071(TTG),	;SAUSA300_1876.2035873.-:1041(ATG)*,1071(TTG),	;SAPIG1988.2062235.-:1041(ATG),1071(TTG)*,	;SAOV_1994.2034469.-:1041(ATG),1071(TTG)*,	;SAAV_1961.1992962.-:1041(ATG),1071(TTG)*,	;SA2981_1851.1989944.-:1041(ATG),1071(TTG)*,	;SAOUHSC_02111.1983130.-:1041(ATG)*,1071(TTG),	;MW1836.1997545.-:1041(ATG),1071(TTG)*,	;SA1711.1956914.-:1041(ATG),1071(TTG)*,	;SAA6159_01826.1988614.-:1041(ATG),1071(TTG)*,	;SACOL1955.2015109.-:1041(ATG),1071(TTG)*,	;HMPREF0772_11248.1324376.+:1041(ATG),1071(TTG)*,	;SAS1817.1976792.-:1041(ATG),1071(TTG)*,	;SAB1827c.1961004.-:957(ATG),987(TTG)*,
576	ANCHOR	22	22	21	;SATW20_02410.283276.-:174(ATG)*,	;SAA6008_00209.251638.-:174(ATG)*,	;SaurJH9_0223.273196.-:174(ATG)*,	;SaurJH1_0229.273266.-:174(ATG)*,	;SAR0232.273787.-:174(ATG)*,	;SAHV_0238.279373.-:174(ATG)*,	;x.226397.-:174(ATG),	;SAV0239.279374.-:174(ATG)*,	;USA300HOU_0248.280905.-:174(ATG)*,	;SAUSA300_0233.281010.-:174(ATG)*,	;SAPIG0250.280047.-:174(ATG)*,	;SAOV_0176.222396.-:174(ATG)*,	;SAAV_0204.242015.-:174(ATG)*,	;SA2981_0239.278539.-:174(ATG)*,	;SAOUHSC_00203.226421.-:174(ATG)*,	;MW0215.257401.-:174(ATG)*,	;SAS007.279414.-:174(ATG)*,	;SAA6159_00216.259370.-:174(ATG)*,	;SACOL0219.260333.-:174(ATG)*,	;HMPREF0772_10265.276976.+:174(ATG)*,	;SAS0215.256101.-:174(ATG)*,	;SAB0178c.223774.-:174(ATG)*,
2809	ANCHOR	22	22	22	;SATW20_01500.165480.+:1179(ATG)*,	;SAA6008_00117.133842.+:1179(ATG)*,	;SaurJH9_0125.148784.+:1179(ATG)*,	;SaurJH1_0130.148853.+:1179(ATG)*,	;SAR0141.156166.+:1179(ATG)*,	;SAHV_0138.154901.+:1179(ATG)*,	;NWMN_0083.106353.+:1179(ATG)*,	;SAV0139.154902.+:1179(ATG)*,	;USA300HOU_0151.160986.+:1179(ATG)*,	;SAUSA300_0141.161092.+:1179(ATG)*,	;SAPIG0153.159021.+:1179(ATG)*,	;SAOV_0086.104262.+:1179(ATG)*,	;SAAV_0107.117484.+:1179(ATG)*,	;SA2981_0140.154066.+:1179(ATG)*,	;SAOUHSC_00101.106376.+:1179(ATG)*,	;drm.132405.+:1179(ATG)*,	;drm.154941.+:1179(ATG)*,	;SAA6159_00122.139120.+:1179(ATG)*,	;SACOL0124.140289.+:1179(ATG)*,	;HMPREF0772_10359.395843.-:1179(ATG)*,	;SAS0113.131111.+:1179(ATG)*,	;SAB0078.98537.+:1179(ATG)*,
1209	ANCHOR	22	22	22	;SATW20_15130.1646903.-:984(ATG)*,	;SAA6008_01486.1604724.-:984(ATG)*,	;SaurJH9_1575.1681587.-:984(ATG)*,	;SaurJH1_1608.1681461.-:984(ATG)*,	;SAR1594.1667556.-:984(ATG)*,	;SAHV_1504.1634619.-:984(ATG)*,	;NWMN_1422.1592723.-:984(ATG)*,	;SAV1516.1633219.-:984(ATG)*,	;USA300HOU_1518.1633311.-:984(ATG)*,	;SAUSA300_1465.1619364.-:984(ATG)*,	;SAPIG1582.1670611.-:984(ATG)*,	;SAOV_1517.1592249.-:984(ATG)*,	;SAAV_1509.1571055.-:984(ATG)*,	;SA2981_1475.1591358.-:984(ATG)*,	;SAOUHSC_01612.1535924.-:984(ATG)*,	;bfmBAB.1602351.-:984(ATG)*,	;bfmBAB.1556807.-:984(ATG)*,	;SAA6159_01452.1593087.-:984(ATG)*,	;SACOL1561.1596543.-:984(ATG)*,	;HMPREF0772_11624.1717638.+:984(ATG)*,	;SAS1455.1582109.-:984(ATG)*,	;SAB1389c.1511988.-:984(ATG)*,
2800	ANCHOR	22	22	22	;SATW20_27300.2897193.+:1065(ATG)*,	;SAA6008_02648.2778779.+:1065(ATG)*,	;SaurJH9_2611.2763790.+:1065(ATG)*,	;SaurJH1_2665.2763666.+:1065(ATG)*,	;SAR2669.2756556.+:1065(ATG)*,	;SAHV_2573.2737202.+:1065(ATG)*,	;NWMN_2488.2735029.+:1065(ATG)*,	;SAV2589.2735563.+:1065(ATG)*,	;USA300HOU_2583.2729063.+:1065(ATG)*,	;SAUSA300_2526.2728917.+:1065(ATG)*,	;SAPIG2639.2728516.+:1065(ATG)*,	;SAOV_2634.2690258.+:1065(ATG)*,	;SAAV_2655.2679875.+:1065(ATG)*,	;SA2981_2527.2678485.+:1065(ATG)*,	;SAOUHSC_02909.2677545.+:1065(ATG)*,	;MW2509.2674309.+:1065(ATG)*,	;SA2375.2665137.+:1065(ATG)*,	;SAA6159_02486.2669368.+:1065(ATG)*,	;SACOL2606.2665613.+:1065(ATG)*,	;HMPREF0772_10602.667548.-:1065(ATG)*,	;SAS2475.2653655.+:1065(ATG)*,	;SAB2464.2602194.+:1065(ATG)*,
2801	ANCHOR	22	22	22	;SATW20_10690.1140238.+:1479(ATG)*,1482(GTG),1488(ATG),	;SAA6008_01029.1095816.+:1479(ATG)*,1482(GTG),1488(ATG),	;SaurJH9_1133.1176211.+:1479(ATG)*,1482(GTG),1488(ATG),	;SaurJH1_1155.1176085.+:1479(ATG)*,1482(GTG),1488(ATG),	;SAR1047.1093787.+:1479(ATG)*,1482(GTG),1488(ATG),	;SAHV_1065.1129298.+:1479(ATG),1482(GTG)*,1488(ATG),	;NWMN_0941.1046060.+:1479(ATG)*,1482(GTG),1488(ATG),	;SAV1073.1127897.+:1479(ATG),1482(GTG)*,1488(ATG),	;USA300HOU_1017.1083359.+:1479(ATG),1482(GTG),1488(ATG)*,	;SAUSA300_0975.1069412.+:1479(ATG)*,1482(GTG),1488(ATG),	;SAPIG1071.1124096.+:1479(ATG)*,1482(GTG),1488(ATG),	;SAOV_1018.1055211.+:1479(ATG)*,1482(GTG),1488(ATG),	;SAAV_1038.1062760.+:1479(ATG)*,1482(GTG),1488(ATG),	;SA2981_1029.1086292.+:1479(ATG),1482(GTG)*,1488(ATG),	;SAOUHSC_01017.989287.+:1479(ATG)*,1482(GTG),1488(ATG),	;purH.1053211.+:1479(ATG),1482(GTG)*,1488(ATG),	;purH.1051569.+:1479(ATG),1482(GTG)*,1488(ATG),	;SAA6159_00929.1032044.+:1479(ATG)*,1482(GTG),1488(ATG),	;SACOL1082.1092887.+:1479(ATG)*,1482(GTG),1488(ATG),	;HMPREF0772_12160.2276889.-:1479(ATG),1482(GTG),1488(ATG)*,	;SAS1009.1081934.+:1479(ATG)*,1482(GTG),1488(ATG),	;SAB0940.1020890.+:1479(ATG)*,1482(GTG),1488(ATG),
2806	ANCHOR	22	22	22	;SATW20_15220.1655930.-:363(ATG)*,	;SAA6008_01495.1613751.-:363(ATG)*,	;SaurJH9_1584.1690614.-:363(ATG)*,	;SaurJH1_1617.1690488.-:363(ATG)*,	;SAR1603.1676582.-:363(ATG)*,	;SAHV_1513.1643646.-:363(ATG)*,	;NWMN_1430.1601750.-:363(ATG)*,	;SAV1525.1642246.-:363(ATG)*,	;USA300HOU_1527.1642338.-:363(ATG)*,	;SAUSA300_1474.1628391.-:363(ATG)*,	;SAPIG1591.1679639.-:363(ATG)*,	;SAOV_1526.1601275.-:363(ATG)*,	;SAAV_1518.1580082.-:363(ATG)*,	;SA2981_1484.1600385.-:363(ATG)*,	;SAOUHSC_01622.1544951.-:363(ATG)*,	;MW1478.1611378.-:363(ATG)*,	;SA1356.1565834.-:363(ATG)*,	;SAA6159_01461.1602113.-:363(ATG)*,	;SACOL1570.1605570.-:363(ATG)*,	;HMPREF0772_11615.1708613.+:363(ATG)*,	;SAS1464.1591136.-:363(ATG)*,	;SAB1398c.1521014.-:363(ATG)*,
1421	ANCHOR	22	22	1	;x.722691.+:99(ATG),	;x.665394.+:99(ATG),	;x.686598.+:99(ATG),	;x.686474.+:99(ATG),	;x.652716.+:99(ATG),	;x.671841.+:99(ATG),	;x.642446.+:99(ATG),	;x.670394.+:99(ATG),	;USA300HOU_0589.652628.+:99(ATG)*,	;x.652086.+:99(ATG),	;x.705698.+:99(ATG),	;x.658430.+:99(ATG),	;x.607234.+:99(ATG),	;x.643788.+:99(ATG),	;x.584880.+:99(ATG),	;x.636596.+:99(ATG),	;x.646147.+:99(ATG),	;x.630438.+:99(ATG),	;x.673555.+:99(ATG),	;x.2706666.-:99(ATG),	;x.635287.+:99(ATG),	;x.610154.+:99(ATG),
1420	ANCHOR	22	22	20	;SATW20_08320.894079.+:198(TTG),237(ATG)*,	;SAA6008_00772.839488.+:198(TTG)*,237(ATG),	;SaurJH9_0781.854723.+:198(TTG),237(ATG)*,	;SaurJH1_0798.854598.+:198(TTG),237(ATG)*,	;SAR0811.851420.+:198(TTG),237(ATG)*,	;SAHV_0754.838310.+:198(TTG),237(ATG)*,	;x.814166.+:198(TTG),237(ATG),	;SAV0757.836865.+:198(TTG),237(ATG)*,	;USA300HOU_0785.837506.+:198(TTG),237(ATG)*,	;x.823676.+:198(TTG),237(ATG),	;SAPIG0833.875759.+:198(TTG),237(ATG)*,	;SAOV_0794.823423.+:237(ATG)*,	;SAAV_0720.772110.+:198(TTG),237(ATG)*,	;SA2981_0735.810313.+:198(TTG),237(ATG)*,	;SAOUHSC_00775.756201.+:198(TTG),237(ATG)*,	;MW0719.808399.+:198(TTG),237(ATG)*,	;SA0712.812672.+:198(TTG),237(ATG)*,	;SAA6159_00712.796324.+:237(ATG)*,	;SACOL0822.845277.+:198(TTG),237(ATG)*,	;HMPREF0772_12424.2536794.-:198(TTG),237(ATG)*,	;SAS0722.806827.+:198(TTG),237(ATG)*,	;SAB0710.779532.+:198(TTG),237(ATG)*,
1423	ANCHOR	22	22	22	;SATW20_00010.1878.+:1362(ATG)*,	;SAA6008_00001.1362.+:1362(ATG)*,	;SaurJH9_0001.1933.+:1362(ATG)*,	;SaurJH1_0001.2002.+:1362(ATG)*,	;SAR0001.1878.+:1362(ATG)*,	;SAHV_0001.1878.+:1362(ATG)*,	;NWMN_0001.1878.+:1362(ATG)*,	;SAV0001.1878.+:1362(ATG)*,	;USA300HOU_0001.1905.+:1362(ATG)*,	;SAUSA300_0001.1905.+:1362(ATG)*,	;SAPIG0001.1878.+:1362(ATG)*,	;SAOV_0001.1878.+:1362(ATG)*,	;SAAV_0001.1878.+:1362(ATG)*,	;SA2981_0001.1878.+:1362(ATG)*,	;SAOUHSC_00001.1878.+:1362(ATG)*,	;dnaA.1878.+:1362(ATG)*,	;dnaA.1878.+:1362(ATG)*,	;SAA6159_00001.1362.+:1362(ATG)*,	;SACOL0001.1905.+:1362(ATG)*,	;HMPREF0772_10467.518558.-:1362(ATG)*,	;SAS0001.1878.+:1362(ATG)*,	;SAB0001.1878.+:1362(ATG)*,
3368	ANCHOR	22	22	22	;SATW20_06110.656069.+:609(ATG)*,	;SAA6008_00547.598810.+:609(ATG)*,	;SaurJH9_0564.619928.+:609(ATG)*,	;SaurJH1_0578.619804.+:609(ATG)*,	;SAR0546.590616.+:609(ATG)*,	;SAHV_0539.605098.+:609(ATG)*,	;NWMN_0503.575862.+:609(ATG)*,	;SAV0541.603651.+:609(ATG)*,	;USA300HOU_0535.585882.+:609(ATG)*,	;SAUSA300_0526.585339.+:609(ATG)*,	;SAPIG0616.642184.+:609(ATG)*,	;SAOV_0576.591609.+:609(ATG)*,	;SAAV_0504.540418.+:609(ATG)*,	;SA2981_0518.577010.+:609(ATG)*,	;SAOUHSC_00523.521945.+:609(ATG)*,	;MW0496.569967.+:609(ATG)*,	;SA0499.579405.+:609(ATG)*,	;SAA6159_00494.563177.+:609(ATG)*,	;SACOL0587.606773.+:609(ATG)*,	;HMPREF0772_12648.2773540.-:609(ATG)*,	;SAS0499.568598.+:609(ATG)*,	;SAB0492.547952.+:609(ATG)*,
3369	ANCHOR	22	22	22	;SATW20_11380.1212703.+:2349(ATG)*,	;SAA6008_01098.1168283.+:2349(ATG)*,	;SaurJH9_1203.1249022.+:2349(ATG)*,	;SaurJH1_1225.1248896.+:2349(ATG)*,	;SAR1117.1166439.+:2349(ATG)*,	;SAHV_1135.1202173.+:2349(ATG)*,	;NWMN_1056.1161606.+:2349(ATG)*,	;SAV1144.1200772.+:2349(ATG)*,	;USA300HOU_1079.1155824.+:2349(ATG)*,	;SAUSA300_1043.1141877.+:2349(ATG)*,	;SAPIG1140.1196710.+:2349(ATG)*,	;SAOV_1141.1168830.+:2349(ATG)*,	;SAAV_1111.1137152.+:2349(ATG)*,	;SA2981_1100.1159033.+:2349(ATG)*,	;SAOUHSC_01099.1061754.+:2349(ATG)*,	;mutS2.1125678.+:2349(ATG)*,	;mutS2.1124444.+:2349(ATG)*,	;SAA6159_00998.1106376.+:2349(ATG)*,	;SACOL1154.1165415.+:2349(ATG)*,	;HMPREF0772_12089.2204119.-:2349(ATG)*,	;SAS1078.1154464.+:2349(ATG)*,	;SAB1008.1093144.+:2349(ATG)*,
1426	ANCHOR	22	22	22	;SATW20_23970.2539484.+:441(ATG)*,	;SAA6008_02302.2419106.+:441(ATG)*,	;SaurJH9_2290.2424214.+:441(ATG)*,	;SaurJH1_2332.2424090.+:441(ATG)*,	;SAR2349.2423148.+:441(ATG)*,	;SAHV_2249.2395557.+:441(ATG)*,	;NWMN_2165.2391425.+:441(ATG)*,	;SAV2265.2393919.+:441(ATG)*,	;USA300HOU_2246.2387061.+:441(ATG)*,	;SAUSA300_2216.2386911.+:441(ATG)*,	;SAPIG2316.2395299.+:441(ATG)*,	;SAOV_2303.2353789.+:441(ATG)*,	;SAAV_2328.2340550.+:441(ATG)*,	;SA2981_2203.2337713.+:441(ATG)*,	;SAOUHSC_02530.2333697.+:441(ATG)*,	;MW2183.2335600.+:441(ATG)*,	;SA2060.2324419.+:441(ATG)*,	;SAA6159_02170.2330191.+:441(ATG)*,	;SACOL2256.2323044.+:441(ATG)*,	;HMPREF0772_10935.1003634.-:441(ATG)*,	;SAS2155.2314705.+:441(ATG)*,	;SAB2137.2274324.+:441(ATG)*,
3366	ANCHOR	22	22	22	;SATW20_18750.2047541.+:417(ATG),465(ATG)*,	;SAA6008_01901.2025700.+:417(ATG),465(ATG)*,	;SaurJH9_1935.2068547.+:417(ATG),465(ATG)*,	;SaurJH1_1969.2068421.+:417(ATG),465(ATG)*,	;SAR1971.2062364.+:417(ATG),465(ATG)*,	;SAHV_1866.2024044.+:417(ATG),465(ATG)*,	;NWMN_1819.2027313.+:417(ATG),465(ATG)*,	;SAV1881.2022647.+:417(ATG),465(ATG)*,	;USA300HOU_1877.2024391.+:417(ATG)*,465(ATG),	;SAUSA300_1862.2023694.+:417(ATG),465(ATG)*,	;SAPIG1974.2050362.+:417(ATG),465(ATG)*,	;SAOV_1979.2022603.+:417(ATG),465(ATG)*,	;SAAV_1946.1980901.+:417(ATG),465(ATG)*,	;SA2981_1837.1977882.+:417(ATG),465(ATG)*,	;SAOUHSC_02095.1971069.+:417(ATG),465(ATG)*,	;MW1821.1985431.+:417(ATG),465(ATG)*,	;SA1697.1944852.+:417(ATG),465(ATG)*,	;SAA6159_01812.1976800.+:417(ATG),465(ATG)*,	;SACOL1939.2003048.+:417(ATG),465(ATG)*,	;HMPREF0772_11263.1336246.-:417(ATG),465(ATG)*,	;SAS1803.1964678.+:417(ATG),465(ATG)*,	;SAB1813.1948974.+:417(ATG),465(ATG)*,
3361	ANCHOR	22	22	22	;SATW20_23990.2540790.-:351(ATG)*,	;SAA6008_02304.2420412.-:351(ATG)*,	;SaurJH9_2292.2425520.-:351(ATG)*,	;SaurJH1_2334.2425396.-:351(ATG)*,	;SAR2351.2424454.-:351(ATG)*,	;SAHV_2251.2396863.-:351(ATG)*,	;NWMN_2167.2392731.-:351(ATG)*,	;SAV2267.2395225.-:351(ATG)*,	;USA300HOU_2248.2388367.-:351(ATG)*,	;SAUSA300_2218.2388217.-:351(ATG)*,	;SAPIG2318.2396605.-:351(ATG)*,	;SAOV_2305c.2355095.-:351(ATG)*,	;SAAV_2330.2341856.-:351(ATG)*,	;SA2981_2205.2339019.-:351(ATG)*,	;SAOUHSC_02532.2335005.-:351(ATG)*,	;MW2185.2336906.-:351(ATG)*,	;SA2062.2325725.-:351(ATG)*,	;SAA6159_02172.2331497.-:351(ATG)*,	;SACOL2258.2324350.-:351(ATG)*,	;HMPREF0772_10933.1002328.+:351(ATG)*,	;SAS2157.2316011.-:351(ATG)*,	;SAB2139c.2275624.-:351(ATG)*,
1201	ANCHOR	22	22	7	;x.2614944.+:132(TTG),144(ATG),	;x.2494568.+:132(TTG),144(ATG),	;x.2500437.+:132(TTG),144(ATG),	;SaurJH1_2413.2500313.+:132(TTG),144(ATG)*,	;SAR2428b.2498326.+:132(TTG)*,144(ATG),	;x.2470319.+:132(TTG),144(ATG),	;NWMN_2244.2467247.+:132(TTG)*,144(ATG),	;x.2468681.+:132(TTG),144(ATG),	;x.2462463.+:132(TTG),144(ATG),	;x.2462313.+:132(TTG),144(ATG),	;x.2470137.+:132(TTG),	;SAOV_2385.2429517.+:132(TTG),144(ATG)*,	;x.2415731.+:132(TTG),144(ATG),	;x.2412406.+:132(TTG),144(ATG),	;x.2409411.+:132(TTG),144(ATG),	;MW2264.2410971.+:132(TTG)*,144(ATG),	;x.2399181.+:132(TTG),144(ATG),	;x.2407565.+:132(TTG),144(ATG),	;x.2398746.+:132(TTG),144(ATG),	;x.928271.-:132(TTG),144(ATG),	;SAS2234a.2390076.+:132(TTG)*,144(ATG),	;SAB2221.2351949.+:132(TTG),144(ATG)*,
1200	ANCHOR	22	22	22	;SATW20_27910.2977434.-:1047(ATG),1212(ATG)*,	;SAA6008_02712.2858732.-:1047(ATG),1212(ATG)*,	;SaurJH9_2677.2845853.-:1047(ATG),1212(ATG)*,	;SaurJH1_2733.2845729.-:1047(ATG),1212(ATG)*,	;SAR2733.2837691.-:1047(ATG),1212(ATG)*,	;SAHV_2637.2819265.-:1047(ATG),1212(ATG)*,	;NWMN_2552.2816181.-:1047(ATG),1212(ATG)*,	;SAV2653.2817626.-:1047(ATG),1212(ATG)*,	;USA300HOU_2653.2810172.-:1047(ATG),1212(ATG)*,	;SAUSA300_2588.2810026.-:1047(ATG),1212(ATG)*,	;SAPIG2703.2808704.-:1047(ATG),1212(ATG)*,	;SAOV_2704c.2773037.-:1047(ATG),1212(ATG)*,	;SAAV_2724.2763500.-:1047(ATG),1212(ATG)*,	;SA2981_2592.2760548.-:1047(ATG),1212(ATG)*,	;SAOUHSC_02989.2758588.-:1047(ATG),1212(ATG)*,	;MW2574.2756113.-:1047(ATG),1212(ATG)*,	;SA2446.2753912.-:1047(ATG),1212(ATG)*,	;SAA6159_02549.2750534.-:1047(ATG),1212(ATG)*,	;SACOL2675.2746764.-:1047(ATG),1212(ATG)*,	;HMPREF0772_10534.587312.+:1047(ATG),1212(ATG)*,	;SAS2539.2735453.-:1047(ATG),1212(ATG)*,	;SAB2528c.2682186.-:1047(ATG)*,
357	ANCHOR	22	22	21	;SATW20_27440.2911186.+:132(TTG),417(ATG)*,	;SAA6008_02662.2792772.+:132(TTG)*,417(ATG),	;SaurJH9_2627.2779825.+:132(TTG),417(ATG),426(GTG)*,	;SaurJH1_2681.2779701.+:132(TTG),417(ATG),426(GTG)*,	;SAR2683.2770549.+:132(TTG),417(ATG)*,	;SAHV_2589.2753237.+:132(TTG),417(ATG)*,426(GTG),	;NWMN_2502.2749017.+:132(TTG),417(ATG)*,426(GTG),	;SAV2605.2751598.+:132(TTG),417(ATG)*,426(GTG),	;USA300HOU_2598.2743050.+:132(TTG),417(ATG)*,426(GTG),	;x.2742904.+:132(TTG),417(ATG),426(GTG),	;SAPIG2653.2742507.+:132(TTG),417(ATG)*,	;SAOV_2649.2705198.+:132(TTG),417(ATG)*,	;SAAV_2671.2695910.+:132(TTG),417(ATG)*,426(GTG),	;SA2981_2543.2694520.+:132(TTG),417(ATG)*,426(GTG),	;SAOUHSC_02925.2691532.+:132(TTG),417(ATG)*,426(GTG),	;MW2524.2688991.+:132(TTG),417(ATG)*,426(GTG),	;SA2398.2687884.+:132(TTG),417(ATG)*,426(GTG),	;SAA6159_02501.2684305.+:132(TTG),417(ATG)*,	;SACOL2621.2679600.+:132(TTG),417(ATG)*,426(GTG),	;HMPREF0772_10587.653557.-:132(TTG),417(ATG)*,	;SAS2490.2668337.+:132(TTG),417(ATG)*,426(GTG),	;SAB2478.2616182.+:132(TTG),417(ATG)*,
59-1	ANCHOR	22	22	22	;SATW20_02580.304382.+:1026(ATG)*,	;SAA6008_00230.272740.+:1026(ATG)*,	;SaurJH9_0241.293758.+:1026(ATG)*,	;SaurJH1_0247.293828.+:1026(ATG)*,	;SAR0253.294893.+:1026(ATG)*,	;SAHV_0255.299934.+:1026(ATG)*,	;NWMN_0190.246960.+:1026(ATG)*,	;SAV0256.299935.+:1026(ATG)*,	;USA300HOU_0267.301468.+:1026(ATG)*,	;SAUSA300_0250.301573.+:1026(ATG)*,	;SAPIG0269.300967.+:1026(ATG)*,	;SAOV_0195.242959.+:1026(ATG)*,	;SAAV_0224.262578.+:1026(ATG)*,	;SA2981_0256.299100.+:1026(ATG)*,	;SAOUHSC_00226.246984.+:1026(ATG)*,	;MW0232.278560.+:1026(ATG)*,	;SA0246.299975.+:1026(ATG)*,	;SAA6159_00233.280138.+:1026(ATG)*,	;SACOL0241.280896.+:1026(ATG)*,	;HMPREF0772_10246.255870.-:1026(ATG)*,	;SAS0233.277260.+:1026(ATG)*,	;SAB0195.244338.+:1026(ATG)*,
355	ANCHOR	22	22	21	;SATW20_24460.2585836.+:309(ATG),330(ATG)*,555(TTG),	;SAA6008_02350.2465460.+:309(ATG),330(ATG)*,555(TTG),	;SaurJH9_2338.2469836.+:309(ATG)*,330(ATG),555(TTG),	;SaurJH1_2381.2469712.+:309(ATG),330(ATG)*,555(TTG),	;SAR2398.2469176.+:309(ATG),330(ATG)*,555(TTG),	;SAHV_2298.2441179.+:309(ATG),330(ATG)*,555(TTG),	;NWMN_2216.2437779.+:309(ATG),330(ATG)*,555(TTG),	;SAV2314.2439541.+:309(ATG),330(ATG)*,555(TTG),	;USA300HOU_2297.2433415.+:309(ATG),330(ATG)*,555(TTG),	;x.2433265.+:309(ATG),330(ATG),555(TTG),	;SAPIG2365.2441406.+:309(ATG),330(ATG)*,	;SAOV_2354.2400413.+:309(ATG),330(ATG)*,	;SAAV_2376.2386171.+:309(ATG),330(ATG)*,555(TTG),	;SA2981_2253.2383266.+:309(ATG),330(ATG)*,555(TTG),	;SAOUHSC_02588.2380064.+:309(ATG),330(ATG),555(TTG)*,	;MW2235.2382255.+:309(ATG),330(ATG)*,555(TTG),	;SA2107.2370041.+:309(ATG),330(ATG)*,555(TTG),	;SAA6159_02218.2376673.+:309(ATG),330(ATG)*,555(TTG),	;SACOL2307.2369398.+:309(ATG),330(ATG)*,555(TTG),	;HMPREF0772_10881.957541.-:309(ATG),330(ATG)*,555(TTG),	;SAS2207.2361360.+:309(ATG),330(ATG)*,555(TTG),	;SAB2191.2321949.+:309(ATG),330(ATG)*,
353	ANCHOR	22	22	21	;SATW20_10460.1111906.-:1155(ATG)*,	;SAA6008_01004.1066151.-:1155(ATG)*,	;SaurJH9_1108.1147845.-:1155(ATG)*,	;SaurJH1_1131.1147719.-:1155(ATG)*,	;SAR1023.1065610.-:1155(ATG)*,	;SAHV_1042.1100932.-:1155(ATG)*,	;NWMN_0919.1017727.-:1155(ATG)*,	;SAV1049.1099531.-:1155(ATG)*,	;x.1055027.-:1155(ATG),	;SAUSA300_0952.1041080.-:1155(ATG)*,	;SAPIG1047.1095985.-:1155(ATG)*,	;SAOV_0996c.1026937.-:1155(ATG)*,	;SAAV_1014.1034393.-:1155(ATG)*,	;SA2981_1004.1057926.-:1155(ATG)*,	;SAOUHSC_00989.960954.-:1155(ATG)*,	;MW0933.1024901.-:1155(ATG)*,	;SA0902.1023203.-:1155(ATG)*,	;SAA6159_00906.1003736.-:1155(ATG)*,	;SACOL1058.1064554.-:1155(ATG)*,	;HMPREF0772_12184.2305064.+:1155(ATG)*,	;SAS0985.1053642.-:1155(ATG)*,	;SAB0917c.992573.-:1155(ATG)*,
352	ANCHOR	22	22	22	;SATW20_02450.289294.+:936(ATG)*,	;SAA6008_00215.257652.+:936(ATG)*,	;SaurJH9_0228.279212.+:936(ATG)*,	;SaurJH1_0234.279282.+:936(ATG)*,	;SAR0236.279805.+:936(ATG)*,	;SAHV_0242.285389.+:936(ATG)*,	;NWMN_0178.232413.+:936(ATG)*,	;SAV0243.285390.+:936(ATG)*,	;USA300HOU_0253.286921.+:936(ATG)*,	;SAUSA300_0237.287026.+:936(ATG)*,	;SAPIG0255.286063.+:936(ATG)*,	;SAOV_0181.228413.+:936(ATG)*,	;SAAV_0209.248031.+:936(ATG)*,	;SA2981_0243.284555.+:936(ATG)*,	;SAOUHSC_00211.232437.+:936(ATG)*,	;MW0219.263417.+:936(ATG)*,	;SA0234.285430.+:936(ATG)*,	;SAA6159_00220.265388.+:936(ATG)*,	;SACOL0225.266349.+:936(ATG)*,	;HMPREF0772_10260.270958.-:936(ATG)*,	;SAS0219.262117.+:936(ATG)*,	;SAB0182.229789.+:936(ATG)*,
351	ANCHOR	22	22	22	;SATW20_19180.2095227.-:153(GTG),174(ATG)*,	;SAA6008_01945.2073329.-:153(GTG)*,174(ATG),	;SaurJH9_1981.2116110.-:153(GTG),174(ATG)*,	;SaurJH1_2014.2115984.-:153(GTG),174(ATG)*,	;SAR2016.2109456.-:153(GTG),174(ATG)*,	;SAHV_1909.2071666.-:153(GTG),174(ATG)*,	;NWMN_1861.2075001.-:153(GTG),174(ATG)*,	;SAV1924.2070269.-:153(GTG),174(ATG)*,	;USA300HOU_1927.2072078.-:153(GTG),174(ATG)*,	;SAUSA300_1904.2071440.-:153(GTG),174(ATG)*,	;SAPIG2027.2106264.-:153(GTG),174(ATG)*,	;SAOV_2026.2071359.-:153(GTG),174(ATG)*,	;SAAV_1991.2028521.-:153(GTG),174(ATG)*,	;SA2981_1882.2025504.-:153(GTG),174(ATG)*,	;SAOUHSC_02145.2018697.-:153(GTG),174(ATG)*,	;MW1865.2032997.-:153(GTG),174(ATG)*,	;SAS056.1992474.-:153(GTG),174(ATG)*,	;SAA6159_01855.2023842.-:153(GTG),174(ATG)*,	;SACOL1987.2050677.-:153(GTG),174(ATG)*,	;HMPREF0772_11217.1289158.+:153(GTG),174(ATG)*,	;SAS1848.2012244.-:153(GTG),174(ATG)*,	;SAB1860c.1997759.-:153(GTG),174(ATG)*,
350	ANCHOR	22	22	22	;SATW20_22280.2363185.+:648(ATG)*,666(ATG),	;SAA6008_02127.2240936.+:648(ATG)*,666(ATG),	;SaurJH9_2126.2251617.+:648(ATG)*,666(ATG),	;SaurJH1_2164.2251492.+:648(ATG)*,666(ATG),	;SAR2178.2249376.+:648(ATG)*,666(ATG),	;SAHV_2074.2223340.+:648(ATG)*,666(ATG),	;NWMN_1993.2215194.+:648(ATG)*,666(ATG),	;SAV2089.2221702.+:648(ATG)*,666(ATG),	;USA300HOU_2084.2211007.+:648(ATG)*,666(ATG),	;SAUSA300_2045.2210613.+:648(ATG)*,666(ATG),	;SAPIG2130.2212033.+:648(ATG)*,	;SAOV_2130.2181724.+:648(ATG)*,666(ATG),	;SAAV_2143.2168007.+:648(ATG)*,666(ATG),	;SA2981_2030.2165113.+:648(ATG)*,666(ATG),	;SAOUHSC_02324.2157535.+:648(ATG)*,666(ATG),	;MW2012.2171977.+:648(ATG)*,666(ATG),	;SA1892.2145270.+:648(ATG)*,666(ATG),	;SAA6159_02003.2157989.+:648(ATG)*,666(ATG),	;SACOL2080.2146811.+:648(ATG)*,666(ATG),	;HMPREF0772_11104.1171991.-:648(ATG),666(ATG)*,	;SAS1993.2151082.+:648(ATG)*,666(ATG),	;SAB1973.2109468.+:648(ATG)*,666(ATG),
2190	ANCHOR	22	22	22	;SATW20_00090.14069.+:1287(ATG)*,	;SAA6008_00009.13553.+:1287(ATG)*,	;SaurJH9_0009.14134.+:1287(ATG)*,	;SaurJH1_0009.14203.+:1287(ATG)*,	;SAR0009.14069.+:1287(ATG)*,	;SAHV_0009.14079.+:1287(ATG)*,	;NWMN_0008.14079.+:1287(ATG)*,	;SAV0009.14079.+:1287(ATG)*,	;USA300HOU_0009.14099.+:1287(ATG)*,	;SAUSA300_0009.14099.+:1287(ATG)*,	;SAPIG0009.14075.+:1287(ATG)*,	;SAOV_0009.14072.+:1287(ATG)*,	;SAAV_0010.14079.+:1287(ATG)*,	;SA2981_0009.14079.+:1287(ATG)*,	;SAOUHSC_00009.14072.+:1287(ATG)*,	;serS.14072.+:1287(ATG)*,	;serS.14079.+:1287(ATG)*,	;SAA6159_00009.13547.+:1287(ATG)*,	;SACOL0009.14099.+:1287(ATG)*,	;HMPREF0772_10459.506368.-:1287(ATG)*,	;SAS0009.14072.+:1287(ATG)*,	;SAB0009.14067.+:1287(ATG)*,
3225	ANCHOR	22	22	12	;SATW20_13030.1397135.+:198(ATG)*,	;SAA6008_01264.1351165.+:198(ATG)*,	;x.1433776.+:198(ATG),	;SaurJH1_1395.1433649.+:198(ATG)*,	;SAR1285.1351037.+:198(ATG)*,	;x.1386924.+:198(ATG),	;x.1344794.+:198(ATG),	;x.1385523.+:198(ATG),	;USA300HOU_1241.1338755.+:198(ATG)*,	;x.1324808.+:198(ATG),	;SAPIG1312.1378974.+:198(ATG)*,	;SAOV_1311.1352060.+:198(ATG)*,	;SAAV_1284.1321959.+:198(ATG)*,	;x.1343786.+:198(ATG),	;SAOUHSC_01288.1244838.+:198(ATG)*,	;x.1309343.+:198(ATG),	;x.1309195.+:198(ATG),	;x.1291530.+:198(ATG),	;SACOL1331.1348612.+:198(ATG)*,	;HMPREF0772_11916.2019507.-:198(ATG)*,	;SAS1243.1337838.+:198(ATG)*,	;x.1275980.+:198(ATG),
2259	ANCHOR	22	22	21	;SATW20_11150.1187978.-:927(ATG)*,	;SAA6008_01075.1143556.-:927(ATG)*,	;SaurJH9_1180.1224037.-:927(ATG)*,	;SaurJH1_1202.1223911.-:927(ATG)*,	;SAR1094.1141674.-:930(ATG)*,	;SAHV_1112.1177188.-:927(ATG)*,	;NWMN_0984.1093736.-:927(ATG)*,	;SAV1121.1175787.-:927(ATG)*,	;x.1131099.-:927(ATG),	;SAUSA300_1020.1117152.-:927(ATG)*,	;SAPIG1117.1171795.-:930(ATG)*,	;SAOV_1062c.1102765.-:930(ATG)*,	;SAAV_1087.1112169.-:927(ATG)*,	;SA2981_1077.1134182.-:927(ATG)*,	;SAOUHSC_01071.1037027.-:927(ATG)*,	;MW1003.1100889.-:927(ATG)*,	;SA0969.1099459.-:927(ATG)*,	;SAA6159_00975.1081528.-:927(ATG)*,	;SACOL1130.1140690.-:927(ATG)*,	;HMPREF0772_12112.2229004.+:930(ATG)*,	;SAS1055.1129675.-:927(ATG)*,	;SAB0985c.1068323.-:927(ATG)*,
2257	ANCHOR	22	22	22	;SATW20_17830.1942510.-:474(GTG),480(ATG)*,534(ATG),	;SAA6008_01769.1903549.-:474(GTG),480(ATG)*,534(ATG),	;SaurJH9_1844.1970626.-:474(GTG),480(ATG)*,534(ATG),	;SaurJH1_1880.1970500.-:474(GTG),480(ATG)*,534(ATG),	;SAR1874.1961839.-:474(GTG),480(ATG)*,534(ATG),	;SAHV_1779.1926696.-:474(GTG),480(ATG)*,534(ATG),	;NWMN_1684.1879311.-:474(GTG),480(ATG)*,534(ATG),	;SAV1794.1925297.-:474(GTG),480(ATG)*,534(ATG),	;USA300HOU_1781.1919531.-:474(GTG),480(ATG)*,534(ATG),	;SAUSA300_1734.1918781.-:474(GTG),480(ATG)*,534(ATG),	;SAPIG1841.1951970.-:474(GTG),480(ATG)*,534(ATG),	;SAOV_1774.1873703.-:474(GTG),480(ATG)*,534(ATG),	;SAAV_1803.1870108.-:474(GTG),480(ATG)*,534(ATG),	;SA2981_1749.1880535.-:474(GTG),480(ATG)*,534(ATG),	;SAOUHSC_01913.1822473.-:474(GTG)*,480(ATG),534(ATG),	;MW1732.1883697.-:474(GTG),480(ATG)*,534(ATG),	;SA1612.1847504.-:474(GTG),480(ATG)*,534(ATG),	;SAA6159_01711.1873952.-:474(GTG),480(ATG)*,534(ATG),	;SACOL1841.1896470.-:474(GTG),480(ATG)*,534(ATG),	;HMPREF0772_11363.1436831.+:474(GTG),480(ATG),534(ATG)*,	;SAS1714.1863032.-:474(GTG),480(ATG)*,534(ATG),	;SAB1648c.1793187.-:474(GTG),480(ATG),534(ATG)*,
[truncated: 5,055 more rows]
