# Supplementary material for: CAMBer: an approach to support comparative analysis of multiple bacterial strains
Source: BMC Genomics. 2011 Jul 27;12(Suppl 2):S6. doi: 10.1186/1471-2164-12-S2-S6 (PMC3194237; doi:10.1186/1471-2164-12-S2-S6)
Supplement: Additional file 3 — summary of the E. coli case study results An Excel file containing the summary of CAMBer results (after refinement) for the E. coli case study. [file 1471-2164-12-S2-S6-S3.xls]

## Sheet: ecoli-results-after
cc_ID	cc_type	cc_mg_count	cc_strains_count	cc_ann_strains_count	O26-H11-11368	O157-H7-EC4115	O157-H7-EDL933	O157-H7-TW14359	O157-H7-Sakai	O103-H2-12009	O55-H7-CB9615	O111-H-11128	42	CFT073	ED1a	UMN026	55989	ETECH10407	IAI39	ABU83972	IHE3034	APECO1	SMS-3-5	UTI89	S88	UM146	E24377A	O127-H6-E234869	536	W	SE11	O83-H1-NRG857C	ATCC8739	SE15	IAI1	K12-DH10B	K12-W3110	HS	K12-MG1655	DH1	B-REL606	BW2952	BL21-Gold-DE3	BL21-DE3	BL21-DE3-BL21
5989	ANCHOR	41	41	41	;ECO26_5122.5187373.-:825(ATG)*,864(ATG),	;ECH74115_5488.5134318.-:825(ATG)*,864(ATG),	;Z5609.5099950.-:825(ATG),864(ATG)*,	;ECSP_5087.5090378.-:825(ATG)*,864(ATG),	;ECs4936.5031205.-:825(ATG),864(ATG)*,	;ECO103_4763.4931412.-:825(ATG)*,864(ATG),	;G2583_4835.4918842.-:825(ATG)*,	;ECO111_4830.4909059.-:825(ATG)*,864(ATG),	;EC042_4380.4696831.-:825(ATG)*,864(ATG),	;c4975.4751557.-:825(ATG),864(ATG),885(TTG)*,	;ECED1_4724.4679654.-:825(ATG)*,864(ATG),885(TTG),	;ECUMN_4544.4711426.-:825(ATG)*,864(ATG),	;EC55989_4503.4611722.-:825(ATG)*,864(ATG),	;ETEC_4273.4645302.-:825(ATG)*,864(ATG),	;ECIAI39_4405.4606527.-:825(ATG)*,864(ATG),	;ECABU_c45330.4620317.-:825(ATG)*,864(ATG),885(TTG),	;ECOK1_4494.4620715.-:825(ATG)*,864(ATG),885(TTG),	;APECO1_2459.4540731.-:825(ATG),864(ATG)*,885(TTG),	;EcSMS35_4471.4565707.-:825(ATG)*,864(ATG),	;UTI89_C4576.4468429.-:825(ATG),864(ATG),885(TTG)*,	;ECS88_4482.4455259.-:825(ATG)*,864(ATG),885(TTG),	;UM146_20150.4209707.-:825(ATG)*,864(ATG),885(TTG),	;EcE24377A_4562.4558890.-:825(ATG)*,864(ATG),	;E2348C_4320.4549713.-:825(ATG)*,864(ATG),	;ECP_4227.4431263.-:825(ATG)*,864(ATG),885(TTG),	;ECW_m4377.4485490.-:825(ATG)*,864(ATG),	;ECSE_4303.4491591.-:825(ATG)*,864(ATG),	;NRG857_20030.4271422.-:825(ATG)*,864(ATG),885(TTG),	;EcolC_4012.4411119.+:825(ATG)*,864(ATG),	;ECSF_3867.4212529.-:825(ATG)*,	;ECIAI1_4240.4311010.-:825(ATG)*,864(ATG),	;ECDH10B_4207.4320523.-:825(ATG)*,864(ATG),	;iclR.4226394.-:825(ATG)*,864(ATG),	;EcHS_A4254.4251445.-:825(ATG)*,864(ATG),	;b4018.4220827.-:825(ATG)*,864(ATG),	;EcDH1_3979.4291666.+:825(ATG)*,864(ATG),	;ECB_03890.4201735.-:825(ATG)*,864(ATG),	;BWG_3674.4110507.-:825(ATG)*,864(ATG),	;ECBD_4019.4212298.+:825(ATG)*,864(ATG),	;ECD_03890.4130175.-:825(ATG)*,864(ATG),	;B21_03850.4130169.-:825(ATG)*,864(ATG),
5983	ANCHOR	41	41	41	;ECO26_4909.4933531.-:1152(ATG),1185(ATG)*,1191(GTG),	;ECH74115_5105.4748685.+:1152(ATG),1185(ATG),1191(GTG)*,	;Z5168.4714564.+:1152(ATG),1185(ATG),1191(GTG)*,	;ECSP_4725.4704728.+:1152(ATG),1185(ATG)*,1191(GTG),	;ECs4614.4645581.+:1152(ATG),1185(ATG),1191(GTG)*,	;ECO103_4484.4608869.-:1152(ATG),1185(ATG)*,1191(GTG),	;G2583_4468.4533076.+:1152(ATG),1185(ATG),1191(GTG)*,	;ECO111_4498.4523165.+:1152(ATG),1185(ATG)*,1191(GTG),	;EC042_4030.4289540.+:1152(ATG),1185(ATG),1191(GTG)*,	;c4597.4360758.+:1152(ATG),1185(ATG),1191(GTG)*,	;ECED1_4369.4296531.+:1152(ATG),1185(ATG)*,1191(GTG),	;ECUMN_4205.4338326.+:1152(ATG),1185(ATG)*,1191(GTG),	;EC55989_4142.4230265.+:1152(ATG),1185(ATG)*,1191(GTG),	;ETEC_3967.4279685.+:1152(ATG),1185(ATG)*,1191(GTG),	;ECIAI39_4277.4454047.+:1152(ATG),1185(ATG)*,1191(GTG),	;ECABU_c41590.4229598.+:1152(ATG),1185(ATG)*,1191(GTG),	;ECOK1_4126.4233489.+:1152(ATG),1185(ATG)*,1191(GTG),	;APECO1_2779.4153386.+:1152(ATG),1185(ATG),1191(GTG)*,	;EcSMS35_4039.4131907.+:1152(ATG),1185(ATG)*,1191(GTG),	;UTI89_C4229.4120590.+:1152(ATG),1185(ATG),1191(GTG)*,	;ECS88_4098.4068113.+:1152(ATG),1185(ATG)*,1191(GTG),	;UM146_18570.3862653.+:1152(ATG),1185(ATG)*,1191(GTG),	;EcE24377A_4181.4171865.+:1152(ATG),1185(ATG)*,1191(GTG),	;E2348C_3988.4154797.+:1152(ATG),1185(ATG)*,1191(GTG),	;ECP_3879.4043518.+:1152(ATG),1185(ATG),1191(GTG)*,	;ECW_m3973.4077401.+:1152(ATG)*,1185(ATG),1191(GTG),	;ECSE_3959.4104119.+:1152(ATG),1185(ATG)*,1191(GTG),	;NRG857_18315.3880815.+:1152(ATG)*,1185(ATG),1191(GTG),	;EcolC_0027.26261.-:1152(ATG),1185(ATG)*,1191(GTG),	;ECSF_3521.3817627.+:1152(ATG)*,1185(ATG),1191(GTG),	;ECIAI1_3851.3926390.+:1152(ATG),1185(ATG)*,1191(GTG),	;ECDH10B_3856.3950713.+:1152(ATG),1185(ATG)*,1191(GTG),	;emrD.3785309.-:1152(ATG),1185(ATG)*,1191(GTG),	;EcHS_A3886.3884687.+:1152(ATG),1185(ATG)*,1191(GTG),	;b3673.3853129.+:1152(ATG),1185(ATG)*,1191(GTG),	;EcDH1_0030.28656.-:1152(ATG)*,1185(ATG),1191(GTG),	;ECB_03557.3815037.+:1152(ATG),1185(ATG)*,1191(GTG),	;BWG_3366.3741462.+:1152(ATG),1185(ATG)*,1191(GTG),	;ECBD_0029.29400.-:1152(ATG),1185(ATG)*,1191(GTG),	;ECD_03557.3743472.+:1152(ATG),1185(ATG)*,1191(GTG),	;B21_03500.3743466.+:1152(ATG),1185(ATG)*,1191(GTG),
5981	ANCHOR	41	41	1	;x.2654552.-:147(GTG),	;x.2485565.-:147(GTG),	;x.2654482.-:147(GTG),	;x.2484546.-:147(GTG),	;x.2579271.-:147(GTG),	;x.2219382.-:147(GTG),	;x.2370230.-:147(GTG),	;x.2466363.-:147(GTG),	;x.2150266.-:147(GTG),	;c2307.2126795.-:147(GTG)*,	;x.2094591.-:147(GTG),	;x.2211552.-:147(GTG),	;x.2128401.-:147(GTG),	;x.2077462.-:147(GTG),	;x.1228759.+:147(GTG),	;x.2125417.-:147(GTG),	;x.2038121.-:147(GTG),	;x.1983102.-:147(GTG),	;x.1281397.+:147(GTG),	;x.2001877.-:147(GTG),	;x.1930310.-:147(GTG),	;x.1641411.+:147(GTG),	;x.2104940.-:147(GTG),	;x.2074070.-:147(GTG),	;x.1886971.-:147(GTG),	;x.2126759.-:147(GTG),	;x.2193228.-:147(GTG),	;x.1946840.-:147(GTG),	;x.1938570.+:147(GTG),	;x.1864896.-:147(GTG),	;x.2041252.-:147(GTG),	;x.2065928.-:171(GTG),	;x.1979057.-:147(GTG),	;x.1996514.-:147(GTG),	;x.1975367.-:147(GTG),	;x.1899936.+:147(GTG),	;x.1956113.-:147(GTG),	;x.1867426.-:147(GTG),	;x.1859218.+:147(GTG),	;x.1923261.-:147(GTG),	;x.1923255.-:147(GTG),
6792	ANCHOR	41	41	40	;ECO26_5010.5046783.+:1392(ATG)*,	;ECH74115_4962.4605663.-:1392(ATG)*,	;Z5012.4569787.-:1392(ATG)*,	;ECSP_4584.4561704.-:1392(ATG)*,	;ECs4468.4502558.-:1392(ATG)*,	;ECO103_4643.4778852.+:1392(ATG)*,	;G2583_4327.4391143.-:1392(ATG)*,	;ECO111_4411.4424101.-:1392(ATG)*,	;EC042_3902.4145161.-:1392(ATG)*,	;c4412.4195558.-:1392(ATG)*,	;ECED1_4277.4199148.-:1392(ATG)*,	;ECUMN_4106.4222456.-:1392(ATG)*,	;EC55989_4049.4130435.-:1392(ATG)*,	;ETEC_3835.4142901.-:1392(ATG)*,	;ECIAI39_4109.4280376.-:1392(ATG)*,	;ECABU_c40320.4099943.-:1392(ATG)*,	;ECOK1_4036.4136676.-:1392(ATG)*,	;APECO1_2862.4056573.-:1392(ATG)*,	;EcSMS35_3919.3991534.-:1392(ATG)*,	;UTI89_C4133.4023777.-:1392(ATG)*,	;ECS88_4008.3971300.-:1392(ATG)*,	;UM146_18120.3765844.-:1392(ATG)*,	;EcE24377A_4089.4072479.-:1392(ATG)*,	;E2348C_3841.4010400.-:1392(ATG)*,	;ECP_3693.3869391.-:1392(ATG)*,	;ECW_m3866.3962307.-:1392(ATG)*,	;ECSE_3868.4004376.-:1392(ATG)*,	;NRG857_17870.3782315.-:1392(ATG)*,	;EcolC_0122.134967.+:1392(ATG)*,	;ECSF_3427.3718214.-:1392(ATG)*,	;ECIAI1_3759.3829395.-:1392(ATG)*,	;x.3855458.-:1392(ATG),	;selA.3880557.+:1392(ATG)*,	;EcHS_A3796.3789161.-:1392(ATG)*,	;b3591.3757881.-:1392(ATG)*,	;EcDH1_0117.123905.+:1392(ATG)*,	;ECB_03446.3694551.-:1392(ATG)*,	;BWG_3281.3646207.-:1392(ATG)*,	;ECBD_0139.146625.+:1392(ATG)*,	;ECD_03446.3626247.-:1392(ATG)*,	;B21_03397.3626241.-:1392(ATG)*,
6790	ANCHOR	41	41	2	;x.452759.+:198(GTG),	;x.470744.+:180(GTG),	;x.467161.+:180(GTG),	;x.472337.+:180(GTG),	;x.467159.+:180(GTG),	;x.413818.+:198(GTG),	;x.506845.+:180(GTG),	;x.447222.+:198(GTG),	;x.467340.+:180(GTG),	;x.481425.+:180(GTG),	;x.428348.+:180(GTG),	;x.462743.+:180(GTG),	;x.432614.+:198(GTG),	;x.468345.+:150(GTG),	;x.326616.-:180(GTG),	;x.491143.+:180(GTG),	;x.410902.+:180(GTG),	;x.423205.+:180(GTG),	;x.429766.+:180(GTG),	;x.421617.+:180(GTG),	;x.410983.+:180(GTG),	;x.3193452.-:180(GTG),	;x.440378.+:198(GTG),	;x.366536.+:180(GTG),	;ECP_0449.474851.+:180(GTG)*,	;x.483490.+:198(GTG),	;x.449188.+:198(GTG),	;NRG857_01818.406727.+:180(GTG)*,	;x.3552245.-:198(GTG),	;x.396204.+:180(GTG),	;x.420048.+:198(GTG),	;x.345953.+:198(GTG),	;x.406622.+:198(GTG),	;x.471295.+:198(GTG),	;x.406622.+:198(GTG),	;x.3463557.-:198(GTG),	;x.375044.+:198(GTG),	;x.309381.+:198(GTG),	;x.3410361.-:198(GTG),	;x.372023.+:198(GTG),	;x.372017.+:198(GTG),
6294	ANCHOR	41	41	40	;ECO26_0549.591378.-:1236(ATG)*,1254(TTG),	;ECH74115_0617.639832.-:1236(ATG)*,1254(TTG),	;Z0671.636259.-:1236(ATG)*,1254(TTG),	;ECSP_0590.641425.-:1236(ATG)*,1254(TTG),	;ECs0578.636565.-:1236(ATG)*,1254(TTG),	;ECO103_0488.551251.-:1236(ATG)*,1254(TTG),	;G2583_0636.676563.-:1236(ATG)*,1254(TTG),	;ECO111_0548.587052.-:1236(ATG)*,1254(TTG),	;EC042_0559.632142.-:1236(ATG)*,1254(TTG),	;c0630.612759.-:1236(ATG),1254(TTG)*,	;ECED1_0535.558148.-:1236(ATG)*,1254(TTG),	;ECUMN_0556.624246.-:1236(ATG)*,1254(TTG),	;EC55989_0530.571852.-:1236(ATG)*,1254(TTG),	;ETEC_0568.607759.-:1236(ATG)*,1254(TTG),	;ECIAI39_0479.510480.-:1236(ATG)*,1254(TTG),	;ECABU_c05950.621764.-:1236(ATG)*,1254(TTG),	;ECOK1_0498.543983.-:1236(ATG)*,1254(TTG),	;APECO1_1499.556297.-:1236(ATG)*,1254(TTG),	;EcSMS35_0561.567925.-:1236(ATG)*,1254(TTG),	;UTI89_C0544.554699.-:1236(ATG),1254(TTG)*,	;ECS88_0515.544083.-:1236(ATG)*,1254(TTG),	;UM146_14780.3060371.+:1236(ATG)*,1254(TTG),	;EcE24377A_0554.579012.-:1236(ATG)*,1254(TTG),	;E2348C_0449.501921.-:1236(ATG)*,1254(TTG),	;ECP_0576.606662.-:1236(ATG)*,1254(TTG),	;ECW_m0587.622006.-:1236(ATG)*,1254(TTG),	;ECSE_0541.587547.-:1236(ATG)*,1254(TTG),	;NRG857_02440.538347.-:1236(ATG)*,1254(TTG),	;x.3401996.+:945(ATG),963(TTG),	;ECSF_0478.532232.-:1236(ATG)*,1254(TTG),	;ECIAI1_0518.558418.-:1236(ATG)*,1254(TTG),	;ECDH10B_0472.482612.-:1236(ATG)*,1254(TTG),	;allC.543281.-:1236(ATG)*,1254(TTG),	;EcHS_A0590.603634.-:1236(ATG)*,1254(TTG),	;b0516.543281.-:1236(ATG)*,1254(TTG),	;EcDH1_3097.3326898.+:1236(ATG)*,1254(TTG),	;ECB_00466.516223.-:1236(ATG)*,1254(TTG),	;BWG_0392.446040.-:1236(ATG)*,1254(TTG),	;ECBD_3142.3269182.+:1236(ATG)*,1254(TTG),	;ECD_00466.513202.-:1236(ATG)*,1254(TTG),	;B21_00471.513196.-:1236(ATG)*,1254(TTG),
270	ANCHOR	41	41	41	;ECO26_3570.3504154.-:1284(ATG)*,1371(TTG),	;ECH74115_3754.3479847.-:1284(ATG)*,1371(TTG),	;Z3790.3445567.-:1284(ATG),1371(TTG)*,	;ECSP_3467.3434718.-:1284(ATG)*,1371(TTG),	;ECs3389.3375730.-:1284(ATG),1371(TTG)*,	;ECO103_3040.3098100.-:1284(ATG)*,1371(TTG),	;G2583_3053.3116795.-:1284(ATG)*,1371(TTG),	;ECO111_3247.3215798.-:1284(ATG)*,1371(TTG),	;EC042_2727.2909681.-:1284(ATG)*,	;c3048.2923375.-:1284(ATG)*,	;ECED1_2954.2917536.-:1284(ATG)*,	;ECUMN_2843.2946692.-:1284(ATG)*,	;EC55989_2808.2878610.-:1284(ATG)*,1371(TTG),	;ETEC_2680.2908148.-:1284(ATG)*,	;ECIAI39_2724.2828572.-:1284(ATG)*,	;ECABU_c28290.2894015.-:1284(ATG)*,	;ECOK1_2871.2957208.-:1284(ATG)*,	;APECO1_4001.2814587.-:1284(ATG)*,	;EcSMS35_2675.2750709.-:1284(ATG)*,	;UTI89_C2845.2802256.-:1284(ATG)*,	;ECS88_2699.2697915.-:1284(ATG)*,	;UM146_04085.840170.+:1284(ATG)*,	;EcE24377A_2807.2805148.-:1284(ATG)*,1371(TTG),	;E2348C_2806.2890174.-:1284(ATG)*,	;ECP_2528.2664489.-:1284(ATG)*,	;ECW_m2749.2826471.-:1284(ATG)*,1371(TTG),	;ECSE_2809.2914136.-:1284(ATG)*,1371(TTG),	;NRG857_12555.2646042.-:1284(ATG)*,	;EcolC_1154.1257675.+:1284(ATG)*,	;ECSF_2367.2582171.-:1284(ATG)*,	;ECIAI1_2575.2678936.-:1284(ATG)*,1371(TTG),	;ECDH10B_2690.2744862.-:1284(ATG)*,1371(TTG),	;pepB.2653731.-:1284(ATG)*,1371(TTG),	;EcHS_A2674.2692714.-:1284(ATG)*,	;b2523.2653097.-:1284(ATG)*,1371(TTG),	;EcDH1_1145.1228687.+:1284(ATG)*,1371(TTG),	;ECB_02415.2575894.-:1284(ATG)*,	;BWG_2287.2538902.-:1284(ATG)*,1371(TTG),	;ECBD_1161.1218904.+:1284(ATG)*,	;ECD_02415.2521000.-:1284(ATG)*,	;B21_02379.2520994.-:1284(ATG)*,
271	ANCHOR	41	41	40	;x.4575296.+:567(ATG),600(ATG),	;ECH74115_4854.4490717.+:567(ATG)*,600(ATG),	;Z4908.4454867.+:567(ATG),600(ATG)*,	;ECSP_4486.4446758.+:567(ATG)*,600(ATG),	;ECs4377.4387640.+:567(ATG),600(ATG)*,	;ECO103_4234.4321737.+:567(ATG)*,600(ATG),	;G2583_4232.4276232.+:567(ATG),600(ATG)*,	;ECO111_4320.4314016.+:567(ATG)*,600(ATG),	;EC042_3792.4022310.+:567(ATG)*,600(ATG),723(ATG),	;c4304.4084256.+:567(ATG),600(ATG)*,	;ECED1_4175.4081995.+:567(ATG)*,600(ATG),	;ECUMN_3997.4104576.+:567(ATG)*,600(ATG),723(ATG),	;EC55989_3948.4019635.+:567(ATG)*,600(ATG),	;ETEC_3752.4039792.+:567(ATG)*,600(ATG),	;ECIAI39_3999.4156837.+:567(ATG)*,600(ATG),723(ATG),	;ECABU_c39360.3988641.+:567(ATG)*,600(ATG),	;ECOK1_3935.4025189.+:567(ATG)*,600(ATG),	;APECO1_2951.3945085.+:567(ATG),600(ATG)*,	;EcSMS35_3799.3866153.+:567(ATG),600(ATG),723(ATG)*,	;UTI89_C4024.3912290.+:567(ATG),600(ATG)*,	;ECS88_3910.3859825.+:567(ATG)*,600(ATG),	;UM146_17645.3654358.+:567(ATG)*,600(ATG),	;EcE24377A_3992.3966338.+:567(ATG)*,600(ATG),	;E2348C_3740.3891089.+:567(ATG)*,600(ATG),	;ECP_3594.3759913.+:567(ATG)*,600(ATG),	;ECW_m3767.3850306.+:567(ATG)*,600(ATG),	;ECSE_3774.3899672.+:567(ATG),600(ATG)*,	;NRG857_17375.3665935.+:567(ATG)*,600(ATG),	;EcolC_0211.240128.-:567(ATG)*,600(ATG),	;ECSF_3324.3600109.+:567(ATG),600(ATG)*,	;ECIAI1_3654.3718512.+:567(ATG)*,600(ATG),	;ECDH10B_3682.3750295.+:567(ATG)*,600(ATG),	;slp.3985888.-:567(ATG)*,600(ATG),	;EcHS_A3708.3695838.+:567(ATG)*,600(ATG),	;b3506.3652550.+:567(ATG)*,600(ATG),	;EcDH1_0208.229236.-:567(ATG)*,600(ATG),	;ECB_03354.3584018.+:567(ATG)*,600(ATG),	;BWG_3195.3541044.+:567(ATG)*,600(ATG),	;ECBD_0235.257158.-:567(ATG)*,600(ATG),	;ECD_03354.3515714.+:567(ATG)*,600(ATG),	;B21_03307.3515708.+:567(ATG)*,600(ATG),
272	ANCHOR	41	41	40	;ECO26_2755.2665684.-:240(ATG)*,	;ECH74115_2645.2496696.-:240(ATG)*,	;Z2962.2665613.-:240(ATG)*,	;ECSP_2479.2495677.-:240(ATG)*,	;ECs2614.2590402.-:240(ATG)*,	;ECO103_2165.2230513.-:240(ATG)*,	;G2583_2357.2381362.-:240(ATG)*,	;ECO111_2489.2477495.-:240(ATG)*,	;EC042_2069.2161400.-:240(ATG)*,	;c2322.2137928.-:240(ATG)*,	;ECED1_2174.2106494.-:240(ATG)*,	;ECUMN_2201.2222686.-:240(ATG)*,	;EC55989_2083.2139533.-:240(ATG)*,	;ETEC_1936.2088594.-:240(ATG)*,	;ECIAI39_1146.1217626.+:240(ATG)*,	;ECABU_c21650.2136550.-:240(ATG)*,	;ECOK1_2023.2049254.-:240(ATG)*,	;x.1994235.-:240(ATG),	;EcSMS35_1277.1270265.+:240(ATG)*,	;UTI89_C2107.2013010.-:240(ATG)*,	;ECS88_1962.1941443.-:240(ATG)*,	;UM146_07640.1630279.+:240(ATG)*,	;EcE24377A_2139.2116072.-:240(ATG)*,	;E2348C_2027.2086762.-:240(ATG)*,	;ECP_1849.1898104.-:240(ATG)*,	;ECW_m2080.2137891.-:240(ATG)*,	;ECSE_2139.2204360.-:240(ATG)*,	;NRG857_09535.1957973.-:240(ATG)*,	;EcolC_1730.1927438.+:240(ATG)*,	;ECSF_1761.1876029.-:240(ATG)*,	;ECIAI1_1991.2052380.-:240(ATG)*,	;ECDH10B_2047.2078283.-:240(ATG)*,	;yecH.1991388.-:240(ATG)*,	;EcHS_A2004.2008878.-:240(ATG)*,	;b1906.1987275.-:240(ATG)*,	;EcDH1_1737.1888804.+:240(ATG)*,	;ECB_01874.1967246.-:240(ATG)*,	;BWG_1718.1879758.-:240(ATG)*,	;ECBD_1734.1848086.+:240(ATG)*,	;ECD_01874.1934394.-:240(ATG)*,	;B21_01863.1934388.-:240(ATG)*,
274	ANCHOR	41	41	41	;ECO26_1093.1167754.-:318(ATG)*,369(ATG),	;ECH74115_1131.1161230.-:318(ATG)*,369(ATG),	;Z1318.1247098.-:318(ATG),369(ATG)*,	;ECSP_1072.1162823.-:318(ATG)*,369(ATG),	;ECs1050.1157875.-:318(ATG),369(ATG)*,	;ECO103_1012.1114515.-:318(ATG)*,369(ATG),	;G2583_1201.1254882.-:318(ATG),369(ATG)*,	;ECO111_1034.1117561.-:318(ATG)*,369(ATG),	;EC042_1052.1135885.-:318(ATG)*,369(ATG),	;c1104.1072192.-:318(ATG),369(ATG)*,	;ECED1_0989.1025605.-:318(ATG)*,369(ATG),	;ECUMN_1156.1210585.-:318(ATG)*,369(ATG),	;EC55989_1015.1091272.-:318(ATG)*,369(ATG),	;ETEC_1036.1134645.-:318(ATG),369(ATG)*,	;ECIAI39_2179.2226104.+:318(ATG)*,369(ATG),	;ECABU_c09980.1047017.-:318(ATG),369(ATG)*,	;ECOK1_1027.1068831.-:318(ATG)*,369(ATG),	;APECO1_71.1024692.-:318(ATG),369(ATG)*,	;EcSMS35_2152.2159178.+:318(ATG)*,369(ATG),	;UTI89_C1033.1025725.-:318(ATG),369(ATG)*,	;ECS88_0988.1028281.-:318(ATG)*,369(ATG),	;UM146_12745.2616618.+:318(ATG)*,369(ATG),	;EcE24377A_1081.1107065.-:318(ATG)*,369(ATG),	;E2348C_0952.1016418.-:318(ATG)*,369(ATG),	;ECP_0972.1031777.-:318(ATG),369(ATG)*,	;ECW_m1076.1136590.-:318(ATG)*,369(ATG),	;ECSE_1028.1112518.-:318(ATG)*,369(ATG),	;NRG857_04395.975956.-:318(ATG)*,369(ATG),	;EcolC_2630.2881956.+:318(ATG)*,369(ATG),	;ECSF_0880.987035.-:318(ATG)*,369(ATG),	;ECIAI1_1007.1080845.-:318(ATG)*,369(ATG),	;ECDH10B_1036.1081555.-:318(ATG)*,369(ATG),	;yccV.1028826.-:318(ATG)*,369(ATG),	;EcHS_A1075.1090018.-:318(ATG)*,369(ATG),	;b0966.1027627.-:318(ATG)*,369(ATG),	;EcDH1_2677.2852715.+:318(ATG)*,369(ATG),	;ECB_00970.1045495.-:318(ATG)*,369(ATG),	;BWG_0818.930595.-:318(ATG)*,369(ATG),	;ECBD_2628.2748892.+:318(ATG)*,369(ATG),	;ECD_00970.1033493.-:318(ATG)*,369(ATG),	;B21_00977.1033487.-:318(ATG)*,369(ATG),
275	ANCHOR	41	41	41	;ECO26_3275.3201706.-:663(ATG)*,	;ECH74115_3426.3171483.-:663(ATG)*,	;Z3546.3200077.-:663(ATG)*,	;ECSP_3161.3126354.-:663(ATG)*,	;ECs3171.3130121.-:663(ATG)*,	;ECO103_2751.2797993.-:663(ATG)*,	;G2583_2824.2871006.-:663(ATG)*,	;ECO111_3035.2980691.-:663(ATG)*,	;EC042_2528.2675835.-:663(ATG)*,	;c2828.2686456.-:663(ATG)*,	;ECED1_2751.2690206.-:663(ATG)*,	;ECUMN_2626.2703294.-:663(ATG)*,	;EC55989_2531.2601550.-:663(ATG)*,	;ETEC_2422.2630337.-:663(ATG)*,	;ECIAI39_2434.2521237.-:663(ATG)*,	;ECABU_c26190.2657216.-:663(ATG)*,	;ECOK1_2520.2614264.-:663(ATG)*,	;APECO1_4278.2508783.-:663(ATG)*,	;EcSMS35_2441.2490827.-:663(ATG)*,	;UTI89_C2567.2536093.-:663(ATG)*,	;ECS88_2434.2431916.-:663(ATG)*,	;UM146_05380.1106317.+:663(ATG)*,	;EcE24377A_2580.2574393.-:663(ATG)*,	;E2348C_2427.2525501.-:663(ATG)*,	;ECP_2326.2435238.-:663(ATG)*,	;ECW_m2475.2555598.-:663(ATG)*,	;ECSE_2544.2641024.-:663(ATG)*,	;NRG857_11580.2420401.-:663(ATG)*,	;EcolC_1365.1496973.+:663(ATG)*,	;ECSF_2164.2346859.-:663(ATG)*,	;ECIAI1_2361.2446472.-:663(ATG)*,	;ECDH10B_2449.2493738.-:663(ATG)*,	;nuoB.2408621.-:663(ATG)*,	;EcHS_A2436.2445522.-:663(ATG)*,	;b2287.2401973.-:663(ATG)*,	;EcDH1_1370.1473021.+:663(ATG)*,	;ECB_02212.2347542.-:663(ATG)*,	;BWG_2061.2287778.-:663(ATG)*,	;ECBD_1374.1448701.+:663(ATG)*,	;ECD_02212.2291203.-:663(ATG)*,	;B21_02172.2291197.-:663(ATG)*,
277	ANCHOR	41	41	40	;ECO26_4656.4656279.+:486(ATG)*,	;ECH74115_5386.5023450.-:486(ATG)*,	;Z5476.4989101.-:486(ATG)*,	;ECSP_4994.4979510.-:486(ATG)*,	;ECs4856.4920337.-:486(ATG)*,	;ECO103_4599.4730566.+:486(ATG)*,	;G2583_4736.4807979.-:486(ATG)*,	;ECO111_4752.4800939.-:486(ATG)*,	;EC042_4303.4591105.-:486(ATG)*,	;c4881.4638539.-:486(ATG)*,	;ECED1_4631.4570260.-:486(ATG)*,	;ECUMN_4459.4605660.-:486(ATG)*,	;EC55989_4407.4500599.-:486(ATG)*,	;ETEC_4198.4541352.-:486(ATG)*,	;ECIAI39_3065.3194069.+:486(ATG)*,	;ECABU_c44350.4507397.-:486(ATG)*,	;ECOK1_4397.4507965.-:486(ATG)*,	;x.4427857.-:486(ATG),	;EcSMS35_4371.4457710.-:486(ATG)*,	;UTI89_C4513.4395843.-:486(ATG)*,	;ECS88_4379.4342507.-:486(ATG)*,	;UM146_19880.4137124.-:486(ATG)*,	;EcE24377A_4464.4446519.-:486(ATG)*,	;E2348C_4233.4434006.-:486(ATG)*,	;ECP_4138.4318249.-:486(ATG)*,	;ECW_m4281.4377021.-:486(ATG)*,	;ECSE_4218.4380344.-:486(ATG)*,	;NRG857_19615.4158504.-:486(ATG)*,	;EcolC_4089.4516455.+:486(ATG)*,	;ECSF_3789.4107278.-:486(ATG)*,	;ECIAI1_4134.4199950.-:486(ATG)*,	;ECDH10B_4118.4216565.-:486(ATG)*,	;rraA.3517836.+:486(ATG)*,	;EcHS_A4161.4146854.-:486(ATG)*,	;b3929.4116868.-:486(ATG)*,	;EcDH1_4056.4395625.+:486(ATG)*,	;ECB_03814.4098328.-:486(ATG)*,	;BWG_3598.4006537.-:486(ATG)*,	;ECBD_4095.4315704.+:486(ATG)*,	;ECD_03814.4026768.-:486(ATG)*,	;B21_03763.4026762.-:486(ATG)*,
278	ANCHOR	41	41	41	;ECO26_3739.3678052.+:450(ATG)*,	;ECH74115_3912.3626035.+:450(ATG)*,	;Z3970.3589089.+:450(ATG)*,	;ECSP_3616.3580760.+:450(ATG)*,	;ECs3531.3521799.+:450(ATG)*,	;ECO103_3211.3262137.+:450(ATG)*,	;G2583_3316.3359543.+:450(ATG)*,	;ECO111_3394.3363226.+:450(ATG)*,	;EC042_2866.3059871.+:450(ATG)*,	;c3221.3078282.+:450(ATG)*,	;ECED1_3123.3062449.+:450(ATG)*,	;ECUMN_2994.3103039.+:450(ATG)*,	;EC55989_2938.3010301.+:450(ATG)*,	;ETEC_2867.3093688.+:450(ATG)*,	;ECIAI39_2858.2967147.+:450(ATG)*,	;ECABU_c29340.3000488.+:450(ATG)*,	;ECOK1_3036.3107969.+:435(ATG)*,	;APECO1_3852.2969497.+:450(ATG)*,	;EcSMS35_2790.2873227.+:450(ATG)*,	;UTI89_C3027.2954471.+:450(ATG)*,	;ECS88_2934.2886809.+:450(ATG)*,	;UM146_03240.687954.-:450(ATG)*,	;EcE24377A_2951.2960135.+:450(ATG)*,	;E2348C_2933.3025474.+:450(ATG)*,	;ECP_2633.2775017.+:450(ATG)*,	;ECW_m2867.2945727.+:450(ATG)*,	;ECSE_2923.3033629.+:450(ATG)*,	;NRG857_13070.2755133.+:450(ATG)*,	;EcolC_1036.1124557.-:450(ATG)*,	;ECSF_2467.2691036.+:450(ATG)*,	;ECIAI1_2766.2844521.+:450(ATG)*,	;ECDH10B_2837.2889400.+:450(ATG)*,	;ygaW.2798269.+:450(ATG)*,	;EcHS_A2806.2817056.+:450(ATG)*,	;b2670.2797635.+:450(ATG)*,	;EcDH1_1013.1084149.-:450(ATG)*,	;ECB_02526.2694365.+:450(ATG)*,	;BWG_2413.2683447.+:450(ATG)*,	;ECBD_1049.1100432.-:450(ATG)*,	;ECD_02526.2639472.+:450(ATG)*,	;B21_02490.2639466.+:450(ATG)*,
2143	ANCHOR	41	41	41	;ECO26_0152.169930.+:2535(ATG)*,	;ECH74115_0158.171567.+:2535(ATG)*,	;Z0160.171587.+:2535(ATG)*,	;ECSP_0150.171567.+:2535(ATG)*,	;ECs0153.171586.+:2535(ATG)*,	;ECO103_0149.168662.+:2535(ATG)*,	;G2583_0153.171534.+:2535(ATG)*,	;ECO111_0151.168732.+:2535(ATG)*,	;EC042_0149.173154.+:2535(ATG)*,	;c0183.177711.+:2535(ATG)*,	;ECED1_0154.173163.+:2535(ATG)*,	;ECUMN_0146.171147.+:2535(ATG)*,	;EC55989_0143.167365.+:2535(ATG)*,	;ETEC_0145.170582.+:2535(ATG)*,	;ECIAI39_0153.178647.+:2535(ATG)*,	;ECABU_c01630.174273.+:2535(ATG)*,	;ECOK1_0151.173124.+:2535(ATG)*,	;APECO1_1836.173184.+:2535(ATG)*,	;EcSMS35_0160.177567.+:2535(ATG)*,	;UTI89_C0164.173208.+:2535(ATG)*,	;ECS88_0159.173207.+:2535(ATG)*,	;UM146_23555.4933957.+:2535(ATG)*,	;EcE24377A_0153.168730.+:2535(ATG)*,	;E2348C_0152.172986.+:2535(ATG)*,	;ECP_0159.172611.+:2535(ATG)*,	;ECW_m0146.168620.+:2535(ATG)*,	;ECSE_0149.168628.+:2535(ATG)*,	;NRG857_00770.172511.+:2535(ATG)*,	;EcolC_3510.3832529.-:2535(ATG)*,	;ECSF_0162.180472.+:2526(ATG)*,	;ECIAI1_0147.167507.+:2535(ATG)*,	;ECDH10B_0129.141368.+:2535(ATG)*,	;mrcB.167264.+:2535(ATG)*,	;EcHS_A0152.166312.+:2535(ATG)*,	;b0149.167264.+:2535(ATG)*,	;EcDH1_3453.3704113.-:2535(ATG)*,	;ECB_00148.170106.+:2526(ATG)*,	;BWG_0142.167263.+:2535(ATG)*,	;ECBD_3470.3613615.-:2526(ATG)*,	;ECD_00148.170107.+:2526(ATG)*,	;B21_00147.170107.+:2526(ATG)*,
3518	NON_ANCHOR	42	41	41	;ECO26_0694.739851.+:1659(ATG)*,1719(TTG),	;ECH74115_0707.738523.+:1659(ATG)*,1719(TTG),	;Z0764.735030.+:1659(ATG)*,1719(TTG),	;ECSP_0673.740116.+:1659(ATG)*,1719(TTG),	;ECs0658.735248.+:1659(ATG)*,1719(TTG),	;ECO103_0627.691570.+:1659(ATG)*,1719(TTG),	;G2583_0783.824676.+:1659(ATG)*,1719(TTG),	;ECO111_0650.700144.+:1659(ATG)*,1719(TTG),	;EC042_0655.729643.+:1659(ATG)*,1719(TTG),	;c0710.694486.+:1659(ATG),1719(TTG)*,	;ECED1_0616.641042.+:1659(ATG)*,1719(TTG),	;ECUMN_0712.767394.+:1659(ATG)*,1719(TTG),	;EC55989_0611.669340.+:1659(ATG)*,1719(TTG),	;ETEC_0648.707522.+:1659(ATG)*,1719(TTG),	;ECIAI39_0595.631954.+:1659(ATG)*,1719(TTG),	;ECABU_c06710.703490.+:1659(ATG)*,1719(TTG),	;ECOK1_0630.673019.+:1659(ATG)*,1719(TTG),	;APECO1_1433.637942.+:1659(ATG)*,1719(TTG),	;EcSMS35_0638.653292.+:1659(ATG)*,1719(TTG),	;UTI89_C0623.636343.+:1659(ATG),1719(TTG)*,	;ECS88_0660.676376.+:1659(ATG)*,1719(TTG),	;UM146_14415.2978727.-:1659(ATG)*,1719(TTG),	;EcE24377A_0642.676566.+:1659(ATG)*,1719(TTG),	;E2348C_0520.583291.+:1659(ATG)*,1719(TTG),	;ECP_0650.688353.+:1659(ATG)*,1719(TTG),	;ECW_m0674.724692.+:1659(ATG)*,1719(TTG),	;ECSE_0687.738783.+:1659(ATG)*,1719(TTG),	;NRG857_02815.620882.+:1659(ATG)*,	;EcolC_3025.3303342.-:1659(ATG)*,1719(TTG),	;ECSF_0559.625796.+:1659(ATG)*,	;ECIAI1_0603.656610.+:1659(ATG)*,1719(TTG),	;ECDH10B_0687.705708.+:1659(ATG)*,1719(TTG),;ECDH10B_0579.592448.+:1659(ATG)*,1719(TTG),	;citA.653116.+:1659(ATG)*,1719(TTG),	;EcHS_A0670.689974.+:1659(ATG)*,1719(TTG),	;b0619.653116.+:1659(ATG)*,1719(TTG),	;EcDH1_3006.3227226.-:1659(ATG)*,1719(TTG),	;ECB_00589.636481.+:1659(ATG)*,1719(TTG),	;BWG_0492.555876.+:1659(ATG)*,1719(TTG),	;ECBD_3031.3168124.-:1659(ATG)*,1719(TTG),	;ECD_00589.614260.+:1659(ATG)*,1719(TTG),	;B21_00578.614254.+:1659(ATG)*,1719(TTG),
3514	ANCHOR	41	41	40	;ECO26_2405.2337435.+:237(ATG)*,	;ECH74115_2391.2263664.+:237(ATG)*,	;Z2705.2432565.+:237(ATG)*,	;ECSP_2244.2262645.+:237(ATG)*,	;ECs2384.2357369.+:237(ATG)*,	;ECO103_1820.1916107.+:237(ATG)*,	;G2583_2072.2114675.+:237(ATG)*,	;ECO111_2146.2153583.+:237(ATG)*,	;EC042_1844.1926985.+:237(ATG)*,	;c2072.1913798.+:237(ATG)*,	;ECED1_1876.1835152.+:237(ATG)*,	;ECUMN_1966.1992436.+:237(ATG)*,	;EC55989_1844.1906287.+:237(ATG)*,	;ETEC_1710.1857009.+:237(ATG)*,	;ECIAI39_1381.1449588.-:237(ATG)*,	;ECABU_c19310.1912426.+:237(ATG)*,	;ECOK1_1797.1829968.+:237(ATG)*,	;x.1774644.+:237(ATG),	;EcSMS35_1519.1505207.-:237(ATG)*,	;UTI89_C1869.1793417.+:237(ATG)*,	;ECS88_1727.1721850.+:237(ATG)*,	;UM146_08770.1849863.-:237(ATG)*,	;EcE24377A_1893.1883476.+:237(ATG)*,	;E2348C_1762.1829082.+:237(ATG)*,	;ECP_1624.1672618.+:237(ATG)*,	;ECW_m1844.1904019.+:237(ATG)*,	;ECSE_1800.1891151.+:237(ATG)*,	;NRG857_08400.1737751.+:237(ATG)*,	;EcolC_1954.2159034.-:237(ATG)*,	;ECSF_1537.1654363.+:237(ATG)*,	;ECIAI1_1729.1801695.+:237(ATG)*,	;ECDH10B_1811.1846252.+:237(ATG)*,	;lpp.1759371.+:237(ATG)*,	;EcHS_A1758.1779681.+:237(ATG)*,	;b1677.1755681.+:237(ATG)*,	;EcDH1_1965.2120821.-:237(ATG)*,	;ECB_01646.1734924.+:237(ATG)*,	;BWG_1491.1647740.+:237(ATG)*,	;ECBD_1968.2079553.-:237(ATG)*,	;ECD_01646.1702926.+:237(ATG)*,	;B21_01636.1702920.+:237(ATG)*,
2689	ANCHOR	41	41	41	;ECO26_3788.3727643.-:1827(ATG)*,	;ECH74115_3974.3675544.-:1827(ATG)*,	;Z4031.3638397.-:1827(ATG)*,	;ECSP_3671.3630269.-:1827(ATG)*,	;ECs3579.3571099.-:1827(ATG)*,	;ECO103_3261.3311560.-:1827(ATG)*,	;G2583_3371.3409051.-:1827(ATG)*,	;ECO111_3443.3412816.-:1827(ATG)*,	;EC042_2917.3109680.-:1827(ATG)*,	;c3283.3128107.-:1827(ATG)*,	;ECED1_3174.3110127.-:1827(ATG)*,	;ECUMN_3045.3153054.-:1827(ATG)*,	;EC55989_2989.3061039.-:1827(ATG)*,	;ETEC_2914.3141189.-:1827(ATG)*,	;ECIAI39_2911.3019240.-:1827(ATG)*,	;ECABU_c29940.3050173.-:1827(ATG)*,	;ECOK1_3097.3160145.-:1827(ATG)*,	;APECO1_3802.3021665.-:1827(ATG)*,	;EcSMS35_2848.2923307.-:1827(ATG)*,	;UTI89_C3086.3006508.-:1827(ATG)*,	;ECS88_2988.2938977.-:1827(ATG)*,	;UM146_02965.635918.+:1827(ATG)*,	;EcE24377A_3011.3010606.-:1827(ATG)*,	;E2348C_2988.3078979.-:1827(ATG)*,	;ECP_2686.2824987.-:1827(ATG)*,	;ECW_m2924.2997248.-:1827(ATG)*,	;ECSE_2971.3081847.-:1827(ATG)*,	;NRG857_13330.2805210.-:1827(ATG)*,	;EcolC_0989.1076647.+:1827(ATG)*,	;ECSF_2516.2738190.-:1827(ATG)*,	;ECIAI1_2817.2893538.-:1827(ATG)*,	;ECDH10B_2891.2937979.-:1827(ATG)*,	;hycC.2846071.-:1827(ATG)*,	;EcHS_A2859.2864833.-:1827(ATG)*,	;b2723.2845437.-:1827(ATG)*,	;EcDH1_0966.1036348.+:1827(ATG)*,	;ECB_02573.2742275.-:1827(ATG)*,	;BWG_2459.2731249.-:1827(ATG)*,	;ECBD_1002.1052522.+:1827(ATG)*,	;ECD_02573.2687382.-:1827(ATG)*,	;B21_02538.2687376.-:1827(ATG)*,
2687	ANCHOR	41	41	41	;ECO26_3791.3731225.+:351(ATG)*,363(ATG),	;ECH74115_3978.3679126.+:351(ATG),363(ATG)*,	;Z4035.3641979.+:351(ATG)*,363(ATG),	;ECSP_3675.3633851.+:351(ATG)*,363(ATG),	;ECs3582.3574681.+:351(ATG)*,363(ATG),	;ECO103_3264.3315142.+:351(ATG)*,363(ATG),	;G2583_3375.3412633.+:351(ATG),363(ATG)*,	;ECO111_3446.3416398.+:351(ATG)*,363(ATG),	;EC042_2920.3113262.+:351(ATG)*,363(ATG),	;c3286.3131689.+:351(ATG),363(ATG)*,	;ECED1_3178.3113709.+:351(ATG)*,363(ATG),	;ECUMN_3049.3156636.+:351(ATG)*,363(ATG),	;EC55989_2993.3064620.+:351(ATG)*,363(ATG),	;ETEC_2917.3144771.+:351(ATG)*,363(ATG),	;ECIAI39_2915.3022822.+:351(ATG)*,363(ATG),	;ECABU_c29970.3053755.+:351(ATG)*,363(ATG),	;ECOK1_3100.3163727.+:351(ATG)*,363(ATG),	;APECO1_3799.3025247.+:351(ATG),363(ATG)*,	;EcSMS35_2851.2926889.+:351(ATG),363(ATG)*,	;UTI89_C3089.3010090.+:351(ATG),363(ATG)*,	;ECS88_2991.2942559.+:351(ATG)*,363(ATG),	;UM146_02950.632336.-:351(ATG),363(ATG)*,	;EcE24377A_3014.3014188.+:351(ATG)*,363(ATG),	;E2348C_2991.3082561.+:351(ATG)*,363(ATG),	;ECP_2689.2828569.+:351(ATG)*,363(ATG),	;ECW_m2927.3000830.+:351(ATG)*,363(ATG),	;ECSE_2974.3085429.+:351(ATG)*,363(ATG),	;NRG857_13345.2808792.+:351(ATG),363(ATG)*,	;EcolC_0986.1073065.-:351(ATG)*,363(ATG),	;ECSF_2519.2741772.+:351(ATG)*,363(ATG),	;ECIAI1_2821.2897120.+:351(ATG)*,363(ATG),	;ECDH10B_2894.2941561.+:351(ATG)*,363(ATG),	;hypA.2849653.+:351(ATG)*,363(ATG),	;EcHS_A2863.2868415.+:351(ATG)*,363(ATG),	;b2726.2849019.+:351(ATG)*,363(ATG),	;EcDH1_0963.1032766.-:351(ATG)*,363(ATG),	;ECB_02576.2745857.+:351(ATG)*,363(ATG),	;BWG_2462.2734831.+:351(ATG)*,363(ATG),	;ECBD_0999.1048940.-:351(ATG)*,363(ATG),	;ECD_02576.2690964.+:351(ATG)*,363(ATG),	;B21_02541.2690958.+:351(ATG)*,363(ATG),
2680	ANCHOR	41	41	41	;ECO26_4856.4880170.+:885(ATG),891(ATG)*,	;ECH74115_5155.4798352.-:885(ATG),891(ATG)*,	;Z5217.4764238.-:885(ATG),891(ATG)*,	;ECSP_4768.4754395.-:885(ATG),891(ATG)*,	;ECs4662.4695257.-:885(ATG),891(ATG)*,	;ECO103_4432.4555522.+:885(ATG),891(ATG)*,	;G2583_4516.4582755.-:885(ATG),891(ATG)*,	;ECO111_4554.4577836.-:885(ATG),891(ATG)*,	;EC042_4078.4343897.-:885(ATG),891(ATG)*,	;c4651.4409582.-:885(ATG),891(ATG)*,	;ECED1_4416.4345354.-:885(ATG),891(ATG)*,	;ECUMN_4252.4390196.-:885(ATG),891(ATG)*,	;EC55989_4197.4283626.-:885(ATG),891(ATG)*,	;ETEC_4017.4330720.-:885(ATG),891(ATG)*,	;ECIAI39_4326.4506802.-:885(ATG),891(ATG)*,	;ECABU_c42090.4278420.-:885(ATG),891(ATG)*,	;ECOK1_4175.4282310.-:885(ATG),891(ATG)*,	;APECO1_2735.4202209.-:885(ATG),891(ATG)*,	;EcSMS35_4090.4183131.-:885(ATG),891(ATG)*,	;UTI89_C4278.4169417.-:885(ATG),891(ATG)*,	;ECS88_4148.4116922.-:885(ATG),891(ATG)*,	;UM146_18820.3911479.-:885(ATG),891(ATG)*,	;EcE24377A_4237.4225226.-:885(ATG),891(ATG)*,	;E2348C_4036.4205167.-:885(ATG),891(ATG)*,	;ECP_3925.4092341.-:885(ATG)*,891(ATG),	;ECW_m4025.4130763.-:885(ATG),891(ATG)*,	;ECSE_4012.4157482.-:885(ATG),891(ATG)*,	;NRG857_18555.3929637.-:885(ATG),891(ATG)*,	;EcolC_4268.4721438.+:885(ATG),891(ATG)*,	;ECSF_3574.3869503.-:885(ATG),891(ATG)*,	;ECIAI1_3906.3979751.-:885(ATG),891(ATG)*,	;ECDH10B_3913.4004156.-:885(ATG),891(ATG)*,	;pstA.3728132.+:885(ATG),891(ATG)*,	;EcHS_A3941.3935729.-:885(ATG),891(ATG)*,	;b3726.3906572.-:885(ATG),891(ATG)*,	;EcDH1_4241.4605920.+:885(ATG),891(ATG)*,	;ECB_03610.3868916.-:885(ATG),891(ATG)*,	;BWG_3417.3794905.-:885(ATG),891(ATG)*,	;ECBD_4306.4546459.+:885(ATG),891(ATG)*,	;ECD_03610.3797351.-:885(ATG),891(ATG)*,	;B21_03554.3797345.-:885(ATG),891(ATG)*,
2683	ANCHOR	41	41	41	;ECO26_0826.888856.-:1284(GTG)*,	;ECH74115_0876.893139.-:1284(GTG)*,	;Z0943.891427.-:1284(GTG)*,	;ECSP_0825.894732.-:1284(GTG)*,	;ECs0800.889778.-:1284(GTG)*,	;ECO103_0760.838731.-:1284(GTG)*,	;G2583_0938.979371.-:1284(GTG)*,	;ECO111_0783.849093.-:1284(GTG)*,	;EC042_0791.875771.-:1284(GTG)*,	;c0849.827482.-:1284(GTG)*,	;ECED1_0736.764900.-:1284(GTG)*,	;ECUMN_0857.913517.-:1284(GTG)*,	;EC55989_0754.819808.-:1284(GTG)*,	;ETEC_0779.860825.-:1284(GTG)*,	;ECIAI39_0740.782466.-:1284(GTG)*,	;ECABU_c08130.835792.-:1284(GTG)*,	;ECOK1_0774.805771.-:1284(GTG)*,	;APECO1_1317.770695.-:1284(GTG)*,	;EcSMS35_0795.797846.-:1284(GTG)*,	;UTI89_C0770.769095.-:1284(GTG)*,	;ECS88_0789.809127.-:1284(GTG)*,	;UM146_13790.2846481.+:1284(GTG)*,	;EcE24377A_0799.825462.-:1284(GTG)*,	;E2348C_0649.719473.-:1284(GTG)*,	;ECP_0785.820739.-:1284(GTG)*,	;ECW_m0827.876264.-:1284(GTG)*,	;ECSE_0825.888060.-:1284(GTG)*,	;NRG857_03430.754195.-:1284(GTG)*,	;EcolC_2890.3149569.+:1284(GTG)*,	;ECSF_0698.777534.-:1284(GTG)*,	;ECIAI1_0742.805892.-:1284(GTG)*,	;ECDH10B_0840.859149.-:1284(GTG)*,	;ybhC.806420.-:1284(GTG)*,	;EcHS_A0826.832601.-:1284(GTG)*,	;b0772.805221.-:1284(GTG)*,	;EcDH1_2870.3075121.+:1284(GTG)*,	;ECB_00725.786534.-:1284(GTG)*,	;BWG_0624.708189.-:1284(GTG)*,	;ECBD_2910.3035319.+:1284(GTG)*,	;ECD_00725.747066.-:1284(GTG)*,	;B21_00700.747060.-:1284(GTG)*,
99	ANCHOR	41	41	6	;x.4982545.+:258(GTG),264(TTG),	;ECH74115_5019.4667997.-:258(GTG)*,264(TTG),	;x.4633876.-:258(GTG),264(TTG),	;x.4624038.-:258(GTG),264(TTG),	;x.4564893.-:258(GTG),264(TTG),	;x.4643767.+:258(GTG),264(TTG),	;x.4454838.-:258(GTG),264(TTG),	;x.4488435.-:258(GTG),264(TTG),	;x.4221551.-:264(TTG),	;c4472.4252033.-:258(GTG),264(TTG)*,	;x.4254113.-:258(GTG),264(TTG),	;x.4280312.-:264(TTG),	;x.4196056.-:258(GTG),264(TTG),	;x.4200348.-:264(TTG),	;x.4339113.-:264(TTG),	;x.4169987.-:258(GTG),264(TTG),	;ECOK1_4089.4192462.-:258(GTG),264(TTG)*,	;x.4112359.-:258(GTG),264(TTG),	;x.4059055.-:264(TTG),	;UTI89_C4192.4079563.-:258(GTG),264(TTG)*,	;x.4027086.-:258(GTG),264(TTG),	;x.3821627.-:258(GTG),264(TTG),	;x.4136970.-:264(TTG),	;x.4079993.-:264(TTG),	;x.3925504.-:264(TTG),	;x.4026903.-:258(GTG),264(TTG),	;ECSE_3929.4069224.-:258(GTG),264(TTG)*,	;x.3838398.-:258(GTG),264(TTG),	;x.70742.+:264(TTG),	;ECSF_3483.3774455.-:258(GTG),264(TTG)*,	;x.3891493.-:258(GTG),264(TTG),	;x.3916632.-:264(TTG),	;x.3819384.+:264(TTG),	;x.3850590.-:288(TTG),	;x.3819054.-:264(TTG),	;x.62731.+:264(TTG),	;x.3759388.-:264(TTG),	;x.3707381.-:264(TTG),	;x.85049.+:264(TTG),	;x.3687823.-:264(TTG),	;x.3687817.-:264(TTG),
98	ANCHOR	41	41	41	;ECO26_1035.1098932.+:765(ATG)*,774(ATG),789(ATG),	;ECH74115_1070.1094027.+:765(ATG),774(ATG),789(ATG)*,	;Z1255.1179894.+:765(ATG),774(ATG),789(ATG)*,	;ECSP_1013.1095620.+:765(ATG)*,774(ATG),789(ATG),	;ECs0992.1090671.+:765(ATG),774(ATG),789(ATG)*,	;ECO103_0952.1045695.+:765(ATG)*,774(ATG),789(ATG),	;G2583_1144.1187683.+:765(ATG),774(ATG),789(ATG)*,	;ECO111_0977.1050020.+:765(ATG)*,774(ATG),789(ATG),	;EC042_0999.1075539.+:765(ATG),774(ATG)*,789(ATG),	;c1047.1011989.+:765(ATG),774(ATG)*,	;ECED1_0936.964299.+:765(ATG)*,774(ATG),	;ECUMN_1102.1148801.+:765(ATG)*,774(ATG),	;EC55989_0954.1022453.+:765(ATG)*,774(ATG),789(ATG),	;ETEC_0977.1064563.+:765(ATG)*,774(ATG),789(ATG),	;ECIAI39_2238.2293156.-:765(ATG)*,774(ATG),789(ATG),	;ECABU_c09470.986816.+:765(ATG),774(ATG)*,	;ECOK1_0976.1008641.+:765(ATG)*,774(ATG),	;APECO1_21.964508.+:765(ATG),774(ATG)*,	;EcSMS35_2211.2226227.-:765(ATG)*,774(ATG),789(ATG),	;UTI89_C0980.965535.+:765(ATG),774(ATG)*,	;ECS88_0937.968091.+:765(ATG)*,774(ATG),	;UM146_13005.2676803.-:765(ATG)*,774(ATG),	;EcE24377A_1006.1026942.+:765(ATG)*,774(ATG),789(ATG),	;E2348C_0902.956236.+:765(ATG)*,774(ATG),	;ECP_0920.971588.+:765(ATG),774(ATG)*,	;ECW_m1019.1069050.+:765(ATG)*,774(ATG),789(ATG),	;ECSE_0968.1044978.+:765(ATG)*,774(ATG),789(ATG),	;NRG857_04140.915786.+:765(ATG)*,774(ATG),	;EcolC_2687.2949330.-:765(ATG)*,774(ATG),789(ATG),	;ECSF_0830.926985.+:765(ATG)*,774(ATG),	;ECIAI1_0949.1013293.+:765(ATG)*,774(ATG),789(ATG),	;ECDH10B_0979.1014179.+:765(ATG)*,774(ATG),789(ATG),	;ycaL.961450.+:765(ATG)*,774(ATG),789(ATG),	;EcHS_A1015.1021371.+:765(ATG)*,774(ATG),789(ATG),	;b0909.960251.+:765(ATG)*,774(ATG),789(ATG),	;EcDH1_2734.2920091.-:765(ATG)*,774(ATG),789(ATG),	;ECB_00913.978120.+:765(ATG)*,774(ATG),789(ATG),	;BWG_0761.863219.+:765(ATG)*,774(ATG),789(ATG),	;ECBD_2686.2816267.-:765(ATG)*,774(ATG),789(ATG),	;ECD_00913.966118.+:765(ATG)*,774(ATG),789(ATG),	;B21_00920.966112.+:765(ATG)*,774(ATG),789(ATG),
91	ANCHOR	41	41	41	;ECO26_4421.4384888.-:606(ATG)*,	;ECH74115_4642.4289773.-:606(ATG)*,	;Z4690.4253915.-:606(ATG)*,	;ECSP_4290.4245814.-:606(ATG)*,	;ECs4184.4186693.-:606(ATG)*,	;ECO103_4051.4128453.-:606(ATG)*,	;G2583_4037.4075421.-:606(ATG)*,	;ECO111_4140.4122568.-:606(ATG)*,	;EC042_3594.3813049.-:606(ATG)*,	;c4089.3883057.-:606(ATG)*,	;ECED1_3982.3893068.-:606(ATG)*,	;ECUMN_3792.3897940.-:606(ATG)*,	;EC55989_3735.3801319.-:606(ATG)*,	;ETEC_3571.3838155.-:606(ATG)*,	;ECIAI39_3813.3966056.-:606(ATG)*,	;ECABU_c37400.3787443.-:606(ATG)*,	;ECOK1_3737.3822559.-:606(ATG)*,	;APECO1_3132.3742406.-:606(ATG)*,	;EcSMS35_3614.3678916.-:606(ATG)*,	;UTI89_C3773.3669491.-:606(ATG)*,	;ECS88_3706.3657196.-:606(ATG)*,	;UM146_16505.3411546.-:606(ATG)*,	;EcE24377A_3802.3781494.-:606(ATG)*,	;E2348C_3582.3720834.-:606(ATG)*,	;ECP_3407.3561331.-:606(ATG)*,	;ECW_m3588.3664650.-:606(ATG)*,	;ECSE_3594.3714581.-:606(ATG)*,	;NRG857_16445.3469019.-:606(ATG)*,	;EcolC_0394.443249.+:606(ATG)*,	;ECSF_3144.3410420.-:606(ATG)*,	;ECIAI1_3468.3532739.-:606(ATG)*,	;ECDH10B_3494.3547448.-:606(ATG)*,	;rplD.4188735.+:606(ATG)*,	;EcHS_A3513.3496024.-:606(ATG)*,	;b3319.3449703.-:606(ATG)*,	;EcDH1_0394.432083.+:606(ATG)*,	;ECB_03170.3379586.-:606(ATG)*,	;BWG_3010.3336860.-:606(ATG)*,	;ECBD_0432.460953.+:606(ATG)*,	;ECD_03170.3312851.-:606(ATG)*,	;B21_03121.3312845.-:606(ATG)*,
93	NON_ANCHOR	42	41	41	;ECO26_0681.725539.+:564(ATG)*,	;ECH74115_0691.724253.+:564(ATG)*,	;Z0749.720760.+:564(ATG)*,	;ECSP_0660.725846.+:564(ATG)*,	;ECs0644.720978.+:564(ATG)*,	;ECO103_0614.677300.+:564(ATG)*,	;G2583_0769.810406.+:564(ATG)*,	;ECO111_0637.685832.+:564(ATG)*,	;EC042_0644.716591.+:564(ATG)*,	;c0694.681507.+:564(ATG)*,	;ECED1_0604.628063.+:564(ATG)*,	;ECUMN_0700.754417.+:564(ATG)*,	;EC55989_0598.655070.+:564(ATG)*,	;ETEC_0635.693137.+:564(ATG)*,	;ECIAI39_0583.619019.+:564(ATG)*,	;ECABU_c06560.690511.+:564(ATG)*,	;ECOK1_0618.660042.+:564(ATG)*,	;APECO1_1444.624964.+:564(ATG)*,	;EcSMS35_0626.640358.+:564(ATG)*,	;UTI89_C0608.623366.+:564(ATG)*,	;ECS88_0647.663399.+:564(ATG)*,	;UM146_14475.2991705.-:564(ATG)*,	;EcE24377A_0626.662181.+:564(ATG)*,	;E2348C_0508.570315.+:564(ATG)*,	;ECP_0638.675375.+:564(ATG)*,	;ECW_m0661.710380.+:564(ATG)*,	;ECSE_0673.724513.+:564(ATG)*,	;NRG857_02755.607906.+:564(ATG)*,	;EcolC_3038.3317728.-:564(ATG)*,	;ECSF_0547.612818.+:564(ATG)*,	;ECIAI1_0590.642340.+:564(ATG)*,	;ECDH10B_0674.691323.+:564(ATG)*,;ECDH10B_0566.578063.+:564(ATG)*,	;ahpC.638731.+:564(ATG)*,	;EcHS_A0657.675589.+:564(ATG)*,	;b0605.638731.+:564(ATG)*,	;EcDH1_3019.3241611.-:564(ATG)*,	;ECB_00574.621559.+:564(ATG)*,	;BWG_0479.541491.+:564(ATG)*,	;ECBD_3047.3183046.-:564(ATG)*,	;ECD_00574.599338.+:564(ATG)*,	;B21_00563.599332.+:564(ATG)*,
92	ANCHOR	41	41	41	;ECO26_1702.1665898.+:1299(ATG)*,1305(GTG),	;ECH74115_1676.1617060.+:1299(ATG),1305(GTG)*,	;Z1952.1771796.+:1299(ATG)*,1305(GTG),	;ECSP_1586.1616034.+:1299(ATG)*,1305(GTG),	;ECs1684.1680389.+:1299(ATG)*,1305(GTG),	;ECO103_1291.1372326.+:1299(ATG)*,1305(GTG),	;G2583_1450.1494098.+:1299(ATG)*,1305(GTG),	;ECO111_1518.1533709.+:1299(ATG)*,1305(GTG),	;EC042_1238.1316123.+:1299(ATG)*,1305(GTG),	;c1638.1476296.+:1299(ATG),1305(GTG)*,	;ECED1_1331.1318812.+:1299(ATG)*,1305(GTG),	;ECUMN_1478.1485144.+:1299(ATG)*,1305(GTG),	;EC55989_1284.1334703.+:1299(ATG)*,1305(GTG),	;ETEC_1293.1377974.+:1299(ATG)*,1305(GTG),	;ECIAI39_1881.1961935.-:1299(ATG)*,1305(GTG),	;ECABU_c14550.1437352.+:1299(ATG)*,1305(GTG),	;ECOK1_1335.1355971.+:1299(ATG)*,1305(GTG),	;APECO1_301.1250140.+:1299(ATG),1305(GTG)*,	;EcSMS35_1960.1982843.-:1299(ATG),1305(GTG)*,	;UTI89_C1375.1311732.+:1299(ATG),1305(GTG)*,	;ECS88_1252.1253752.+:1299(ATG)*,1305(GTG),	;UM146_11140.2330622.-:1299(ATG)*,1305(GTG),	;EcE24377A_1334.1329551.+:1299(ATG)*,1305(GTG),	;E2348C_1308.1345437.+:1299(ATG)*,1305(GTG),	;ECP_1232.1259451.+:1299(ATG)*,1305(GTG),	;ECW_m1274.1331736.+:1299(ATG)*,1305(GTG),	;ECSE_1237.1306612.+:1299(ATG)*,1305(GTG),	;NRG857_06070.1255995.+:1299(ATG)*,1305(GTG),	;EcolC_2436.2686738.-:1299(ATG)*,1305(GTG),	;ECSF_1134.1216774.+:1299(ATG)*,1305(GTG),	;ECIAI1_1206.1265573.+:1299(ATG)*,1305(GTG),	;ECDH10B_1242.1278333.+:1299(ATG)*,1305(GTG),	;dadA.1240446.+:1299(ATG)*,1305(GTG),	;EcHS_A1292.1287308.+:1299(ATG)*,1305(GTG),	;b1189.1238092.+:1299(ATG)*,1305(GTG),	;EcDH1_2459.2639609.-:1299(ATG)*,1305(GTG),	;ECB_01164.1239019.+:1299(ATG)*,1305(GTG),	;BWG_1014.1126813.+:1299(ATG)*,1305(GTG),	;ECBD_2433.2555368.-:1299(ATG)*,1305(GTG),	;ECD_01164.1227017.+:1299(ATG)*,1305(GTG),	;B21_01174.1227011.+:1299(ATG)*,1305(GTG),
1173	ANCHOR	41	41	41	;ECO26_3133.3065391.-:264(ATG)*,	;ECH74115_3344.3077665.-:264(ATG)*,	;Z3464.3107572.-:264(ATG)*,	;ECSP_3086.3032536.-:264(ATG)*,	;ECs3096.3036303.-:264(ATG)*,	;ECO103_2682.2713155.-:264(ATG)*,	;G2583_2748.2777058.-:264(ATG)*,	;ECO111_2943.2879709.-:264(ATG)*,	;EC042_2448.2575183.-:264(ATG)*,	;c2746.2590258.-:264(ATG)*,	;ECED1_2672.2593790.-:264(ATG)*,	;ECUMN_2542.2603789.-:264(ATG)*,	;EC55989_2461.2516776.-:264(ATG)*,	;ETEC_2341.2528347.-:264(ATG)*,	;ECIAI39_2345.2415529.-:264(ATG)*,	;ECABU_c25410.2561019.-:264(ATG)*,	;ECOK1_2441.2517801.-:264(ATG)*,	;APECO1_4352.2412320.-:264(ATG)*,	;EcSMS35_2355.2387035.-:264(ATG)*,	;UTI89_C2485.2439630.-:264(ATG)*,	;ECS88_2354.2335453.-:264(ATG)*,	;UM146_05770.1202778.+:264(ATG)*,	;EcE24377A_2506.2489665.-:264(ATG)*,	;E2348C_2351.2430520.-:264(ATG)*,	;ECP_2248.2340339.-:264(ATG)*,	;ECW_m2407.2470765.-:264(ATG)*,	;ECSE_2475.2556251.-:264(ATG)*,	;NRG857_11200.2325492.-:264(ATG)*,	;EcolC_1443.1593799.+:264(ATG)*,	;ECSF_2088.2250328.-:264(ATG)*,	;ECIAI1_2290.2361699.-:264(ATG)*,	;ECDH10B_2364.2391760.-:264(ATG)*,	;napD.2306084.-:264(ATG)*,	;EcHS_A2345.2343729.-:264(ATG)*,	;b2207.2300772.-:264(ATG)*,	;EcDH1_1452.1574109.+:264(ATG)*,	;ECB_02134.2252739.-:264(ATG)*,	;BWG_1980.2186577.-:264(ATG)*,	;ECBD_1453.1543408.+:264(ATG)*,	;ECD_02134.2196400.-:264(ATG)*,	;B21_02093.2196394.-:264(ATG)*,
1172	ANCHOR	41	41	41	;ECO26_5185.5257249.-:1650(ATG)*,	;ECH74115_5572.5211602.-:1650(ATG)*,	;Z5666.5166386.-:1650(ATG)*,	;ECSP_5164.5167662.-:1650(ATG)*,	;ECs5049.5136401.-:1650(ATG)*,	;ECO103_4818.4994908.-:1650(ATG)*,	;G2583_4892.4985277.-:1650(ATG)*,	;ECO111_4943.5023058.-:1650(ATG)*,	;EC042_4438.4761269.-:1650(ATG)*,	;c5062.4836344.-:1650(ATG)*,	;ECED1_4795.4755100.-:1650(ATG)*,	;ECUMN_4603.4776168.-:1650(ATG)*,	;EC55989_4562.4675138.-:1650(ATG)*,	;ETEC_4377.4745394.-:1650(ATG)*,	;ECIAI39_4487.4690723.-:1650(ATG)*,	;ECABU_c46120.4705044.-:1650(ATG)*,	;ECOK1_4572.4704842.-:1650(ATG)*,	;APECO1_2388.4624858.-:1650(ATG)*,	;EcSMS35_4529.4629297.-:1650(ATG)*,	;UTI89_C4657.4552556.-:1650(ATG)*,	;ECS88_4560.4539386.-:1650(ATG)*,	;UM146_20530.4293832.-:1650(ATG)*,	;EcE24377A_4622.4622336.-:1650(ATG)*,	;E2348C_4390.4628667.-:1650(ATG)*,	;ECP_4299.4508793.-:1650(ATG)*,	;ECW_m4433.4549007.-:1650(ATG)*,	;ECSE_4362.4555099.-:1650(ATG)*,	;NRG857_20370.4346979.-:1650(ATG)*,	;EcolC_3960.4350597.+:1650(ATG)*,	;ECSF_3940.4296397.-:1650(ATG)*,	;ECIAI1_4300.4374361.-:1650(ATG)*,	;ECDH10B_4257.4380972.-:1650(ATG)*,	;actP.4286843.-:1650(ATG)*,	;EcHS_A4311.4315018.-:1650(ATG)*,	;b4067.4281276.-:1650(ATG)*,	;EcDH1_3925.4231217.+:1650(ATG)*,	;ECB_03939.4262186.-:1650(ATG)*,	;BWG_3781.4220122.-:1650(ATG)*,	;ECBD_3965.4151809.+:1650(ATG)*,	;ECD_03939.4190664.-:1650(ATG)*,	;B21_03899.4190658.-:1650(ATG)*,
1179	ANCHOR	41	41	41	;ECO26_0547.590453.+:1146(ATG)*,1152(TTG),	;ECH74115_0615.638808.+:1146(ATG)*,1152(TTG),	;Z0669.635235.+:1146(ATG)*,1152(TTG),	;ECSP_0588.640401.+:1146(ATG)*,1152(TTG),	;ECs0576.635541.+:1146(ATG)*,1152(TTG),	;ECO103_0486.550326.+:1146(ATG)*,1152(TTG),	;G2583_0634.675539.+:1146(ATG)*,1152(TTG),	;ECO111_0546.586127.+:1146(ATG)*,1152(TTG),	;EC042_0557.631216.+:1146(ATG)*,1152(TTG),	;c0628.611834.+:1146(ATG),1152(TTG)*,	;ECED1_0533.557223.+:1146(ATG)*,1152(TTG),	;ECUMN_0554.623320.+:1146(ATG)*,1152(TTG),	;EC55989_0528.570927.+:1146(ATG)*,1152(TTG),	;ETEC_0566.606735.+:1146(ATG)*,1152(TTG),	;ECIAI39_0477.509554.+:1146(ATG)*,1152(TTG),	;ECABU_c05930.620839.+:1146(ATG)*,1152(TTG),	;ECOK1_0496.543058.+:1146(ATG)*,1152(TTG),	;APECO1_1501.555372.+:1146(ATG)*,1152(TTG),	;EcSMS35_0559.566999.+:1146(ATG)*,1152(TTG),	;UTI89_C0542.553774.+:1146(ATG),1152(TTG)*,	;ECS88_0513.543158.+:1146(ATG)*,1152(TTG),	;UM146_14790.3061296.-:1146(ATG)*,1152(TTG),	;EcE24377A_0551.577988.+:1146(ATG)*,1152(TTG),	;E2348C_0447.500996.+:1146(ATG)*,1152(TTG),	;ECP_0574.605737.+:1146(ATG)*,1152(TTG),	;ECW_m0585.621081.+:1146(ATG)*,1152(TTG),	;ECSE_0539.586622.+:1146(ATG)*,1152(TTG),	;NRG857_02430.537422.+:1146(ATG)*,1152(TTG),	;EcolC_3109.3404510.-:1146(ATG)*,1152(TTG),	;ECSF_0476.531308.+:1146(ATG)*,1152(TTG),	;ECIAI1_0516.557493.+:1146(ATG)*,1152(TTG),	;ECDH10B_0470.481588.+:1146(ATG)*,1152(TTG),	;glxK.542257.+:1146(ATG)*,1152(TTG),	;EcHS_A0587.602610.+:1146(ATG)*,1152(TTG),	;b0514.542257.+:1146(ATG)*,1152(TTG),	;EcDH1_3099.3327922.-:1146(ATG)*,1152(TTG),	;ECB_00464.515199.+:1146(ATG)*,1152(TTG),	;BWG_0390.445016.+:1146(ATG)*,1152(TTG),	;ECBD_3144.3270206.-:1146(ATG)*,1152(TTG),	;ECD_00464.512178.+:1146(ATG)*,1152(TTG),	;B21_00469.512172.+:1146(ATG)*,1152(TTG),
1178	ANCHOR	41	41	41	;ECO26_5190.5264475.+:672(ATG)*,	;ECH74115_5577.5218829.+:672(ATG)*,	;Z5671.5173613.+:672(ATG)*,	;ECSP_5169.5174889.+:672(ATG)*,	;ECs5054.5143628.+:672(ATG)*,	;ECO103_4823.5002133.+:672(ATG)*,	;G2583_4897.4992504.+:672(ATG)*,	;ECO111_4948.5030284.+:672(ATG)*,	;EC042_4443.4768767.+:672(ATG)*,	;c5068.4843763.+:672(ATG)*,	;ECED1_4800.4762338.+:672(ATG)*,	;ECUMN_4608.4783666.+:672(ATG)*,	;EC55989_4567.4682363.+:672(ATG)*,	;ETEC_4382.4752620.+:672(ATG)*,	;ECIAI39_4494.4699412.+:672(ATG)*,	;ECABU_c46170.4712463.+:672(ATG)*,	;ECOK1_4577.4712159.+:672(ATG)*,	;APECO1_2383.4632175.+:672(ATG)*,	;EcSMS35_4534.4636537.+:672(ATG)*,	;UTI89_C4662.4559873.+:672(ATG)*,	;ECS88_4565.4546703.+:672(ATG)*,	;UM146_20555.4301149.+:672(ATG)*,	;EcE24377A_4628.4629561.+:672(ATG)*,	;E2348C_4395.4635984.+:672(ATG)*,	;ECP_4305.4516121.+:672(ATG)*,	;ECW_m4438.4556166.+:672(ATG)*,	;ECSE_4367.4562324.+:672(ATG)*,	;NRG857_20395.4354204.+:672(ATG)*,	;EcolC_3955.4343370.-:672(ATG)*,	;ECSF_3945.4303632.+:672(ATG)*,	;ECIAI1_4306.4381587.+:672(ATG)*,	;ECDH10B_4263.4388975.+:672(ATG)*,	;nrfC.4294069.+:672(ATG)*,	;EcHS_A4317.4322245.+:672(ATG)*,	;b4072.4288502.+:672(ATG)*,	;EcDH1_3920.4223991.-:672(ATG)*,	;ECB_03944.4269412.+:672(ATG)*,	;BWG_3786.4227348.+:672(ATG)*,	;ECBD_3960.4144582.-:672(ATG)*,	;ECD_03944.4197891.+:672(ATG)*,	;B21_03904.4197885.+:672(ATG)*,
877	ANCHOR	41	41	41	;ECO26_5177.5248756.-:282(ATG)*,351(GTG),381(TTG),	;ECH74115_5563.5203108.-:282(ATG)*,351(GTG),381(TTG),	;Z5659.5157892.-:282(ATG),351(GTG)*,381(TTG),	;ECSP_5157.5159168.-:282(ATG)*,351(GTG),381(TTG),	;ECs5042.5127907.-:282(ATG),351(GTG)*,381(TTG),	;ECO103_4810.4986418.-:282(ATG)*,351(GTG),381(TTG),	;G2583_4885.4976783.-:282(ATG),351(GTG)*,381(TTG),	;ECO111_4935.5014565.-:282(ATG)*,351(GTG),381(TTG),	;EC042_4429.4752777.-:282(ATG),351(TTG),381(TTG)*,	;c5050.4827320.-:282(ATG),351(GTG),381(TTG)*,	;ECED1_4785.4746077.-:282(ATG)*,351(GTG),381(TTG),	;ECUMN_4596.4767499.-:282(ATG)*,351(TTG),381(TTG),	;EC55989_4554.4666646.-:282(ATG)*,351(GTG),381(TTG),	;ETEC_4370.4736902.-:282(ATG)*,351(GTG),381(TTG),	;ECIAI39_4481.4683773.-:282(ATG)*,351(GTG),381(TTG),	;ECABU_c46020.4696020.-:282(ATG)*,351(GTG),381(TTG),	;ECOK1_4561.4695819.-:282(ATG)*,351(GTG),381(TTG),	;APECO1_2396.4615835.-:282(ATG),351(GTG)*,381(TTG),	;EcSMS35_4522.4622348.-:282(ATG)*,351(GTG),381(TTG),	;UTI89_C4646.4543533.-:282(ATG),351(GTG),381(TTG)*,	;ECS88_4549.4530363.-:282(ATG)*,351(GTG),381(TTG),	;UM146_20485.4284809.-:282(ATG)*,351(GTG),381(TTG),	;EcE24377A_4612.4613844.-:282(ATG)*,351(GTG),381(TTG),	;E2348C_4384.4621716.-:282(ATG)*,351(GTG),381(TTG),	;ECP_4288.4499859.-:282(ATG)*,351(GTG),381(TTG),	;ECW_m4425.4540515.-:282(ATG)*,351(GTG),381(TTG),	;ECSE_4354.4546607.-:282(ATG),351(GTG),381(TTG)*,	;NRG857_20325.4337957.-:282(ATG)*,351(GTG),381(TTG),	;EcolC_3967.4359091.+:282(ATG)*,351(GTG),381(TTG),	;ECSF_3930.4287374.-:282(ATG),351(GTG)*,381(TTG),	;ECIAI1_4292.4365869.-:282(ATG)*,351(GTG),381(TTG),	;ECDH10B_4249.4372479.-:282(ATG)*,351(GTG),381(TTG),	;yjcB.4278350.-:282(ATG)*,351(GTG),381(TTG),	;EcHS_A4302.4306525.-:282(ATG)*,351(GTG),381(TTG),	;b4060.4272783.-:282(ATG)*,351(GTG),381(TTG),	;EcDH1_3932.4239710.+:282(ATG)*,351(GTG),381(TTG),	;ECB_03932.4253693.-:282(ATG)*,351(GTG),381(TTG),	;BWG_3774.4211628.-:282(ATG)*,351(GTG),381(TTG),	;ECBD_3972.4160303.+:282(ATG)*,351(GTG),381(TTG),	;ECD_03932.4182170.-:282(ATG)*,351(GTG),381(TTG),	;B21_03892.4182164.-:282(ATG)*,351(GTG),381(TTG),
7182	ANCHOR	41	41	40	;ECO26_4214.4181899.+:165(ATG)*,168(ATG),171(ATG),	;ECH74115_4422.4097919.+:165(ATG),168(ATG)*,171(ATG),	;Z4461.4062052.+:165(ATG),168(ATG),171(ATG)*,	;ECSP_4081.4053960.+:165(ATG)*,168(ATG),171(ATG),	;ECs3989.3994836.+:165(ATG),168(ATG),171(ATG)*,	;ECO103_3856.3935760.+:165(ATG)*,168(ATG),171(ATG),	;G2583_3831.3884591.+:165(ATG),168(ATG),171(ATG)*,	;ECO111_3933.3920726.+:165(ATG)*,168(ATG),171(ATG),	;EC042_3401.3626177.+:165(ATG),168(ATG),171(ATG)*,	;c3866.3694582.+:165(ATG),168(ATG),171(ATG)*,	;ECED1_3774.3703018.+:165(ATG)*,168(ATG),171(ATG),	;ECUMN_3593.3710653.+:165(ATG)*,168(ATG),171(ATG),	;EC55989_3525.3608856.+:165(ATG)*,168(ATG),171(ATG),	;ETEC_3377.3645894.+:165(ATG)*,168(ATG),171(ATG),	;ECIAI39_3608.3767123.+:165(ATG)*,168(ATG),171(ATG),	;ECABU_c35260.3598726.+:165(ATG)*,168(ATG),171(ATG),	;ECOK1_3536.3634180.+:165(ATG),168(ATG)*,171(ATG),	;x.3554021.+:165(ATG),168(ATG),171(ATG),	;EcSMS35_3405.3485436.+:165(ATG),168(ATG)*,171(ATG),	;UTI89_C3544.3481115.+:165(ATG),168(ATG),171(ATG)*,	;ECS88_3502.3468813.+:165(ATG)*,168(ATG),171(ATG),	;UM146_00785.161326.-:165(ATG)*,168(ATG),171(ATG),	;EcE24377A_3583.3590006.+:165(ATG)*,168(ATG),171(ATG),	;E2348C_3399.3540159.+:165(ATG)*,168(ATG),171(ATG),	;ECP_3202.3370868.+:165(ATG)*,168(ATG),171(ATG),	;ECW_m3378.3472835.+:165(ATG)*,168(ATG),171(ATG),	;ECSE_3393.3523152.+:165(ATG)*,168(ATG),171(ATG),	;NRG857_15460.3278994.+:165(ATG)*,168(ATG),171(ATG),	;EcolC_0589.635353.-:165(ATG)*,168(ATG),171(ATG),	;ECSF_2949.3221168.+:165(ATG),168(ATG),171(ATG)*,	;ECIAI1_3257.3341590.+:165(ATG)*,168(ATG),171(ATG),	;ECDH10B_3283.3350974.+:165(ATG)*,168(ATG),171(ATG),	;yhaL.3253863.+:165(ATG)*,168(ATG),171(ATG),	;EcHS_A3297.3304118.+:165(ATG)*,168(ATG),171(ATG),	;b3107.3253229.+:165(ATG)*,168(ATG),171(ATG),	;EcDH1_0594.628557.-:165(ATG)*,168(ATG),171(ATG),	;ECB_02976.3188240.+:165(ATG)*,168(ATG),171(ATG),	;BWG_2817.3140377.+:165(ATG)*,168(ATG),171(ATG),	;ECBD_0631.652299.-:165(ATG)*,168(ATG),171(ATG),	;ECD_02976.3121505.+:165(ATG)*,168(ATG),171(ATG),	;B21_02927.3121499.+:165(ATG)*,168(ATG),171(ATG),
7185	ANCHOR	41	41	41	;ECO26_3296.3222985.-:687(ATG)*,	;ECH74115_3448.3192762.-:687(ATG)*,	;Z3570.3221356.-:687(ATG)*,	;ECSP_3183.3147633.-:687(ATG)*,	;ECs3192.3151401.-:687(ATG)*,	;ECO103_2772.2819267.-:687(ATG)*,	;G2583_2845.2892285.-:687(ATG)*,	;ECO111_3056.3001970.-:687(ATG)*,	;EC042_2549.2697268.-:687(ATG)*,	;c2850.2706757.-:687(ATG)*,	;ECED1_2772.2711484.-:687(ATG)*,	;ECUMN_2648.2724571.-:687(ATG)*,	;EC55989_2552.2622841.-:687(ATG)*,	;ETEC_2444.2652393.-:687(ATG)*,	;ECIAI39_2457.2545499.-:687(ATG)*,	;ECABU_c26400.2677517.-:687(ATG)*,	;ECOK1_2541.2635541.-:687(ATG)*,	;APECO1_4256.2530060.-:687(ATG)*,	;EcSMS35_2464.2512118.-:687(ATG)*,	;UTI89_C2592.2557370.-:687(ATG)*,	;ECS88_2455.2453192.-:687(ATG)*,	;UM146_05270.1085042.+:687(ATG)*,	;EcE24377A_2602.2595672.-:687(ATG)*,	;E2348C_2448.2546780.-:687(ATG)*,	;ECP_2347.2456556.-:648(ATG)*,	;ECW_m2497.2576877.-:687(ATG)*,	;ECSE_2617.2698972.-:687(ATG)*,	;NRG857_11690.2441679.-:687(ATG)*,	;EcolC_1344.1475693.+:687(ATG)*,	;ECSF_2184.2367161.-:687(ATG)*,	;ECIAI1_2384.2467762.-:687(ATG)*,	;ECDH10B_2470.2515017.-:687(ATG)*,	;hisQ.2430676.-:687(ATG)*,	;EcHS_A2458.2466801.-:687(ATG)*,	;b2308.2423252.-:687(ATG)*,	;EcDH1_1348.1451742.+:687(ATG)*,	;ECB_02233.2368822.-:687(ATG)*,	;BWG_2082.2309057.-:687(ATG)*,	;ECBD_1351.1427421.+:687(ATG)*,	;ECD_02233.2312483.-:687(ATG)*,	;B21_02193.2312477.-:687(ATG)*,
623	ANCHOR	41	41	41	;ECO26_1096.1169689.-:330(ATG)*,387(ATG),	;ECH74115_1133.1163165.-:330(ATG)*,387(ATG),	;Z1321.1249033.-:330(ATG),387(ATG)*,	;ECSP_1075.1164758.-:330(ATG)*,387(ATG),	;ECs1053.1159810.-:330(ATG),387(ATG)*,	;ECO103_1015.1116450.-:330(ATG)*,387(ATG),	;G2583_1204.1256817.-:330(ATG)*,387(ATG),	;ECO111_1037.1119496.-:330(ATG)*,387(ATG),	;EC042_1055.1137820.-:330(ATG)*,387(ATG),	;c1107.1074127.-:330(ATG)*,	;ECED1_0992.1027540.-:330(ATG)*,	;ECUMN_1159.1212520.-:330(ATG)*,387(ATG),	;EC55989_1018.1093207.-:330(ATG)*,387(ATG),	;ETEC_1039.1136580.-:330(ATG)*,387(ATG),	;ECIAI39_2176.2224169.+:330(ATG)*,	;ECABU_c10010.1048952.-:330(ATG)*,	;ECOK1_1029.1070766.-:330(ATG)*,	;APECO1_74.1026627.-:330(ATG)*,	;EcSMS35_2150.2157243.+:330(ATG)*,	;UTI89_C1036.1027660.-:330(ATG)*,	;ECS88_0991.1030215.-:330(ATG)*,	;UM146_12730.2614683.+:330(ATG)*,	;EcE24377A_1083.1109000.-:330(ATG)*,387(ATG),	;E2348C_0955.1018353.-:330(ATG)*,	;ECP_0975.1033712.-:330(ATG)*,	;ECW_m1079.1138525.-:330(ATG)*,387(ATG),	;ECSE_1031.1114453.-:330(ATG)*,387(ATG),	;NRG857_04410.977891.-:330(ATG)*,	;EcolC_2627.2880021.+:330(ATG)*,387(ATG),	;ECSF_0883.988970.-:330(ATG)*,	;ECIAI1_1010.1082780.-:330(ATG)*,387(ATG),	;ECDH10B_1039.1083490.-:330(ATG)*,387(ATG),	;yccK.1030761.-:330(ATG)*,387(ATG),	;EcHS_A1077.1091953.-:330(ATG)*,387(ATG),	;b0969.1029562.-:330(ATG)*,387(ATG),	;EcDH1_2674.2850780.+:330(ATG)*,387(ATG),	;ECB_00973.1047430.-:330(ATG)*,387(ATG),	;BWG_0821.932530.-:330(ATG)*,387(ATG),	;ECBD_2625.2746957.+:330(ATG)*,387(ATG),	;ECD_00973.1035428.-:330(ATG)*,387(ATG),	;B21_00980.1035422.-:330(ATG)*,387(ATG),
875	ANCHOR	41	41	5	;x.4689916.-:255(TTG),	;x.4987828.+:255(TTG),	;x.4953480.+:255(TTG),	;x.4943888.+:255(TTG),	;x.4884716.+:255(TTG),	;x.4763108.-:255(TTG),	;x.4771984.+:255(TTG),	;x.4767339.+:255(TTG),	;x.4560981.+:255(TTG),	;c4846.4609592.+:255(TTG),627(TTG)*,	;x.4541584.+:255(TTG),627(TTG),	;x.4575534.+:255(TTG),	;x.4468046.+:255(TTG),	;x.4508966.+:255(TTG),	;x.3230948.-:255(TTG),	;x.4478428.+:255(TTG),627(TTG),	;ECOK1_4363.4479048.+:255(TTG)*,627(TTG),	;x.4398940.+:255(TTG),627(TTG),	;EcSMS35_4281.4382761.+:255(TTG)*,627(TTG),	;UTI89_C4481.4366926.+:255(TTG),627(TTG)*,	;x.4313493.+:255(TTG),627(TTG),	;x.4108212.+:255(TTG),627(TTG),	;EcE24377A_4424.4413977.+:255(TTG)*,	;x.4396558.+:255(TTG),	;x.4289365.+:255(TTG),	;x.4311801.+:255(TTG),	;x.4347803.+:255(TTG),	;x.4129536.+:255(TTG),627(TTG),	;x.4549220.-:255(TTG),	;x.4068672.+:255(TTG),	;x.4167396.+:255(TTG),	;x.4183800.+:255(TTG),	;x.3550601.-:255(TTG),	;x.4114267.+:255(TTG),	;x.4084103.+:255(TTG),	;x.4428390.-:255(TTG),	;x.4064227.+:255(TTG),	;x.3973772.+:255(TTG),	;x.4349805.-:255(TTG),	;x.3992667.+:255(TTG),	;x.3992661.+:255(TTG),
622	ANCHOR	41	41	41	;ECO26_4275.4246298.-:1488(ATG)*,	;ECH74115_4490.4160304.-:1488(ATG)*,	;Z4530.4125753.-:1488(ATG)*,	;ECSP_4144.4116345.-:1488(ATG)*,	;ECs4050.4058537.-:1488(ATG)*,	;ECO103_3918.4000258.-:1488(ATG)*,	;G2583_3894.3947222.-:1488(ATG)*,	;ECO111_3993.3983846.-:1488(ATG)*,	;EC042_3460.3684875.-:1488(ATG)*,	;c3926.3749672.-:1488(ATG)*,	;ECED1_3829.3758725.-:1488(ATG)*,	;ECUMN_3651.3769241.-:1488(ATG)*,	;EC55989_3589.3673434.-:1488(ATG)*,	;ETEC_3436.3709036.-:1488(ATG)*,	;ECIAI39_3666.3825803.-:1488(ATG)*,	;ECABU_c35810.3653814.-:1488(ATG)*,	;ECOK1_3590.3688939.-:1488(ATG)*,	;APECO1_3261.3608774.-:1488(ATG)*,	;EcSMS35_3465.3542795.-:1488(ATG)*,	;UTI89_C3600.3535874.-:1488(ATG)*,	;ECS88_3553.3523566.-:1488(ATG)*,	;UM146_00525.106569.+:1488(ATG)*,	;EcE24377A_3653.3653343.-:1488(ATG)*,	;E2348C_3450.3594319.-:1488(ATG)*,	;ECP_3257.3426489.-:1488(ATG)*,	;ECW_m3441.3536171.-:1488(ATG)*,	;ECSE_3455.3586273.-:1488(ATG)*,	;NRG857_15725.3334089.-:1488(ATG)*,	;EcolC_0529.572321.+:1488(ATG)*,	;ECSF_3003.3276796.-:1488(ATG)*,	;ECIAI1_3319.3404710.-:1488(ATG)*,	;ECDH10B_3343.3411806.-:1488(ATG)*,	;nusA.3315894.-:1488(ATG)*,	;EcHS_A3361.3366965.-:1488(ATG)*,	;b3169.3314061.-:1488(ATG)*,	;EcDH1_0536.567725.+:1488(ATG)*,	;ECB_03036.3251273.-:1488(ATG)*,	;BWG_2873.3201209.-:1488(ATG)*,	;ECBD_0571.589266.+:1488(ATG)*,	;ECD_03036.3184538.-:1488(ATG)*,	;B21_02987.3184532.-:1488(ATG)*,
1225	ANCHOR	41	41	41	;ECO26_0908.953973.+:513(ATG)*,	;ECH74115_0930.944297.+:513(ATG)*,	;Z1001.942585.+:513(ATG)*,	;ECSP_0878.945890.+:513(ATG)*,	;ECs0860.940932.+:513(ATG)*,	;ECO103_0817.892527.+:513(ATG)*,	;G2583_1010.1037962.+:513(ATG)*,	;ECO111_0843.898788.+:513(ATG)*,	;EC042_0865.929121.+:513(ATG)*,	;c0863.841188.+:513(ATG)*,	;ECED1_0747.777315.+:513(ATG)*,	;ECUMN_0925.964898.+:513(ATG)*,	;EC55989_0825.878086.+:513(ATG)*,	;ETEC_0847.921013.+:513(ATG)*,	;ECIAI39_0758.801378.+:513(ATG)*,	;ECABU_c08240.849498.+:513(ATG)*,	;ECOK1_0784.818186.+:513(ATG)*,	;APECO1_1307.783111.+:513(ATG)*,	;EcSMS35_0805.810261.+:513(ATG)*,	;UTI89_C0781.781510.+:513(ATG)*,	;ECS88_0799.821542.+:513(ATG)*,	;UM146_13735.2834066.-:513(ATG)*,	;EcE24377A_0845.866744.+:513(ATG)*,	;E2348C_0734.784139.+:513(ATG)*,	;ECP_0796.834445.+:513(ATG)*,	;ECW_m0838.888833.+:513(ATG)*,	;ECSE_0836.900629.+:513(ATG)*,	;NRG857_03485.767901.+:513(ATG)*,	;EcolC_2861.3127834.-:513(ATG)*,	;ECSF_0708.789949.+:513(ATG)*,	;ECIAI1_0817.867459.+:513(ATG)*,	;ECDH10B_0850.871718.+:513(ATG)*,	;moaB.818989.+:513(ATG)*,	;EcHS_A0836.845170.+:513(ATG)*,	;b0782.817790.+:513(ATG)*,	;EcDH1_2860.3062552.-:513(ATG)*,	;ECB_00749.811193.+:513(ATG)*,	;BWG_0635.720758.+:513(ATG)*,	;ECBD_2841.2979825.-:513(ATG)*,	;ECD_00749.802560.+:513(ATG)*,	;B21_00766.802554.+:513(ATG)*,
873	ANCHOR	41	41	39	;ECO26_0950.997989.-:1347(GTG),1800(GTG),2433(ATG)*,	;x.987769.-:1347(GTG),1800(GTG),	;Z1045.986064.-:1347(GTG),1800(GTG)*,	;x.989362.-:1347(GTG),1800(GTG),	;ECs0900.984406.-:1347(GTG)*,1800(GTG),	;ECO103_0867.944796.-:1347(GTG),1800(GTG),2433(ATG)*,	;G2583_1051.1081425.-:1347(GTG),1800(GTG),2433(ATG)*,	;ECO111_0891.949067.-:1347(GTG),1800(GTG),2433(ATG)*,	;EC042_0912.972588.-:1347(GTG),1800(GTG),2433(ATG)*,	;c0908.881069.-:1800(GTG),2433(ATG)*,	;ECED1_0787.817196.-:1800(GTG),2433(ATG)*,	;ECUMN_1011.1042140.-:1347(GTG),1800(GTG),2433(ATG)*,	;EC55989_0868.921537.-:1347(GTG),1800(GTG),2433(ATG)*,	;ETEC_0890.963397.-:1347(GTG),1800(GTG),2433(ATG)*,	;ECIAI39_0800.844822.-:1800(GTG),2433(ATG)*,	;ECABU_c08640.889379.-:1800(GTG),2433(ATG)*,	;ECOK1_0825.858065.-:1800(GTG),2433(ATG)*,	;APECO1_1270.822990.-:1800(GTG),2433(ATG)*,	;EcSMS35_0848.851853.-:1347(GTG),1800(GTG),2433(ATG)*,	;UTI89_C0826.821389.-:1800(GTG),2433(ATG)*,	;ECS88_0840.861421.-:1800(GTG),2433(ATG)*,	;UM146_13535.2794190.+:1800(GTG),2433(ATG)*,	;EcE24377A_0894.909486.-:1347(GTG),1800(GTG),2433(ATG)*,	;E2348C_0774.824557.-:1347(GTG),1800(GTG),2433(ATG)*,	;ECP_0836.874325.-:1800(GTG),2433(ATG)*,	;ECW_m0881.931570.-:1347(GTG),1800(GTG),2433(ATG)*,	;ECSE_0881.944070.-:1347(GTG),1800(GTG),2433(ATG)*,	;NRG857_03690.807780.-:1800(GTG),2433(ATG)*,	;EcolC_2821.3086857.+:1347(GTG),1800(GTG),2433(ATG)*,	;ECSF_0747.829563.-:1800(GTG),2433(ATG)*,	;ECIAI1_0862.912185.-:1347(GTG),1800(GTG),2433(ATG)*,	;ECDH10B_0892.913325.-:1347(GTG),1800(GTG),2433(ATG)*,	;ybiW.860596.-:1347(GTG),1800(GTG),2433(ATG)*,	;EcHS_A0881.888056.-:1347(GTG),1800(GTG),2433(ATG)*,	;b0823.859397.-:1347(GTG),1800(GTG),2433(ATG)*,	;EcDH1_2819.3020945.+:1347(GTG),1800(GTG),2433(ATG)*,	;ECB_00790.852726.-:1347(GTG),1800(GTG),2433(ATG)*,	;BWG_0676.762365.-:1347(GTG),1800(GTG),2433(ATG)*,	;ECBD_2800.2938292.+:1347(GTG),1800(GTG),2433(ATG)*,	;ECD_00790.844093.-:1347(GTG),1800(GTG),2433(ATG)*,	;B21_00807.844087.-:1347(GTG),1800(GTG),2433(ATG)*,
620	ANCHOR	41	41	41	;ECO26_1405.1419385.-:660(ATG)*,	;ECH74115_1451.1432934.-:660(ATG)*,	;Z1710.1574434.-:660(ATG)*,	;ECSP_1373.1433221.-:660(ATG)*,	;ECs1450.1489348.-:660(ATG)*,	;ECO103_1117.1214949.-:660(ATG)*,	;G2583_1331.1387783.-:660(ATG)*,	;ECO111_1349.1382473.-:660(ATG)*,	;EC042_1139.1220408.-:660(ATG)*,723(ATG),	;c1341.1273707.-:660(ATG)*,723(ATG),	;ECED1_1216.1216190.-:660(ATG)*,	;ECUMN_1246.1295107.-:660(ATG)*,	;EC55989_1185.1240344.-:660(ATG)*,	;ETEC_1137.1236264.-:660(ATG)*,	;ECIAI39_2091.2137268.+:660(ATG)*,	;ECABU_c12860.1297172.-:660(ATG),723(ATG)*,	;ECOK1_1180.1218268.-:660(ATG)*,	;APECO1_154.1112560.-:660(ATG)*,	;EcSMS35_2057.2077090.+:660(ATG)*,723(ATG),	;UTI89_C1197.1175172.-:660(ATG)*,	;ECS88_1086.1116148.-:660(ATG)*,	;UM146_11965.2467175.+:660(ATG)*,	;EcE24377A_1195.1207671.-:660(ATG)*,	;E2348C_1162.1213719.-:660(ATG)*,	;ECP_1064.1121087.-:660(ATG)*,	;ECW_m1179.1238152.-:660(ATG)*,723(ATG),	;ECSE_1135.1213071.-:660(ATG)*,	;NRG857_05170.1104726.-:660(ATG)*,	;EcolC_2528.2779705.+:660(ATG)*,723(ATG),	;ECSF_0971.1074923.-:660(ATG)*,	;ECIAI1_1107.1172026.-:660(ATG)*,	;ECDH10B_1143.1184872.-:660(ATG)*,	;flgA.1131781.-:660(ATG)*,	;EcHS_A1195.1193883.-:660(ATG)*,723(ATG),	;b1072.1129427.-:660(ATG)*,	;EcDH1_2574.2749535.+:660(ATG)*,	;ECB_01068.1144776.-:660(ATG)*,	;BWG_0920.1033352.-:660(ATG)*,	;ECBD_2528.2649611.+:660(ATG)*,	;ECD_01068.1132774.-:660(ATG)*,	;B21_01076.1132768.-:660(ATG)*,
871	ANCHOR	41	41	41	;ECO26_3096.3035030.-:696(ATG)*,	;ECH74115_3321.3056080.-:696(ATG)*,	;Z3442.3085987.-:696(ATG)*,	;ECSP_3063.3010951.-:696(ATG)*,	;ECs3075.3014718.-:696(ATG)*,	;ECO103_2660.2691567.-:696(ATG)*,	;G2583_2726.2755473.-:696(ATG)*,	;ECO111_2902.2848604.-:696(ATG)*,	;EC042_2416.2545413.-:696(ATG)*,792(TTG),	;c2720.2570324.-:696(ATG),792(TTG)*,	;ECED1_2634.2562358.-:696(ATG)*,792(TTG),	;ECUMN_2520.2582201.-:696(ATG)*,792(TTG),	;EC55989_2437.2495188.-:696(ATG)*,	;ETEC_2320.2506584.-:696(ATG)*,	;ECIAI39_2324.2393943.-:696(ATG)*,792(TTG),	;ECABU_c25150.2541085.-:696(ATG)*,792(TTG),	;ECOK1_2418.2498008.-:696(ATG)*,792(TTG),	;APECO1_4372.2392527.-:696(ATG)*,792(TTG),	;EcSMS35_2332.2365447.-:696(ATG)*,792(TTG),	;UTI89_C2460.2419837.-:696(ATG),792(TTG)*,	;ECS88_2332.2315660.-:696(ATG)*,792(TTG),	;UM146_05875.1222571.+:696(ATG)*,792(TTG),	;EcE24377A_2481.2468077.-:696(ATG)*,	;E2348C_2330.2410571.-:696(ATG)*,792(TTG),	;ECP_2224.2320634.-:696(ATG)*,792(TTG),	;ECW_m2385.2449177.-:696(ATG)*,	;ECSE_2452.2534663.-:696(ATG)*,	;NRG857_11085.2305558.-:696(ATG)*,792(TTG),	;EcolC_1464.1615386.+:696(ATG)*,	;ECSF_2065.2230380.-:696(ATG)*,792(TTG),	;ECIAI1_2265.2340111.-:696(ATG)*,	;ECDH10B_2341.2368798.-:696(ATG)*,	;rsuA.2283122.-:696(ATG)*,	;EcHS_A2321.2321966.-:696(ATG)*,	;b2183.2277810.-:696(ATG)*,	;EcDH1_1474.1597071.+:696(ATG)*,	;ECB_02113.2230976.-:696(ATG)*,	;BWG_1959.2163615.-:696(ATG)*,	;ECBD_1474.1565171.+:696(ATG)*,	;ECD_02113.2174637.-:696(ATG)*,	;B21_02072.2174631.-:696(ATG)*,
7457	ANCHOR	41	41	41	;ECO26_4322.4293352.-:690(ATG)*,732(TTG),	;ECH74115_4540.4207361.-:690(ATG)*,732(TTG),	;Z4581.4172811.-:690(ATG)*,732(TTG),	;ECSP_4192.4163402.-:690(ATG)*,732(TTG),	;ECs4096.4105594.-:690(ATG)*,732(TTG),	;ECO103_3964.4047391.-:690(ATG)*,732(TTG),	;G2583_3943.3994357.-:690(ATG)*,732(TTG),	;ECO111_4043.4032198.-:690(ATG)*,732(TTG),	;EC042_3507.3732141.-:690(ATG)*,732(TTG),	;c3977.3795509.-:690(ATG),732(TTG)*,	;ECED1_3874.3804562.-:690(ATG)*,732(TTG),	;ECUMN_3697.3816374.-:690(ATG)*,732(TTG),	;EC55989_3636.3720256.-:690(ATG)*,732(TTG),	;ETEC_3484.3756823.-:690(ATG)*,732(TTG),	;ECIAI39_3712.3872923.-:690(ATG)*,732(TTG),	;ECABU_c36310.3699650.-:690(ATG)*,732(TTG),	;ECOK1_3637.3734772.-:690(ATG)*,732(TTG),	;APECO1_3220.3654607.-:690(ATG)*,732(TTG),	;EcSMS35_3518.3597272.-:690(ATG)*,732(TTG),	;UTI89_C3653.3581695.-:690(ATG),732(TTG)*,	;ECS88_3600.3569399.-:690(ATG)*,732(TTG),	;UM146_00290.60751.+:690(ATG)*,732(TTG),	;EcE24377A_3705.3700477.-:690(ATG)*,732(TTG),	;E2348C_3495.3640155.-:690(ATG)*,732(TTG),	;ECP_3306.3473628.-:690(ATG)*,732(TTG),	;ECW_m3490.3583306.-:690(ATG)*,732(TTG),	;ECSE_3502.3633408.-:690(ATG)*,732(TTG),	;NRG857_15955.3381227.-:690(ATG)*,732(TTG),	;EcolC_0483.525350.+:690(ATG)*,732(TTG),	;ECSF_3048.3322631.-:690(ATG)*,732(TTG),	;ECIAI1_3365.3451845.-:690(ATG)*,732(TTG),	;ECDH10B_3400.3466114.-:690(ATG)*,732(TTG),	;nanE.3370202.-:690(ATG)*,732(TTG),	;EcHS_A3411.3413937.-:690(ATG)*,732(TTG),	;b3223.3368369.-:690(ATG)*,732(TTG),	;EcDH1_0483.513417.+:690(ATG)*,732(TTG),	;ECB_03083.3298245.-:690(ATG)*,732(TTG),	;BWG_2924.3255517.-:690(ATG)*,732(TTG),	;ECBD_0524.542294.+:690(ATG)*,732(TTG),	;ECD_03083.3231510.-:690(ATG)*,732(TTG),	;B21_03034.3231504.-:690(ATG)*,732(TTG),
4593	ANCHOR	41	41	41	;ECO26_3043.2972723.-:1158(GTG)*,	;ECH74115_3255.2987635.-:1158(GTG)*,	;Z3379.3017539.-:1158(GTG)*,	;ECSP_3002.2942506.-:1158(GTG)*,	;ECs3017.2946272.-:1158(GTG)*,	;ECO103_2606.2629260.-:1158(GTG)*,	;G2583_2667.2687026.-:1158(GTG)*,	;ECO111_2848.2786311.-:1158(GTG)*,	;EC042_2363.2483274.-:1158(GTG)*,	;c2660.2509107.-:1158(GTG)*,	;ECED1_2574.2499756.-:1158(GTG)*,	;ECUMN_2464.2519947.-:1158(GTG)*,	;EC55989_2380.2432900.-:1158(GTG)*,	;ETEC_2266.2444154.-:1158(GTG)*,	;ECIAI39_0866.916458.+:1158(GTG)*,	;ECABU_c24600.2479870.-:1158(GTG)*,	;ECOK1_2360.2436792.-:1158(GTG)*,	;APECO1_4419.2331397.-:1158(GTG)*,	;EcSMS35_0914.923321.+:1158(GTG)*,	;UTI89_C2403.2358621.-:1158(GTG)*,	;ECS88_2274.2254445.-:1158(GTG)*,	;UM146_06135.1283786.+:1158(GTG)*,	;EcE24377A_2419.2399780.-:1158(GTG)*,	;E2348C_2277.2348217.-:1158(GTG)*,	;ECP_2169.2258278.-:1158(GTG)*,	;ECW_m2332.2386871.-:1158(GTG)*,	;ECSE_2398.2472374.-:1158(GTG)*,	;NRG857_10810.2243563.-:1158(GTG)*,	;EcolC_1517.1677594.+:1158(GTG)*,	;ECSF_2012.2169153.-:1158(GTG)*,	;ECIAI1_2208.2277820.-:1158(GTG)*,	;ECDH10B_2286.2306430.-:1158(GTG)*,	;yehY.2220734.-:1158(GTG)*,	;EcHS_A2265.2259757.-:1158(GTG)*,	;b2130.2215422.-:1158(GTG)*,	;EcDH1_1527.1659459.+:1158(GTG)*,	;ECB_02060.2168597.-:1158(GTG)*,	;BWG_1914.2107905.-:1158(GTG)*,	;ECBD_1528.1627545.+:1158(GTG)*,	;ECD_02060.2112263.-:1158(GTG)*,	;B21_02018.2112257.-:1158(GTG)*,
7458	ANCHOR	41	41	41	;ECO26_2582.2506420.+:579(GTG)*,	;ECH74115_2542.2404871.+:579(GTG)*,	;Z2856.2573781.+:579(GTG)*,	;ECSP_2386.2403852.+:579(GTG)*,	;ECs2522.2498577.+:579(GTG)*,	;ECO103_2002.2085940.+:579(GTG)*,	;G2583_2261.2289535.+:579(GTG)*,	;ECO111_2319.2319255.+:579(GTG)*,	;EC042_1978.2068777.+:579(GTG)*,	;c2218.2048420.+:579(GTG)*,	;ECED1_2016.1965947.+:579(GTG)*,	;ECUMN_2105.2130179.+:579(GTG)*,	;EC55989_1986.2047155.+:579(GTG)*,	;ETEC_1845.1996869.+:579(GTG)*,	;ECIAI39_1239.1306993.-:579(GTG)*,	;ECABU_c20720.2047047.+:579(GTG)*,	;ECOK1_1930.1959681.+:579(GTG)*,	;APECO1_870.1904662.+:579(GTG)*,	;EcSMS35_1375.1363345.-:579(GTG)*,	;UTI89_C2009.1923437.+:579(GTG)*,	;ECS88_1865.1851870.+:579(GTG)*,	;UM146_08105.1719846.-:579(GTG)*,	;EcE24377A_2041.2024346.+:579(GTG)*,	;E2348C_1936.1995721.+:579(GTG)*,	;ECP_1756.1808598.+:579(GTG)*,	;ECW_m1983.2044885.+:579(GTG)*,	;ECSE_1987.2067823.+:579(GTG)*,	;NRG857_09065.1867779.+:579(GTG)*,	;EcolC_1820.2019941.-:579(GTG)*,	;ECSF_1669.1785171.+:579(GTG)*,	;ECIAI1_1882.1942536.+:579(GTG)*,	;ECDH10B_1951.1985343.+:579(GTG)*,	;yeaB.1898462.+:579(GTG)*,	;EcHS_A1903.1915727.+:579(GTG)*,	;b1813.1894772.+:579(GTG)*,	;EcDH1_1830.1981730.-:579(GTG)*,	;ECB_01783.1875327.+:579(GTG)*,	;BWG_1626.1786831.+:579(GTG)*,	;ECBD_1829.1940004.-:579(GTG)*,	;ECD_01783.1842475.+:579(GTG)*,	;B21_01771.1842469.+:579(GTG)*,
2034	ANCHOR	41	41	15	;x.446565.+:201(TTG),204(TTG),	;ECH74115_0454.464568.+:201(TTG),204(TTG)*,	;x.460985.+:201(TTG),204(TTG),	;ECSP_0442.466161.+:201(TTG),204(TTG)*,	;x.460983.+:201(TTG),204(TTG),	;x.407624.+:201(TTG),204(TTG),	;x.500669.+:201(TTG),204(TTG),	;x.441028.+:201(TTG),204(TTG),	;EC042_0414.461121.+:156(TTG),159(ATG)*,	;c0488.475168.+:120(TTG),123(ATG)*,	;x.422091.+:120(TTG),123(ATG),	;ECUMN_0419.456524.+:156(TTG),159(ATG)*,	;EC55989_0387.425643.+:201(TTG),204(TTG)*,	;x.462199.+:201(TTG),204(TTG),	;ECIAI39_0300.332791.-:201(TTG),204(ATG)*,	;x.484886.+:120(TTG),123(ATG),	;ECOK1_0360.404645.+:120(TTG),123(ATG)*,	;x.416948.+:120(TTG),123(ATG),	;EcSMS35_0411.423591.+:201(TTG),204(ATG)*,	;UTI89_C0399.415360.+:120(TTG),123(ATG)*,	;x.404727.+:120(TTG),123(ATG),	;UM146_15465.3199709.-:120(TTG),123(ATG)*,	;EcE24377A_0407.434184.+:201(TTG)*,204(TTG),	;x.360279.+:120(TTG),123(ATG),	;x.468594.+:120(TTG),123(ATG),	;x.477296.+:201(TTG),204(TTG),	;ECSE_0402.442994.+:201(TTG),204(TTG)*,	;x.400470.+:120(TTG),123(ATG),	;x.3558439.-:201(TTG),204(TTG),	;x.389947.+:120(TTG),123(ATG),	;ECIAI1_0378.412629.+:201(TTG),204(TTG)*,	;x.339759.+:201(TTG),204(TTG),	;x.400428.+:201(TTG),204(TTG),	;EcHS_A0448.465101.+:201(TTG),204(TTG)*,	;x.400428.+:201(TTG),204(TTG),	;x.3469751.-:201(TTG),204(TTG),	;x.368850.+:201(TTG),204(TTG),	;x.303187.+:201(TTG),204(TTG),	;x.3416555.-:201(TTG),204(TTG),	;x.365829.+:201(TTG),204(TTG),	;x.365823.+:201(TTG),204(TTG),
2745	ANCHOR	41	41	41	;ECO26_3306.3232579.-:813(ATG)*,	;ECH74115_3458.3202629.-:813(ATG)*,	;Z3580.3231133.-:813(ATG)*,	;ECSP_3193.3157500.-:813(ATG)*,	;ECs3202.3161177.-:813(ATG)*,	;ECO103_2782.2828861.-:813(ATG)*,	;G2583_2855.2902243.-:813(ATG)*,	;ECO111_3066.3011564.-:813(ATG)*,	;EC042_2559.2707226.-:813(ATG)*,	;c2863.2716624.-:813(ATG)*,	;ECED1_2782.2721169.-:813(ATG)*,	;ECUMN_2658.2734165.-:813(ATG)*,	;EC55989_2562.2632435.-:813(ATG)*,	;ETEC_2454.2661987.-:813(ATG)*,	;ECIAI39_2467.2555164.-:813(ATG)*,	;ECABU_c26510.2687384.-:813(ATG)*,	;ECOK1_2551.2645408.-:813(ATG)*,	;APECO1_4246.2539927.-:813(ATG)*,	;EcSMS35_2474.2521689.-:813(ATG)*,	;UTI89_C2603.2567237.-:813(ATG)*,	;ECS88_2466.2463059.-:813(ATG)*,	;UM146_05220.1075175.+:813(ATG)*,	;EcE24377A_2612.2605266.-:813(ATG)*,	;E2348C_2458.2556445.-:813(ATG)*,	;ECP_2357.2466657.-:813(ATG)*,	;ECW_m2507.2586471.-:813(ATG)*,	;ECSE_2627.2708566.-:813(ATG)*,	;NRG857_11740.2451546.-:813(ATG)*,	;EcolC_1334.1466099.+:813(ATG)*,	;ECSF_2195.2376937.-:813(ATG)*,	;ECIAI1_2395.2477356.-:813(ATG)*,	;ECDH10B_2480.2524611.-:813(ATG)*,	;truA.2440270.-:813(ATG)*,	;EcHS_A2469.2476395.-:813(ATG)*,	;b2318.2432846.-:813(ATG)*,	;EcDH1_1338.1442148.+:813(ATG)*,	;ECB_02243.2378416.-:813(ATG)*,	;BWG_2092.2318651.-:813(ATG)*,	;ECBD_1341.1417827.+:813(ATG)*,	;ECD_02243.2322077.-:813(ATG)*,	;B21_02203.2322071.-:813(ATG)*,
4594	ANCHOR	41	41	40	;ECO26_1706.1670820.+:606(TTG),612(GTG)*,726(GTG),	;ECH74115_1680.1621986.+:606(TTG),612(GTG)*,726(GTG),	;Z1956.1776725.+:606(TTG),612(GTG),726(GTG)*,	;ECSP_1590.1620960.+:606(TTG),612(GTG)*,726(GTG),	;ECs1687.1685319.+:606(TTG),612(GTG),726(GTG)*,	;ECO103_1295.1377248.+:606(TTG),612(GTG)*,726(GTG),	;G2583_1456.1500896.+:606(TTG),612(GTG)*,726(GTG),	;ECO111_1522.1538631.+:606(TTG),612(GTG)*,726(GTG),	;EC042_1244.1322932.+:612(GTG)*,726(GTG),	;c1643.1480889.+:606(TTG),612(GTG),726(GTG)*,	;ECED1_1335.1323405.+:606(TTG),612(GTG)*,726(GTG),	;ECUMN_1484.1491933.+:612(GTG)*,726(GTG),	;EC55989_1289.1339625.+:606(TTG),612(GTG)*,726(GTG),	;x.1382896.+:606(TTG),612(GTG),726(GTG),	;ECIAI39_1524.1592568.+:606(TTG),612(GTG)*,726(GTG),	;ECABU_c14590.1441945.+:606(TTG),612(GTG)*,726(GTG),	;ECOK1_1339.1360564.+:606(TTG),612(GTG),726(GTG)*,	;APECO1_305.1254733.+:606(TTG),612(GTG),726(GTG)*,	;EcSMS35_1955.1976081.-:606(TTG),612(GTG)*,726(GTG),	;UTI89_C1380.1316325.+:606(TTG),612(GTG),726(GTG)*,	;ECS88_1256.1258345.+:606(TTG),612(GTG)*,726(GTG),	;UM146_11120.2326029.-:606(TTG),612(GTG)*,726(GTG),	;EcE24377A_1338.1334473.+:606(TTG),612(GTG),726(GTG)*,	;E2348C_1312.1350030.+:606(TTG),612(GTG)*,726(GTG),	;ECP_1236.1264044.+:606(TTG),612(GTG),726(GTG)*,	;ECW_m1279.1336658.+:606(TTG),612(GTG)*,726(GTG),	;ECSE_1240.1311534.+:606(TTG),612(GTG),726(GTG)*,	;NRG857_06090.1260588.+:606(TTG),612(GTG)*,726(GTG),	;EcolC_2432.2681816.-:606(TTG),612(GTG)*,726(GTG),	;ECSF_1138.1221367.+:606(TTG)*,612(GTG),726(GTG),	;ECIAI1_1211.1270495.+:606(TTG),612(GTG)*,726(GTG),	;ECDH10B_1246.1283255.+:606(TTG),612(GTG)*,726(GTG),	;emtA.1245368.+:606(TTG),612(GTG)*,726(GTG),	;EcHS_A1295.1292230.+:606(TTG),612(GTG),726(GTG)*,	;b1193.1243014.+:606(TTG),612(GTG)*,726(GTG),	;EcDH1_2455.2634687.-:606(TTG),612(GTG)*,726(GTG),	;ECB_01168.1243941.+:606(TTG),612(GTG)*,726(GTG),	;BWG_1018.1131735.+:606(TTG),612(GTG)*,726(GTG),	;ECBD_2429.2550446.-:606(TTG),612(GTG)*,726(GTG),	;ECD_01168.1231939.+:606(TTG),612(GTG)*,726(GTG),	;B21_01178.1231933.+:606(TTG),612(GTG)*,726(GTG),
4595	ANCHOR	41	41	41	;ECO26_0184.207036.+:1149(ATG)*,	;ECH74115_0192.207820.+:1149(ATG)*,	;Z0194.207840.+:1149(ATG)*,	;ECSP_0181.207820.+:1149(ATG)*,	;ECs0184.207839.+:1149(ATG)*,	;ECO103_0180.205055.+:1149(ATG)*,	;G2583_0185.207788.+:1149(ATG)*,	;ECO111_0183.205842.+:1149(ATG)*,	;EC042_0180.209520.+:1149(ATG)*,	;c0219.214531.+:1149(ATG)*,	;ECED1_0188.209271.+:1149(ATG)*,	;ECUMN_0179.207521.+:1149(ATG)*,	;EC55989_0176.203761.+:1149(ATG)*,	;ETEC_0177.207813.+:1149(ATG)*,	;ECIAI39_0185.214749.+:1149(ATG)*,	;ECABU_c01950.210380.+:1149(ATG)*,	;ECOK1_0183.209213.+:1149(ATG)*,	;APECO1_1805.209273.+:1149(ATG)*,	;EcSMS35_0193.213678.+:1149(ATG)*,	;UTI89_C0197.209297.+:1149(ATG)*,	;ECS88_0193.209296.+:1149(ATG)*,	;UM146_23715.4970045.+:1149(ATG)*,	;EcE24377A_0186.205126.+:1149(ATG)*,	;E2348C_0187.214502.+:1149(ATG)*,	;ECP_0190.208704.+:1149(ATG)*,	;ECW_m0178.205013.+:1149(ATG)*,	;ECSE_0181.205021.+:1149(ATG)*,	;NRG857_00930.208610.+:1149(ATG)*,	;EcolC_3478.3795297.-:1149(ATG)*,	;ECSF_0197.221815.+:1149(ATG)*,	;ECIAI1_0182.203903.+:1149(ATG)*,	;ECDH10B_0162.178600.+:1149(ATG)*,	;lpxB.204496.+:1149(ATG)*,	;EcHS_A0184.202653.+:1149(ATG)*,	;b0182.204496.+:1149(ATG)*,	;EcDH1_3421.3666882.-:1149(ATG)*,	;ECB_00180.207338.+:1149(ATG)*,	;BWG_0174.204495.+:1149(ATG)*,	;ECBD_3437.3575045.-:1149(ATG)*,	;ECD_00180.207339.+:1149(ATG)*,	;B21_00179.207333.+:1149(ATG)*,
2748	ANCHOR	41	41	41	;ECO26_2934.2848949.+:591(ATG)*,	;ECH74115_2956.2732025.+:591(ATG)*,	;Z3185.2837403.+:591(ATG)*,	;ECSP_2774.2731006.+:591(ATG)*,	;ECs2824.2767190.+:591(ATG)*,	;ECO103_2502.2505729.+:591(ATG)*,	;G2583_2544.2547296.+:591(ATG)*,	;ECO111_2747.2673427.+:591(ATG)*,	;EC042_2266.2360915.+:591(ATG)*,	;c2550.2383182.+:591(ATG)*,	;ECED1_2372.2304636.+:591(ATG)*,	;ECUMN_2365.2397539.+:591(ATG)*,	;EC55989_2282.2326152.+:591(ATG)*,	;ETEC_2167.2328801.+:591(ATG)*,	;ECIAI39_0995.1062200.-:591(ATG)*,	;ECABU_c23510.2355608.+:591(ATG)*,	;ECOK1_2253.2311704.+:591(ATG)*,	;APECO1_1120.2183927.+:591(ATG)*,	;EcSMS35_1037.1057975.-:591(ATG)*,	;UTI89_C2296.2233532.+:591(ATG)*,	;ECS88_2122.2095160.+:591(ATG)*,	;UM146_06680.1408862.-:591(ATG)*,	;EcE24377A_2314.2277788.+:591(ATG)*,	;E2348C_2164.2213574.+:591(ATG)*,	;ECP_2066.2133391.+:591(ATG)*,	;ECW_m2183.2233732.+:591(ATG)*,	;ECSE_2297.2349201.+:591(ATG)*,	;NRG857_10315.2123149.+:591(ATG)*,	;EcolC_1619.1800249.-:591(ATG)*,	;ECSF_1913.2045151.+:591(ATG)*,	;ECIAI1_2093.2145342.+:591(ATG)*,	;ECDH10B_2171.2184157.+:591(ATG)*,	;hisH.2097262.+:591(ATG)*,	;EcHS_A2162.2140980.+:591(ATG)*,	;b2023.2093149.+:591(ATG)*,	;EcDH1_1634.1782930.-:591(ATG)*,	;ECB_01925.2025127.+:591(ATG)*,	;BWG_1814.1985632.+:591(ATG)*,	;ECBD_1636.1748880.-:591(ATG)*,	;ECD_01925.1990928.+:591(ATG)*,	;B21_01911.1990922.+:591(ATG)*,
4738	ANCHOR	41	41	41	;ECO26_3843.3780986.-:795(GTG),1455(ATG)*,	;ECH74115_4029.3722478.-:795(GTG),1455(ATG)*,	;Z4084.3685379.-:795(GTG)*,1455(ATG),	;ECSP_3721.3677203.-:795(GTG),1455(ATG)*,	;ECs3629.3618081.-:795(GTG),1455(ATG)*,	;ECO103_3316.3364875.-:795(GTG),1455(ATG)*,	;G2583_3422.3456034.-:795(GTG),1455(ATG)*,	;ECO111_3497.3465909.-:795(GTG),1455(ATG)*,	;EC042_2966.3158210.-:795(GTG),1455(ATG)*,	;c3331.3171753.-:795(GTG),1455(ATG)*,	;ECED1_3221.3153758.-:795(GTG),1455(ATG)*,	;ECUMN_3100.3202252.-:795(GTG),1455(ATG)*,	;EC55989_3046.3113952.-:795(GTG),1455(ATG)*,	;ETEC_2965.3193832.-:795(GTG),1455(ATG)*,	;ECIAI39_2954.3057678.-:795(GTG),1455(ATG)*,	;ECABU_c30390.3093811.-:795(GTG),1455(ATG)*,	;ECOK1_3143.3203786.-:795(GTG),1455(ATG)*,	;APECO1_3760.3065234.-:795(GTG),1455(ATG)*,	;EcSMS35_2901.2971863.-:795(GTG),1455(ATG)*,	;UTI89_C3136.3050728.-:795(GTG),1455(ATG)*,	;ECS88_3037.2982618.-:795(GTG),1455(ATG)*,	;UM146_02725.591699.+:795(GTG),1455(ATG)*,	;EcE24377A_3074.3076882.-:795(GTG),1455(ATG)*,	;E2348C_3035.3124560.-:795(GTG),1455(ATG)*,	;ECP_2746.2883445.-:795(GTG),1455(ATG)*,	;ECW_m2980.3050958.-:795(GTG),1455(ATG)*,	;ECSE_3028.3136044.-:795(GTG),1455(ATG)*,	;NRG857_13555.2848848.-:795(GTG),1455(ATG)*,	;EcolC_0940.1025435.+:795(GTG),1455(ATG)*,	;ECSF_2561.2781825.-:795(GTG),1455(ATG)*,	;ECIAI1_2877.2947426.-:795(GTG),1455(ATG)*,	;ECDH10B_2940.2988528.-:795(GTG),1455(ATG)*,	;ygcU.2896620.-:795(GTG),1455(ATG)*,	;EcHS_A2912.2915196.-:795(GTG),1455(ATG)*,	;b4463.2895986.-:795(GTG),1455(ATG)*,	;EcDH1_0916.985799.+:795(GTG),1455(ATG)*,	;ECB_02617.2786464.-:795(GTG),1455(ATG)*,	;BWG_2508.2781798.-:795(GTG),1455(ATG)*,	;ECBD_0957.1009779.+:795(GTG),1455(ATG)*,	;ECD_02617.2730125.-:795(GTG),1455(ATG)*,	;B21_02580.2730119.-:795(GTG),1455(ATG)*,
2312	ANCHOR	41	41	41	;ECO26_4560.4530992.-:1218(ATG)*,1251(ATG),1260(GTG),	;ECH74115_4793.4432843.-:1218(ATG),1251(ATG)*,1260(GTG),	;Z4847.4396987.-:1218(ATG),1251(ATG),1260(GTG)*,	;ECSP_4429.4388884.-:1218(ATG)*,1251(ATG),1260(GTG),	;ECs4322.4329763.-:1218(ATG),1251(ATG),1260(GTG)*,	;ECO103_4193.4277979.-:1218(ATG)*,1251(GTG),1260(GTG),	;G2583_4176.4218357.-:1218(ATG),1251(ATG)*,1260(GTG),	;ECO111_4281.4268633.-:1218(ATG)*,1251(ATG),1260(GTG),	;EC042_3735.3961479.-:1218(ATG),1251(ATG),1260(GTG)*,	;c4266.4049171.-:1218(ATG),1251(ATG),1260(ATG)*,	;ECED1_4146.4052806.-:1218(ATG)*,1251(ATG),1260(ATG),	;ECUMN_3936.4043746.-:1218(ATG)*,1251(ATG),1260(GTG),	;EC55989_3881.3948165.-:1218(ATG)*,1251(ATG),1260(GTG),	;ETEC_3719.3996208.-:1218(ATG)*,1251(ATG),1260(GTG),	;ECIAI39_3954.4111508.-:1218(ATG)*,1251(ATG),1260(GTG),	;ECABU_c39030.3953555.-:1218(ATG)*,1251(ATG),1260(ATG),	;ECOK1_3902.3989904.-:1218(ATG),1251(ATG),1260(ATG)*,	;APECO1_2981.3909800.-:1218(ATG),1251(ATG),1260(ATG)*,	;EcSMS35_3757.3822264.-:1218(ATG),1251(ATG)*,1260(GTG),	;UTI89_C3989.3877005.-:1218(ATG),1251(ATG),1260(ATG)*,	;ECS88_3876.3824540.-:1218(ATG)*,1251(ATG),1260(ATG),	;UM146_17490.3619074.-:1218(ATG)*,1251(ATG),1260(ATG),	;EcE24377A_3955.3928328.-:1218(ATG),1251(ATG),1260(GTG)*,	;E2348C_3714.3860889.-:1218(ATG)*,1251(ATG),1260(ATG),	;ECP_3568.3730528.-:1218(ATG)*,1251(ATG),1260(GTG),	;ECW_m3734.3812063.-:1218(ATG),1251(ATG),1260(ATG)*,	;ECSE_3741.3861428.-:1218(ATG),1251(ATG),1260(ATG)*,	;NRG857_17220.3630849.-:1218(ATG)*,1251(ATG),1260(ATG),	;EcolC_0243.282944.+:1218(ATG),1251(ATG),1260(ATG)*,	;ECSF_3292.3565022.-:1218(ATG)*,1251(ATG),1260(GTG),	;ECIAI1_3620.3680279.-:1218(ATG)*,1251(ATG),1260(ATG),	;ECDH10B_3647.3706284.-:1218(ATG)*,1251(ATG),1260(GTG),	;yhhS.4029899.+:1218(ATG)*,1251(ATG),1260(GTG),	;EcHS_A3672.3656786.-:1218(ATG),1251(ATG),1260(GTG)*,	;b3473.3608539.-:1218(ATG)*,1251(ATG),1260(GTG),	;EcDH1_0242.273247.+:1218(ATG),1251(ATG)*,1260(GTG),	;ECB_03322.3541204.-:1218(ATG)*,1251(ATG),1260(GTG),	;BWG_3164.3497033.-:1218(ATG)*,1251(ATG),1260(GTG),	;ECBD_0268.299972.+:1218(ATG),1251(ATG)*,1260(GTG),	;ECD_03322.3472900.-:1218(ATG)*,1251(ATG),1260(GTG),	;B21_03275.3472894.-:1218(ATG)*,1251(ATG),1260(GTG),
393	ANCHOR	41	41	41	;ECO26_3514.3440250.+:357(ATG)*,	;ECH74115_3692.3411844.+:357(ATG)*,	;Z3729.3377561.+:357(ATG)*,	;ECSP_3409.3366715.+:357(ATG)*,	;ECs3333.3307727.+:357(ATG)*,	;ECO103_2980.3034063.+:357(ATG)*,	;G2583_2993.3048798.+:357(ATG)*,	;ECO111_3191.3151882.+:357(ATG)*,	;EC042_2671.2834635.+:357(ATG)*,	;c2998.2862369.+:357(ATG)*,	;ECED1_2904.2855853.+:357(ATG)*,	;ECUMN_2783.2870937.+:357(ATG)*,	;EC55989_2751.2814666.+:357(ATG)*,	;ETEC_2575.2801761.+:357(ATG)*,	;ECIAI39_2609.2708356.+:357(ATG)*,	;ECABU_c27820.2833009.+:357(ATG)*,	;ECOK1_2778.2856463.+:357(ATG)*,	;APECO1_4086.2713766.+:357(ATG)*,	;EcSMS35_2617.2675912.+:357(ATG)*,	;UTI89_C2797.2741229.+:357(ATG)*,	;ECS88_2651.2636860.+:357(ATG)*,	;UM146_04315.901199.-:357(ATG)*,	;EcE24377A_2750.2741433.+:357(ATG)*,	;E2348C_2707.2786682.+:357(ATG)*,	;ECP_2484.2603487.+:357(ATG)*,	;ECW_m2690.2762553.+:357(ATG)*,	;ECSE_2752.2850195.+:357(ATG)*,	;NRG857_12330.2585037.+:357(ATG)*,	;EcolC_1206.1321137.-:357(ATG)*,	;ECSF_2323.2521176.+:357(ATG)*,	;ECIAI1_2519.2614990.+:357(ATG)*,	;ECDH10B_2636.2681390.+:357(ATG)*,	;yffB.2590259.+:357(ATG)*,	;EcHS_A2601.2613510.+:357(ATG)*,	;b2471.2589625.+:357(ATG)*,	;EcDH1_1199.1292159.-:357(ATG)*,	;ECB_02362.2512431.+:357(ATG)*,	;BWG_2234.2475430.+:357(ATG)*,	;ECBD_1219.1283812.-:357(ATG)*,	;ECD_02362.2456092.+:357(ATG)*,	;B21_02324.2456086.+:357(ATG)*,
392	ANCHOR	41	41	41	;ECO26_0134.150552.+:717(GTG),903(ATG)*,960(ATG),	;ECH74115_0141.152217.+:711(GTG),897(ATG)*,	;Z0143.152237.+:711(GTG),897(ATG)*,	;ECSP_0133.152217.+:711(GTG),897(ATG)*,	;ECs0136.152236.+:711(GTG),897(ATG)*,	;ECO103_0132.149220.+:717(GTG),903(ATG)*,	;G2583_0136.152192.+:711(GTG),897(ATG)*,	;ECO111_0133.149354.+:717(GTG),903(ATG)*,960(ATG),	;EC042_0132.154234.+:759(GTG),945(ATG)*,	;c0162.158117.+:759(GTG),945(ATG)*,	;ECED1_0137.153840.+:795(GTG),981(ATG)*,	;ECUMN_0130.152227.+:759(GTG),945(ATG)*,	;EC55989_0126.147923.+:717(GTG),903(ATG)*,960(ATG),	;ETEC_0128.151188.+:717(GTG),903(ATG)*,	;ECIAI39_0132.157731.+:747(GTG),933(ATG)*,	;ECABU_c01460.154680.+:759(GTG),945(ATG)*,	;ECOK1_0134.153799.+:699(GTG),885(ATG)*,	;APECO1_1853.153859.+:699(GTG),885(ATG)*,	;EcSMS35_0142.157941.+:735(GTG),921(ATG)*,	;UTI89_C0146.153883.+:699(GTG),885(ATG)*,	;ECS88_0142.153882.+:699(GTG),885(ATG)*,	;UM146_23465.4914634.+:699(GTG),885(ATG)*,	;EcE24377A_0135.149288.+:717(GTG),903(ATG)*,	;E2348C_0135.153662.+:783(GTG),969(ATG)*,	;ECP_0140.153016.+:747(GTG),933(ATG)*,	;ECW_m0129.149178.+:717(GTG),903(ATG),960(ATG)*,	;ECSE_0132.149186.+:717(GTG),903(ATG)*,	;NRG857_00685.153187.+:699(GTG),885(ATG)*,	;EcolC_3527.3851713.-:717(GTG),903(ATG)*,	;ECSF_0145.160915.+:747(GTG),933(ATG)*,	;ECIAI1_0130.148065.+:717(GTG),903(ATG)*,	;ECDH10B_0112.121974.+:717(GTG),903(ATG)*,	;yadD.147870.+:717(GTG),903(ATG)*,	;EcHS_A0136.149353.+:717(GTG)*,	;b0132.147870.+:717(GTG),903(ATG)*,	;EcDH1_3470.3723507.-:717(GTG),903(ATG)*,	;ECB_00131.150673.+:717(GTG),903(ATG)*,	;BWG_0125.147869.+:717(GTG),903(ATG)*,	;ECBD_3487.3633048.-:717(GTG),903(ATG)*,	;ECD_00131.150674.+:717(GTG),903(ATG)*,	;B21_00130.150674.+:717(GTG),903(ATG)*,
391	ANCHOR	41	41	2	;x.4379770.+:558(ATG),	;x.4284655.+:558(ATG),	;x.4248797.+:558(ATG),	;x.4240696.+:558(ATG),	;x.4181575.+:558(ATG),	;x.4123335.+:558(ATG),	;x.4070303.+:558(ATG),	;x.4117450.+:558(ATG),	;x.3807931.+:558(ATG),	;c4069.3877939.+:558(ATG)*,	;x.3887950.+:558(ATG),	;x.3892822.+:558(ATG),	;x.3796201.+:558(ATG),	;x.3833040.+:558(ATG),	;x.3960938.+:558(ATG),	;x.3782325.+:558(ATG),	;x.3817441.+:558(ATG),	;x.3737288.+:558(ATG),	;x.3673798.+:558(ATG),	;UTI89_C3754.3664373.+:558(ATG)*,	;x.3652078.+:558(ATG),	;x.3406428.+:558(ATG),	;x.3776376.+:558(ATG),	;x.3715716.+:558(ATG),	;x.3556213.+:558(ATG),	;x.3659532.+:558(ATG),	;x.3709463.+:558(ATG),	;x.3463901.+:558(ATG),	;x.448367.-:558(ATG),	;x.3405302.+:558(ATG),	;x.3527621.+:558(ATG),	;x.3542330.+:558(ATG),	;x.4193853.-:558(ATG),	;x.3490906.+:558(ATG),	;x.3444585.+:558(ATG),	;x.437201.-:558(ATG),	;x.3374468.+:558(ATG),	;x.3331742.+:558(ATG),	;x.466071.-:558(ATG),	;x.3307733.+:558(ATG),	;x.3307727.+:558(ATG),
396	ANCHOR	41	41	41	;ECO26_2598.2521319.+:1374(ATG)*,1485(GTG),	;ECH74115_2560.2419773.+:1374(ATG)*,1485(GTG),	;Z2875.2588686.+:1374(ATG),1485(GTG)*,	;ECSP_2402.2418754.+:1374(ATG)*,1485(GTG),	;ECs2538.2513479.+:1374(ATG),1485(GTG)*,	;ECO103_2019.2100840.+:1374(ATG)*,1485(GTG),	;G2583_2278.2304437.+:1374(ATG),1485(GTG)*,	;ECO111_2336.2334154.+:1374(ATG)*,1485(GTG),	;EC042_1993.2083672.+:1374(ATG)*,1485(GTG),	;c2237.2063321.+:1374(ATG),1485(GTG)*,	;ECED1_2032.1980849.+:1374(ATG)*,1485(GTG),	;ECUMN_2122.2145079.+:1374(ATG)*,1485(GTG),	;EC55989_2005.2062832.+:1374(ATG)*,1485(GTG),	;ETEC_1861.2011768.+:1374(ATG)*,1485(GTG),	;ECIAI39_1222.1292092.-:1374(ATG)*,1485(GTG),	;ECABU_c20870.2061948.+:1374(ATG)*,1485(GTG),	;ECOK1_1945.1974583.+:1374(ATG)*,1485(GTG),	;APECO1_883.1919564.+:1374(ATG),1485(GTG)*,	;EcSMS35_1359.1348444.-:1374(ATG)*,1485(GTG),	;UTI89_C2029.1938339.+:1374(ATG),1485(GTG)*,	;ECS88_1881.1866772.+:1374(ATG)*,1485(GTG),	;UM146_08025.1704944.-:1374(ATG)*,1485(GTG),	;EcE24377A_2057.2039246.+:1374(ATG)*,1485(GTG),	;E2348C_1953.2010623.+:1374(ATG)*,1485(GTG),	;ECP_1772.1823499.+:1374(ATG)*,1485(GTG),	;ECW_m1999.2059785.+:1374(ATG)*,1485(GTG),	;ECSE_2003.2082722.+:1374(ATG)*,1485(GTG),	;NRG857_09145.1882680.+:1374(ATG)*,1485(GTG),	;EcolC_1804.2004265.-:1374(ATG)*,1485(GTG),	;ECSF_1685.1800073.+:1374(ATG)*,	;ECIAI1_1899.1957435.+:1374(ATG)*,1485(GTG),	;ECDH10B_1967.2000244.+:1374(ATG)*,1485(GTG),	;yebQ.1913363.+:1374(ATG)*,1485(GTG),	;EcHS_A1919.1930626.+:1374(ATG)*,1485(GTG),	;b1828.1909673.+:1374(ATG)*,1485(GTG),	;EcDH1_1814.1965630.-:1374(ATG)*,1485(GTG),	;ECB_01799.1890226.+:1374(ATG)*,1485(GTG),	;BWG_1642.1801732.+:1374(ATG)*,1485(GTG),	;ECBD_1812.1925105.-:1374(ATG)*,1485(GTG),	;ECD_01799.1857374.+:1374(ATG)*,1485(GTG),	;B21_01787.1857368.+:1374(ATG)*,1485(GTG),
2309	ANCHOR	41	41	41	;ECO26_5209.5284015.-:681(ATG)*,780(ATG),	;ECH74115_5609.5247270.-:681(ATG)*,780(ATG),	;Z5699.5202055.-:681(ATG)*,780(ATG),	;ECSP_5196.5203331.-:681(ATG)*,780(ATG),	;ECs5079.5172070.-:681(ATG)*,780(ATG),	;ECO103_4849.5028304.-:681(ATG)*,780(ATG),	;G2583_4923.5020936.-:681(ATG)*,780(ATG),	;ECO111_4967.5049824.-:681(ATG)*,780(ATG),	;EC042_4463.4788434.-:681(ATG),723(ATG)*,	;c5102.4876255.-:681(ATG)*,780(ATG),	;ECED1_4831.4794493.-:681(ATG)*,780(ATG),	;ECUMN_4628.4803321.-:681(ATG)*,	;EC55989_4587.4701903.-:681(ATG)*,723(ATG),	;ETEC_4405.4779244.-:681(ATG)*,780(ATG),	;ECIAI39_4520.4725483.-:681(ATG)*,723(ATG),	;ECABU_c46500.4744729.-:681(ATG)*,780(ATG),	;ECOK1_4609.4743745.-:681(ATG)*,780(ATG),	;APECO1_2354.4663762.-:681(ATG),780(ATG)*,	;EcSMS35_4562.4662712.-:681(ATG)*,780(ATG),	;UTI89_C4691.4591461.-:681(ATG)*,780(ATG),	;ECS88_4597.4578290.-:681(ATG)*,780(ATG),	;UM146_20715.4332735.-:681(ATG)*,780(ATG),	;EcE24377A_4650.4649101.-:681(ATG)*,780(ATG),	;E2348C_4425.4667503.-:681(ATG)*,780(ATG),	;ECP_4339.4549821.-:681(ATG)*,780(ATG),	;ECW_m4457.4575706.-:681(ATG)*,780(ATG),	;ECSE_4395.4588497.-:681(ATG)*,780(ATG),	;NRG857_20550.4386578.-:681(ATG)*,780(ATG),	;EcolC_3930.4316746.+:681(ATG)*,780(ATG),	;ECSF_3977.4335586.-:681(ATG)*,780(ATG),	;ECIAI1_4326.4401127.-:681(ATG)*,780(ATG),	;ECDH10B_4287.4415600.-:681(ATG)*,780(ATG),	;phnL.4321893.-:681(ATG)*,780(ATG),	;EcHS_A4337.4341785.-:681(ATG)*,780(ATG),	;b4096.4315238.-:681(ATG)*,780(ATG),	;EcDH1_3895.4197366.+:681(ATG)*,780(ATG),	;ECB_03968.4296037.-:681(ATG)*,780(ATG),	;BWG_3811.4253973.-:681(ATG)*,780(ATG),	;ECBD_3934.4118071.+:681(ATG)*,780(ATG),	;ECD_03968.4224402.-:681(ATG)*,780(ATG),	;B21_03928.4224396.-:681(ATG)*,780(ATG),
2308	ANCHOR	41	41	41	;ECO26_3078.3013596.-:942(ATG)*,	;ECH74115_3302.3034645.-:942(ATG)*,	;Z3423.3064551.-:942(ATG)*,	;ECSP_3044.2989516.-:942(ATG)*,	;ECs3058.2993283.-:942(ATG)*,	;ECO103_2641.2670136.-:942(ATG)*,	;G2583_2709.2734038.-:942(ATG)*,	;ECO111_2884.2827170.-:942(ATG)*,	;EC042_2399.2523980.-:942(ATG)*,	;c2701.2548858.-:942(ATG),1056(ATG)*,	;ECED1_2614.2540892.-:942(ATG),1056(ATG)*,	;ECUMN_2502.2560767.-:942(ATG)*,	;EC55989_2419.2473754.-:942(ATG)*,	;ETEC_2301.2485151.-:942(ATG)*,	;ECIAI39_2306.2372509.-:942(ATG)*,	;ECABU_c24970.2519619.-:942(ATG)*,1056(ATG),	;ECOK1_2398.2476542.-:942(ATG)*,1056(ATG),	;APECO1_4388.2371061.-:942(ATG),1056(ATG)*,	;EcSMS35_2313.2344012.-:942(ATG)*,	;UTI89_C2440.2398371.-:942(ATG),1056(ATG)*,	;ECS88_2314.2294194.-:942(ATG),1056(ATG)*,	;UM146_05965.1244037.+:942(ATG)*,1056(ATG),	;EcE24377A_2463.2446643.-:942(ATG)*,	;E2348C_2312.2389105.-:942(ATG)*,1056(ATG),	;ECP_2206.2299168.-:942(ATG)*,1056(ATG),	;ECW_m2367.2427743.-:942(ATG)*,	;ECSE_2434.2513229.-:942(ATG)*,	;NRG857_10995.2284090.-:942(ATG)*,1056(ATG),	;EcolC_1482.1636820.+:942(ATG)*,	;ECSF_2047.2208913.-:942(ATG)*,1056(ATG),	;ECIAI1_2246.2318678.-:942(ATG)*,	;ECDH10B_2323.2347366.-:942(ATG)*,	;yeiC.2261689.-:942(ATG)*,	;EcHS_A2303.2300532.-:942(ATG)*,	;b2166.2256377.-:942(ATG)*,	;EcDH1_1492.1618504.+:942(ATG)*,	;ECB_02095.2209542.-:942(ATG)*,	;BWG_1948.2148860.-:942(ATG)*,	;ECBD_1492.1586605.+:942(ATG)*,	;ECD_02095.2153203.-:942(ATG)*,	;B21_02054.2153197.-:942(ATG)*,
4729	ANCHOR	41	41	41	;ECO26_3577.3509396.-:1215(ATG)*,1239(GTG),	;ECH74115_3762.3485089.-:1215(ATG)*,1239(GTG),	;Z3797.3450809.-:1215(ATG),1239(GTG)*,	;ECSP_3474.3439960.-:1215(ATG)*,1239(GTG),	;ECs3396.3380972.-:1215(ATG),1239(GTG)*,	;ECO103_3047.3103342.-:1215(ATG)*,1239(GTG),	;G2583_3060.3122037.-:1215(ATG),1239(GTG)*,	;ECO111_3254.3221040.-:1215(ATG)*,1239(GTG),	;EC042_2734.2914990.-:1215(ATG)*,1239(GTG),	;c3056.2928498.-:1215(ATG),1239(GTG)*,	;ECED1_2961.2922659.-:1215(ATG)*,1239(GTG),	;ECUMN_2850.2952001.-:1215(ATG)*,1239(GTG),	;EC55989_2815.2883852.-:1215(ATG)*,1239(GTG),	;ETEC_2687.2913271.-:1215(ATG)*,1239(GTG),	;ECIAI39_2731.2833696.-:1215(ATG)*,1239(GTG),	;ECABU_c28360.2899138.-:1215(ATG)*,1239(GTG),	;ECOK1_2879.2962331.-:1215(ATG)*,1239(GTG),	;APECO1_3995.2819710.-:1215(ATG),1239(GTG)*,	;EcSMS35_2683.2755832.-:1215(ATG)*,1239(GTG),	;UTI89_C2852.2807379.-:1215(ATG),1239(GTG)*,	;ECS88_2706.2703038.-:1215(ATG)*,1239(GTG),	;UM146_04050.835047.+:1215(ATG)*,1239(GTG),	;EcE24377A_2815.2810390.-:1215(ATG)*,1239(GTG),	;E2348C_2813.2895297.-:1215(ATG)*,1239(GTG),	;ECP_2535.2669612.-:1215(ATG)*,1239(GTG),	;ECW_m2756.2831713.-:1215(ATG)*,1239(GTG),	;ECSE_2816.2919378.-:1215(ATG)*,1239(GTG),	;NRG857_12590.2651165.-:1215(ATG)*,1239(GTG),	;EcolC_1147.1252553.+:1215(ATG)*,1239(GTG),	;ECSF_2374.2587294.-:1215(ATG)*,1239(GTG),	;ECIAI1_2582.2684178.-:1215(ATG)*,1239(GTG),	;ECDH10B_2697.2750104.-:1215(ATG)*,1239(GTG),	;iscS.2658973.-:1215(ATG)*,1239(GTG),	;EcHS_A2681.2697836.-:1215(ATG)*,1239(GTG),	;b2530.2658339.-:1215(ATG)*,1239(GTG),	;EcDH1_1138.1223445.+:1215(ATG)*,1239(GTG),	;ECB_02422.2581016.-:1215(ATG)*,1239(GTG),	;BWG_2294.2544144.-:1215(ATG)*,1239(GTG),	;ECBD_1154.1213782.+:1215(ATG)*,1239(GTG),	;ECD_02422.2526122.-:1215(ATG)*,1239(GTG),	;B21_02386.2526116.-:1215(ATG)*,1239(GTG),
4728	NON_ANCHOR	46	41	38	;ECO26_2343.2271367.-:222(GTG),1248(ATG),1266(ATG)*,	;x.2197501.-:222(GTG),;x.2197737.-:1011(ATG),1029(ATG),	;Z2619.2366729.-:1011(ATG),1029(ATG)*,;Z2618.2366493.-:222(GTG)*,	;x.2196482.-:222(GTG),;ECSP_2179.2196718.-:1011(ATG)*,1029(ATG),	;ECs2321.2291206.-:222(GTG)*,;ECs2322.2291442.-:1011(ATG),1029(ATG)*,	;ECO103_1755.1848731.-:222(GTG),1248(ATG),1266(ATG)*,	;x.2048749.-:1011(ATG),1029(ATG),;x.2048513.-:222(GTG),	;ECO111_2084.2087516.-:222(GTG),1248(ATG),1266(ATG)*,	;EC042_1783.1860910.-:222(GTG),1248(ATG),1266(ATG)*,	;c2007.1852100.-:222(GTG),1248(ATG),1266(ATG)*,	;ECED1_1814.1773557.-:222(GTG),1248(ATG),1266(ATG)*,	;ECUMN_1904.1926363.-:222(GTG),1248(ATG),1266(ATG)*,	;EC55989_1781.1840320.-:222(GTG),1248(ATG),1266(ATG)*,	;ETEC_1649.1790865.-:222(GTG),1248(ATG),1266(ATG)*,	;ECIAI39_1443.1517099.+:222(GTG),1248(ATG),1266(ATG)*,	;ECABU_c18670.1850719.-:222(GTG),1248(ATG),1266(ATG)*,	;ECOK1_1733.1768381.-:222(GTG),1248(ATG),1266(ATG)*,	;APECO1_698.1713063.-:222(GTG),1248(ATG),1266(ATG)*,	;EcSMS35_1584.1571084.+:222(GTG),1248(ATG)*,1266(ATG),	;UTI89_C1803.1731835.-:222(GTG),1248(ATG),1266(ATG)*,	;ECS88_1661.1660268.-:222(GTG),1248(ATG),1266(ATG)*,	;UM146_09080.1911443.+:222(GTG),1248(ATG),1266(ATG)*,	;EcE24377A_1823.1817412.-:222(GTG),1248(ATG),1266(ATG)*,	;x.1766679.-:222(GTG),	;ECP_1559.1610837.-:222(GTG),1266(ATG)*,	;ECW_m1781.1837867.-:222(GTG),1248(ATG),1266(ATG)*,	;ECSE_1736.1825088.-:222(GTG),1248(ATG),1266(ATG)*,	;NRG857_08090.1675953.-:222(GTG),1266(ATG)*,	;EcolC_2015.2225087.+:222(GTG),1248(ATG),1266(ATG)*,	;ECSF_1476.1592336.-:222(GTG),1248(ATG),1266(ATG)*,	;ECIAI1_1666.1735728.-:222(GTG),1248(ATG),1266(ATG)*,	;ECDH10B_1748.1780571.-:222(GTG),1248(ATG),1266(ATG)*,	;uidC.1693300.-:222(GTG),1248(ATG),1266(ATG)*,	;EcHS_A1690.1713539.-:222(GTG),1248(ATG),1266(ATG)*,	;b1615.1689610.-:222(GTG),1248(ATG),1266(ATG)*,	;EcDH1_2027.2186892.+:222(GTG),1248(ATG),1266(ATG)*,	;ECB_01584.1668781.-:222(GTG),1248(ATG),1266(ATG)*,	;BWG_1430.1581669.-:222(GTG),1248(ATG),1266(ATG)*,	;ECBD_2030.2145600.+:222(GTG),1248(ATG),1266(ATG)*,	;ECD_01584.1636783.-:222(GTG),1248(ATG),1266(ATG)*,	;B21_01574.1636777.-:222(GTG),1248(ATG),1266(ATG)*,
2300	ANCHOR	41	41	41	;ECO26_2495.2420743.-:759(ATG)*,	;ECH74115_2440.2311333.-:759(ATG)*,	;Z2751.2480241.-:759(ATG)*,	;ECSP_2289.2310314.-:759(ATG)*,	;ECs2428.2405039.-:759(ATG)*,	;ECO103_1914.2001756.-:759(ATG)*,	;G2583_2168.2198086.-:759(ATG)*,	;ECO111_2232.2233543.-:759(ATG)*,	;EC042_1887.1974506.-:759(ATG)*,	;c2120.1960421.-:759(ATG)*,	;ECED1_1925.1882551.-:759(ATG)*,	;ECUMN_2011.2039954.-:759(ATG)*,	;EC55989_1889.1953959.-:759(ATG)*,	;ETEC_1754.1904668.-:759(ATG)*,	;ECIAI39_1332.1397986.+:759(ATG)*,	;ECABU_c19780.1959048.-:759(ATG)*,	;ECOK1_1843.1876284.-:759(ATG)*,	;APECO1_7922.1821267.-:759(ATG)*,	;EcSMS35_1469.1453562.+:759(ATG)*,	;UTI89_C1915.1840040.-:759(ATG)*,	;ECS88_1774.1768473.-:759(ATG)*,	;UM146_08535.1803240.+:759(ATG)*,	;EcE24377A_1941.1931149.-:759(ATG)*,	;E2348C_1851.1912325.-:759(ATG)*,	;ECP_1669.1719241.-:759(ATG)*,	;ECW_m1891.1951687.-:759(ATG)*,	;ECSE_1891.1974624.-:759(ATG)*,	;NRG857_08630.1784378.-:759(ATG)*,	;EcolC_1910.2111364.+:759(ATG)*,	;ECSF_1584.1700983.-:759(ATG)*,	;ECIAI1_1780.1849338.-:759(ATG)*,	;ECDH10B_1860.1893920.-:759(ATG)*,	;ydiY.1807039.-:759(ATG)*,	;EcHS_A1803.1822126.-:759(ATG)*,	;b1722.1803349.-:759(ATG)*,	;EcDH1_1920.2073153.+:759(ATG)*,	;ECB_01691.1782590.-:759(ATG)*,	;BWG_1535.1695408.-:759(ATG)*,	;ECBD_1923.2032741.+:759(ATG)*,	;ECD_01691.1749738.-:759(ATG)*,	;B21_01679.1749732.-:759(ATG)*,
2303	ANCHOR	41	41	41	;ECO26_0445.478707.+:450(ATG)*,	;ECH74115_0495.501292.+:450(ATG)*,	;Z0514.497708.+:450(ATG)*,	;ECSP_0480.502885.+:450(ATG)*,	;ECs0466.497706.+:450(ATG)*,	;ECO103_0387.439767.+:450(ATG)*,	;G2583_0524.537391.+:450(ATG)*,	;ECO111_0443.473121.+:450(ATG)*,	;EC042_0448.495719.+:450(ATG)*,	;c0523.507504.+:450(ATG)*,	;ECED1_0436.454298.+:450(ATG)*,	;ECUMN_0451.490370.+:450(ATG)*,	;EC55989_0423.458616.+:450(ATG)*,	;ETEC_0466.494445.+:450(ATG)*,	;ECIAI39_0263.296775.-:450(ATG)*,	;ECABU_c04910.517222.+:450(ATG)*,	;ECOK1_0393.436979.+:450(ATG)*,	;APECO1_1597.449284.+:450(ATG)*,	;EcSMS35_0449.459607.+:450(ATG)*,	;UTI89_C0435.447695.+:450(ATG)*,	;ECS88_0408.437061.+:450(ATG)*,	;UM146_15295.3167374.-:450(ATG)*,	;EcE24377A_0444.466326.+:450(ATG)*,	;E2348C_0348.392480.+:450(ATG)*,	;ECP_0472.500803.+:450(ATG)*,	;ECW_m0482.509438.+:450(ATG)*,	;ECSE_0435.475136.+:450(ATG)*,	;NRG857_01940.432677.+:450(ATG)*,	;EcolC_3220.3526196.-:450(ATG)*,	;ECSF_0373.422157.+:450(ATG)*,	;ECIAI1_0413.446050.+:450(ATG)*,	;ECDH10B_0369.372006.+:450(ATG)*,	;ybaD.432675.+:450(ATG)*,	;EcHS_A0484.497243.+:450(ATG)*,	;b0413.432675.+:450(ATG)*,	;EcDH1_3196.3437504.-:450(ATG)*,	;ECB_00361.401873.+:450(ATG)*,	;BWG_0295.335434.+:450(ATG)*,	;ECBD_3248.3383532.-:450(ATG)*,	;ECD_00361.398852.+:450(ATG)*,	;B21_00365.398846.+:450(ATG)*,
2302	ANCHOR	41	41	41	;ECO26_4986.5016033.+:432(ATG)*,444(TTG),	;ECH74115_4984.4634520.-:432(ATG)*,444(TTG),	;Z5038.4600398.-:432(ATG)*,444(TTG),	;ECSP_4608.4590561.-:432(ATG)*,444(TTG),	;ECs4489.4531416.-:432(ATG)*,444(TTG),	;ECO103_4568.4693182.+:432(ATG)*,444(TTG),	;G2583_4350.4421360.-:432(ATG)*,444(TTG),	;ECO111_4436.4454947.-:432(ATG)*,444(TTG),	;EC042_3921.4167961.-:432(ATG)*,444(TTG),	;c4436.4218769.-:432(ATG),444(TTG)*,	;ECED1_4297.4221723.-:432(ATG)*,444(TTG),	;ECUMN_4128.4246833.-:432(ATG)*,444(TTG),	;EC55989_4078.4162580.-:432(ATG)*,444(TTG),	;ETEC_3854.4165873.-:432(ATG)*,444(TTG),	;ECIAI39_4132.4302703.-:432(ATG)*,444(TTG),	;ECABU_c40520.4123154.-:432(ATG)*,444(TTG),	;ECOK1_4055.4159198.-:432(ATG)*,444(TTG),	;APECO1_2844.4079095.-:432(ATG)*,444(TTG),	;EcSMS35_3948.4025801.-:432(ATG)*,444(TTG),	;UTI89_C4155.4046299.-:432(ATG),444(TTG)*,	;ECS88_4028.3993822.-:432(ATG)*,444(TTG),	;UM146_18220.3788365.-:432(ATG)*,444(TTG),	;EcE24377A_4115.4103716.-:432(ATG)*,444(TTG),	;E2348C_3860.4032127.-:432(ATG)*,444(TTG),	;ECP_3712.3892241.-:432(ATG)*,444(TTG),	;ECW_m3890.3993649.-:432(ATG)*,444(TTG),	;ECSE_3893.4035748.-:432(ATG)*,444(TTG),	;NRG857_17965.3805134.-:432(ATG)*,444(TTG),	;EcolC_0097.103995.+:432(ATG)*,444(TTG),	;ECSF_3447.3740318.-:432(ATG)*,444(TTG),	;ECIAI1_3784.3858472.-:432(ATG)*,444(TTG),	;ECDH10B_3793.3880184.-:432(ATG)*,444(TTG),	;yibN.3855831.+:432(ATG)*,444(TTG),	;EcHS_A3823.3817361.-:432(ATG)*,444(TTG),	;b3611.3782607.-:432(ATG)*,444(TTG),	;EcDH1_0094.99179.+:432(ATG)*,444(TTG),	;ECB_03469.3725350.-:432(ATG)*,444(TTG),	;BWG_3302.3670933.-:432(ATG)*,444(TTG),	;ECBD_0114.119087.+:432(ATG)*,444(TTG),	;ECD_03469.3653785.-:432(ATG)*,444(TTG),	;B21_03420.3653779.-:432(ATG)*,444(TTG),
2304	ANCHOR	41	41	41	;ECO26_4099.4065355.-:342(ATG)*,396(ATG),	;ECH74115_4303.3983413.-:342(ATG)*,396(ATG),	;Z4345.3947644.-:342(ATG)*,396(ATG),	;ECSP_3970.3939454.-:342(ATG)*,396(ATG),	;ECs3876.3880331.-:342(ATG)*,396(ATG),	;ECO103_3676.3752915.-:342(ATG)*,396(ATG),	;G2583_3717.3770080.-:342(ATG)*,396(ATG),	;ECO111_3821.3804172.-:342(ATG)*,396(ATG),	;EC042_3281.3504165.-:342(ATG)*,396(ATG),	;c3728.3561851.-:342(ATG)*,396(ATG),	;ECED1_3641.3571316.-:342(ATG)*,396(ATG),	;ECUMN_3475.3597021.-:342(ATG)*,396(ATG),	;EC55989_3408.3492528.-:342(ATG)*,396(ATG),	;ETEC_3265.3530940.-:342(ATG)*,	;ECIAI39_3487.3644722.-:342(ATG)*,396(ATG),	;ECABU_c33970.3465999.-:342(ATG)*,396(ATG),	;ECOK1_3410.3503864.-:342(ATG)*,396(ATG),	;APECO1_3431.3423707.-:342(ATG),396(ATG)*,	;EcSMS35_3277.3355302.-:342(ATG)*,396(ATG),	;UTI89_C3413.3350800.-:342(ATG)*,396(ATG),	;ECS88_3373.3338499.-:342(ATG)*,396(ATG),	;UM146_01400.291635.+:342(ATG)*,396(ATG),	;EcE24377A_3460.3473239.-:342(ATG)*,396(ATG),	;E2348C_3278.3412779.-:342(ATG)*,396(ATG),	;ECP_3077.3241845.-:342(ATG)*,396(ATG),	;ECW_m3265.3356276.-:342(ATG)*,396(ATG),	;ECSE_3276.3406311.-:342(ATG)*,396(ATG),	;NRG857_14845.3147988.-:342(ATG)*,396(ATG),	;EcolC_0702.754591.+:342(ATG)*,396(ATG),	;ECSF_2822.3089999.-:342(ATG)*,396(ATG),	;ECIAI1_3140.3225032.-:342(ATG)*,396(ATG),	;ECDH10B_3168.3235744.-:342(ATG)*,396(ATG),	;hybF.3138633.-:342(ATG)*,396(ATG),	;EcHS_A3171.3184807.-:342(ATG)*,396(ATG),	;b2991.3137999.-:342(ATG)*,396(ATG),	;EcDH1_0705.743786.+:342(ATG)*,396(ATG),	;ECB_02867.3074064.-:342(ATG)*,396(ATG),	;BWG_2709.3025147.-:342(ATG)*,396(ATG),	;ECBD_0747.766393.+:342(ATG)*,396(ATG),	;ECD_02867.3007411.-:342(ATG)*,396(ATG),	;B21_02816.3007405.-:342(ATG)*,396(ATG),
2307	ANCHOR	41	41	41	;ECO26_2875.2791228.+:1455(ATG)*,1503(GTG),1611(ATG),	;ECH74115_2824.2633614.+:1455(ATG)*,1503(GTG),	;Z3139.2802353.+:1455(ATG)*,1503(GTG),	;ECSP_2644.2632594.+:1455(ATG)*,1503(GTG),	;ECs2779.2725989.+:1455(ATG)*,1503(GTG),	;ECO103_2446.2451604.+:1455(ATG)*,1503(GTG),	;G2583_2491.2500697.+:1455(ATG)*,1503(GTG),	;ECO111_2630.2593247.+:1455(ATG)*,1503(GTG),	;EC042_2223.2311849.+:1455(ATG)*,1503(GTG),1611(ATG),	;c2444.2257003.+:1455(ATG),1503(GTG),1611(ATG)*,	;ECED1_2288.2234229.+:1455(ATG)*,1503(GTG),1611(ATG),	;ECUMN_2320.2355958.+:1455(ATG)*,1503(GTG),1611(ATG),	;EC55989_2219.2271181.+:1455(ATG)*,1503(GTG),1611(ATG),	;ETEC_2095.2260855.+:1455(ATG)*,1503(GTG),1611(ATG),	;ECIAI39_1063.1124702.-:1455(ATG)*,1503(GTG),1611(ATG),	;ECABU_c22520.2231690.+:1455(ATG)*,1503(GTG),1611(ATG),	;ECOK1_2159.2186293.+:1455(ATG)*,1503(GTG),1611(ATG),	;APECO1_1068.2128935.+:1455(ATG),1503(GTG)*,	;EcSMS35_1143.1160451.-:1455(ATG)*,1503(GTG),	;UTI89_C2195.2108181.+:1455(ATG),1503(GTG),1611(ATG)*,	;ECS88_2050.2036608.+:1455(ATG)*,1503(GTG),	;UM146_07225.1535107.-:1455(ATG)*,1503(GTG),1611(ATG),	;EcE24377A_2264.2234341.+:1455(ATG)*,1503(GTG),	;E2348C_2089.2145760.+:1455(ATG)*,1503(GTG),1611(ATG),	;ECP_1955.2009458.+:1455(ATG)*,1503(GTG),1611(ATG),	;ECW_m2154.2207925.+:1455(ATG)*,1503(GTG),	;ECSE_2268.2322999.+:1455(ATG)*,1503(GTG),1611(ATG),	;NRG857_09950.2053116.+:1455(ATG)*,1503(GTG),1611(ATG),	;EcolC_1661.1851826.-:1455(ATG)*,1503(GTG),1611(ATG),	;ECSF_1841.1969323.+:1455(ATG)*,1503(GTG),1611(ATG),	;ECIAI1_2064.2119143.+:1455(ATG)*,1503(GTG),	;ECDH10B_2126.2145547.+:1455(ATG)*,1503(GTG),1611(ATG),	;amn.2058652.+:1455(ATG)*,1503(GTG),1611(ATG),	;EcHS_A2105.2095118.+:1455(ATG)*,1503(GTG),1611(ATG),	;b1982.2054539.+:1455(ATG)*,1503(GTG),1611(ATG),	;EcDH1_1671.1821540.-:1455(ATG)*,1503(GTG),1611(ATG),	;ECB_01894.1994514.+:1455(ATG)*,1503(GTG),1611(ATG),	;BWG_1779.1947022.+:1455(ATG)*,1503(GTG),1611(ATG),	;ECBD_1664.1778146.-:1455(ATG)*,1503(GTG),1611(ATG),	;ECD_01894.1961662.+:1455(ATG)*,1503(GTG),1611(ATG),	;B21_01883.1961656.+:1455(ATG)*,1503(GTG),1611(ATG),
5846	ANCHOR	41	41	41	;ECO26_3583.3515761.-:1140(ATG)*,	;ECH74115_3767.3491325.-:1140(ATG)*,	;Z3807.3457045.-:1140(ATG)*,	;ECSP_3480.3446196.-:1140(ATG)*,	;ECs3402.3387208.-:1140(ATG)*,	;ECO103_3053.3109550.-:1140(ATG)*,	;G2583_3066.3128273.-:1140(ATG)*,	;ECO111_3260.3227405.-:1140(ATG)*,	;EC042_2740.2921198.-:1140(ATG)*,	;c3062.2934707.-:1140(ATG)*,	;ECED1_2968.2928867.-:1140(ATG)*,	;ECUMN_2856.2958209.-:1140(ATG)*,	;EC55989_2822.2890060.-:1140(ATG)*,	;ETEC_2693.2919570.-:1140(ATG)*,	;ECIAI39_2737.2839905.-:1140(ATG)*,	;ECABU_c28420.2905347.-:1140(ATG)*,	;ECOK1_2884.2968539.-:1140(ATG)*,	;APECO1_3989.2825918.-:1140(ATG)*,	;EcSMS35_2688.2762041.-:1140(ATG)*,	;UTI89_C2858.2813587.-:1140(ATG)*,	;ECS88_2712.2709246.-:1140(ATG)*,	;UM146_04010.828835.+:1140(ATG)*,	;EcE24377A_2820.2816626.-:1140(ATG)*,	;E2348C_2819.2901505.-:1140(ATG)*,	;ECP_2541.2675820.-:1140(ATG)*,	;ECW_m2762.2837921.-:1140(ATG)*,	;ECSE_2823.2925614.-:1140(ATG)*,	;NRG857_12620.2657374.-:1140(ATG)*,	;EcolC_1141.1246216.+:1140(ATG)*,	;ECSF_2380.2593503.-:1140(ATG)*,	;ECIAI1_2588.2690414.-:1140(ATG)*,	;ECDH10B_2703.2756494.-:1140(ATG)*,	;hcaT.2665363.-:1140(ATG)*,	;EcHS_A2688.2704264.-:1140(ATG)*,	;b2536.2664729.-:1140(ATG)*,	;EcDH1_1132.1217055.+:1140(ATG)*,	;ECB_02428.2587406.-:1140(ATG)*,	;BWG_2300.2550534.-:1140(ATG)*,	;ECBD_1148.1207392.+:1140(ATG)*,	;ECD_02428.2532512.-:1140(ATG)*,	;B21_02392.2532506.-:1140(ATG)*,
5849	ANCHOR	41	41	41	;ECO26_0899.942839.-:477(ATG)*,	;ECH74115_0921.933164.-:477(ATG)*,	;Z0992.931451.-:477(ATG)*,	;ECSP_0869.934757.-:477(ATG)*,	;ECs0851.929799.-:477(ATG)*,	;ECO103_0808.881393.-:477(ATG)*,	;G2583_1001.1026829.-:477(ATG)*,	;ECO111_0834.887654.-:477(ATG)*,	;EC042_0856.918032.-:477(ATG)*,	;c0850.828917.-:477(ATG)*,	;ECED1_0737.766335.-:477(ATG)*,	;ECUMN_0915.953809.-:477(ATG)*,	;EC55989_0816.866952.-:477(ATG)*,	;ETEC_0838.909879.-:477(ATG)*,	;ECIAI39_0749.790398.-:477(ATG)*,	;ECABU_c08140.837227.-:477(ATG)*,	;ECOK1_0775.807206.-:477(ATG)*,	;APECO1_1316.772130.-:477(ATG)*,	;EcSMS35_0796.799281.-:477(ATG)*,	;UTI89_C0771.770530.-:477(ATG)*,	;ECS88_0790.810562.-:477(ATG)*,	;UM146_13785.2845046.+:477(ATG)*,	;EcE24377A_0836.855610.-:477(ATG)*,	;E2348C_0724.771868.-:477(ATG)*,	;ECP_0786.822174.-:477(ATG)*,	;ECW_m0828.877699.-:477(ATG)*,	;ECSE_0826.889495.-:477(ATG)*,	;NRG857_03435.755630.-:477(ATG)*,	;EcolC_2870.3138968.+:477(ATG)*,	;ECSF_0699.778969.-:477(ATG)*,	;ECIAI1_0808.856325.-:477(ATG)*,	;ECDH10B_0841.860584.-:477(ATG)*,	;ybhB.807855.-:477(ATG)*,	;EcHS_A0827.834036.-:477(ATG)*,	;b0773.806656.-:477(ATG)*,	;EcDH1_2869.3073686.+:477(ATG)*,	;ECB_00740.800059.-:477(ATG)*,	;BWG_0625.709624.-:477(ATG)*,	;ECBD_2850.2990959.+:477(ATG)*,	;ECD_00740.791426.-:477(ATG)*,	;B21_00757.791420.-:477(ATG)*,
5848	ANCHOR	41	41	7	;x.5476949.-:183(ATG),270(ATG),	;x.5378639.-:183(ATG),270(ATG),	;Z5834.5333442.-:183(ATG),270(ATG)*,	;x.5334700.-:183(ATG),270(ATG),	;ECs5201.5303456.-:183(ATG),270(ATG)*,	;x.5213150.-:183(ATG),	;G2583_5053.5151849.-:183(ATG),270(ATG)*,	;x.5201844.-:183(ATG),270(ATG),	;x.5038907.-:183(ATG),	;x.5063873.-:183(ATG),	;x.5014844.-:183(ATG),	;x.4936018.-:183(ATG),	;x.4894648.-:183(ATG),	;x.4960501.-:183(ATG),	;x.4896887.-:183(ATG),270(ATG),	;x.4880221.-:183(ATG),	;x.4879796.-:183(ATG),	;x.4863248.-:183(ATG),	;x.4802682.-:183(ATG),270(ATG),	;x.4728301.-:183(ATG),	;x.4777892.-:183(ATG),	;x.4469572.-:183(ATG),	;x.4787234.-:183(ATG),270(ATG),	;x.4804650.-:183(ATG),	;x.4685335.-:183(ATG),	;x.4706307.-:183(ATG),	;x.4727187.-:183(ATG),270(ATG),	;x.4570267.-:183(ATG),	;x.4141984.+:183(ATG),	;x.4486915.-:183(ATG),	;x.4532571.-:183(ATG),270(ATG),	;ECDH10B_4418.4546361.-:183(ATG),270(ATG)*,	;yzfA.4452656.-:183(ATG),270(ATG)*,	;x.4483171.-:183(ATG),	;x.4445999.-:183(ATG),270(ATG),	;x.4065829.+:183(ATG),270(ATG),	;ECB_04094.4431733.-:183(ATG)*,	;x.4384734.-:183(ATG),270(ATG),	;x.3982375.+:183(ATG),	;ECD_04094.4360098.-:183(ATG)*,	;x.4360092.-:183(ATG),
3748	ANCHOR	41	41	41	;ECO26_0158.179071.+:1422(ATG)*,	;ECH74115_0165.180708.+:1422(ATG)*,	;Z0166.180728.+:1422(ATG)*,	;ECSP_0156.180708.+:1422(ATG)*,	;ECs0159.180727.+:1422(ATG)*,	;ECO103_0155.177803.+:1422(ATG)*,	;G2583_0159.180675.+:1422(ATG)*,	;ECO111_0157.177873.+:1422(ATG)*,	;EC042_0155.182301.+:1422(ATG)*,	;c0190.186867.+:1422(ATG)*,	;ECED1_0161.182319.+:1422(ATG)*,	;ECUMN_0152.180303.+:1422(ATG)*,	;EC55989_0149.176506.+:1422(ATG)*,	;ETEC_0151.179846.+:1422(ATG)*,	;ECIAI39_0159.187794.+:1422(ATG)*,	;ECABU_c01690.183429.+:1422(ATG)*,	;ECOK1_0158.182265.+:1422(ATG)*,	;APECO1_1830.182325.+:1422(ATG)*,	;EcSMS35_0167.186723.+:1422(ATG)*,	;UTI89_C0171.182349.+:1422(ATG)*,	;ECS88_0166.182348.+:1422(ATG)*,	;UM146_23590.4943098.+:1422(ATG)*,	;EcE24377A_0160.177871.+:1422(ATG)*,	;E2348C_0162.187288.+:1422(ATG)*,	;ECP_0165.181752.+:1422(ATG)*,	;ECW_m0152.177761.+:1422(ATG)*,	;ECSE_0156.177769.+:1422(ATG)*,	;NRG857_00805.181652.+:1422(ATG)*,	;EcolC_3504.3823265.-:1422(ATG)*,	;ECSF_0172.194865.+:1422(ATG)*,	;ECIAI1_0153.176648.+:1422(ATG)*,	;ECDH10B_0135.150632.+:1422(ATG)*,	;clcA.176528.+:1422(ATG)*,	;EcHS_A0159.175399.+:1422(ATG)*,	;b0155.176528.+:1422(ATG)*,	;EcDH1_3447.3694849.-:1422(ATG)*,	;ECB_00154.179370.+:1422(ATG)*,	;BWG_0148.176527.+:1422(ATG)*,	;ECBD_3463.3603013.-:1422(ATG)*,	;ECD_00154.179371.+:1422(ATG)*,	;B21_00153.179365.+:1422(ATG)*,
3749	ANCHOR	41	41	41	;ECO26_4311.4279196.+:633(ATG)*,	;ECH74115_4530.4193204.+:633(ATG)*,	;Z4570.4158653.+:633(ATG)*,	;ECSP_4182.4149245.+:633(ATG)*,	;ECs4086.4091437.+:633(ATG)*,	;ECO103_3954.4033155.+:633(ATG)*,	;G2583_3932.3980122.+:633(ATG)*,	;ECO111_4032.4018042.+:633(ATG)*,	;EC042_3497.3717920.+:633(ATG)*,	;c3967.3782576.+:633(ATG)*,	;ECED1_3865.3791629.+:633(ATG)*,	;ECUMN_3687.3802137.+:633(ATG)*,	;EC55989_3625.3706330.+:633(ATG)*,	;ETEC_3472.3742082.+:633(ATG)*,	;ECIAI39_3702.3858702.+:633(ATG)*,	;ECABU_c36220.3686717.+:633(ATG)*,	;ECOK1_3629.3721839.+:633(ATG)*,	;APECO1_3228.3641674.+:633(ATG)*,	;EcSMS35_3504.3575697.+:633(ATG)*,	;UTI89_C3643.3568762.+:633(ATG)*,	;ECS88_3591.3556466.+:633(ATG)*,	;UM146_00345.73683.-:633(ATG)*,	;EcE24377A_3696.3686241.+:633(ATG)*,	;E2348C_3486.3627222.+:633(ATG)*,	;ECP_3295.3459391.+:633(ATG)*,	;ECW_m3479.3569070.+:633(ATG)*,	;ECSE_3491.3619172.+:633(ATG)*,	;NRG857_15905.3366992.+:633(ATG)*,	;EcolC_0493.539276.-:633(ATG)*,	;ECSF_3039.3309698.+:633(ATG)*,	;ECIAI1_3355.3437609.+:633(ATG)*,	;ECDH10B_3381.3444851.+:633(ATG)*,	;yrbL.3348939.+:633(ATG)*,	;EcHS_A3400.3400011.+:633(ATG)*,	;b3207.3347106.+:633(ATG)*,	;EcDH1_0500.534680.-:633(ATG)*,	;ECB_03072.3284319.+:633(ATG)*,	;BWG_2909.3234254.+:633(ATG)*,	;ECBD_0535.556220.-:633(ATG)*,	;ECD_03072.3217584.+:633(ATG)*,	;B21_03023.3217578.+:633(ATG)*,
3747	ANCHOR	41	41	41	;ECO26_4792.4803549.-:1353(ATG)*,	;ECH74115_5227.4876455.+:1353(ATG)*,	;Z5305.4842344.+:1353(ATG)*,	;ECSP_4842.4832497.+:1353(ATG)*,	;ECs4727.4773359.+:1353(ATG)*,	;ECO103_4370.4483105.-:1353(ATG)*,	;G2583_4588.4660880.+:1353(ATG)*,	;ECO111_4620.4656282.+:1353(ATG)*,	;EC042_4171.4445373.+:1353(ATG)*,	;c4715.4480117.+:1353(ATG)*,	;ECED1_4479.4415881.+:1353(ATG)*,	;ECUMN_4319.4465945.+:1353(ATG)*,	;EC55989_4266.4360247.+:1353(ATG)*,	;ETEC_4076.4402125.+:1353(ATG)*,	;ECIAI39_2993.3101254.-:1353(ATG)*,	;ECABU_c42730.4348955.+:1353(ATG)*,	;ECOK1_4240.4352845.+:1353(ATG)*,	;APECO1_2681.4272744.+:1353(ATG)*,	;EcSMS35_4158.4259600.+:1353(ATG)*,	;UTI89_C4351.4239947.+:1353(ATG)*,	;ECS88_4217.4187452.+:1353(ATG)*,	;UM146_19110.3981914.+:1260(ATG)*,	;EcE24377A_4306.4301794.+:1353(ATG)*,	;E2348C_4095.4275701.+:1353(ATG)*,	;ECP_3985.4162871.+:1353(ATG)*,	;ECW_m4092.4204386.+:1353(ATG)*,	;ECSE_4077.4234047.+:1353(ATG)*,	;NRG857_18845.4000167.+:1353(ATG)*,	;EcolC_4209.4650031.-:1353(ATG)*,	;ECSF_3634.3940041.+:1353(ATG)*,	;ECIAI1_3981.4056312.+:1353(ATG)*,	;ECDH10B_3983.4076896.+:1353(ATG)*,	;wzyE.3656728.-:1353(ATG)*,	;EcHS_A4011.4008366.+:1353(ATG)*,	;b3793.3977976.+:1353(ATG)*,	;EcDH1_4182.4534517.-:1353(ATG)*,	;ECB_03672.3941753.+:1353(ATG)*,	;BWG_3476.3867645.+:1353(ATG)*,	;ECBD_4245.4473617.-:1353(ATG)*,	;ECD_03672.3870193.+:1353(ATG)*,	;B21_03621.3870187.+:1353(ATG)*,
3743	NON_ANCHOR	42	41	41	;ECO26_0645.684372.+:333(ATG)*,	;ECH74115_0654.683273.+:333(ATG)*,	;Z0712.679780.+:333(ATG)*,	;ECSP_0625.684866.+:333(ATG)*,	;ECs0611.679998.+:333(ATG)*,	;ECO103_0578.636125.+:333(ATG)*,	;G2583_0734.769420.+:333(ATG)*,	;ECO111_0600.644665.+:333(ATG)*,	;EC042_0607.675581.+:333(ATG)*,	;c0659.640959.+:333(ATG)*,	;ECED1_0565.587523.+:333(ATG)*,	;ECUMN_0663.713448.+:333(ATG)*,	;EC55989_0564.613896.+:333(ATG)*,	;ETEC_0601.651106.+:333(ATG)*,	;ECIAI39_0548.577150.+:333(ATG)*,	;ECABU_c06220.649963.+:333(ATG)*,	;ECOK1_0582.619593.+:333(ATG)*,	;APECO1_1475.584515.+:333(ATG)*,	;EcSMS35_0591.599947.+:333(ATG)*,	;UTI89_C0573.582917.+:333(ATG)*,	;ECS88_0610.622951.+:333(ATG)*,	;UM146_14650.3032153.-:333(ATG)*,	;EcE24377A_0591.620996.+:333(ATG)*,	;E2348C_0473.529796.+:333(ATG)*,	;ECP_0604.634857.+:333(ATG)*,	;ECW_m0625.669206.+:333(ATG)*,	;ECSE_0637.683525.+:333(ATG)*,	;NRG857_02575.566846.+:333(ATG)*,	;EcolC_3073.3359760.-:333(ATG)*,	;ECSF_0503.560831.+:333(ATG)*,	;ECIAI1_0554.601166.+:333(ATG)*,	;ECDH10B_0639.649278.+:333(ATG)*,;ECDH10B_0531.536018.+:333(ATG)*,	;cusF.596686.+:333(ATG)*,	;EcHS_A0620.633557.+:333(ATG)*,	;b0573.596686.+:333(ATG)*,	;EcDH1_3056.3283656.-:333(ATG)*,	;ECB_00534.578366.+:333(ATG)*,	;BWG_0444.499446.+:333(ATG)*,	;ECBD_3089.3226239.-:333(ATG)*,	;ECD_00534.556145.+:333(ATG)*,	;B21_00523.556139.+:333(ATG)*,
4620	ANCHOR	41	41	41	;ECO26_4661.4661398.+:747(ATG)*,	;ECH74115_5379.5016798.-:747(ATG)*,	;Z5469.4982449.-:747(ATG)*,	;ECSP_4987.4972858.-:747(ATG)*,	;ECs4849.4913685.-:747(ATG)*,	;ECO103_4604.4735686.+:747(ATG)*,	;G2583_4729.4801327.-:747(ATG)*,	;ECO111_4747.4795820.-:747(ATG)*,	;EC042_4298.4585986.-:747(ATG)*,	;c4876.4633384.-:747(ATG)*,	;ECED1_4626.4565105.-:747(ATG)*,	;ECUMN_4452.4599104.-:747(ATG)*,	;EC55989_4402.4495478.-:747(ATG)*,	;ETEC_4193.4536233.-:747(ATG)*,	;ECIAI39_3072.3200625.+:747(ATG)*,	;ECABU_c44300.4502242.-:747(ATG)*,	;ECOK1_4392.4502810.-:747(ATG)*,	;APECO1_2545.4422702.-:747(ATG)*,	;EcSMS35_4364.4451154.-:747(ATG)*,	;UTI89_C4508.4390688.-:747(ATG)*,	;ECS88_4374.4337352.-:747(ATG)*,	;UM146_19850.4131972.-:747(ATG)*,	;EcE24377A_4458.4441399.-:747(ATG)*,	;E2348C_4228.4428851.-:747(ATG)*,	;ECP_4133.4313094.-:747(ATG)*,	;ECW_m4276.4371901.-:747(ATG)*,	;ECSE_4213.4375224.-:747(ATG)*,	;NRG857_19590.4153349.-:747(ATG)*,	;EcolC_4094.4521574.+:747(ATG)*,	;ECSF_3784.4102123.-:747(ATG)*,	;ECIAI1_4129.4194829.-:747(ATG)*,	;ECDH10B_4113.4211446.-:747(ATG)*,	;fpr.3522955.+:747(ATG)*,	;EcHS_A4155.4141735.-:747(ATG)*,	;b3924.4111749.-:747(ATG)*,	;EcDH1_4061.4400744.+:747(ATG)*,	;ECB_03809.4093208.-:747(ATG)*,	;BWG_3593.4001418.-:747(ATG)*,	;ECBD_4100.4320824.+:747(ATG)*,	;ECD_03809.4021648.-:747(ATG)*,	;B21_03758.4021642.-:747(ATG)*,
4623	ANCHOR	41	41	1	;x.4362250.-:165(ATG),	;x.4267135.-:165(ATG),	;x.4231277.-:165(ATG),	;x.4223176.-:165(ATG),	;x.4164055.-:165(ATG),	;x.4105815.-:165(ATG),	;x.4052783.-:165(ATG),	;x.4099946.-:165(ATG),	;x.3790411.-:165(ATG),	;x.3860410.-:165(ATG),	;x.3870422.-:165(ATG),	;x.3875302.-:165(ATG),	;x.3778681.-:165(ATG),	;x.3815520.-:165(ATG),	;x.3943418.-:165(ATG),	;x.3764796.-:165(ATG),	;x.3799912.-:165(ATG),	;x.3719759.-:165(ATG),	;x.3656278.-:165(ATG),	;x.3646844.-:165(ATG),	;x.3634549.-:165(ATG),	;UM146_16300.3388899.-:165(ATG)*,	;x.3758856.-:165(ATG),	;x.3698196.-:165(ATG),	;x.3538684.-:165(ATG),	;x.3642012.-:165(ATG),	;x.3691943.-:165(ATG),	;x.3446372.-:165(ATG),	;x.465887.+:165(ATG),	;x.3387773.-:165(ATG),	;x.3510101.-:165(ATG),	;x.3524810.-:165(ATG),	;x.4211373.+:165(ATG),	;x.3473386.-:165(ATG),	;x.3427065.-:165(ATG),	;x.454721.+:165(ATG),	;x.3356948.-:165(ATG),	;x.3314222.-:165(ATG),	;x.483591.+:165(ATG),	;x.3290213.-:165(ATG),	;x.3290207.-:165(ATG),
4624	ANCHOR	41	41	2	;x.861985.-:618(ATG),621(TTG),	;x.866787.-:618(ATG),621(TTG),	;x.865080.-:618(ATG),621(TTG),	;x.868380.-:618(ATG),621(TTG),	;x.863426.-:618(ATG),621(TTG),	;x.812106.-:618(ATG),621(TTG),	;x.952909.-:618(ATG),621(TTG),	;x.822224.-:618(ATG),621(TTG),	;x.849099.-:618(ATG),621(TTG),	;c0820.801671.-:618(ATG),621(TTG)*,	;x.738542.-:618(ATG),621(TTG),	;x.886642.-:618(ATG),621(TTG),	;x.793083.-:618(ATG),621(TTG),	;x.830976.-:618(ATG),621(TTG),	;x.758418.-:618(ATG),621(TTG),	;x.810026.-:618(ATG),621(TTG),	;x.779405.-:618(ATG),621(TTG),	;x.744329.-:618(ATG),621(TTG),	;x.771599.-:618(ATG),621(TTG),	;UTI89_C0737.742729.-:618(ATG)*,621(TTG),	;x.782761.-:618(ATG),621(TTG),	;x.2872342.+:618(ATG),621(TTG),	;x.798895.-:618(ATG),621(TTG),	;x.692871.-:618(ATG),621(TTG),	;x.794374.-:618(ATG),621(TTG),	;x.849389.-:618(ATG),621(TTG),	;x.861188.-:618(ATG),621(TTG),	;x.727837.-:618(ATG),621(TTG),	;x.3176313.+:618(ATG),621(TTG),	;x.751168.-:618(ATG),621(TTG),	;x.779017.-:618(ATG),621(TTG),	;x.830816.-:618(ATG),621(TTG),	;x.779423.-:618(ATG),621(TTG),	;x.805855.-:618(ATG),621(TTG),	;x.778224.-:618(ATG),621(TTG),	;x.3102118.+:618(ATG),621(TTG),	;x.759883.-:618(ATG),621(TTG),	;x.680984.-:618(ATG),621(TTG),	;x.3044723.+:618(ATG),621(TTG),	;x.737662.-:618(ATG),621(TTG),	;x.737656.-:618(ATG),621(TTG),
4625	ANCHOR	41	41	41	;ECO26_0100.109988.+:513(GTG)*,588(GTG),	;ECH74115_0105.112803.+:513(GTG),588(GTG)*,666(TTG),	;Z0107.112823.+:513(GTG),588(GTG)*,666(TTG),	;ECSP_0100.112803.+:513(GTG)*,588(GTG),666(TTG),	;ECs0101.112822.+:513(GTG),588(GTG)*,666(TTG),	;ECO103_0099.109934.+:513(GTG)*,588(GTG),	;G2583_0101.112777.+:513(GTG),588(GTG),666(TTG),684(GTG)*,	;ECO111_0100.109972.+:513(GTG)*,588(GTG),	;EC042_0098.114909.+:513(GTG)*,588(GTG),666(TTG),	;c0115.112044.+:513(GTG),588(GTG),666(TTG)*,	;ECED1_0098.110404.+:513(GTG)*,588(GTG),666(TTG),	;ECUMN_0097.112902.+:513(GTG)*,588(GTG),666(TTG),	;EC55989_0093.108637.+:513(GTG)*,588(GTG),666(TTG),	;ETEC_0095.111644.+:513(GTG)*,588(GTG),666(TTG),	;ECIAI39_0100.118440.+:513(GTG)*,588(GTG),666(TTG),	;ECABU_c01020.109921.+:513(GTG)*,588(GTG),666(TTG),	;ECOK1_0098.110575.+:513(GTG),588(GTG)*,666(TTG),	;APECO1_1889.110640.+:513(GTG),588(GTG)*,666(TTG),	;EcSMS35_0102.114851.+:513(GTG),588(GTG)*,666(TTG),	;UTI89_C0106.110659.+:513(GTG),588(GTG),666(TTG)*,	;ECS88_0101.110659.+:513(GTG)*,588(GTG),666(TTG),	;UM146_23270.4871412.+:513(GTG)*,588(GTG),666(TTG),684(GTG),	;EcE24377A_0099.109907.+:513(GTG),588(GTG)*,666(TTG),	;E2348C_0102.114333.+:513(GTG)*,588(GTG),666(TTG),684(GTG),	;ECP_0099.109535.+:513(GTG)*,588(GTG),666(TTG),	;ECW_m0096.109892.+:513(GTG),588(GTG)*,666(TTG),	;ECSE_0099.109901.+:513(GTG),588(GTG)*,666(TTG),	;NRG857_00495.109766.+:513(GTG)*,588(GTG),666(TTG),684(GTG),	;EcolC_3560.3891364.-:513(GTG)*,588(GTG),666(TTG),	;ECSF_0107.117110.+:513(GTG)*,588(GTG),666(TTG),684(GTG),	;ECIAI1_0097.108624.+:513(GTG)*,588(GTG),666(TTG),	;ECDH10B_0079.82321.+:513(GTG)*,588(GTG),666(TTG),	;secM.108217.+:513(GTG)*,588(GTG),666(TTG),	;EcHS_A0103.109972.+:513(GTG),588(GTG)*,666(TTG),	;b0097.108217.+:513(GTG)*,588(GTG),666(TTG),	;EcDH1_3503.3763160.-:513(GTG),588(GTG)*,666(TTG),	;ECB_00098.111021.+:513(GTG)*,588(GTG),666(TTG),	;BWG_0092.108216.+:513(GTG)*,588(GTG),666(TTG),	;ECBD_3520.3672700.-:513(GTG),588(GTG)*,666(TTG),	;ECD_00098.111022.+:513(GTG)*,588(GTG),666(TTG),	;B21_00097.111022.+:513(GTG)*,588(GTG),666(TTG),
4626	ANCHOR	41	41	41	;ECO26_2416.2349964.+:606(ATG),1113(ATG)*,	;ECH74115_2403.2276193.+:606(ATG),1113(ATG)*,	;Z2716.2445094.+:606(ATG),1113(ATG)*,	;ECSP_2255.2275174.+:606(ATG),1113(ATG)*,	;ECs2395.2369898.+:606(ATG),1113(ATG)*,	;ECO103_1831.1928636.+:606(ATG),1113(ATG)*,	;G2583_2084.2127204.+:606(ATG),1113(ATG)*,	;ECO111_2157.2166112.+:606(ATG),1113(ATG)*,	;EC042_1855.1939515.+:606(ATG),1113(ATG)*,	;c2083.1926152.+:606(ATG),1113(ATG)*,	;ECED1_1887.1847506.+:606(ATG),1113(ATG)*,	;ECUMN_1977.2004966.+:606(ATG),1113(ATG)*,	;EC55989_1855.1918817.+:606(ATG),1113(ATG)*,	;ETEC_1721.1869538.+:606(ATG),1113(ATG)*,	;ECIAI39_1370.1437061.-:606(ATG),1113(ATG)*,	;ECABU_c19420.1924780.+:606(ATG),1113(ATG)*,	;ECOK1_1808.1842322.+:606(ATG),1113(ATG)*,	;APECO1_765.1786998.+:606(ATG),1113(ATG)*,	;EcSMS35_1508.1492677.-:606(ATG),1113(ATG)*,	;UTI89_C1880.1805771.+:606(ATG),1113(ATG)*,	;ECS88_1738.1734204.+:606(ATG),1113(ATG)*,	;UM146_08710.1837508.-:606(ATG)*,	;EcE24377A_1904.1896006.+:606(ATG),1113(ATG)*,	;E2348C_1773.1841611.+:606(ATG),1113(ATG)*,	;ECP_1635.1684972.+:606(ATG),1113(ATG)*,	;ECW_m1856.1916548.+:606(ATG),1113(ATG)*,	;ECSE_1811.1903681.+:606(ATG),1113(ATG)*,	;NRG857_08455.1750106.+:606(ATG),1113(ATG)*,	;EcolC_1943.2146505.-:606(ATG),1113(ATG)*,	;ECSF_1548.1666716.+:606(ATG),1113(ATG)*,	;ECIAI1_1740.1814225.+:606(ATG),1113(ATG)*,	;ECDH10B_1823.1858781.+:606(ATG),1113(ATG)*,	;ydiK.1771900.+:606(ATG),1113(ATG)*,	;EcHS_A1769.1792210.+:606(ATG),1113(ATG)*,	;b1688.1768210.+:606(ATG),1113(ATG)*,	;EcDH1_1954.2108292.-:606(ATG),1113(ATG)*,	;ECB_01657.1747453.+:606(ATG),1113(ATG)*,	;BWG_1502.1660269.+:606(ATG),1113(ATG)*,	;ECBD_1958.2067878.-:606(ATG),1113(ATG)*,	;ECD_01657.1714601.+:606(ATG),1113(ATG)*,	;B21_01646.1714595.+:606(ATG),1113(ATG)*,
4627	ANCHOR	41	41	37	;ECO26_4438.4396693.-:201(ATG)*,	;ECH74115_4659.4301578.-:201(ATG)*,	;Z4708.4265720.-:201(ATG)*,	;ECSP_4307.4257619.-:201(ATG)*,	;x.4198498.-:201(ATG),	;ECO103_4068.4140258.-:201(ATG)*,	;G2583_4055.4087226.-:201(ATG)*,	;ECO111_4157.4134372.-:201(ATG)*,	;EC042_3611.3824854.-:201(ATG)*,	;c4124.3909980.-:201(ATG)*,	;ECED1_4011.3916012.-:201(ATG)*,	;ECUMN_3810.3909745.-:201(ATG)*,	;EC55989_3753.3813124.-:201(ATG)*,	;ETEC_3600.3865066.-:201(ATG)*,	;ECIAI39_3830.3977863.-:201(ATG)*,	;ECABU_c37730.3814366.-:201(ATG)*,	;ECOK1_3769.3849496.-:201(ATG)*,	;x.3769374.-:201(ATG),	;EcSMS35_3631.3690722.-:201(ATG)*,	;UTI89_C3852.3736597.-:201(ATG)*,	;ECS88_3738.3684133.-:201(ATG)*,	;UM146_16820.3478669.-:201(ATG)*,	;EcE24377A_3819.3793299.-:201(ATG)*,	;E2348C_3599.3732633.-:201(ATG)*,	;ECP_3439.3590240.-:201(ATG)*,	;ECW_m3605.3676455.-:201(ATG)*,	;ECSE_3611.3726386.-:201(ATG)*,	;NRG857_16605.3495939.-:201(ATG)*,	;EcolC_0363.416338.+:201(ATG)*,	;ECSF_3176.3437339.-:201(ATG)*,	;ECIAI1_3486.3544544.-:201(ATG)*,	;ECDH10B_3525.3574359.-:201(ATG)*,	;yheV.4161824.+:201(ATG)*,	;EcHS_A3546.3522935.-:201(ATG)*,	;b4551.3476614.-:201(ATG)*,	;EcDH1_0363.405172.+:201(ATG)*,	;x.3406497.-:201(ATG),	;BWG_3041.3363771.-:201(ATG)*,	;ECBD_0399.435611.+:201(ATG)*,	;x.3338193.-:201(ATG),	;B21_03152.3338187.-:201(ATG)*,
4628	ANCHOR	41	41	32	;ECO26_3262.3187130.+:243(TTG),333(ATG),819(GTG),972(ATG)*,978(TTG),	;x.3156840.+:243(TTG),381(TTG),	;Z3531.3185434.+:243(TTG)*,381(TTG),	;ECSP_3148.3111711.+:243(TTG)*,381(TTG),	;ECs3158.3115478.+:243(TTG),381(TTG)*,	;x.2783417.+:243(TTG),381(TTG),	;G2583_2811.2856363.+:243(TTG),381(TTG)*,	;ECO111_3022.2966115.+:243(TTG),333(ATG),819(GTG),972(ATG)*,978(TTG),	;EC042_2515.2661257.+:243(TTG),333(ATG),819(GTG),972(ATG)*,978(TTG),	;c2815.2671880.+:243(TTG),333(ATG),819(GTG)*,	;ECED1_2738.2675630.+:243(TTG),333(ATG),819(GTG),972(ATG)*,978(TTG),	;ECUMN_2613.2688717.+:243(TTG),333(ATG),819(GTG),972(ATG)*,	;EC55989_2518.2586951.+:213(TTG),351(TTG)*,	;ETEC_2407.2613204.+:243(TTG),333(ATG),819(GTG),972(ATG)*,978(TTG),	;ECIAI39_2421.2506659.+:243(TTG),333(ATG),819(GTG),972(ATG)*,978(TTG),	;ECABU_c26060.2642640.+:243(TTG),333(ATG),819(GTG),972(ATG)*,978(TTG),	;ECOK1_2507.2599688.+:243(TTG),333(ATG),819(GTG),972(ATG)*,978(TTG),	;APECO1_4291.2494207.+:243(TTG),333(ATG),819(GTG),972(ATG)*,978(TTG),	;EcSMS35_2428.2476253.+:246(TTG),336(ATG),822(GTG)*,	;UTI89_C2554.2521517.+:243(TTG),333(ATG),819(GTG),972(ATG),978(TTG)*,	;ECS88_2421.2417340.+:243(TTG),333(ATG),819(GTG),972(ATG)*,978(TTG),	;UM146_05445.1120892.-:243(TTG),333(ATG),819(GTG),972(ATG)*,978(TTG),	;x.2559817.+:243(TTG),333(ATG),	;E2348C_2414.2510858.+:243(TTG),333(ATG),819(GTG),972(ATG)*,	;ECP_2313.2420662.+:243(TTG),333(ATG),819(GTG),972(ATG)*,	;ECW_m2462.2540999.+:213(TTG),303(ATG)*,	;ECSE_2531.2626425.+:213(TTG),351(TTG)*,	;x.2405825.+:243(TTG),333(ATG),819(GTG),	;x.1511549.-:243(TTG),333(ATG),	;ECSF_2151.2332283.+:243(TTG),333(ATG),819(GTG),972(ATG),978(TTG)*,	;ECIAI1_2348.2431873.+:213(TTG),351(TTG)*,	;ECDH10B_2433.2476618.+:243(TTG),333(ATG),819(GTG),972(ATG)*,978(TTG),	;yfbL.2391501.+:243(TTG),333(ATG),819(GTG),972(ATG)*,978(TTG),	;EcHS_A2420.2428402.+:243(TTG),333(ATG),819(GTG),972(ATG)*,978(TTG),	;b2271.2384853.+:243(TTG),333(ATG),819(GTG),972(ATG)*,978(TTG),	;EcDH1_1386.1490141.-:243(TTG),333(ATG),819(GTG),972(ATG)*,978(TTG),	;x.2331431.+:213(TTG),351(TTG),	;BWG_2045.2270658.+:243(TTG),333(ATG),819(GTG),972(ATG)*,978(TTG),	;x.1464812.-:213(TTG),351(TTG),	;x.2275092.+:213(TTG),351(TTG),	;x.2275086.+:213(TTG),351(TTG),
4629	ANCHOR	41	41	41	;ECO26_0550.592635.-:1050(ATG)*,	;ECH74115_0618.641089.-:1050(ATG)*,	;Z0672.637516.-:1050(ATG)*,	;ECSP_0591.642682.-:1050(ATG)*,	;ECs0579.637822.-:1050(ATG)*,	;ECO103_0489.552508.-:1050(ATG)*,	;G2583_0637.677820.-:1050(ATG)*,	;ECO111_0549.588309.-:1050(ATG)*,	;EC042_0560.633399.-:1050(ATG)*,	;c0631.614016.-:1050(ATG)*,	;ECED1_0536.559405.-:1050(ATG)*,	;ECUMN_0557.625503.-:1050(ATG)*,	;EC55989_0531.573109.-:1050(ATG)*,	;ETEC_0569.609016.-:1050(ATG)*,	;ECIAI39_0480.511737.-:1050(ATG)*,	;ECABU_c05960.623021.-:1050(ATG)*,	;ECOK1_0499.545240.-:1050(ATG)*,	;APECO1_1498.557554.-:1050(ATG)*,	;EcSMS35_0562.569182.-:1050(ATG)*,	;UTI89_C0545.555956.-:1050(ATG)*,	;ECS88_0516.545340.-:1050(ATG)*,	;UM146_14775.3059114.+:1050(ATG)*,	;EcE24377A_0555.580269.-:1050(ATG)*,	;E2348C_0450.503178.-:1050(ATG)*,	;ECP_0577.607919.-:1050(ATG)*,	;ECW_m0588.623263.-:1050(ATG)*,	;ECSE_0542.588804.-:1050(ATG)*,	;NRG857_02445.539604.-:1050(ATG)*,	;EcolC_3105.3401030.+:1050(ATG)*,	;ECSF_0479.533489.-:1050(ATG)*,	;ECIAI1_0519.559675.-:1050(ATG)*,	;ECDH10B_0473.483869.-:1050(ATG)*,	;allD.544538.-:1050(ATG)*,	;EcHS_A0591.604891.-:1050(ATG)*,	;b0517.544538.-:1050(ATG)*,	;EcDH1_3096.3325641.+:1050(ATG)*,	;ECB_00467.517480.-:1050(ATG)*,	;BWG_0393.447297.-:1050(ATG)*,	;ECBD_3141.3267925.+:1050(ATG)*,	;ECD_00467.514459.-:1050(ATG)*,	;B21_00472.514453.-:1050(ATG)*,
179	ANCHOR	41	41	41	;ECO26_4292.4265299.+:279(ATG)*,	;ECH74115_4510.4179307.+:279(ATG)*,	;Z4551.4144756.+:279(ATG)*,	;ECSP_4163.4135348.+:279(ATG)*,	;ECs4067.4077540.+:279(ATG)*,	;ECO103_3935.4019258.+:279(ATG)*,	;G2583_3913.3966225.+:279(ATG)*,	;ECO111_4013.4004145.+:279(ATG)*,	;EC042_3478.3704024.+:279(ATG)*,	;c3946.3768680.+:279(ATG)*,	;ECED1_3846.3777732.+:279(ATG)*,	;ECUMN_3668.3788242.+:279(ATG)*,	;EC55989_3606.3692434.+:279(ATG)*,	;ETEC_3453.3728185.+:279(ATG)*,	;ECIAI39_3683.3844806.+:279(ATG)*,	;ECABU_c36020.3672821.+:279(ATG)*,	;ECOK1_3609.3707942.+:279(ATG)*,	;APECO1_3246.3627777.+:279(ATG)*,	;EcSMS35_3484.3561800.+:279(ATG)*,	;UTI89_C3622.3554865.+:279(ATG)*,	;ECS88_3570.3542569.+:279(ATG)*,	;UM146_00440.87580.-:279(ATG)*,	;EcE24377A_3674.3672344.+:279(ATG)*,	;E2348C_3467.3613326.+:279(ATG)*,	;ECP_3275.3445495.+:279(ATG)*,	;ECW_m3460.3555173.+:279(ATG)*,	;ECSE_3472.3605275.+:279(ATG)*,	;NRG857_15810.3353096.+:279(ATG)*,	;EcolC_0512.553172.-:279(ATG)*,	;ECSF_3020.3295802.+:279(ATG)*,	;ECIAI1_3336.3423712.+:279(ATG)*,	;ECDH10B_3362.3430954.+:279(ATG)*,	;sfsB.3335042.+:279(ATG)*,	;EcHS_A3381.3386114.+:279(ATG)*,	;b3188.3333209.+:279(ATG)*,	;EcDH1_0519.548577.-:279(ATG)*,	;ECB_03053.3270422.+:279(ATG)*,	;BWG_2890.3220357.+:279(ATG)*,	;ECBD_0554.570117.-:279(ATG)*,	;ECD_03053.3203687.+:279(ATG)*,	;B21_03004.3203681.+:279(ATG)*,
177	ANCHOR	41	41	39	;ECO26_4758.4767630.-:900(GTG)*,	;x.4911400.+:900(GTG),	;Z5348.4877049.+:900(GTG)*,	;ECSP_4882.4867460.+:900(GTG)*,	;ECs4757.4808285.+:900(GTG)*,	;ECO103_4336.4447221.-:900(GTG)*,	;G2583_4627.4695563.+:900(GTG)*,	;ECO111_4655.4692174.+:900(GTG)*,	;EC042_4207.4484536.+:900(GTG)*,	;c4749.4516394.+:900(GTG),975(TTG)*,	;ECED1_4512.4449538.+:900(GTG)*,	;ECUMN_4353.4498826.+:900(GTG)*,	;EC55989_4304.4396151.+:900(GTG)*,	;ETEC_4104.4434193.+:900(GTG)*,	;ECIAI39_3182.3319375.-:900(GTG)*,	;ECABU_c43090.4385225.+:900(GTG),975(TTG)*,	;ECOK1_4277.4389091.+:900(GTG)*,	;APECO1_2649.4308984.+:900(GTG)*,	;EcSMS35_4194.4293286.+:900(GTG)*,	;UTI89_C4391.4276969.+:900(GTG)*,	;ECS88_4255.4223537.+:900(GTG)*,	;UM146_19270.4018257.+:900(GTG)*,	;EcE24377A_4349.4337670.+:900(GTG)*,	;E2348C_4128.4312935.+:900(GTG)*,975(TTG),	;ECP_4021.4196499.+:900(GTG)*,	;ECW_m4129.4236621.+:900(GTG)*,	;ECSE_4115.4272793.+:900(GTG)*,	;NRG857_18995.4033846.+:900(GTG)*,	;EcolC_4181.4619566.-:900(GTG)*,	;ECSF_3667.3974511.+:900(GTG)*,	;ECIAI1_4022.4092220.+:900(GTG)*,	;x.4108918.+:900(GTG),	;yigM.3624706.-:900(GTG)*,	;EcHS_A4051.4042452.+:900(GTG)*,	;b3827.4009998.+:900(GTG)*,	;EcDH1_4152.4502495.-:900(GTG)*,	;ECB_03706.3976402.+:900(GTG)*,	;BWG_3505.3899667.+:900(GTG)*,	;ECBD_4211.4438968.-:900(GTG)*,	;ECD_03706.3904842.+:900(GTG)*,	;B21_03655.3904836.+:900(GTG)*,
175	ANCHOR	41	41	4	;x.4327241.-:102(GTG),	;x.4241243.-:102(ATG),	;Z4613.4206694.-:102(ATG)*,	;x.4197284.-:102(ATG),	;ECs4126.4139476.-:102(ATG)*,	;x.4081278.-:102(GTG),	;G2583_3973.4028249.-:102(ATG)*,	;x.4066088.-:102(GTG),	;x.3766040.-:102(ATG),	;x.3827715.-:102(ATG),	;x.3836768.-:102(GTG),	;x.3850178.-:102(GTG),	;x.3754145.-:102(GTG),	;x.3790992.-:102(GTG),	;x.3910510.-:102(ATG),	;x.3731856.-:102(ATG),	;x.3766978.-:102(ATG),	;x.3686813.-:102(ATG),	;x.3631161.-:102(ATG),	;UTI89_C3686.3613901.-:102(ATG)*,	;x.3601605.-:102(ATG),	;x.28546.+:102(ATG),	;x.3734320.-:102(GTG),	;x.3673919.-:102(ATG),	;x.3505834.-:102(ATG),	;x.3617475.-:102(GTG),	;x.3667576.-:102(GTG),	;x.3413433.-:102(ATG),	;x.491181.+:102(ATG),	;x.3354831.-:102(ATG),	;x.3485734.-:102(GTG),	;x.3500283.-:102(GTG),	;x.3404371.-:102(GTG),	;x.3448104.-:102(ATG),	;x.3402538.-:102(GTG),	;x.479248.+:102(GTG),	;x.3332407.-:102(GTG),	;x.3289686.-:102(GTG),	;x.508132.+:102(GTG),	;x.3265672.-:102(GTG),	;x.3265666.-:102(GTG),
6215	ANCHOR	41	41	40	;ECO26_4064.4023589.+:276(ATG)*,	;ECH74115_4266.3950359.+:276(ATG)*,	;Z4307.3913274.+:276(ATG)*,	;ECSP_3934.3905085.+:276(ATG)*,	;ECs3838.3845962.+:276(ATG)*,	;ECO103_3545.3621085.+:276(ATG)*,	;G2583_3621.3669875.+:276(ATG)*,	;ECO111_3713.3699243.+:276(ATG)*,	;EC042_3169.3381133.+:276(ATG)*,	;c3550.3400227.+:276(ATG)*,	;ECED1_3425.3368809.+:276(ATG)*,	;ECUMN_3317.3439932.+:276(ATG)*,	;EC55989_3255.3333843.+:276(ATG)*,	;ETEC_3152.3407162.+:276(ATG)*,	;ECIAI39_3386.3539474.+:276(ATG)*,	;ECABU_c32490.3320749.+:276(ATG)*,	;ECOK1_3351.3434988.+:276(ATG)*,	;APECO1_3539.3299019.+:276(ATG)*,	;EcSMS35_3105.3191175.+:276(ATG)*,	;UTI89_C3353.3281924.+:276(ATG)*,	;ECS88_3245.3213803.+:276(ATG)*,	;UM146_01700.360508.-:276(ATG)*,	;EcE24377A_3308.3319512.+:276(ATG)*,	;E2348C_3215.3332617.+:276(ATG)*,	;ECP_2956.3122086.+:276(ATG)*,	;ECW_m3220.3305519.+:276(ATG)*,	;ECSE_3231.3355560.+:276(ATG)*,	;NRG857_14555.3078404.+:276(ATG)*,	;EcolC_0752.808364.-:276(ATG)*,	;ECSF_2764.3019587.+:276(ATG)*,	;ECIAI1_3095.3174273.+:276(ATG)*,	;ECDH10B_3137.3197459.+:276(ATG)*,	;yggX.3103024.+:276(ATG)*,	;x.3133286.+:276(ATG),	;b2962.3102390.+:276(ATG)*,	;EcDH1_0733.779395.-:276(ATG)*,	;ECB_02792.2990029.+:276(ATG)*,	;BWG_2684.2989538.+:276(ATG)*,	;ECBD_0777.804678.-:276(ATG)*,	;ECD_02792.2935136.+:276(ATG)*,	;B21_02755.2935130.+:276(ATG)*,
6213	ANCHOR	41	41	41	;ECO26_3632.3573020.+:1356(ATG)*,1359(GTG),	;ECH74115_3822.3548396.+:1356(ATG)*,1359(GTG),	;Z3870.3514118.+:1356(ATG),1359(GTG)*,	;ECSP_3532.3503267.+:1356(ATG)*,1359(GTG),	;ECs3452.3444281.+:1356(ATG),1359(GTG)*,	;ECO103_3164.3212110.+:1356(ATG)*,1359(GTG),	;G2583_3168.3226827.+:1356(ATG),1359(GTG)*,	;ECO111_3311.3284666.+:1356(ATG)*,1359(GTG),	;EC042_2791.2980025.+:1356(ATG)*,1359(GTG),	;c3110.2986774.+:1356(ATG),1359(GTG)*,	;ECED1_3017.2980932.+:1356(ATG)*,1359(GTG),	;ECUMN_2911.3017038.+:1356(ATG)*,1359(GTG),	;EC55989_2875.2947318.+:1356(ATG)*,1359(GTG),	;ETEC_2798.3019676.+:1356(ATG)*,1359(GTG),	;ECIAI39_2793.2900037.+:1356(ATG)*,1359(GTG),	;ECABU_c28870.2957412.+:1356(ATG)*,1359(GTG),	;ECOK1_2929.3020601.+:1356(ATG)*,1359(GTG),	;APECO1_3947.2877985.+:1356(ATG),1359(GTG)*,	;EcSMS35_2738.2819126.+:1356(ATG)*,1359(GTG),	;UTI89_C2908.2865648.+:1356(ATG),1359(GTG)*,	;ECS88_2760.2761308.+:1356(ATG)*,1359(GTG),	;UM146_03790.776776.-:1356(ATG)*,1359(GTG),	;EcE24377A_2872.2873707.+:1356(ATG)*,1359(GTG),	;E2348C_2862.2953568.+:1356(ATG)*,1359(GTG),	;ECP_2587.2729316.+:1356(ATG)*,1359(GTG),	;ECW_m2814.2895003.+:1356(ATG)*,1359(GTG),	;ECSE_2874.2982884.+:1356(ATG),1359(GTG)*,	;NRG857_12840.2709437.+:1356(ATG)*,1359(GTG),	;EcolC_1092.1188840.-:1356(ATG)*,1359(GTG),	;ECSF_2424.2645453.+:1356(ATG)*,1359(GTG),	;ECIAI1_2703.2791139.+:1356(ATG)*,1359(GTG),	;ECDH10B_2753.2813869.+:1356(ATG)*,1359(GTG),	;pssA.2722738.+:1356(ATG)*,1359(GTG),	;EcHS_A2742.2763697.+:1356(ATG)*,1359(GTG),	;b2585.2722104.+:1356(ATG)*,1359(GTG),	;EcDH1_1083.1159680.-:1356(ATG)*,1359(GTG),	;ECB_02479.2645575.+:1356(ATG)*,1359(GTG),	;BWG_2349.2607909.+:1356(ATG)*,1359(GTG),	;ECBD_1095.1149222.-:1356(ATG)*,1359(GTG),	;ECD_02479.2590682.+:1356(ATG)*,1359(GTG),	;B21_02443.2590676.+:1356(ATG)*,1359(GTG),
6211	ANCHOR	41	41	40	;ECO26_4295.4267075.-:273(ATG),294(ATG)*,390(GTG),	;ECH74115_4513.4181083.-:273(ATG),294(ATG)*,390(GTG),	;Z4554.4146532.-:273(ATG),294(ATG),390(GTG)*,	;ECSP_4166.4137124.-:273(ATG),294(ATG)*,390(GTG),	;ECs4070.4079316.-:273(ATG),294(ATG),390(GTG)*,	;ECO103_3938.4021034.-:273(ATG),294(ATG)*,390(GTG),	;G2583_3916.3968001.-:273(ATG),294(ATG),390(GTG)*,	;ECO111_4016.4005921.-:273(ATG),294(ATG)*,390(GTG),	;EC042_3481.3705800.-:273(ATG),294(ATG)*,390(GTG),	;c3950.3770456.-:273(ATG),294(ATG),390(GTG)*,	;ECED1_3849.3779508.-:273(ATG),294(ATG)*,390(GTG),	;ECUMN_3671.3790017.-:273(ATG),294(ATG)*,390(GTG),	;EC55989_3609.3694210.-:273(ATG),294(ATG)*,390(GTG),	;ETEC_3456.3729961.-:273(ATG),294(ATG)*,390(GTG),	;ECIAI39_3686.3846582.-:273(ATG),294(ATG)*,390(GTG),	;ECABU_c36060.3674597.-:273(ATG)*,294(ATG),390(GTG),	;ECOK1_3612.3709718.-:273(ATG),294(ATG)*,390(GTG),	;x.3629553.-:273(ATG),294(ATG),390(GTG),	;EcSMS35_3487.3563576.-:273(ATG),294(ATG)*,390(GTG),	;UTI89_C3626.3556641.-:273(ATG),294(ATG),390(GTG)*,	;ECS88_3573.3544345.-:273(ATG),294(ATG)*,390(GTG),	;UM146_00425.85804.+:273(ATG),294(ATG)*,390(GTG),	;EcE24377A_3678.3674120.-:273(ATG),294(ATG)*,390(GTG),	;E2348C_3470.3615102.-:273(ATG),294(ATG)*,390(GTG),	;ECP_3278.3447271.-:273(ATG),294(ATG)*,390(GTG),	;ECW_m3463.3556949.-:273(ATG),294(ATG)*,390(GTG),	;ECSE_3475.3607051.-:273(ATG),294(ATG)*,390(GTG),	;NRG857_15825.3354872.-:273(ATG),294(ATG)*,390(GTG),	;EcolC_0509.551396.+:273(ATG),294(ATG)*,390(GTG),	;ECSF_3023.3297578.-:273(ATG),294(ATG)*,390(GTG),	;ECIAI1_3339.3425488.-:273(ATG),294(ATG)*,390(GTG),	;ECDH10B_3365.3432730.-:273(ATG),294(ATG)*,390(GTG),	;yrbB.3336818.-:273(ATG),294(ATG)*,390(GTG),	;EcHS_A3385.3387890.-:273(ATG),294(ATG)*,390(GTG),	;b3191.3334985.-:273(ATG),294(ATG)*,390(GTG),	;EcDH1_0516.546801.+:273(ATG),294(ATG)*,390(GTG),	;ECB_03056.3272198.-:273(ATG),294(ATG)*,390(GTG),	;BWG_2893.3222133.-:273(ATG),294(ATG)*,390(GTG),	;ECBD_0551.568341.+:273(ATG),294(ATG)*,390(GTG),	;ECD_03056.3205463.-:273(ATG),294(ATG)*,390(GTG),	;B21_03007.3205457.-:273(ATG),294(ATG)*,390(GTG),
6815	ANCHOR	41	41	41	;ECO26_1075.1149303.+:2109(ATG)*,	;ECH74115_1112.1142779.+:2109(ATG)*,	;Z1298.1228646.+:2109(ATG)*,	;ECSP_1054.1144372.+:2109(ATG)*,	;ECs1032.1139423.+:2109(ATG)*,	;ECO103_0994.1096064.+:2109(ATG)*,	;G2583_1183.1236430.+:2109(ATG)*,	;ECO111_1016.1099109.+:2109(ATG)*,	;EC042_1032.1117421.+:2109(ATG)*,	;c1084.1053728.+:2109(ATG)*,	;ECED1_0971.1007152.+:2109(ATG)*,	;ECUMN_1137.1192134.+:2109(ATG)*,	;EC55989_0997.1072821.+:2109(ATG)*,	;ETEC_1018.1116193.+:2109(ATG)*,	;ECIAI39_2199.2244568.-:2109(ATG)*,	;ECABU_c09800.1028553.+:2109(ATG)*,	;ECOK1_1008.1050378.+:2109(ATG)*,	;APECO1_53.1006239.+:2109(ATG)*,	;EcSMS35_2171.2177642.-:2109(ATG)*,	;UTI89_C1013.1007272.+:2109(ATG)*,	;ECS88_0969.1009828.+:2109(ATG)*,	;UM146_12835.2635069.-:2109(ATG)*,	;EcE24377A_1063.1088602.+:2109(ATG)*,	;E2348C_0934.997966.+:2109(ATG)*,	;ECP_0953.1013326.+:2109(ATG)*,	;ECW_m1058.1118139.+:2109(ATG)*,	;ECSE_1009.1094067.+:2109(ATG)*,	;NRG857_04305.957503.+:2109(ATG)*,	;EcolC_2648.2900408.-:2109(ATG)*,	;ECSF_0862.968572.+:2109(ATG)*,	;ECIAI1_0989.1062382.+:2109(ATG)*,	;ECDH10B_1018.1063103.+:2109(ATG)*,	;ycbY.1010374.+:2109(ATG)*,	;EcHS_A1057.1071566.+:2109(ATG)*,	;b0948.1009175.+:2109(ATG)*,	;EcDH1_2695.2871167.-:2109(ATG)*,	;ECB_00952.1027043.+:2109(ATG)*,	;BWG_0800.912143.+:2109(ATG)*,	;ECBD_2647.2767344.-:2109(ATG)*,	;ECD_00952.1015041.+:2109(ATG)*,	;B21_00959.1015035.+:2109(ATG)*,
8846	ANCHOR	41	41	40	;ECO26_3655.3599063.-:594(ATG)*,	;ECH74115_3853.3574232.-:594(ATG)*,	;Z3907.3539973.-:594(ATG)*,	;ECSP_3558.3529109.-:594(ATG)*,	;ECs3476.3470124.-:594(ATG)*,	;ECO103_3188.3238742.-:591(ATG)*,	;G2583_3195.3252660.-:594(ATG)*,	;ECO111_3334.3310699.-:594(ATG)*,	;EC042_2813.3005907.-:594(ATG)*,	;c3135.3012701.-:594(ATG)*,	;ECED1_3052.3010256.-:594(ATG)*,	;ECUMN_2938.3043019.-:594(ATG)*,	;EC55989_2902.2973252.-:594(ATG)*,	;ETEC_2820.3045604.-:594(ATG)*,	;ECIAI39_2817.2927309.-:594(ATG)*,	;ECABU_c29150.2983340.-:594(ATG)*,	;ECOK1_2958.3047716.-:594(ATG)*,	;x.2909229.-:594(ATG),	;EcSMS35_2766.2845682.-:591(ATG)*,	;UTI89_C2947.2894203.-:594(ATG)*,	;ECS88_2799.2792444.-:594(ATG)*,	;UM146_03645.748223.+:594(ATG)*,	;EcE24377A_2898.2900451.-:591(ATG)*,	;E2348C_2902.2993545.-:594(ATG)*,	;ECP_2614.2757867.-:594(ATG)*,	;ECW_m2841.2921048.-:594(ATG)*,	;ECSE_2897.3008947.-:594(ATG)*,	;NRG857_12980.2737985.-:594(ATG)*,	;EcolC_1070.1162901.+:594(ATG)*,	;ECSF_2449.2673886.-:594(ATG)*,	;ECIAI1_2735.2817070.-:594(ATG)*,	;ECDH10B_2780.2839902.-:594(ATG)*,	;grpE.2748771.-:594(ATG)*,	;EcHS_A2772.2790392.-:594(ATG)*,	;b2614.2748137.-:594(ATG)*,	;EcDH1_1061.1133647.+:594(ATG)*,	;ECB_02502.2671410.-:594(ATG)*,	;BWG_2372.2633949.-:594(ATG)*,	;ECBD_1073.1123387.+:594(ATG)*,	;ECD_02502.2616517.-:594(ATG)*,	;B21_02466.2616511.-:594(ATG)*,
1768	ANCHOR	41	41	36	;ECO26_2596.2518294.-:144(GTG)*,	;ECH74115_2557.2416746.-:144(GTG)*,	;Z2872.2585658.-:144(GTG)*,	;ECSP_2399.2415727.-:144(GTG)*,	;ECs2536.2510452.-:144(GTG)*,	;ECO103_2016.2097815.-:144(GTG)*,	;G2583_2275.2301410.-:144(GTG)*,	;ECO111_2333.2331129.-:144(GTG)*,	;x.2080646.-:144(GTG),	;c2234.2060295.-:144(GTG)*,	;ECED1_2029.1977823.-:144(GTG)*,	;ECUMN_2119.2142054.-:144(GTG)*,	;EC55989_2000.2059030.-:144(GTG)*,	;ETEC_1858.2008743.-:144(GTG)*,	;x.1295118.+:144(GTG),	;x.2058922.-:144(GTG),	;ECOK1_1942.1971557.-:144(GTG)*,	;x.1916538.-:144(GTG),	;EcSMS35_1362.1351470.+:144(GTG)*,	;UTI89_C2026.1935313.-:144(GTG)*,	;ECS88_1878.1863746.-:144(GTG)*,	;UM146_08040.1707970.+:144(GTG)*,	;EcE24377A_2054.2036221.-:144(GTG)*,	;E2348C_1950.2007597.-:144(GTG)*,	;x.1820476.-:141(GTG),	;ECW_m1996.2056760.-:144(GTG)*,	;ECSE_2000.2079697.-:144(GTG)*,	;NRG857_09130.1879654.-:144(GTG)*,	;EcolC_1807.2007290.+:144(GTG)*,	;ECSF_1682.1797047.-:144(GTG)*,	;ECIAI1_1896.1954410.-:144(GTG)*,	;ECDH10B_1964.1997218.-:144(GTG)*,	;yobG.1910337.-:144(GTG)*,	;EcHS_A1916.1927601.-:144(GTG)*,	;b1826.1906647.-:144(GTG)*,	;EcDH1_1818.1969855.+:144(GTG)*,	;ECB_01796.1887201.-:144(GTG)*,	;BWG_1639.1798706.-:144(GTG)*,	;ECBD_1815.1928130.+:144(GTG)*,	;ECD_01796.1854349.-:144(GTG)*,	;B21_01784.1854343.-:144(GTG)*,
1769	ANCHOR	41	41	40	;ECO26_2384.2315043.+:828(GTG)*,	;ECH74115_2367.2241272.+:816(GTG)*,	;Z2677.2410171.+:816(GTG)*,	;ECSP_2221.2240253.+:816(GTG)*,	;ECs2364.2334977.+:816(GTG)*,	;ECO103_1796.1892402.+:816(GTG)*,	;G2583_2050.2092282.+:816(GTG)*,	;ECO111_2125.2131191.+:828(GTG)*,	;EC042_1824.1904591.+:828(GTG)*,	;c2049.1891404.+:828(GTG)*,	;ECED1_1854.1812758.+:828(GTG)*,	;ECUMN_1945.1970043.+:828(GTG)*,	;EC55989_1823.1883895.+:816(GTG)*,	;ETEC_1690.1834529.+:816(GTG)*,	;ECIAI39_1401.1471982.-:828(GTG)*,	;ECABU_c19080.1890032.+:828(GTG)*,	;ECOK1_1774.1807570.+:816(GTG)*,	;x.1752251.+:816(GTG),	;EcSMS35_1543.1527593.-:828(GTG)*,	;UTI89_C1846.1771024.+:816(GTG)*,	;ECS88_1704.1699457.+:816(GTG)*,	;UM146_08875.1872254.-:816(GTG)*,	;EcE24377A_1868.1861084.+:816(GTG)*,	;E2348C_1741.1806692.+:828(GTG)*,	;ECP_1600.1650224.+:816(GTG)*,	;ECW_m1822.1881538.+:816(GTG)*,	;ECSE_1779.1868759.+:816(GTG)*,	;NRG857_08295.1715357.+:828(GTG)*,	;EcolC_1974.2181425.-:816(GTG)*,	;ECSF_1517.1631970.+:828(GTG)*,	;ECIAI1_1707.1779303.+:816(GTG)*,	;ECDH10B_1789.1823845.+:816(GTG)*,	;ydhO.1736964.+:816(GTG)*,	;EcHS_A1734.1757201.+:816(GTG)*,	;b1655.1733274.+:816(GTG)*,	;EcDH1_1985.2143228.-:816(GTG)*,	;ECB_01625.1712444.+:816(GTG)*,	;BWG_1470.1625333.+:816(GTG)*,	;ECBD_1988.2102033.-:816(GTG)*,	;ECD_01625.1680446.+:816(GTG)*,	;B21_01615.1680440.+:816(GTG)*,
1761	ANCHOR	41	41	5	;x.4201786.+:120(TTG),	;ECH74115_4441.4117553.+:120(TTG)*,	;x.4081686.+:120(TTG),	;x.4073594.+:120(TTG),	;x.4014470.+:120(TTG),	;x.3955760.+:120(TTG),	;x.3904112.+:120(TTG),	;x.3940613.+:120(TTG),	;x.3645818.+:120(TTG),	;x.3712554.+:120(TTG),	;x.3721002.+:120(TTG),	;x.3730175.+:120(TTG),	;x.3630221.+:138(TTG),	;x.3665921.+:120(TTG),	;x.3788079.+:120(TTG),	;x.3616696.+:120(TTG),	;ECOK1_3551.3652154.+:120(TTG)*,	;x.3571989.+:120(TTG),	;EcSMS35_3424.3505071.+:120(TTG)*,	;x.3499089.+:120(TTG),	;x.3486781.+:120(TTG),	;x.143354.-:120(TTG),	;EcE24377A_3607.3610112.+:120(TTG)*,	;x.3558127.+:120(TTG),	;x.3388765.+:120(TTG),	;x.3492939.+:120(TTG),	;x.3543039.+:120(TTG),	;x.3296971.+:120(TTG),	;x.615430.-:120(TTG),	;x.3239074.+:120(TTG),	;x.3361477.+:120(TTG),	;x.3371002.+:120(TTG),	;x.3275090.+:120(TTG),	;EcHS_A3317.3323855.+:120(TTG)*,	;x.3273257.+:120(TTG),	;x.608529.-:120(TTG),	;x.3208164.+:120(TTG),	;x.3160405.+:120(TTG),	;x.632375.-:120(TTG),	;x.3141429.+:120(TTG),	;x.3141423.+:120(TTG),
1766	ANCHOR	41	41	15	;x.989410.-:129(ATG),	;x.980538.-:129(ATG),	;x.978831.-:129(ATG),	;ECSP_0914.982131.-:129(ATG)*,	;x.977175.-:129(ATG),	;x.927398.-:129(ATG),	;x.1074194.-:129(ATG),	;x.932947.-:129(ATG),	;x.965290.-:129(ATG),	;c0902.875223.-:129(ATG)*,	;x.811350.-:129(ATG),	;x.998880.-:129(ATG),	;x.912958.-:129(ATG),	;x.956092.-:129(ATG),	;x.837514.-:129(ATG),	;x.883533.-:129(ATG),	;ECOK1_0819.852219.-:129(ATG)*,	;x.817144.-:129(ATG),	;EcSMS35_0840.844548.-:129(ATG)*,	;UTI89_C0820.815543.-:129(ATG)*,	;ECS88_0834.855575.-:129(ATG)*,	;UM146_13565.2800036.+:129(ATG)*,	;EcE24377A_0886.900902.-:129(ATG)*,	;x.818712.-:129(ATG),	;x.868479.-:129(ATG),	;ECW_m0872.922991.-:129(ATG)*,	;ECSE_0873.935491.-:129(ATG)*,	;NRG857_03660.801934.-:129(ATG)*,	;EcolC_2827.3093531.+:129(ATG)*,	;x.823717.-:129(ATG),	;x.903606.-:129(ATG),	;x.906020.-:129(ATG),	;x.853291.-:129(ATG),	;EcHS_A0873.879472.-:129(ATG)*,	;x.852092.-:129(ATG),	;EcDH1_2826.3028250.+:129(ATG)*,	;x.845494.-:129(ATG),	;x.755060.-:129(ATG),	;ECBD_2807.2945524.+:129(ATG)*,	;x.836861.-:129(ATG),	;x.836855.-:129(ATG),
693	ANCHOR	41	41	10	;x.4088910.-:156(TTG),	;x.4006962.-:156(TTG),	;x.3971194.-:156(TTG),	;x.3963003.-:156(TTG),	;x.3903880.-:156(TTG),	;x.3776470.-:156(TTG),	;x.3793633.-:156(TTG),	;x.3827727.-:156(TTG),	;x.3527716.-:156(TTG),	;c3759.3592859.-:156(TTG)*,	;ECED1_3677.3603089.-:156(TTG)*,	;ECUMN_3502.3621287.-:156(TTG)*,	;EC55989_3435.3515850.-:156(TTG)*,	;x.3554492.-:156(TTG),	;ECIAI39_3512.3668044.-:156(TTG)*,	;x.3497005.-:156(TTG),	;x.3534872.-:156(TTG),	;x.3454714.-:156(TTG),	;x.3386307.-:156(TTG),	;UTI89_C3445.3381807.-:156(TTG)*,	;x.3369506.-:156(TTG),	;x.260628.+:156(TTG),	;x.3496795.-:156(TTG),	;x.3445218.-:156(TTG),	;x.3272851.-:156(TTG),	;x.3379829.-:156(TTG),	;ECSE_3302.3429866.-:156(TTG)*,	;x.3178995.-:156(TTG),	;x.731038.+:156(TTG),	;ECSF_2854.3121006.-:156(TTG)*,	;ECIAI1_3167.3248587.-:156(TTG)*,	;x.3259296.-:156(TTG),	;x.3162185.-:156(TTG),	;x.3208360.-:156(TTG),	;x.3161551.-:156(TTG),	;x.720234.+:156(TTG),	;x.3097701.-:156(TTG),	;x.3048699.-:156(TTG),	;ECBD_0721.742838.+:156(TTG)*,	;x.3030966.-:156(TTG),	;x.3030960.-:156(TTG),
1545	ANCHOR	41	41	41	;ECO26_3228.3152835.+:1131(ATG)*,	;ECH74115_3369.3115652.+:1131(ATG),1170(ATG)*,1182(ATG),1263(ATG),	;Z3491.3145559.+:1131(ATG)*,1170(ATG),1182(ATG),1263(ATG),	;ECSP_3108.3070523.+:1131(ATG)*,1170(ATG),1182(ATG),1263(ATG),	;ECs3118.3074290.+:1131(ATG)*,1170(ATG),1182(ATG),1263(ATG),	;ECO103_2704.2751032.+:1131(ATG)*,1170(ATG),1182(ATG),1263(ATG),	;G2583_2773.2816496.+:1131(ATG),1170(ATG)*,1182(ATG),1263(ATG),	;ECO111_2987.2931819.+:1131(ATG)*,	;EC042_2475.2620306.+:1131(ATG)*,1170(ATG),1182(ATG),1263(ATG),	;c2777.2635327.+:1131(ATG)*,	;ECED1_2701.2638859.+:1131(ATG)*,	;ECUMN_2572.2648880.+:1131(ATG)*,1170(ATG),1182(ATG),1263(ATG),	;EC55989_2483.2554595.+:1131(ATG)*,	;ETEC_2368.2574111.+:1131(ATG)*,1170(ATG),1182(ATG),1263(ATG),	;ECIAI39_2377.2464301.+:1131(ATG)*,1170(ATG),1182(ATG),	;ECABU_c25700.2606088.+:1131(ATG)*,	;ECOK1_2470.2562905.+:1131(ATG)*,1170(ATG),1182(ATG),1263(ATG),	;APECO1_4325.2457424.+:1131(ATG),1170(ATG),1182(ATG),1263(ATG)*,	;EcSMS35_2386.2435956.+:1131(ATG),1170(ATG),1182(ATG)*,	;UTI89_C2516.2484734.+:1131(ATG)*,1170(ATG),1182(ATG),1263(ATG),	;ECS88_2383.2380557.+:1131(ATG)*,1170(ATG),1182(ATG),1263(ATG),	;UM146_05630.1157675.-:1131(ATG),1170(ATG)*,1182(ATG),1263(ATG),	;EcE24377A_2532.2527429.+:1131(ATG)*,	;E2348C_2379.2475693.+:1131(ATG)*,	;ECP_2278.2385523.+:1131(ATG)*,	;ECW_m2430.2508643.+:1131(ATG)*,1170(ATG),1182(ATG),1263(ATG),	;ECSE_2496.2594069.+:1131(ATG)*,	;NRG857_11335.2370675.+:1131(ATG)*,	;EcolC_1416.1548006.-:1131(ATG),1170(ATG)*,1182(ATG),1263(ATG),	;ECSF_2116.2295404.+:1131(ATG)*,	;ECIAI1_2313.2399517.+:1131(ATG)*,	;ECDH10B_2394.2437524.+:1131(ATG)*,1170(ATG),1182(ATG),1263(ATG),	;nrdB.2353184.+:1131(ATG)*,1170(ATG),1182(ATG),1263(ATG),	;EcHS_A2375.2389496.+:1131(ATG)*,1170(ATG),1182(ATG),1263(ATG),	;b2235.2346536.+:1131(ATG)*,1170(ATG),1182(ATG),1263(ATG),	;EcDH1_1424.1528458.-:1131(ATG),1170(ATG),1182(ATG)*,1263(ATG),	;ECB_02161.2295222.+:1131(ATG)*,1170(ATG),1182(ATG),	;BWG_2008.2232341.+:1131(ATG)*,1170(ATG),1182(ATG),1263(ATG),	;ECBD_1425.1501021.-:1131(ATG)*,1170(ATG),1182(ATG),	;ECD_02161.2238883.+:1131(ATG)*,1170(ATG),1182(ATG),	;B21_02120.2238877.+:1131(ATG)*,1170(ATG),1182(ATG),
695	ANCHOR	41	41	40	;ECO26_5363.5449238.+:651(ATG)*,690(TTG),804(ATG),	;ECH74115_5712.5351763.+:651(ATG)*,690(TTG),804(ATG),	;Z5805.5306549.+:651(ATG)*,690(TTG),804(ATG),	;ECSP_5296.5307824.+:651(ATG)*,690(TTG),804(ATG),	;ECs5172.5276563.+:651(ATG)*,690(TTG),804(ATG),	;ECO103_4989.5180889.+:651(ATG)*,690(TTG),804(ATG),	;G2583_5023.5124973.+:651(ATG)*,690(TTG),804(ATG),	;ECO111_5018.5110584.-:651(ATG)*,690(TTG),804(ATG),	;x.5013566.+:579(ATG),	;c5285.5030904.+:651(ATG),690(TTG)*,	;ECED1_4983.4940520.+:651(ATG)*,690(TTG),804(ATG),	;ECUMN_4729.4907559.+:651(ATG)*,690(TTG),804(ATG),	;EC55989_4753.4868403.+:651(ATG)*,690(TTG),804(ATG),	;ETEC_4542.4928246.+:651(ATG)*,690(TTG),804(ATG),	;ECIAI39_4661.4862302.+:651(ATG)*,690(TTG),804(ATG),	;ECABU_c47540.4847252.+:651(ATG)*,690(TTG),	;ECOK1_4710.4846831.+:651(ATG)*,690(TTG),804(ATG),	;APECO1_2196.4830283.+:651(ATG),690(TTG),804(ATG)*,	;EcSMS35_4667.4767618.+:651(ATG)*,690(TTG),804(ATG),	;UTI89_C4796.4694559.+:651(ATG),690(TTG)*,804(ATG),	;ECS88_4782.4744945.+:651(ATG)*,690(TTG),804(ATG),	;UM146_21220.4435830.+:651(ATG)*,690(TTG),804(ATG),	;EcE24377A_4757.4754961.+:651(ATG)*,690(TTG),804(ATG),	;E2348C_4519.4770132.+:651(ATG)*,690(TTG),804(ATG),	;ECP_4441.4652363.+:651(ATG)*,690(TTG),804(ATG),	;ECW_m4558.4680065.+:651(ATG)*,690(TTG),804(ATG),	;ECSE_4494.4694339.+:651(ATG)*,690(TTG),804(ATG),	;NRG857_21325.4537300.+:651(ATG)*,690(TTG),804(ATG),	;EcolC_3817.4174240.-:651(ATG)*,690(TTG),804(ATG),	;ECSF_4082.4453964.+:651(ATG)*,690(TTG),804(ATG),	;ECIAI1_4429.4506919.+:651(ATG)*,690(TTG),804(ATG),	;ECDH10B_4391.4521221.+:651(ATG)*,690(TTG),804(ATG),	;ulaD.4427516.+:651(ATG)*,690(TTG),804(ATG),	;EcHS_A4440.4447572.+:651(ATG)*,690(TTG),804(ATG),	;b4196.4420859.+:651(ATG)*,690(TTG),804(ATG),	;EcDH1_3797.4091745.-:651(ATG)*,690(TTG),804(ATG),	;ECB_04063.4400991.+:651(ATG)*,690(TTG),804(ATG),	;BWG_3908.4359594.+:651(ATG)*,690(TTG),804(ATG),	;ECBD_3838.4013117.-:651(ATG)*,690(TTG),804(ATG),	;ECD_04063.4329356.+:651(ATG)*,690(TTG),804(ATG),	;B21_04025.4329350.+:651(ATG)*,690(TTG),804(ATG),
5618	ANCHOR	41	41	41	;ECO26_0926.970089.-:2151(ATG)*,2286(GTG),	;ECH74115_0948.963025.+:2151(ATG),2289(GTG)*,	;Z1020.961313.+:2151(ATG)*,2289(GTG),	;ECSP_0896.964618.+:2151(ATG)*,2289(GTG),	;ECs0877.959660.+:2151(ATG)*,2289(GTG),	;ECO103_0835.909894.+:2151(ATG)*,2286(GTG),	;G2583_1027.1056690.+:2151(ATG),2289(GTG)*,	;ECO111_0860.915442.+:2151(ATG)*,2286(GTG),	;EC042_0889.947730.+:2151(ATG)*,2286(GTG),	;c0883.857542.+:2151(ATG)*,	;ECED1_0764.793669.+:2151(ATG)*,	;ECUMN_0943.981231.+:2151(ATG)*,2286(GTG),	;EC55989_0843.895453.+:2151(ATG)*,2286(GTG),	;ETEC_0866.938443.+:2151(ATG)*,2286(GTG),	;ECIAI39_0776.820097.+:2151(ATG)*,2289(GTG),	;ECABU_c08400.865852.+:2151(ATG)*,	;ECOK1_0802.834540.+:2151(ATG)*,	;APECO1_1291.799465.+:2151(ATG)*,	;EcSMS35_0823.827131.+:2151(ATG)*,	;UTI89_C0802.797864.+:2151(ATG)*,	;ECS88_0817.837896.+:2151(ATG)*,	;UM146_13650.2817713.-:2151(ATG)*,	;EcE24377A_0866.883397.+:2151(ATG)*,2286(GTG),	;E2348C_0751.800492.+:2151(ATG)*,	;ECP_0813.850799.+:2151(ATG)*,	;ECW_m0855.905486.+:2151(ATG),2286(GTG)*,	;ECSE_0855.917996.+:2151(ATG)*,2286(GTG),	;NRG857_03570.784254.+:2151(ATG)*,	;EcolC_2844.3111180.-:2151(ATG)*,2286(GTG),	;ECSF_0725.806303.+:2151(ATG)*,	;ECIAI1_0837.886105.+:2151(ATG)*,2286(GTG),	;ECDH10B_0867.888371.+:2151(ATG)*,2286(GTG),	;dinG.835642.+:2151(ATG)*,2286(GTG),	;EcHS_A0853.861824.+:2151(ATG)*,2286(GTG),	;b0799.834443.+:2151(ATG)*,2286(GTG),	;EcDH1_2843.3045899.-:2151(ATG)*,2286(GTG),	;ECB_00766.827845.+:2151(ATG)*,2286(GTG),	;BWG_0652.737411.+:2151(ATG)*,2286(GTG),	;ECBD_2824.2963173.-:2151(ATG),2286(GTG)*,	;ECD_00766.819212.+:2151(ATG)*,2286(GTG),	;B21_00783.819206.+:2151(ATG)*,2286(GTG),
5612	ANCHOR	41	41	41	;ECO26_5071.5113375.-:852(ATG)*,	;ECH74115_5413.5057461.-:852(ATG)*,	;Z5512.5023114.-:852(ATG)*,	;ECSP_5023.5013521.-:852(ATG)*,	;ECs4883.4954348.-:852(ATG)*,	;ECO103_4710.4855282.-:852(ATG)*,	;G2583_4766.4841990.-:852(ATG)*,	;ECO111_4779.4835062.-:852(ATG)*,	;EC042_4329.4622471.-:852(ATG)*,	;c4913.4674479.-:852(ATG)*,	;ECED1_4659.4602703.-:852(ATG)*,	;ECUMN_4485.4637026.-:852(ATG)*,	;EC55989_4436.4534610.-:852(ATG)*,	;ETEC_4222.4569973.-:852(ATG)*,	;ECIAI39_3035.3158128.+:852(ATG)*,	;ECABU_c44650.4543337.-:852(ATG)*,	;ECOK1_4425.4543906.-:852(ATG)*,	;APECO1_2513.4463797.-:852(ATG)*,	;EcSMS35_4400.4493650.-:852(ATG)*,	;UTI89_C4545.4431783.-:852(ATG)*,	;ECS88_4409.4378447.-:852(ATG)*,	;UM146_20025.4173061.-:852(ATG)*,	;EcE24377A_4492.4481843.-:852(ATG)*,	;E2348C_4266.4472678.-:852(ATG)*,	;ECP_4167.4354189.-:852(ATG)*,	;ECW_m4310.4412425.-:852(ATG)*,	;ECSE_4247.4414297.-:852(ATG)*,	;NRG857_19755.4194444.-:852(ATG)*,	;EcolC_4062.4484362.+:852(ATG)*,	;ECSF_3815.4138590.-:852(ATG)*,	;ECIAI1_4162.4233961.-:852(ATG)*,	;ECDH10B_4142.4245186.-:852(ATG)*,	;yijO.3489215.+:852(ATG)*,	;EcHS_A4188.4177378.-:852(ATG)*,	;b3954.4145489.-:852(ATG)*,	;EcDH1_4032.4367004.+:852(ATG)*,	;ECB_03839.4127573.-:852(ATG)*,	;BWG_3622.4035158.-:852(ATG)*,	;ECBD_4070.4286459.+:852(ATG)*,	;ECD_03839.4056013.-:852(ATG)*,	;B21_03788.4056007.-:852(ATG)*,
5617	ANCHOR	41	41	36	;ECO26_5034.5072812.-:1542(ATG)*,	;ECH74115_4943.4583017.+:1542(ATG)*,	;Z4992.4547141.+:1542(ATG)*,	;ECSP_4563.4539058.+:1542(ATG)*,	;ECs4450.4479912.+:1542(ATG)*,	;ECO103_4667.4804879.-:1542(ATG)*,	;G2583_4309.4368496.+:1542(ATG)*,	;ECO111_4387.4398072.+:1542(ATG)*,	;EC042_3873.4113524.+:1542(ATG)*,	;c4387.4171375.+:1542(ATG),1578(ATG)*,	;x.4174368.+:945(ATG),	;ECUMN_4078.4195286.+:1542(ATG)*,	;EC55989_4022.4104318.+:1542(ATG)*,	;ETEC_3810.4116008.+:1542(ATG)*,	;ECIAI39_4079.4248853.+:1542(ATG)*,	;ECABU_c40100.4075760.+:1542(ATG),1578(ATG)*,	;ECOK1_4014.4112493.+:1542(ATG)*,1578(ATG),	;APECO1_2882.4032388.+:1542(ATG),1578(ATG)*,	;EcSMS35_3890.3959900.+:1542(ATG)*,1578(ATG),	;UTI89_C4108.3999594.+:1542(ATG),1578(ATG)*,	;ECS88_3985.3947128.+:1542(ATG)*,1578(ATG),	;UM146_18005.3741662.+:1542(ATG)*,1578(ATG),	;EcE24377A_4063.4046451.+:1542(ATG)*,	;E2348C_3819.3986219.+:1542(ATG)*,1578(ATG),	;ECP_3670.3846574.+:1542(ATG),1578(ATG)*,	;ECW_m3841.3936279.+:1542(ATG)*,	;ECSE_3842.3978347.+:1542(ATG)*,	;NRG857_17760.3758132.+:1542(ATG)*,1578(ATG),	;EcolC_0147.161084.-:1542(ATG)*,	;ECSF_3402.3689557.+:1542(ATG)*,	;ECIAI1_3732.3803366.+:1542(ATG)*,	;ECDH10B_3748.3829342.+:1542(ATG)*,	;xylG.3906673.-:1542(ATG)*,	;EcHS_A3770.3763045.+:1542(ATG)*,	;b3567.3731765.+:1542(ATG)*,	;EcDH1_0143.150021.-:1542(ATG)*,	;x.3663875.+:1218(ATG),	;BWG_3257.3620091.+:1542(ATG)*,	;x.177301.-:1218(ATG),	;x.3595571.+:1218(ATG),	;x.3595565.+:1218(ATG),
5614	ANCHOR	41	41	40	;ECO26_4282.4255260.-:1935(ATG)*,1944(TTG),	;ECH74115_4500.4169266.-:1935(ATG)*,1944(TTG),	;Z4540.4134715.-:1935(ATG)*,1944(TTG),	;ECSP_4153.4125307.-:1935(ATG)*,1944(TTG),	;ECs4057.4067499.-:1935(ATG)*,1944(TTG),	;ECO103_3925.4009218.-:1935(ATG)*,1944(TTG),	;G2583_3903.3956184.-:1935(ATG)*,1944(TTG),	;ECO111_4003.3994106.-:1935(ATG)*,1944(TTG),	;EC042_3469.3693837.-:1935(ATG),1944(TTG)*,	;x.3758948.-:1620(ATG),1629(TTG),	;ECED1_3836.3767685.-:1935(ATG)*,1944(TTG),	;ECUMN_3658.3778203.-:1935(ATG)*,1944(TTG),	;EC55989_3596.3682394.-:1935(ATG)*,1944(TTG),	;ETEC_3443.3717998.-:1935(ATG)*,1944(TTG),	;ECIAI39_3673.3834765.-:1935(ATG)*,1944(TTG),	;ECABU_c35900.3662774.-:1935(ATG)*,1944(TTG),	;ECOK1_3599.3697896.-:1935(ATG),1944(TTG)*,	;APECO1_3254.3617731.-:1935(ATG)*,1944(TTG),	;EcSMS35_3474.3551757.-:1935(ATG),1944(TTG)*,	;UTI89_C3610.3544831.-:1935(ATG)*,1944(TTG),	;ECS88_3560.3532523.-:1935(ATG)*,1944(TTG),	;UM146_00490.97613.+:1935(ATG)*,1944(TTG),	;EcE24377A_3663.3662305.-:1935(ATG),1944(TTG)*,	;E2348C_3457.3603279.-:1935(ATG)*,1944(TTG),	;ECP_3265.3435448.-:1935(ATG)*,1944(TTG),	;ECW_m3450.3545133.-:1935(ATG),1944(TTG)*,	;ECSE_3462.3595235.-:1935(ATG)*,1944(TTG),	;NRG857_15760.3343049.-:1935(ATG)*,1944(TTG),	;EcolC_0522.563359.+:1935(ATG)*,1944(TTG),	;ECSF_3010.3285756.-:1935(ATG)*,1944(TTG),	;ECIAI1_3326.3413672.-:1935(ATG)*,1944(TTG),	;ECDH10B_3352.3420768.-:1935(ATG)*,1944(TTG),	;ftsH.3324856.-:1935(ATG)*,1944(TTG),	;EcHS_A3370.3375927.-:1935(ATG),1944(TTG)*,	;b3178.3323023.-:1935(ATG)*,1944(TTG),	;EcDH1_0529.558763.+:1935(ATG),1944(TTG)*,	;ECB_03043.3260235.-:1935(ATG)*,1944(TTG),	;BWG_2880.3210171.-:1935(ATG)*,1944(TTG),	;ECBD_0564.580304.+:1935(ATG),1944(TTG)*,	;ECD_03043.3193500.-:1935(ATG)*,1944(TTG),	;B21_02994.3193494.-:1935(ATG)*,1944(TTG),
1983	ANCHOR	41	41	41	;ECO26_2879.2795731.-:918(ATG)*,948(TTG),	;ECH74115_2832.2638112.-:918(ATG)*,948(TTG),	;Z3147.2806851.-:918(ATG)*,948(TTG),	;ECSP_2652.2637092.-:918(ATG)*,948(TTG),	;ECs2784.2730487.-:918(ATG)*,948(TTG),	;ECO103_2450.2456104.-:918(ATG)*,948(TTG),	;G2583_2498.2505195.-:918(ATG)*,948(TTG),	;ECO111_2635.2597748.-:918(ATG)*,948(TTG),	;EC042_2227.2316352.-:918(ATG)*,948(TTG),	;c2446.2259835.+:918(ATG),948(TTG)*,	;ECED1_2325.2268057.-:918(ATG)*,948(TTG),	;ECUMN_2325.2360460.-:918(ATG)*,	;EC55989_2223.2275681.-:918(ATG)*,948(TTG),	;ETEC_2099.2265356.-:918(ATG)*,948(TTG),	;ECIAI39_1059.1120213.+:918(ATG)*,948(TTG),	;ECABU_c22560.2234522.+:918(ATG)*,948(TTG),	;ECOK1_2163.2189125.+:918(ATG)*,948(TTG),	;APECO1_6022.2133440.-:918(ATG)*,948(TTG),	;EcSMS35_1136.1155951.+:918(ATG)*,948(TTG),	;UTI89_C2202.2112680.-:918(ATG),948(TTG)*,	;ECS88_2054.2041110.-:918(ATG)*,948(TTG),	;UM146_07205.1530610.+:918(ATG)*,948(TTG),	;EcE24377A_2270.2238843.-:918(ATG)*,948(TTG),	;E2348C_2122.2176051.-:918(ATG)*,948(TTG),	;ECP_1958.2012290.+:918(ATG)*,948(TTG),	;ECW_m2160.2212432.-:918(ATG)*,948(TTG),	;ECSE_2273.2327491.-:918(ATG)*,948(TTG),	;NRG857_09970.2057618.-:918(ATG)*,948(TTG),	;EcolC_1657.1847325.+:918(ATG)*,948(TTG),	;ECSF_1845.1973299.+:918(ATG)*,948(TTG),	;ECIAI1_2069.2123651.-:918(ATG)*,948(TTG),	;ECDH10B_2132.2150048.-:918(ATG)*,948(TTG),	;nac.2063153.-:918(ATG)*,948(TTG),	;EcHS_A2111.2099619.-:918(ATG)*,948(TTG),	;b1988.2059040.-:918(ATG)*,948(TTG),	;EcDH1_1667.1817039.+:918(ATG)*,948(TTG),	;ECB_01898.1999016.-:918(ATG)*,948(TTG),	;BWG_1783.1951523.-:918(ATG)*,948(TTG),	;ECBD_1660.1773644.+:918(ATG)*,948(TTG),	;ECD_01898.1966164.-:918(ATG)*,948(TTG),	;B21_01887.1966158.-:918(ATG)*,948(TTG),
6774	ANCHOR	41	41	41	;ECO26_0740.787011.-:1221(ATG)*,	;ECH74115_0767.783672.-:1221(ATG)*,	;Z0823.780178.-:1221(ATG)*,	;ECSP_0723.785265.-:1221(ATG)*,	;ECs0706.780397.-:1221(ATG)*,	;ECO103_0672.738729.-:1221(ATG)*,	;G2583_0837.869859.-:1221(ATG)*,	;ECO111_0695.747302.-:1221(ATG)*,	;EC042_0704.777220.-:1221(ATG)*,	;c0751.733108.-:1221(ATG)*,	;ECED1_0657.679713.-:1221(ATG)*,	;ECUMN_0761.813113.-:1221(ATG)*,	;EC55989_0662.717835.-:1221(ATG)*,	;ETEC_0693.754127.-:1221(ATG)*,	;ECIAI39_0633.669659.-:1221(ATG)*,	;ECABU_c07210.742112.-:1221(ATG)*,	;ECOK1_0676.711697.-:1221(ATG)*,	;APECO1_1396.676621.-:1221(ATG)*,	;EcSMS35_0696.699754.-:1221(ATG)*,	;UTI89_C0670.675021.-:1221(ATG)*,	;ECS88_0701.715054.-:1221(ATG)*,	;UM146_14225.2940049.+:1221(ATG)*,	;EcE24377A_0701.723614.-:1221(ATG)*,	;E2348C_0558.621851.-:1221(ATG)*,	;ECP_0688.726635.-:1221(ATG)*,	;ECW_m0727.771848.-:1221(ATG)*,	;ECSE_0736.785940.-:1221(ATG)*,	;NRG857_03005.659756.-:1221(ATG)*,	;EcolC_2980.3255996.+:1221(ATG)*,	;ECSF_0604.670229.-:1221(ATG)*,	;ECIAI1_0653.703768.-:1221(ATG)*,	;ECDH10B_0741.752189.-:1221(ATG)*,	;nagC.700796.-:1221(ATG)*,	;EcHS_A0720.730663.-:1221(ATG)*,	;b0676.699597.-:1221(ATG)*,	;EcDH1_2961.3180745.+:1221(ATG)*,	;ECB_00633.682469.-:1221(ATG)*,	;BWG_0536.602357.-:1221(ATG)*,	;ECBD_2986.3122137.+:1221(ATG)*,	;ECD_00633.660248.-:1221(ATG)*,	;B21_00624.660242.-:1221(ATG)*,
6777	ANCHOR	41	41	41	;ECO26_3485.3406813.-:348(GTG),450(ATG)*,456(TTG),	;ECH74115_3663.3378497.-:348(GTG)*,450(ATG),456(TTG),	;Z3698.3344214.-:348(GTG),450(ATG),456(TTG)*,	;ECSP_3380.3333368.-:348(GTG),450(ATG)*,456(TTG),	;ECs3304.3274380.-:348(GTG),450(ATG),456(TTG)*,	;ECO103_2951.3000645.-:348(GTG),450(ATG)*,456(TTG),	;G2583_2964.3015451.-:348(GTG),450(ATG),456(TTG)*,	;ECO111_3162.3118445.-:348(GTG),450(ATG)*,456(TTG),	;EC042_2641.2800798.-:348(GTG),450(ATG)*,456(TTG),	;c2967.2828825.-:348(GTG),450(ATG),456(TTG)*,	;ECED1_2875.2822335.-:348(GTG),450(ATG)*,456(TTG),	;ECUMN_2754.2837094.-:348(GTG),450(ATG)*,456(TTG),	;EC55989_2722.2781029.-:348(GTG),450(ATG)*,456(TTG),	;ETEC_2546.2768226.-:348(GTG),450(ATG)*,456(TTG),	;ECIAI39_2578.2674939.-:348(GTG),450(ATG)*,456(TTG),	;ECABU_c27520.2799465.-:348(GTG),450(ATG)*,456(TTG),	;ECOK1_2748.2822945.-:348(GTG),450(ATG)*,456(TTG),	;APECO1_4115.2680248.-:348(GTG),450(ATG)*,456(TTG),	;EcSMS35_2588.2642415.-:348(GTG)*,450(ATG),456(TTG),	;UTI89_C2766.2707711.-:348(GTG),450(ATG),456(TTG)*,	;ECS88_2621.2603343.-:348(GTG),450(ATG)*,456(TTG),	;UM146_04465.934714.+:348(GTG),450(ATG)*,456(TTG),	;EcE24377A_2719.2707996.-:348(GTG),450(ATG)*,456(TTG),	;E2348C_2617.2704421.-:348(GTG),450(ATG)*,456(TTG),	;ECP_2454.2569869.-:348(GTG),450(ATG)*,456(TTG),	;ECW_m2661.2729116.-:348(GTG),450(ATG)*,456(TTG),	;ECSE_2723.2816758.-:348(GTG),450(ATG)*,456(TTG),	;NRG857_12185.2551566.-:348(GTG),450(ATG)*,456(TTG),	;EcolC_1246.1365099.+:348(GTG),450(ATG)*,456(TTG),	;ECSF_2294.2487658.-:348(GTG),450(ATG)*,456(TTG),	;ECIAI1_2490.2581553.-:348(GTG),450(ATG)*,456(TTG),	;ECDH10B_2598.2641064.-:348(GTG),450(ATG)*,456(TTG),	;yfeZ.2556723.-:348(GTG),450(ATG)*,456(TTG),	;EcHS_A2570.2579974.-:348(GTG),450(ATG)*,456(TTG),	;b2433.2549299.-:348(GTG),450(ATG)*,456(TTG),	;EcDH1_1228.1325695.+:348(GTG),450(ATG)*,456(TTG),	;ECB_02333.2478796.-:348(GTG),450(ATG)*,456(TTG),	;BWG_2195.2435104.-:348(GTG),450(ATG)*,456(TTG),	;ECBD_1249.1317447.+:348(GTG),450(ATG)*,456(TTG),	;ECD_02333.2422457.-:348(GTG),450(ATG)*,456(TTG),	;B21_02295.2422451.-:348(GTG),450(ATG)*,456(TTG),
258	NON_ANCHOR	42	41	41	;ECO26_0659.699993.+:1140(ATG)*,1218(GTG),	;ECH74115_0669.698870.+:1125(ATG),1203(GTG)*,	;Z0725.695377.+:1125(ATG)*,1203(GTG),	;ECSP_0638.700463.+:1125(ATG)*,1203(GTG),	;ECs0624.695595.+:1125(ATG)*,1203(GTG),	;ECO103_0592.651731.+:1125(ATG)*,1203(GTG),	;G2583_0747.785023.+:1125(ATG),1203(GTG)*,	;ECO111_0614.660271.+:1125(ATG)*,1203(GTG),	;EC042_0622.691212.+:1125(ATG)*,1203(GTG),	;c0671.656167.+:1125(ATG),1203(GTG)*,	;ECED1_0580.602733.+:1125(ATG)*,1203(GTG),	;ECUMN_0678.729065.+:1125(ATG)*,1203(GTG),	;EC55989_0576.629502.+:1125(ATG)*,1203(GTG),	;ETEC_0614.667569.+:1125(ATG)*,1203(GTG),	;ECIAI39_0561.593711.+:1125(ATG)*,1203(GTG),	;ECABU_c06340.665171.+:1125(ATG),1203(GTG)*,	;ECOK1_0596.634722.+:1125(ATG)*,1203(GTG),	;APECO1_1464.599644.+:1125(ATG),1203(GTG)*,	;EcSMS35_0604.615050.+:1125(ATG),1203(GTG)*,	;UTI89_C0586.598046.+:1125(ATG),1203(GTG)*,	;ECS88_0623.638080.+:1125(ATG)*,1203(GTG),	;UM146_14585.3017025.-:1125(ATG),1203(GTG)*,	;EcE24377A_0604.636613.+:1125(ATG)*,1203(GTG),	;E2348C_0486.545006.+:1125(ATG)*,1203(GTG),	;ECP_0616.650067.+:1125(ATG),1203(GTG)*,	;ECW_m0639.684812.+:1125(ATG),1203(GTG)*,	;ECSE_0651.699131.+:1125(ATG)*,1203(GTG),	;NRG857_02645.582567.+:1125(ATG),1203(GTG)*,	;EcolC_3060.3343297.-:1125(ATG),1203(GTG)*,	;ECSF_0525.587509.+:1125(ATG)*,1203(GTG),	;ECIAI1_0568.616772.+:1125(ATG)*,1203(GTG),	;ECDH10B_0652.665754.+:1125(ATG)*,1203(GTG),;ECDH10B_0544.552494.+:1125(ATG)*,1203(GTG),	;fes.613162.+:1125(ATG)*,1203(GTG),	;EcHS_A0634.650020.+:1125(ATG)*,1203(GTG),	;b0585.613162.+:1125(ATG)*,1203(GTG),	;EcDH1_3042.3267180.-:1125(ATG),1203(GTG)*,	;ECB_00551.596647.+:1125(ATG)*,1203(GTG),	;BWG_0457.515922.+:1125(ATG)*,1203(GTG),	;ECBD_3071.3207958.-:1125(ATG),1203(GTG)*,	;ECD_00551.574426.+:1125(ATG)*,1203(GTG),	;B21_00540.574420.+:1125(ATG)*,1203(GTG),
250	ANCHOR	41	41	41	;ECO26_3227.3151616.+:2286(ATG)*,	;ECH74115_3368.3114295.+:2286(ATG)*,	;Z3489.3144202.+:2286(ATG)*,	;ECSP_3107.3069166.+:2286(ATG)*,	;ECs3117.3072933.+:2286(ATG)*,	;ECO103_2703.2749755.+:2286(ATG)*,	;G2583_2772.2815139.+:2286(ATG)*,	;ECO111_2986.2930600.+:2286(ATG)*,	;EC042_2474.2618942.+:2286(ATG)*,	;c2776.2634007.+:2286(ATG)*,	;ECED1_2700.2637539.+:2286(ATG)*,	;ECUMN_2571.2647516.+:2286(ATG)*,	;EC55989_2482.2553376.+:2286(ATG)*,	;ETEC_2367.2572747.+:2286(ATG)*,	;ECIAI39_2376.2463025.+:2286(ATG)*,	;ECABU_c25690.2604768.+:2286(ATG)*,	;ECOK1_2469.2561628.+:2286(ATG)*,	;APECO1_4326.2456147.+:2286(ATG)*,	;EcSMS35_2385.2434680.+:2286(ATG)*,	;UTI89_C2515.2483457.+:2286(ATG)*,	;ECS88_2382.2379280.+:2286(ATG)*,	;UM146_05635.1158952.-:2286(ATG)*,	;EcE24377A_2531.2526210.+:2286(ATG)*,	;E2348C_2378.2474373.+:2286(ATG)*,	;ECP_2277.2384203.+:2286(ATG)*,	;ECW_m2429.2507366.+:2286(ATG)*,	;ECSE_2495.2592850.+:2286(ATG)*,	;NRG857_11330.2369355.+:2286(ATG)*,	;EcolC_1417.1549370.-:2286(ATG)*,	;ECSF_2115.2294185.+:2286(ATG)*,	;ECIAI1_2312.2398298.+:2286(ATG)*,	;ECDH10B_2393.2436160.+:2286(ATG)*,	;nrdA.2351820.+:2286(ATG)*,	;EcHS_A2374.2388132.+:2286(ATG)*,	;b2234.2345172.+:2286(ATG)*,	;EcDH1_1425.1529822.-:2286(ATG)*,	;ECB_02160.2293850.+:2286(ATG)*,	;BWG_2007.2230977.+:2286(ATG)*,	;ECBD_1426.1502297.-:2286(ATG)*,	;ECD_02160.2237511.+:2286(ATG)*,	;B21_02119.2237505.+:2286(ATG)*,
251	ANCHOR	41	41	41	;ECO26_4328.4299788.-:639(ATG)*,	;ECH74115_4546.4213785.-:639(ATG)*,	;Z4587.4179235.-:639(ATG)*,	;ECSP_4198.4169826.-:639(ATG)*,	;ECs4102.4112018.-:639(ATG)*,	;ECO103_3970.4053826.-:639(ATG)*,	;G2583_3949.4000792.-:639(ATG)*,	;ECO111_4049.4038634.-:639(ATG)*,	;EC042_3513.3738577.-:639(ATG)*,	;c3982.3800262.-:639(ATG)*,	;ECED1_3879.3809315.-:639(ATG)*,	;ECUMN_3703.3822811.-:639(ATG)*,	;EC55989_3642.3726691.-:639(ATG)*,	;ETEC_3490.3763258.-:639(ATG)*,	;ECIAI39_3718.3879359.-:639(ATG)*,	;ECABU_c36370.3704403.-:639(ATG)*,	;ECOK1_3642.3739525.-:639(ATG)*,	;APECO1_3215.3659360.-:639(ATG)*,	;EcSMS35_3524.3603708.-:639(ATG)*,	;UTI89_C3658.3586448.-:639(ATG)*,	;ECS88_3605.3574152.-:639(ATG)*,	;UM146_00265.55998.+:639(ATG)*,	;EcE24377A_3712.3706867.-:639(ATG)*,	;E2348C_3500.3644908.-:639(ATG)*,	;ECP_3311.3478381.-:639(ATG)*,	;ECW_m3496.3589741.-:639(ATG)*,	;ECSE_3508.3639843.-:639(ATG)*,	;NRG857_15980.3385980.-:639(ATG)*,	;EcolC_0477.518915.+:639(ATG)*,	;ECSF_3053.3327384.-:639(ATG)*,	;ECIAI1_3371.3458280.-:639(ATG)*,	;ECDH10B_3406.3472549.-:639(ATG)*,	;sspA.3376637.-:639(ATG)*,	;EcHS_A3418.3420370.-:639(ATG)*,	;b3229.3374804.-:639(ATG)*,	;EcDH1_0477.506982.+:639(ATG)*,	;ECB_03089.3304680.-:639(ATG)*,	;BWG_2930.3261952.-:639(ATG)*,	;ECBD_0518.535859.+:639(ATG)*,	;ECD_03089.3237945.-:639(ATG)*,	;B21_03040.3237939.-:639(ATG)*,
257	ANCHOR	41	41	40	;ECO26_3433.3348418.-:1695(ATG)*,	;ECH74115_3605.3322505.-:1695(ATG)*,	;Z3637.3288348.-:1695(ATG)*,	;ECSP_3322.3277376.-:1695(ATG)*,	;ECs3253.3218389.-:1695(ATG)*,	;ECO103_2898.2941253.-:1695(ATG)*,	;G2583_2906.2959459.-:1695(ATG)*,	;ECO111_3109.3060049.-:1695(ATG)*,	;x.2746907.-:1557(ATG),	;c2909.2772644.-:1695(ATG)*,	;ECED1_2820.2764999.-:1695(ATG)*,	;ECUMN_2702.2782841.-:1695(ATG)*,	;EC55989_2666.2722637.-:1695(ATG)*,	;ETEC_2492.2707204.-:1695(ATG)*,	;ECIAI39_2516.2612057.-:1695(ATG)*,	;ECABU_c26930.2743404.-:1695(ATG)*,	;ECOK1_2689.2766758.-:1695(ATG)*,	;APECO1_4163.2624061.-:1695(ATG)*,	;EcSMS35_2523.2581075.-:1695(ATG)*,	;UTI89_C2705.2651524.-:1695(ATG)*,	;ECS88_2568.2547156.-:1695(ATG)*,	;UM146_04735.990895.+:1695(ATG)*,	;EcE24377A_2661.2653765.-:1695(ATG)*,	;E2348C_2566.2646669.-:1695(ATG)*,	;ECP_2398.2513691.-:1695(ATG)*,	;ECW_m2606.2674715.-:1695(ATG)*,	;ECSE_2670.2758364.-:1695(ATG)*,	;NRG857_11925.2495386.-:1695(ATG)*,	;EcolC_1296.1420827.+:1695(ATG)*,	;ECSF_2243.2431478.-:1695(ATG)*,	;ECIAI1_2438.2527126.-:1695(ATG)*,	;ECDH10B_2538.2580043.-:1695(ATG)*,	;oxc.2495702.-:1695(ATG)*,	;EcHS_A2510.2521661.-:1695(ATG)*,	;b2373.2488278.-:1695(ATG)*,	;EcDH1_1284.1386716.+:1695(ATG)*,	;ECB_02283.2424483.-:1695(ATG)*,	;BWG_2141.2374083.-:1695(ATG)*,	;ECBD_1299.1371760.+:1695(ATG)*,	;ECD_02283.2368144.-:1695(ATG)*,	;B21_02244.2368138.-:1695(ATG)*,
254	ANCHOR	41	41	41	;ECO26_1406.1420615.+:417(ATG)*,	;ECH74115_1452.1434164.+:417(ATG)*,	;Z1711.1575664.+:417(ATG)*,	;ECSP_1374.1434451.+:417(ATG)*,	;ECs1451.1490578.+:417(ATG)*,	;ECO103_1118.1216179.+:417(ATG)*,	;G2583_1332.1389013.+:417(ATG)*,	;ECO111_1350.1383703.+:417(ATG)*,	;EC042_1140.1221639.+:417(ATG)*,	;c1342.1274938.+:417(ATG)*,	;ECED1_1217.1217420.+:417(ATG)*,	;ECUMN_1247.1296337.+:417(ATG)*,	;EC55989_1186.1241574.+:417(ATG)*,	;ETEC_1138.1237494.+:417(ATG)*,	;ECIAI39_2090.2136038.-:417(ATG)*,	;ECABU_c12870.1298403.+:417(ATG)*,	;ECOK1_1181.1219498.+:417(ATG)*,	;APECO1_155.1113790.+:417(ATG)*,	;EcSMS35_2055.2075859.-:417(ATG)*,	;UTI89_C1198.1176402.+:417(ATG)*,	;ECS88_1087.1117378.+:417(ATG)*,	;UM146_11960.2465945.-:417(ATG)*,	;EcE24377A_1196.1208901.+:417(ATG)*,	;E2348C_1163.1214949.+:417(ATG)*,	;ECP_1065.1122317.+:417(ATG)*,	;ECW_m1180.1239383.+:417(ATG)*,	;ECSE_1136.1214301.+:417(ATG)*,	;NRG857_05175.1105956.+:417(ATG)*,	;EcolC_2527.2778474.-:417(ATG)*,	;ECSF_0972.1076153.+:417(ATG)*,	;ECIAI1_1108.1173256.+:417(ATG)*,	;ECDH10B_1144.1186102.+:417(ATG)*,	;flgB.1133011.+:417(ATG)*,	;EcHS_A1196.1195114.+:417(ATG)*,	;b1073.1130657.+:417(ATG)*,	;EcDH1_2573.2748305.-:417(ATG)*,	;ECB_01069.1146006.+:417(ATG)*,	;BWG_0921.1034582.+:417(ATG)*,	;ECBD_2527.2648381.-:417(ATG)*,	;ECD_01069.1134004.+:417(ATG)*,	;B21_01077.1133998.+:417(ATG)*,
2809	ANCHOR	41	41	8	;x.1083617.-:129(ATG),	;ECH74115_1060.1080182.-:129(ATG)*,	;x.1166049.-:129(ATG),	;x.1081775.-:129(ATG),	;x.1076826.-:129(ATG),	;x.1030388.-:129(ATG),	;x.1173838.-:129(ATG),	;x.1034706.-:129(ATG),	;x.1061694.-:129(ATG),	;c1035.999895.-:129(ATG)*,	;x.952206.-:129(ATG),	;x.1134955.-:129(ATG),	;x.1007153.-:114(ATG),	;x.1049262.-:114(ATG),	;x.2309911.+:129(ATG),	;x.974723.-:129(ATG),	;ECOK1_0923.963374.-:129(ATG)*,	;x.917569.-:129(ATG),	;EcSMS35_2222.2241511.+:129(ATG)*,	;UTI89_C0971.953442.-:129(ATG)*,	;x.955998.-:129(ATG),	;x.2688895.+:129(ATG),	;EcE24377A_0974.995237.-:129(ATG)*,	;x.944143.-:129(ATG),	;x.959495.-:129(ATG),	;x.1053734.-:129(ATG),	;ECSE_0956.1029662.-:129(ATG)*,	;x.903693.-:129(ATG),	;x.2964631.+:114(ATG),	;x.914892.-:129(ATG),	;x.997977.-:129(ATG),	;x.998878.-:114(ATG),	;x.946149.-:114(ATG),	;EcHS_A1003.1006071.-:114(ATG)*,	;x.944950.-:114(ATG),	;x.2935392.+:114(ATG),	;x.962820.-:114(ATG),	;x.847918.-:114(ATG),	;x.2831567.+:114(ATG),	;x.950818.-:114(ATG),	;x.950812.-:114(ATG),
3689	ANCHOR	41	41	41	;ECO26_1092.1167709.+:414(ATG)*,468(ATG),495(TTG),	;ECH74115_1130.1161185.+:414(ATG)*,	;Z1317.1247053.+:414(ATG)*,	;ECSP_1071.1162778.+:414(ATG)*,	;ECs1049.1157830.+:414(ATG)*,	;ECO103_1011.1114470.+:414(ATG)*,468(ATG),495(TTG),	;G2583_1200.1254837.+:414(ATG)*,	;ECO111_1033.1117516.+:414(ATG)*,468(ATG),495(TTG),	;EC042_1051.1135840.+:414(ATG)*,468(ATG),495(TTG),	;c1102.1072147.+:414(ATG),468(ATG),495(TTG)*,	;ECED1_0988.1025560.+:414(ATG)*,468(ATG),495(TTG),	;ECUMN_1155.1210540.+:414(ATG)*,468(ATG),495(TTG),	;EC55989_1014.1091227.+:414(ATG)*,468(ATG),495(TTG),	;ETEC_1035.1134600.+:414(ATG)*,468(ATG),495(TTG),	;ECIAI39_2180.2226149.-:414(ATG)*,468(ATG),495(TTG),	;ECABU_c09970.1046972.+:414(ATG)*,468(ATG),495(TTG),	;ECOK1_1026.1068786.+:414(ATG)*,468(ATG),495(TTG),	;APECO1_70.1024647.+:414(ATG),468(ATG)*,495(TTG),	;EcSMS35_2153.2159223.-:414(ATG)*,468(ATG),495(TTG),	;UTI89_C1031.1025680.+:414(ATG),468(ATG),495(TTG)*,	;ECS88_0987.1028236.+:414(ATG)*,468(ATG),495(TTG),	;UM146_12750.2616663.-:414(ATG)*,468(ATG),495(TTG),	;EcE24377A_1080.1107020.+:414(ATG)*,468(ATG),495(TTG),	;E2348C_0951.1016373.+:414(ATG)*,468(ATG),495(TTG),	;ECP_0971.1031732.+:414(ATG)*,468(ATG),495(TTG),	;ECW_m1075.1136545.+:414(ATG)*,468(ATG),495(TTG),	;ECSE_1027.1112473.+:414(ATG)*,468(ATG),495(TTG),	;NRG857_04390.975911.+:414(ATG)*,468(ATG),495(TTG),	;EcolC_2631.2882001.-:414(ATG)*,468(ATG),495(TTG),	;ECSF_0879.986990.+:414(ATG)*,468(ATG),495(TTG),	;ECIAI1_1006.1080800.+:414(ATG)*,468(ATG),495(TTG),	;ECDH10B_1035.1081510.+:414(ATG)*,468(ATG),495(TTG),	;yccU.1028781.+:414(ATG)*,468(ATG),495(TTG),	;EcHS_A1074.1089973.+:414(ATG)*,468(ATG),495(TTG),	;b0965.1027582.+:414(ATG)*,468(ATG),495(TTG),	;EcDH1_2678.2852760.-:414(ATG)*,468(ATG),495(TTG),	;ECB_00969.1045450.+:414(ATG)*,468(ATG),495(TTG),	;BWG_0817.930550.+:414(ATG)*,468(ATG),495(TTG),	;ECBD_2629.2748937.-:414(ATG)*,468(ATG),495(TTG),	;ECD_00969.1033448.+:414(ATG)*,468(ATG),495(TTG),	;B21_00976.1033442.+:414(ATG)*,468(ATG),495(TTG),
3688	ANCHOR	41	41	1	;x.4257297.+:135(ATG),	;x.4171303.+:135(ATG),	;x.4136752.+:135(ATG),	;x.4127344.+:135(ATG),	;x.4069536.+:135(ATG),	;x.4011255.+:135(ATG),	;x.3958221.+:135(ATG),	;x.3996143.+:135(ATG),	;x.3695874.+:135(ATG),	;c3935.3760670.+:135(ATG)*,	;x.3769722.+:135(ATG),	;x.3780240.+:135(ATG),	;x.3684431.+:135(ATG),	;x.3720035.+:135(ATG),	;x.3836802.+:135(ATG),	;x.3664811.+:135(ATG),	;x.3699933.+:135(ATG),	;x.3619768.+:135(ATG),	;x.3553794.+:135(ATG),	;x.3546868.+:135(ATG),	;x.3534560.+:135(ATG),	;x.95576.-:135(ATG),	;x.3664342.+:135(ATG),	;x.3605316.+:135(ATG),	;x.3437485.+:135(ATG),	;x.3547170.+:135(ATG),	;x.3597272.+:135(ATG),	;x.3345086.+:135(ATG),	;x.561322.-:135(ATG),	;x.3287793.+:135(ATG),	;x.3415709.+:135(ATG),	;x.3422805.+:135(ATG),	;x.3326893.+:135(ATG),	;x.3377964.+:135(ATG),	;x.3325060.+:135(ATG),	;x.556726.-:135(ATG),	;x.3262272.+:135(ATG),	;x.3212208.+:135(ATG),	;x.578267.-:135(ATG),	;x.3195537.+:135(ATG),	;x.3195531.+:135(ATG),
3680	ANCHOR	41	41	40	;ECO26_4316.4289297.+:4209(ATG),4461(ATG),4554(ATG)*,4569(ATG),	;ECH74115_4535.4203304.+:4209(ATG),4461(ATG),4554(ATG)*,4569(ATG),	;Z4576.4168754.+:4209(ATG),4461(ATG),4554(ATG)*,4569(ATG),	;ECSP_4187.4159345.+:4209(ATG),4461(ATG),4554(ATG)*,4569(ATG),	;ECs4091.4101537.+:4209(ATG),4461(ATG),4554(ATG)*,4569(ATG),	;ECO103_3959.4043256.+:4209(ATG),4461(ATG),4554(ATG)*,4569(ATG),	;G2583_3938.3990222.+:4209(ATG),4461(ATG),4554(ATG)*,4569(ATG),	;ECO111_4037.4028143.+:4209(ATG),4461(ATG),4554(ATG)*,4569(ATG),	;EC042_3502.3728021.+:4209(ATG),4461(ATG),4554(ATG)*,4569(ATG),	;c3973.3792677.+:4209(ATG),4461(ATG),4554(ATG),4569(ATG)*,	;ECED1_3870.3801730.+:4209(ATG),4461(ATG),4554(ATG)*,4569(ATG),	;ECUMN_3692.3812239.+:4209(ATG),4461(ATG),4554(ATG)*,4569(ATG),	;EC55989_3630.3716431.+:4209(ATG),4461(ATG),4554(ATG)*,4569(ATG),	;ETEC_3477.3752183.+:4209(ATG),4461(ATG),4554(ATG)*,4569(ATG),	;ECIAI39_3707.3868803.+:4209(ATG),4461(ATG),4554(ATG)*,4569(ATG),	;ECABU_c36270.3696818.+:4209(ATG),4461(ATG),4554(ATG)*,4569(ATG),	;ECOK1_3633.3731940.+:4209(ATG),4461(ATG)*,4554(ATG),4569(ATG),	;APECO1_32232.3651775.+:4209(ATG),4461(ATG),4554(ATG),4569(ATG)*,	;EcSMS35_3508.3585797.+:4209(ATG),4461(ATG),4554(ATG)*,4569(ATG),	;UTI89_C3649.3578863.+:4209(ATG),4461(ATG),4554(ATG),4569(ATG)*,	;ECS88_3596.3566567.+:4209(ATG),4461(ATG),4554(ATG)*,4569(ATG),	;UM146_00310.63583.-:4209(ATG)*,	;EcE24377A_3700.3696342.+:4209(ATG),4461(ATG)*,4554(ATG),4569(ATG),	;E2348C_3491.3637323.+:4209(ATG),4461(ATG),4554(ATG)*,4569(ATG),	;x.3468910.+:3627(ATG),3879(ATG),3972(ATG),3987(ATG),	;ECW_m3485.3579171.+:4209(ATG),4461(ATG),4554(ATG)*,4569(ATG),	;ECSE_3497.3629273.+:4209(ATG),4461(ATG),4554(ATG)*,4569(ATG),	;NRG857_15930.3377093.+:4209(ATG),4461(ATG),4554(ATG),4569(ATG)*,	;EcolC_0488.529175.-:4209(ATG),4461(ATG),4554(ATG),4569(ATG)*,	;ECSF_3044.3319799.+:4209(ATG),4461(ATG),4554(ATG)*,4569(ATG),	;ECIAI1_3360.3447710.+:4209(ATG),4461(ATG),4554(ATG)*,4569(ATG),	;ECDH10B_3387.3454952.+:4209(ATG),4461(ATG),4554(ATG)*,4569(ATG),	;gltB.3359040.+:4209(ATG),4461(ATG),4554(ATG)*,4569(ATG),	;EcHS_A3405.3410112.+:4209(ATG),4461(ATG)*,4554(ATG),4569(ATG),	;b3212.3357207.+:4209(ATG),4461(ATG)*,4554(ATG),4569(ATG),	;EcDH1_0495.524579.-:4209(ATG),4461(ATG),4554(ATG)*,4569(ATG),	;ECB_03077.3294420.+:4209(ATG),4461(ATG),4554(ATG)*,4569(ATG),	;BWG_2914.3244355.+:4209(ATG),4461(ATG),4554(ATG)*,4569(ATG),	;ECBD_0530.546119.-:4209(ATG),4461(ATG),4554(ATG)*,4569(ATG),	;ECD_03077.3227685.+:4209(ATG),4461(ATG),4554(ATG)*,4569(ATG),	;B21_03028.3227679.+:4209(ATG),4461(ATG),4554(ATG)*,4569(ATG),
3687	ANCHOR	41	41	41	;ECO26_0299.321261.+:1254(ATG)*,	;ECH74115_0288.302428.+:1254(ATG)*,	;Z0304.299868.+:1254(ATG)*,	;ECSP_0277.302428.+:1254(ATG)*,	;ECs0270.299867.+:1254(ATG)*,	;ECO103_0258.294087.+:1254(ATG)*,	;G2583_0279.302429.+:1254(ATG)*,	;ECO111_0305.330076.+:1254(ATG)*,	;EC042_0304.336033.+:1254(ATG)*,	;c0390.370109.+:1254(ATG)*,	;ECED1_0277.296876.+:1254(ATG)*,	;ECUMN_0309.335417.+:1254(ATG)*,	;EC55989_0267.296112.+:1254(ATG)*,	;ETEC_0266.297197.+:1254(ATG)*,	;ECIAI39_0408.445191.-:1254(ATG)*,	;ECABU_c03440.361248.+:1254(ATG)*,	;ECOK1_0266.294866.+:1254(ATG)*,	;APECO1_1726.294929.+:1254(ATG)*,	;EcSMS35_0297.306524.+:1254(ATG)*,	;UTI89_C0284.294950.+:1254(ATG)*,	;ECS88_0278.294949.+:1254(ATG)*,	;UM146_16000.3322187.-:1254(ATG)*,	;EcE24377A_0275.295387.+:1254(ATG)*,	;E2348C_0236.269286.+:1254(ATG)*,	;ECP_0272.294204.+:1254(ATG)*,	;ECW_m0357.365091.+:1254(ATG)*,	;ECSE_0263.295335.+:1254(ATG)*,	;NRG857_01320.294415.+:1254(ATG)*,	;EcolC_3338.3662447.-:1254(ATG)*,	;ECSF_0246.276707.+:1254(ATG)*,	;ECIAI1_0282.300518.+:1254(ATG)*,	;ECDH10B_0225.236084.+:1254(ATG)*,	;proA.261980.+:1254(ATG)*,	;EcHS_A0270.291626.+:1254(ATG)*,	;b0243.261980.+:1254(ATG)*,	;EcDH1_3364.3609398.-:1254(ATG)*,	;ECB_00240.267248.+:1254(ATG)*,	;BWG_0225.261979.+:1254(ATG)*,	;ECBD_3376.3515133.-:1254(ATG)*,	;ECD_00240.267251.+:1254(ATG)*,	;B21_00243.267245.+:1254(ATG)*,
3686	ANCHOR	41	41	41	;ECO26_0033.35959.+:3222(ATG)*,	;ECH74115_0036.38413.+:3222(ATG)*,	;Z0038.38413.+:3222(ATG)*,	;ECSP_0035.38413.+:3222(ATG)*,	;ECs0036.38412.+:3222(ATG)*,	;ECO103_0034.37228.+:3222(ATG)*,	;G2583_0034.38394.+:3222(ATG)*,	;ECO111_0033.35944.+:3222(ATG)*,	;EC042_0035.40546.+:3222(ATG)*,	;c0041.36665.+:3222(ATG)*,	;ECED1_0031.35642.+:3222(ATG)*,	;ECUMN_0034.38355.+:3219(ATG)*,	;EC55989_0032.35962.+:3222(ATG)*,	;ETEC_0033.37335.+:3222(ATG)*,	;ECIAI39_0034.42212.+:3222(ATG)*,	;ECABU_c00370.35963.+:3222(ATG)*,	;ECOK1_0031.35930.+:3222(ATG)*,	;APECO1_1949.35911.+:3222(ATG)*,	;EcSMS35_0033.39185.+:3222(ATG)*,	;UTI89_C0037.35930.+:3222(ATG)*,	;ECS88_0033.35929.+:3222(ATG)*,	;UM146_22940.4796685.+:3222(ATG)*,	;EcE24377A_0034.37233.+:3222(ATG)*,	;E2348C_0033.36950.+:3222(ATG)*,	;ECP_0032.35560.+:3219(ATG)*,	;ECW_m0032.37229.+:3222(ATG)*,	;ECSE_0033.35948.+:3222(ATG)*,	;NRG857_00175.35950.+:3222(ATG)*,	;EcolC_3622.3964185.-:3222(ATG)*,	;ECSF_0036.39554.+:3222(ATG)*,	;ECIAI1_0034.35950.+:3222(ATG)*,	;ECDH10B_0034.34038.+:3222(ATG)*,	;carB.34038.+:3222(ATG)*,	;EcHS_A0036.37297.+:3222(ATG)*,	;b0033.34038.+:3222(ATG)*,	;EcDH1_3566.3837339.-:3222(ATG)*,	;ECB_00037.38109.+:3222(ATG)*,	;BWG_0031.34038.+:3222(ATG)*,	;ECBD_3582.3745612.-:3222(ATG)*,	;ECD_00037.38110.+:3222(ATG)*,	;B21_00036.38110.+:3222(ATG)*,
2519	ANCHOR	41	41	4	;x.4720669.+:153(TTG),	;x.4957082.-:147(TTG),	;x.4922731.-:147(TTG),	;x.4913142.-:147(TTG),	;x.4853967.-:147(TTG),	;x.4401657.+:153(TTG),	;x.4741239.-:147(TTG),	;x.4737865.-:153(TTG),	;x.4530214.-:147(TTG),	;x.4583551.-:147(TTG),	;ECED1_4572.4514763.-:147(TTG)*,	;ECUMN_4394.4544502.-:147(TTG)*,	;EC55989_4346.4441822.-:153(TTG)*,	;x.4480277.-:153(TTG),	;x.3262243.+:147(TTG),	;x.4452387.-:147(TTG),	;x.4456245.-:147(TTG),	;x.4376137.-:147(TTG),	;x.4352800.-:147(TTG),	;x.4344123.-:147(TTG),	;x.4290690.-:147(TTG),	;x.4085410.-:147(TTG),	;x.4383225.-:153(TTG),	;x.4374174.-:147(TTG),	;x.4263755.-:147(TTG),	;x.4282327.-:153(TTG),	;x.4318348.-:153(TTG),	;x.4100995.-:147(TTG),	;x.4573906.+:153(TTG),	;x.4039552.-:147(TTG),	;ECIAI1_4070.4137922.-:153(TTG)*,	;x.4155105.-:153(TTG),	;x.3578519.+:153(TTG),	;x.4088301.-:153(TTG),	;x.4056185.-:153(TTG),	;x.4456308.+:153(TTG),	;x.4036420.-:153(TTG),	;x.3945854.-:153(TTG),	;x.4377612.+:153(TTG),	;x.3964860.-:153(TTG),	;x.3964854.-:153(TTG),
2514	ANCHOR	41	41	33	;ECO26_4393.4371638.-:219(ATG)*,	;x.4276523.-:219(ATG),	;x.4240665.-:219(ATG),	;ECSP_4262.4232564.-:219(ATG)*,	;x.4173443.-:219(ATG),	;ECO103_4023.4115203.-:219(ATG)*,	;x.4062171.-:219(ATG),	;ECO111_4112.4109318.-:219(ATG)*,	;x.3799799.-:219(ATG),	;c4052.3869807.-:219(ATG)*,	;ECED1_3955.3879819.-:219(ATG)*,	;ECUMN_3765.3884690.-:219(ATG)*,	;EC55989_3708.3788069.-:219(ATG)*,	;ETEC_3543.3824908.-:219(ATG)*,	;ECIAI39_3786.3952806.-:219(ATG)*,	;ECABU_c37090.3774193.-:219(ATG)*,	;x.3809309.-:219(ATG),	;x.3729156.-:219(ATG),	;x.3665666.-:219(ATG),	;UTI89_C3736.3656241.-:219(ATG)*,	;ECS88_3679.3643946.-:219(ATG)*,	;UM146_16365.3398296.-:219(ATG)*,	;EcE24377A_3773.3768244.-:219(ATG)*,	;E2348C_3554.3707584.-:219(ATG)*,	;ECP_3379.3548081.-:219(ATG)*,	;ECW_m3559.3651400.-:219(ATG)*,	;ECSE_3566.3701331.-:219(ATG)*,	;NRG857_16305.3455769.-:219(ATG)*,	;EcolC_0422.456499.+:219(ATG)*,	;ECSF_3116.3397170.-:219(ATG)*,	;ECIAI1_3441.3519489.-:219(ATG)*,	;ECDH10B_3466.3534198.-:219(ATG)*,	;yhdL.4201985.+:219(ATG)*,	;EcHS_A3485.3482774.-:219(ATG)*,	;b4550.3436453.-:219(ATG)*,	;EcDH1_0422.445333.+:219(ATG)*,	;ECB_03142.3366336.-:219(ATG)*,	;BWG_2982.3323610.-:219(ATG)*,	;ECBD_0460.474203.+:219(ATG)*,	;ECD_03142.3299601.-:219(ATG)*,	;B21_03093.3299595.-:219(ATG)*,
2515	ANCHOR	41	41	41	;ECO26_4820.4835054.+:1086(GTG),1521(ATG)*,1551(ATG),	;ECH74115_5201.4844989.-:1086(GTG),1521(ATG)*,1551(ATG),	;Z5277.4810874.-:1086(GTG),1521(ATG),1551(ATG)*,	;ECSP_4815.4801031.-:1086(GTG),1521(ATG)*,1551(ATG),	;ECs4700.4741893.-:1086(GTG),1521(ATG),1551(ATG)*,	;ECO103_4398.4514611.+:1086(GTG),1521(ATG)*,1551(ATG),	;G2583_4560.4629414.-:1086(GTG),1521(ATG),1551(ATG)*,	;ECO111_4592.4624777.-:1086(GTG),1521(ATG)*,1551(ATG),	;EC042_4145.4414012.-:1086(GTG),1521(ATG),1551(ATG)*,	;c4687.4449486.-:1086(GTG)*,	;ECED1_4453.4385251.-:1086(GTG),1521(ATG),1551(ATG)*,	;ECUMN_4293.4435315.-:1086(GTG),1521(ATG),1551(ATG)*,	;EC55989_4239.4328742.-:1086(GTG),1521(ATG),1551(ATG)*,	;ETEC_4049.4370620.-:1086(GTG),1521(ATG),1551(ATG)*,	;ECIAI39_3019.3132617.+:1086(GTG),1521(ATG),1551(ATG)*,	;ECABU_c42490.4318325.-:1086(GTG),1521(ATG)*,1551(ATG),	;ECOK1_4213.4322215.-:1086(GTG),1521(ATG)*,1551(ATG),	;APECO1_2704.4242114.-:1086(GTG),1521(ATG),1551(ATG)*,	;EcSMS35_4133.4228237.-:1086(GTG),1521(ATG)*,1551(ATG),	;UTI89_C4322.4209317.-:1086(GTG),1521(ATG),1551(ATG)*,	;ECS88_4189.4156822.-:1086(GTG),1521(ATG),1551(ATG)*,	;UM146_18980.3951377.-:1086(GTG),1521(ATG)*,1551(ATG),	;EcE24377A_4278.4270347.-:1086(GTG),1521(ATG)*,1551(ATG),	;E2348C_4068.4245071.-:1086(GTG),1521(ATG)*,1551(ATG),	;ECP_3961.4132239.-:1086(GTG),1521(ATG)*,1551(ATG),	;ECW_m4065.4172881.-:1086(GTG),1521(ATG)*,1551(ATG),	;ECSE_4048.4202599.-:1086(GTG),1521(ATG)*,1551(ATG),	;NRG857_18715.3969537.-:1086(GTG),1521(ATG)*,1551(ATG),	;EcolC_4236.4681537.+:1086(GTG),1521(ATG)*,1551(ATG),	;ECSF_3606.3909411.-:1086(GTG),1521(ATG)*,1551(ATG),	;ECIAI1_3953.4024865.-:1086(GTG),1521(ATG),1551(ATG)*,	;ECDH10B_3953.4045392.-:1086(GTG),1521(ATG),1551(ATG)*,	;yifB.3688232.+:1086(GTG),1521(ATG),1551(ATG)*,	;EcHS_A3983.3976860.-:1086(GTG),1521(ATG)*,1551(ATG),	;b3765.3946472.-:1086(GTG),1521(ATG)*,1551(ATG),	;EcDH1_4209.4566021.+:1086(GTG),1521(ATG)*,1551(ATG),	;ECB_03644.3910249.-:1086(GTG),1521(ATG),1551(ATG)*,	;BWG_3452.3836141.-:1086(GTG),1521(ATG)*,1551(ATG),	;ECBD_4272.4505121.+:1086(GTG),1521(ATG)*,1551(ATG),	;ECD_03644.3838689.-:1086(GTG),1521(ATG),1551(ATG)*,	;B21_03593.3838683.-:1086(GTG),1521(ATG),1551(ATG)*,
2511	ANCHOR	41	41	41	;ECO26_4721.4723574.+:1050(ATG)*,	;ECH74115_5315.4954316.-:1050(ATG)*,	;Z5405.4919965.-:1050(ATG)*,	;ECSP_4924.4910376.-:1050(ATG)*,	;ECs4791.4851201.-:1050(ATG)*,	;ECO103_4302.4404417.+:1050(ATG)*,	;G2583_4669.4738473.-:1050(ATG)*,	;ECO111_4689.4734960.-:1050(ATG)*,	;EC042_4242.4527448.-:1050(ATG)*,	;c4818.4580785.-:1050(ATG)*,	;ECED1_4570.4511997.-:1050(ATG)*,	;ECUMN_4392.4541736.-:1050(ATG)*,	;EC55989_4344.4438950.-:1050(ATG)*,	;ETEC_4138.4477405.-:1050(ATG)*,	;ECIAI39_3132.3265009.+:1050(ATG)*,	;ECABU_c43730.4449621.-:1050(ATG)*,	;ECOK1_4340.4453479.-:1050(ATG)*,	;APECO1_2593.4373371.-:1050(ATG)*,	;EcSMS35_4254.4350034.-:1050(ATG)*,	;UTI89_C4458.4341357.-:1050(ATG)*,	;ECS88_4319.4287924.-:1050(ATG)*,	;UM146_19585.4082644.-:1050(ATG)*,	;EcE24377A_4391.4380465.-:1050(ATG)*,	;E2348C_4175.4371408.-:1050(ATG)*,	;ECP_4080.4260989.-:1050(ATG)*,	;ECW_m4172.4279422.-:1050(ATG)*,	;ECSE_4152.4315588.-:1050(ATG)*,	;NRG857_19295.4098229.-:1050(ATG)*,	;EcolC_4147.4576778.+:1050(ATG)*,	;ECSF_3722.4036786.-:1050(ATG)*,	;ECIAI1_4068.4135017.-:1050(ATG)*,	;ECDH10B_4059.4152233.-:1050(ATG)*,	;glnL.3581391.+:1050(ATG)*,	;EcHS_A4096.4085429.-:1050(ATG)*,	;b3869.4053313.-:1050(ATG)*,	;EcDH1_4117.4459180.+:1050(ATG)*,	;ECB_03754.4033548.-:1050(ATG)*,	;BWG_3539.3942982.-:1050(ATG)*,	;ECBD_4158.4380484.+:1050(ATG)*,	;ECD_03754.3961988.-:1050(ATG)*,	;B21_03703.3961982.-:1050(ATG)*,
3531	ANCHOR	41	41	40	;ECO26_5167.5237224.-:984(ATG)*,1092(TTG),	;ECH74115_5553.5191603.-:984(ATG)*,1092(TTG),	;Z5649.5146387.-:984(ATG)*,1092(TTG),	;ECSP_5147.5147663.-:984(ATG)*,1092(TTG),	;ECs5033.5116402.-:984(ATG)*,1092(TTG),	;ECO103_4800.4974886.-:984(ATG)*,1092(TTG),	;G2583_4875.4965278.-:984(ATG)*,1092(TTG),	;ECO111_4925.5003033.-:984(ATG)*,1092(TTG),	;EC042_4419.4741244.-:984(ATG)*,1092(TTG),	;c5020.4793725.-:984(ATG)*,	;ECED1_4765.4721822.-:984(ATG)*,1092(TTG),	;ECUMN_4585.4755967.-:984(ATG)*,1092(TTG),	;EC55989_4544.4655114.-:984(ATG)*,1092(TTG),	;ETEC_4361.4725390.-:984(ATG)*,1092(TTG),	;ECIAI39_4471.4672222.-:1002(ATG),1110(TTG)*,	;ECABU_c45730.4662485.-:984(ATG)*,	;ECOK1_4536.4662900.-:984(ATG)*,	;APECO1_2421.4582916.-:984(ATG)*,	;EcSMS35_4512.4610815.-:984(ATG)*,1092(TTG),	;UTI89_C4619.4510614.-:984(ATG)*,	;ECS88_4523.4497444.-:984(ATG)*,	;UM146_20360.4251890.-:984(ATG)*,	;EcE24377A_4603.4602312.-:984(ATG)*,1092(TTG),	;x.4596282.-:750(ATG),858(TTG),	;ECP_4267.4473522.-:984(ATG)*,1092(TTG),	;ECW_m4416.4529004.-:984(ATG)*,1092(TTG),	;ECSE_4344.4535094.-:984(ATG)*,1092(TTG),	;NRG857_20235.4313699.-:984(ATG)*,1092(TTG),	;EcolC_3977.4370624.+:984(ATG)*,1092(TTG),	;ECSF_3905.4254623.-:984(ATG)*,	;ECIAI1_4282.4354337.-:984(ATG)*,1092(TTG),	;ECDH10B_4240.4360967.-:984(ATG)*,1092(TTG),	;qor.4266838.-:984(ATG)*,1092(TTG),	;EcHS_A4291.4294992.-:984(ATG)*,1092(TTG),	;b4051.4261271.-:984(ATG)*,1092(TTG),	;EcDH1_3942.4251222.+:984(ATG)*,1092(TTG),	;ECB_03923.4242180.-:984(ATG)*,1092(TTG),	;BWG_3764.4200116.-:984(ATG)*,1092(TTG),	;ECBD_3982.4171816.+:984(ATG)*,1092(TTG),	;ECD_03923.4170657.-:984(ATG)*,1092(TTG),	;B21_03883.4170651.-:984(ATG)*,1092(TTG),
3533	ANCHOR	41	41	41	;ECO26_0379.408956.-:1254(ATG)*,	;ECH74115_0416.422301.-:1254(ATG)*,	;Z0439.418704.-:1254(ATG)*,	;ECSP_0405.423894.-:1254(ATG)*,	;ECs0396.418702.-:1254(ATG)*,	;ECO103_0325.371278.-:1254(ATG)*,	;G2583_0454.458085.-:1254(ATG)*,	;ECO111_0379.405455.-:1254(ATG)*,	;EC042_0380.424786.-:1254(ATG)*,	;c0458.447619.-:1254(ATG)*,	;ECED1_0371.389054.-:1254(ATG)*,	;ECUMN_0386.420288.-:1254(ATG)*,	;EC55989_0350.388105.-:1254(ATG)*,	;ETEC_0399.424428.-:1254(ATG)*,	;ECIAI39_0335.370119.+:1254(ATG)*,	;ECABU_c04330.457338.-:1254(ATG)*,	;ECOK1_0335.377097.-:1254(ATG)*,	;APECO1_1650.389404.-:1254(ATG)*,	;EcSMS35_0374.386144.-:1254(ATG)*,	;UTI89_C0370.387812.-:1254(ATG)*,	;ECS88_0350.377179.-:1254(ATG)*,	;UM146_15590.3227257.+:1254(ATG)*,	;EcE24377A_0367.396520.-:1254(ATG)*,	;E2348C_0298.336596.-:1254(ATG)*,	;ECP_0416.441043.-:1254(ATG)*,	;ECW_m0421.440949.-:1254(ATG)*,	;ECSE_0368.406719.-:1254(ATG)*,	;NRG857_01660.372962.-:1254(ATG)*,	;EcolC_3282.3595113.+:1254(ATG)*,	;ECSF_0314.357544.-:1254(ATG)*,	;ECIAI1_0344.376383.-:1254(ATG)*,	;ECDH10B_1356.1380686.-:1254(ATG)*,	;lacY.361150.-:1254(ATG)*,	;EcHS_A0407.426432.-:1254(ATG)*,	;b0343.361150.-:1254(ATG)*,	;EcDH1_3263.3509029.+:1254(ATG)*,	;ECB_00297.334482.-:1254(ATG)*,	;BWG_3743.4174500.-:1254(ATG)*,	;ECBD_3314.3450923.+:1254(ATG)*,	;ECD_00297.331461.-:1254(ATG)*,	;B21_00301.331455.-:1254(ATG)*,
3532	ANCHOR	41	41	41	;ECO26_3088.3025787.+:567(ATG)*,	;ECH74115_3313.3046837.+:567(ATG)*,	;Z3434.3076743.+:567(ATG)*,	;ECSP_3055.3001708.+:567(ATG)*,	;ECs3067.3005475.+:567(ATG)*,	;ECO103_2652.2682324.+:567(ATG)*,	;G2583_2718.2746230.+:567(ATG)*,	;ECO111_2894.2839361.+:567(ATG)*,	;EC042_2408.2536171.+:567(ATG)*,	;c2712.2561080.+:567(ATG)*,	;ECED1_2625.2553115.+:567(ATG)*,	;ECUMN_2512.2572958.+:567(ATG)*,	;EC55989_2429.2485945.+:567(ATG)*,	;ETEC_2312.2497341.+:567(ATG)*,	;ECIAI39_2316.2384700.+:567(ATG)*,	;ECABU_c25070.2531841.+:567(ATG)*,	;ECOK1_2410.2488764.+:567(ATG)*,	;APECO1_4379.2383283.+:567(ATG)*,	;EcSMS35_2324.2356203.+:567(ATG)*,	;UTI89_C2452.2410593.+:567(ATG)*,	;ECS88_2324.2306416.+:567(ATG)*,	;UM146_05915.1231815.-:567(ATG)*,	;EcE24377A_2473.2458834.+:567(ATG)*,	;E2348C_2322.2401327.+:567(ATG)*,	;ECP_2216.2311391.+:567(ATG)*,	;ECW_m2377.2439934.+:567(ATG)*,	;ECSE_2444.2525420.+:567(ATG)*,	;NRG857_11045.2296314.+:567(ATG)*,	;EcolC_1472.1624629.-:567(ATG)*,	;ECSF_2057.2221136.+:567(ATG)*,	;ECIAI1_2257.2330869.+:567(ATG)*,	;ECDH10B_2333.2359555.+:567(ATG)*,	;spr.2273879.+:567(ATG)*,	;EcHS_A2313.2312723.+:567(ATG)*,	;b2175.2268567.+:567(ATG)*,	;EcDH1_1482.1606314.-:567(ATG)*,	;ECB_02105.2221733.+:567(ATG)*,	;BWG_1951.2154372.+:567(ATG)*,	;ECBD_1482.1574414.-:567(ATG)*,	;ECD_02105.2165394.+:567(ATG)*,	;B21_02064.2165388.+:567(ATG)*,
3535	ANCHOR	41	41	40	;ECO26_4296.4267368.-:636(ATG)*,	;ECH74115_4514.4181376.-:636(ATG)*,	;Z4555.4146825.-:636(ATG)*,	;ECSP_4167.4137417.-:636(ATG)*,	;ECs4071.4079609.-:636(ATG)*,	;ECO103_3939.4021327.-:636(ATG)*,	;G2583_3917.3968294.-:636(ATG)*,	;ECO111_4017.4006214.-:636(ATG)*,	;EC042_3482.3706093.-:636(ATG)*,	;c3952.3770749.-:636(ATG)*,	;ECED1_3850.3779801.-:636(ATG)*,	;ECUMN_3672.3790310.-:636(ATG)*,	;EC55989_3610.3694503.-:636(ATG)*,	;ETEC_3457.3730254.-:636(ATG)*,	;ECIAI39_3687.3846875.-:636(ATG)*,	;ECABU_c36070.3674890.-:636(ATG)*,	;ECOK1_3613.3710011.-:636(ATG)*,	;APECO1_3243.3629846.-:636(ATG)*,	;EcSMS35_3488.3563869.-:636(ATG)*,	;UTI89_C3628.3556934.-:636(ATG)*,	;ECS88_3574.3544638.-:636(ATG)*,	;UM146_00420.85511.+:636(ATG)*,	;EcE24377A_3679.3674413.-:636(ATG)*,	;E2348C_3471.3615395.-:636(ATG)*,	;ECP_3279.3447564.-:636(ATG)*,	;ECW_m3464.3557242.-:636(ATG)*,	;ECSE_3476.3607344.-:636(ATG)*,	;NRG857_15830.3355165.-:636(ATG)*,	;EcolC_0508.551103.+:636(ATG)*,	;ECSF_3024.3297871.-:636(ATG)*,	;ECIAI1_3340.3425781.-:636(ATG)*,	;ECDH10B_3366.3433023.-:636(ATG)*,	;yrbC.3337111.-:636(ATG)*,	;x.3388183.-:636(ATG),	;b3192.3335278.-:636(ATG)*,	;EcDH1_0515.546508.+:636(ATG)*,	;ECB_03057.3272491.-:636(ATG)*,	;BWG_2894.3222426.-:636(ATG)*,	;ECBD_0550.568048.+:636(ATG)*,	;ECD_03057.3205756.-:636(ATG)*,	;B21_03008.3205750.-:636(ATG)*,
3534	ANCHOR	41	41	41	;ECO26_0412.444386.-:309(ATG)*,	;ECH74115_0451.462389.-:309(ATG)*,	;Z0475.458806.-:309(ATG)*,	;ECSP_0439.463982.-:309(ATG)*,	;ECs0429.458804.-:309(ATG)*,	;ECO103_0354.405445.-:309(ATG)*,	;G2583_0487.498490.-:309(ATG)*,	;ECO111_0409.438849.-:309(ATG)*,	;EC042_0410.458808.-:309(ATG)*,	;c0484.473070.-:309(ATG)*,	;ECED1_0402.419993.-:309(ATG)*,	;ECUMN_0416.454211.-:309(ATG)*,	;EC55989_0384.423464.-:309(ATG)*,	;ETEC_0432.460020.-:309(ATG)*,	;ECIAI39_0303.334970.+:309(ATG)*,	;ECABU_c04570.482788.-:309(ATG)*,	;ECOK1_0357.402547.-:309(ATG)*,	;APECO1_1629.414850.-:309(ATG)*,	;EcSMS35_0408.421412.-:309(ATG)*,	;UTI89_C0395.413262.-:309(ATG)*,	;ECS88_0373.402629.-:309(ATG)*,	;UM146_15480.3201807.+:309(ATG)*,	;EcE24377A_0404.432005.-:309(ATG)*,	;E2348C_0315.358181.-:309(ATG)*,	;ECP_0438.466496.-:309(ATG)*,	;ECW_m0449.475117.-:309(ATG)*,	;ECSE_0399.440815.-:309(ATG)*,	;NRG857_01765.398372.-:309(ATG)*,	;EcolC_3253.3560618.+:309(ATG)*,	;ECSF_0340.387849.-:309(ATG)*,	;ECIAI1_0375.410450.-:309(ATG)*,	;ECDH10B_0336.337580.-:309(ATG)*,	;yaiY.398249.-:309(ATG)*,	;EcHS_A0444.462922.-:309(ATG)*,	;b0379.398249.-:309(ATG)*,	;EcDH1_3229.3471930.+:309(ATG)*,	;ECB_00326.366671.-:309(ATG)*,	;BWG_0263.301008.-:309(ATG)*,	;ECBD_3285.3418734.+:309(ATG)*,	;ECD_00326.363650.-:309(ATG)*,	;B21_00330.363644.-:309(ATG)*,
3537	ANCHOR	41	41	41	;ECO26_0797.858140.+:405(GTG)*,	;ECH74115_0839.862933.+:405(GTG)*,	;Z0904.861316.+:405(GTG)*,	;ECSP_0789.864526.+:405(GTG)*,	;ECs0771.859662.+:405(GTG)*,	;ECO103_0731.808261.+:405(GTG)*,	;G2583_0903.949064.+:405(GTG)*,	;ECO111_0753.818424.+:405(GTG)*,	;EC042_0762.845254.+:405(GTG)*,	;c0815.797826.+:405(GTG)*,	;ECED1_0703.734697.+:405(GTG)*,	;ECUMN_0824.882797.+:405(GTG)*,	;EC55989_0721.789238.+:405(GTG)*,	;ETEC_0747.827098.+:405(GTG)*,	;ECIAI39_0711.754603.+:405(GTG)*,	;ECABU_c07820.806181.+:405(GTG)*,	;ECOK1_0736.775575.+:405(GTG)*,	;APECO1_1345.740499.+:405(GTG)*,	;EcSMS35_0759.767739.+:405(GTG)*,	;UTI89_C0732.738899.+:405(GTG)*,	;ECS88_0759.778931.+:405(GTG)*,	;UM146_13945.2876172.-:405(GTG)*,	;EcE24377A_0765.795017.+:405(GTG)*,	;E2348C_0620.689089.+:405(GTG)*,	;ECP_0747.790529.+:405(GTG)*,	;ECW_m0791.845544.+:405(GTG)*,	;ECSE_0796.857343.+:405(GTG)*,	;NRG857_03280.723992.+:405(GTG)*,	;EcolC_2919.3180164.-:405(GTG)*,	;ECSF_0669.747278.+:405(GTG)*,	;ECIAI1_0711.775172.+:405(GTG)*,	;ECDH10B_0803.826971.+:405(GTG)*,	;ybgC.775578.+:405(GTG)*,	;EcHS_A0789.802009.+:405(GTG)*,	;b0736.774379.+:405(GTG)*,	;EcDH1_2899.3105963.-:405(GTG)*,	;ECB_00696.756038.+:405(GTG)*,	;BWG_0595.677139.+:405(GTG)*,	;ECBD_2924.3048568.-:405(GTG)*,	;ECD_00696.733817.+:405(GTG)*,	;B21_00685.733811.+:405(GTG)*,
3536	ANCHOR	41	41	41	;ECO26_4762.4771228.-:369(ATG),615(ATG),621(ATG)*,	;ECH74115_5264.4907802.+:369(ATG),615(ATG)*,621(ATG),	;Z5344.4873451.+:369(ATG)*,615(ATG),621(ATG),	;ECSP_4878.4863862.+:369(ATG),615(ATG),621(ATG)*,	;ECs4753.4804687.+:369(ATG),615(ATG),621(ATG)*,	;ECO103_4340.4450819.-:369(ATG),615(ATG),621(ATG)*,	;G2583_4623.4691965.+:369(ATG),615(ATG),621(ATG)*,	;ECO111_4651.4688576.+:369(ATG),615(ATG),621(ATG)*,	;EC042_4203.4480938.+:369(ATG),615(ATG),621(ATG)*,	;c4745.4512797.+:369(ATG),615(ATG),621(ATG)*,	;ECED1_4508.4445941.+:369(ATG),615(ATG),621(ATG)*,	;ECUMN_4349.4495228.+:369(ATG),615(ATG),621(ATG)*,	;EC55989_4300.4392553.+:369(ATG),615(ATG),621(ATG)*,	;ETEC_4101.4430594.+:615(ATG),621(ATG)*,	;ECIAI39_3186.3322972.-:369(ATG),615(ATG),621(ATG)*,	;ECABU_c43050.4381628.+:369(ATG),615(ATG),621(ATG)*,	;ECOK1_4273.4385494.+:369(ATG),615(ATG)*,621(ATG),	;APECO1_2653.4305387.+:369(ATG),615(ATG),621(ATG)*,	;EcSMS35_4190.4289688.+:369(ATG),615(ATG),621(ATG)*,	;UTI89_C4387.4273372.+:369(ATG),615(ATG),621(ATG)*,	;ECS88_4251.4219940.+:369(ATG),615(ATG),621(ATG)*,	;UM146_19250.4014660.+:369(ATG),615(ATG),621(ATG)*,	;EcE24377A_4344.4334072.+:369(ATG),615(ATG)*,621(ATG),	;E2348C_4123.4308343.+:369(ATG),615(ATG),621(ATG)*,	;ECP_4017.4192902.+:369(ATG),615(ATG),621(ATG)*,	;ECW_m4125.4233023.+:369(ATG),615(ATG),621(ATG)*,	;ECSE_4111.4269195.+:369(ATG),615(ATG),621(ATG)*,	;NRG857_18975.4030249.+:369(ATG),615(ATG),621(ATG)*,	;EcolC_4185.4623164.-:369(ATG),615(ATG),621(ATG)*,	;ECSF_3662.3969918.+:369(ATG),615(ATG),621(ATG)*,	;ECIAI1_4017.4088622.+:369(ATG),615(ATG),621(ATG)*,	;ECDH10B_4014.4105320.+:369(ATG),615(ATG),621(ATG)*,	;rhtC.3628304.-:369(ATG),615(ATG),621(ATG)*,	;EcHS_A4047.4038854.+:369(ATG),615(ATG)*,621(ATG),	;b3823.4006400.+:369(ATG),615(ATG),621(ATG)*,	;EcDH1_4156.4506093.-:369(ATG),615(ATG),621(ATG)*,	;ECB_03702.3972804.+:369(ATG),615(ATG),621(ATG)*,	;BWG_3501.3896069.+:369(ATG),615(ATG),621(ATG)*,	;ECBD_4215.4442566.-:369(ATG),615(ATG),621(ATG)*,	;ECD_03702.3901244.+:369(ATG),615(ATG),621(ATG)*,	;B21_03651.3901238.+:369(ATG),615(ATG),621(ATG)*,
5050	ANCHOR	41	41	2	;x.2098053.-:123(GTG),	;x.2056000.-:123(GTG),	;x.1947095.+:147(GTG),	;x.2054976.-:123(GTG),	;x.2141400.-:123(GTG),	;x.1764105.-:123(GTG),	;x.1946317.-:123(GTG),	;x.1954987.-:123(GTG),	;x.1748798.-:123(GTG),	;x.1792892.-:123(GTG),	;x.1642637.-:123(GTG),	;x.1826502.-:123(GTG),	;x.1733118.-:123(GTG),	;x.1736228.-:123(GTG),	;x.1907093.-:123(GTG),	;x.1753861.-:123(GTG),	;ECOK1_1675.1710250.-:123(GTG)*,	;x.1654929.-:123(GTG),	;EcSMS35_1643.1632145.+:123(GTG)*,	;x.1673702.-:123(GTG),	;x.1602134.-:123(GTG),	;x.1969574.+:123(GTG),	;x.1731451.-:123(GTG),	;x.1713703.-:123(GTG),	;x.1561921.-:123(GTG),	;x.1729676.-:123(GTG),	;x.1717827.-:123(GTG),	;x.1572168.-:123(GTG),	;x.2326880.+:123(GTG),	;x.1540216.-:123(GTG),	;x.1627718.-:123(GTG),	;x.1704637.-:123(GTG),	;x.1618702.-:123(GTG),	;x.1633810.-:123(GTG),	;x.1615012.-:123(GTG),	;x.2261490.+:123(GTG),	;x.1584031.-:123(GTG),	;x.1507071.-:123(GTG),	;x.2216822.+:123(GTG),	;x.1565561.-:123(GTG),	;x.1565555.-:123(GTG),
5051	ANCHOR	41	41	41	;ECO26_3515.3441381.+:1128(ATG)*,	;ECH74115_3693.3412975.+:1128(ATG)*,	;Z3730.3378692.+:1128(ATG)*,	;ECSP_3410.3367846.+:1128(ATG)*,	;ECs3334.3308858.+:1128(ATG)*,	;ECO103_2981.3035194.+:1128(ATG)*,	;G2583_2994.3049929.+:1128(ATG)*,	;ECO111_3192.3153013.+:1128(ATG)*,	;EC042_2672.2835766.+:1128(ATG)*,	;c2999.2863500.+:1128(ATG)*,	;ECED1_2905.2856984.+:1128(ATG)*,	;ECUMN_2784.2872068.+:1128(ATG)*,	;EC55989_2752.2815797.+:1128(ATG)*,	;ETEC_2576.2802892.+:1128(ATG)*,	;ECIAI39_2610.2709487.+:1128(ATG)*,	;ECABU_c27830.2834140.+:1128(ATG)*,	;ECOK1_2779.2857594.+:1128(ATG)*,	;APECO1_4085.2714897.+:1128(ATG)*,	;EcSMS35_2618.2677043.+:1128(ATG)*,	;UTI89_C2798.2742360.+:1128(ATG)*,	;ECS88_2652.2637991.+:1128(ATG)*,	;UM146_04310.900068.-:1128(ATG)*,	;EcE24377A_2751.2742564.+:1128(ATG)*,	;E2348C_2708.2787813.+:1128(ATG)*,	;ECP_2485.2604618.+:1128(ATG)*,	;ECW_m2691.2763684.+:1128(ATG)*,	;ECSE_2753.2851326.+:1128(ATG)*,	;NRG857_12335.2586168.+:1128(ATG)*,	;EcolC_1205.1320006.-:1128(ATG)*,	;ECSF_2324.2522307.+:1128(ATG)*,	;ECIAI1_2520.2616121.+:1128(ATG)*,	;ECDH10B_2637.2682521.+:1128(ATG)*,	;dapE.2591390.+:1128(ATG)*,	;EcHS_A2602.2614641.+:1128(ATG)*,	;b2472.2590756.+:1128(ATG)*,	;EcDH1_1198.1291028.-:1128(ATG)*,	;ECB_02363.2513562.+:1128(ATG)*,	;BWG_2235.2476561.+:1128(ATG)*,	;ECBD_1218.1282681.-:1128(ATG)*,	;ECD_02363.2457223.+:1128(ATG)*,	;B21_02325.2457217.+:1128(ATG)*,
4165	ANCHOR	41	41	41	;ECO26_3303.3229429.-:1269(ATG)*,	;ECH74115_3455.3199479.-:1269(ATG)*,	;Z3577.3227983.-:1269(ATG)*,	;ECSP_3190.3154350.-:1269(ATG)*,	;ECs3199.3158027.-:1269(ATG)*,	;ECO103_2779.2825711.-:1269(ATG)*,	;G2583_2852.2899093.-:1269(ATG)*,	;ECO111_3063.3008414.-:1269(ATG)*,	;EC042_2556.2704076.-:1269(ATG)*,	;c2860.2713474.-:1269(ATG)*,	;ECED1_2779.2718019.-:1269(ATG)*,	;ECUMN_2655.2731015.-:1269(ATG)*,	;EC55989_2559.2629285.-:1269(ATG)*,	;ETEC_2451.2658837.-:1269(ATG)*,	;ECIAI39_2464.2552014.-:1269(ATG)*,	;ECABU_c26480.2684234.-:1269(ATG)*,	;ECOK1_2548.2642258.-:1269(ATG)*,	;APECO1_4249.2536777.-:1269(ATG)*,	;EcSMS35_2471.2518539.-:1269(ATG)*,	;UTI89_C2600.2564087.-:1269(ATG)*,	;ECS88_2462.2459909.-:1269(ATG)*,	;UM146_05235.1078325.+:1269(ATG)*,	;EcE24377A_2609.2602116.-:1269(ATG)*,	;E2348C_2455.2553295.-:1269(ATG)*,	;ECP_2354.2463507.-:1269(ATG)*,	;ECW_m2504.2583321.-:1269(ATG)*,	;ECSE_2624.2705416.-:1269(ATG)*,	;NRG857_11725.2448396.-:1269(ATG)*,	;EcolC_1337.1469249.+:1269(ATG)*,	;ECSF_2192.2373787.-:1269(ATG)*,	;ECIAI1_2392.2474206.-:1269(ATG)*,	;ECDH10B_2477.2521461.-:1269(ATG)*,	;folC.2437120.-:1269(ATG)*,	;EcHS_A2466.2473245.-:1269(ATG)*,	;b2315.2429696.-:1269(ATG)*,	;EcDH1_1341.1445298.+:1269(ATG)*,	;ECB_02240.2375266.-:1269(ATG)*,	;BWG_2089.2315501.-:1269(ATG)*,	;ECBD_1344.1420977.+:1269(ATG)*,	;ECD_02240.2318927.-:1269(ATG)*,	;B21_02200.2318921.-:1269(ATG)*,
4161	ANCHOR	41	41	41	;ECO26_1410.1423735.+:756(ATG)*,	;ECH74115_1456.1437284.+:756(ATG)*,	;Z1715.1578784.+:756(ATG)*,	;ECSP_1378.1437571.+:756(ATG)*,	;ECs1455.1493698.+:756(ATG)*,	;ECO103_1122.1219299.+:756(ATG)*,	;G2583_1336.1392133.+:756(ATG)*,	;ECO111_1354.1386823.+:756(ATG)*,	;EC042_1144.1224762.+:756(ATG)*,	;c1346.1278058.+:756(ATG)*,	;ECED1_1221.1220540.+:756(ATG)*,	;ECUMN_1251.1299457.+:756(ATG)*,	;EC55989_1190.1244694.+:756(ATG)*,	;ETEC_1142.1240617.+:756(ATG)*,	;ECIAI39_2086.2132921.-:756(ATG)*,	;ECABU_c12910.1301523.+:756(ATG)*,	;ECOK1_1185.1222618.+:756(ATG)*,	;APECO1_159.1116910.+:756(ATG)*,	;EcSMS35_2051.2072739.-:756(ATG)*,	;UTI89_C1202.1179522.+:756(ATG)*,	;ECS88_1091.1120498.+:756(ATG)*,	;UM146_11940.2462825.-:756(ATG)*,	;EcE24377A_1200.1212021.+:756(ATG)*,	;E2348C_1167.1218069.+:756(ATG)*,	;ECP_1069.1125437.+:756(ATG)*,	;ECW_m1184.1242506.+:756(ATG)*,	;ECSE_1140.1217421.+:756(ATG)*,	;NRG857_05195.1109076.+:756(ATG)*,	;EcolC_2523.2775351.-:756(ATG)*,	;ECSF_0976.1079273.+:756(ATG)*,	;ECIAI1_1113.1176375.+:756(ATG)*,	;ECDH10B_1148.1189225.+:756(ATG)*,	;flgF.1136134.+:756(ATG)*,	;EcHS_A1200.1198237.+:756(ATG)*,	;b1077.1133780.+:756(ATG)*,	;EcDH1_2569.2745182.-:756(ATG)*,	;ECB_01073.1149126.+:756(ATG)*,	;BWG_0925.1037705.+:756(ATG)*,	;ECBD_2523.2645261.-:756(ATG)*,	;ECD_01073.1137124.+:756(ATG)*,	;B21_01081.1137118.+:756(ATG)*,
4160	ANCHOR	41	41	41	;ECO26_4190.4159643.+:987(ATG)*,1005(ATG),	;ECH74115_4401.4081011.+:987(ATG)*,1005(ATG),	;Z4440.4045143.+:987(ATG),1005(ATG)*,	;ECSP_4061.4037052.+:987(ATG)*,1005(ATG),	;ECs3969.3977928.+:987(ATG),1005(ATG)*,	;ECO103_3832.3913490.+:987(ATG)*,1005(ATG),	;G2583_3811.3867682.+:987(ATG)*,	;ECO111_3909.3898456.+:987(ATG)*,1005(ATG),	;EC042_3380.3609048.+:987(ATG),1005(ATG)*,	;c3845.3678368.+:987(ATG),1005(ATG)*,	;ECED1_3754.3686806.+:987(ATG),1005(ATG)*,	;ECUMN_3570.3692750.+:987(ATG),1005(ATG)*,	;EC55989_3501.3586586.+:987(ATG),1005(ATG)*,	;ETEC_3357.3628984.+:987(ATG),1005(ATG)*,	;ECIAI39_3583.3744632.+:987(ATG),1005(ATG)*,	;ECABU_c35060.3582513.+:987(ATG)*,1005(ATG),	;ECOK1_3517.3617968.+:987(ATG)*,1005(ATG),	;APECO1_3332.3537809.+:987(ATG),1005(ATG)*,	;EcSMS35_3379.3463086.+:987(ATG)*,1005(ATG),	;UTI89_C3525.3464903.+:987(ATG),1005(ATG)*,	;ECS88_3482.3452601.+:987(ATG),1005(ATG)*,	;UM146_00880.177536.-:987(ATG),1005(ATG)*,	;EcE24377A_3554.3567519.+:987(ATG)*,1005(ATG),	;E2348C_3379.3522391.+:987(ATG)*,1005(ATG),	;ECP_3178.3349318.+:987(ATG)*,1005(ATG),	;ECW_m3353.3450565.+:987(ATG)*,1005(ATG),	;ECSE_3367.3500665.+:987(ATG),1005(ATG)*,	;NRG857_15365.3262781.+:987(ATG)*,1005(ATG),	;EcolC_0613.657621.-:987(ATG)*,1005(ATG),	;ECSF_2930.3204956.+:987(ATG),1005(ATG)*,	;ECIAI1_3233.3319320.+:987(ATG),1005(ATG)*,	;ECDH10B_3262.3334064.+:987(ATG),1005(ATG)*,	;ygjR.3236953.+:987(ATG),1005(ATG)*,	;EcHS_A3269.3281633.+:987(ATG)*,1005(ATG),	;b3087.3236319.+:987(ATG)*,1005(ATG),	;EcDH1_0614.645467.-:987(ATG)*,1005(ATG),	;ECB_02956.3171114.+:987(ATG),1005(ATG)*,	;BWG_2797.3123467.+:987(ATG)*,1005(ATG),	;ECBD_0655.669425.-:987(ATG)*,1005(ATG),	;ECD_02956.3104379.+:987(ATG),1005(ATG)*,	;B21_02906.3104373.+:987(ATG),1005(ATG)*,
1158	ANCHOR	41	41	41	;ECO26_3267.3192798.-:303(ATG)*,	;ECH74115_3418.3162575.-:303(ATG)*,	;Z3538.3191169.-:303(ATG)*,	;ECSP_3153.3117446.-:303(ATG)*,	;ECs3163.3121213.-:303(ATG)*,	;ECO103_2743.2789085.-:303(ATG)*,	;G2583_2816.2862098.-:303(ATG)*,	;ECO111_3027.2971783.-:303(ATG)*,	;EC042_2520.2666927.-:303(ATG)*,	;c2820.2677548.-:303(ATG)*,	;ECED1_2743.2681298.-:303(ATG)*,	;ECUMN_2618.2694386.-:303(ATG)*,	;EC55989_2523.2592642.-:303(ATG)*,	;ETEC_2414.2621429.-:303(ATG)*,	;ECIAI39_2426.2512329.-:303(ATG)*,	;ECABU_c26110.2648308.-:303(ATG)*,	;ECOK1_2512.2605356.-:303(ATG)*,	;APECO1_4286.2499875.-:303(ATG)*,	;EcSMS35_2433.2481919.-:303(ATG)*,	;UTI89_C2559.2527185.-:303(ATG)*,	;ECS88_2426.2423008.-:303(ATG)*,	;UM146_05420.1115225.+:303(ATG)*,	;EcE24377A_2572.2565485.-:303(ATG)*,	;E2348C_2419.2516593.-:303(ATG)*,	;ECP_2318.2426330.-:303(ATG)*,	;ECW_m2467.2546690.-:303(ATG)*,	;ECSE_2536.2632116.-:303(ATG)*,	;NRG857_11540.2411493.-:303(ATG)*,	;EcolC_1373.1505881.+:303(ATG)*,	;ECSF_2156.2337951.-:303(ATG)*,	;ECIAI1_2353.2437564.-:303(ATG)*,	;ECDH10B_2441.2484830.-:303(ATG)*,	;nuoK.2399713.-:303(ATG)*,	;EcHS_A2428.2436614.-:303(ATG)*,	;b2279.2393065.-:303(ATG)*,	;EcDH1_1378.1481929.+:303(ATG)*,	;ECB_02204.2338634.-:303(ATG)*,	;BWG_2053.2278870.-:303(ATG)*,	;ECBD_1382.1457609.+:303(ATG)*,	;ECD_02204.2282295.-:303(ATG)*,	;B21_02164.2282289.-:303(ATG)*,
1154	ANCHOR	41	41	41	;ECO26_2065.2015462.-:696(ATG)*,	;ECH74115_2076.1970450.-:696(ATG)*,	;Z2246.2032623.+:696(ATG)*,	;ECSP_1950.1969426.-:696(ATG)*,	;ECs2069.2055850.-:696(ATG)*,	;ECO103_1596.1684333.-:696(ATG)*,	;G2583_1828.1860314.-:696(ATG)*,	;ECO111_1857.1870762.-:696(ATG)*,	;EC042_1595.1663315.-:696(ATG)*,	;c1898.1731382.-:696(ATG)*,	;ECED1_1619.1598529.-:696(ATG)*,	;ECUMN_1719.1732228.-:696(ATG)*,	;EC55989_1597.1649330.-:696(ATG)*,	;ETEC_1537.1655251.-:696(ATG)*,	;ECIAI39_1728.1811593.-:696(ATG)*,	;ECABU_c17030.1694223.-:696(ATG)*,	;ECOK1_1626.1649567.-:696(ATG)*,	;APECO1_603.1594246.-:696(ATG)*,	;EcSMS35_1708.1717379.+:696(ATG)*,	;UTI89_C1684.1605328.-:696(ATG)*,	;ECS88_1561.1547339.-:696(ATG)*,	;UM146_09695.2038650.+:696(ATG)*,	;EcE24377A_1647.1640052.-:696(ATG)*,	;E2348C_1603.1648528.-:696(ATG)*,	;ECP_1468.1508140.-:696(ATG)*,	;ECW_m1594.1645882.-:696(ATG)*,	;ECSE_1555.1634037.-:696(ATG)*,	;NRG857_07275.1512565.-:696(ATG)*,	;EcolC_2190.2407082.+:696(ATG)*,	;ECSF_1382.1487292.-:696(ATG)*,	;ECIAI1_1469.1537168.-:696(ATG)*,	;ECDH10B_1597.1625233.-:696(ATG)*,	;narW.1538328.-:696(ATG)*,	;EcHS_A1550.1553426.-:696(ATG)*,	;b1466.1534638.-:696(ATG)*,	;EcDH1_2181.2341864.+:696(ATG)*,	;ECB_01424.1510765.-:696(ATG)*,	;BWG_1289.1426697.-:696(ATG)*,	;ECBD_2172.2290088.+:696(ATG)*,	;ECD_01424.1492295.-:696(ATG)*,	;B21_01436.1492289.-:696(ATG)*,
1156	ANCHOR	41	41	4	;x.1167163.-:159(ATG),171(GTG),	;ECH74115_1129.1160639.-:159(ATG)*,171(GTG),	;x.1246507.-:159(ATG),171(GTG),	;x.1162232.-:159(ATG),171(GTG),	;x.1157284.-:159(ATG),171(GTG),	;x.1113924.-:171(GTG),	;x.1254291.-:159(ATG),171(GTG),	;x.1116970.-:159(ATG),171(GTG),	;x.1135294.-:159(ATG),171(GTG),	;x.1071601.-:159(ATG),171(GTG),	;x.1025014.-:159(ATG),171(GTG),	;x.1209994.-:159(ATG),171(GTG),	;x.1090681.-:159(ATG),171(GTG),	;x.1134054.-:159(ATG),171(GTG),	;ECIAI39_2181.2226695.+:159(ATG),171(GTG)*,	;x.1046426.-:159(ATG),171(GTG),	;ECOK1_1025.1068240.-:159(ATG)*,171(GTG),	;x.1024101.-:159(ATG),171(GTG),	;EcSMS35_2154.2159769.+:159(ATG),171(GTG)*,	;x.1025134.-:159(ATG),171(GTG),	;x.1027690.-:159(ATG),171(GTG),	;x.2617209.+:159(ATG),171(GTG),	;x.1106474.-:159(ATG),171(GTG),	;x.1015827.-:159(ATG),171(GTG),	;x.1031186.-:159(ATG),171(GTG),	;x.1135999.-:159(ATG),171(GTG),	;x.1111927.-:159(ATG),171(GTG),	;x.975365.-:159(ATG),171(GTG),	;x.2882547.+:171(GTG),	;x.986444.-:159(ATG),171(GTG),	;x.1080254.-:159(ATG),171(GTG),	;x.1080964.-:159(ATG),171(GTG),	;x.1028235.-:159(ATG),171(GTG),	;x.1089427.-:171(GTG),	;x.1027036.-:159(ATG),171(GTG),	;x.2853306.+:159(ATG),171(GTG),	;x.1044904.-:159(ATG),171(GTG),	;x.930004.-:159(ATG),171(GTG),	;x.2749483.+:159(ATG),171(GTG),	;x.1032902.-:159(ATG),171(GTG),	;x.1032896.-:159(ATG),171(GTG),
1150	ANCHOR	41	41	41	;ECO26_1416.1430130.+:954(ATG)*,	;ECH74115_1462.1443679.+:954(ATG)*,	;Z1721.1585179.+:954(ATG)*,	;ECSP_1384.1443966.+:954(ATG)*,	;ECs1461.1500093.+:954(ATG)*,	;ECO103_1128.1225694.+:954(ATG)*,	;G2583_1342.1398528.+:954(ATG)*,	;ECO111_1360.1393218.+:954(ATG)*,	;EC042_1150.1231156.+:954(ATG)*,	;c1352.1284487.+:954(ATG)*,	;ECED1_1227.1226969.+:954(ATG)*,	;ECUMN_1257.1305851.+:954(ATG)*,	;EC55989_1196.1251123.+:954(ATG)*,	;ETEC_1148.1247046.+:954(ATG)*,	;ECIAI39_2079.2126527.-:954(ATG)*,	;ECABU_c12970.1307952.+:954(ATG)*,	;ECOK1_1191.1229047.+:954(ATG)*,	;APECO1_165.1123339.+:954(ATG)*,	;EcSMS35_2045.2066345.-:954(ATG)*,	;UTI89_C1208.1185951.+:954(ATG)*,	;ECS88_1097.1126927.+:954(ATG)*,	;UM146_11910.2456396.-:954(ATG)*,	;EcE24377A_1206.1218416.+:954(ATG)*,	;E2348C_1173.1224498.+:954(ATG)*,	;ECP_1075.1131866.+:954(ATG)*,	;ECW_m1190.1248935.+:954(ATG)*,	;ECSE_1146.1223816.+:954(ATG)*,	;NRG857_05225.1115506.+:954(ATG)*,	;EcolC_2517.2768922.-:954(ATG)*,	;ECSF_0982.1085703.+:954(ATG)*,	;ECIAI1_1119.1182770.+:954(ATG)*,	;ECDH10B_1154.1195654.+:954(ATG)*,	;flgL.1142563.+:954(ATG)*,	;EcHS_A1206.1204666.+:954(ATG)*,	;b1083.1140209.+:954(ATG)*,	;EcDH1_2563.2738753.-:954(ATG)*,	;ECB_01079.1155555.+:954(ATG)*,	;BWG_0931.1044134.+:954(ATG)*,	;ECBD_2517.2638832.-:954(ATG)*,	;ECD_01079.1143553.+:954(ATG)*,	;B21_01087.1143547.+:954(ATG)*,
1153	ANCHOR	41	41	41	;ECO26_0749.797441.-:531(ATG)*,648(GTG),	;ECH74115_0779.794234.-:531(ATG)*,648(GTG),	;Z0832.790742.-:531(ATG)*,648(GTG),	;ECSP_0732.795827.-:531(ATG)*,648(GTG),	;ECs0715.790959.-:531(ATG)*,648(GTG),	;ECO103_0681.749159.-:531(ATG)*,648(GTG),	;G2583_0845.880422.-:531(ATG)*,648(GTG),	;ECO111_0704.757733.-:531(ATG)*,648(GTG),	;EC042_0712.787653.-:531(ATG),648(GTG)*,	;c0771.753331.-:531(ATG),648(GTG)*,	;ECED1_0666.690139.-:531(ATG)*,648(GTG),	;ECUMN_0770.823546.-:531(ATG)*,648(GTG),	;EC55989_0671.728265.-:531(ATG)*,648(GTG),	;ETEC_0701.764753.-:531(ATG)*,648(GTG),	;ECIAI39_0642.680084.-:531(ATG)*,648(GTG),	;ECABU_c07380.761623.-:531(ATG)*,648(GTG),	;ECOK1_0695.731207.-:531(ATG),648(GTG)*,	;APECO1_1380.696131.-:531(ATG),648(GTG)*,	;EcSMS35_0706.710180.-:531(ATG)*,648(GTG),	;UTI89_C0689.694531.-:531(ATG),648(GTG)*,	;ECS88_0721.734563.-:531(ATG)*,648(GTG),	;UM146_14135.2920539.+:531(ATG)*,648(GTG),	;EcE24377A_0712.734045.-:531(ATG),648(GTG)*,	;E2348C_0576.641362.-:531(ATG)*,648(GTG),	;ECP_0705.746145.-:531(ATG)*,648(GTG),	;ECW_m0737.782277.-:531(ATG)*,648(GTG),	;ECSE_0746.796370.-:531(ATG)*,648(GTG),	;NRG857_03090.679267.-:531(ATG)*,648(GTG),	;EcolC_2972.3245370.+:531(ATG)*,648(GTG),	;ECSF_0622.689740.-:531(ATG)*,648(GTG),	;ECIAI1_0663.714198.-:531(ATG)*,648(GTG),	;ECDH10B_0749.762750.-:531(ATG)*,648(GTG),	;fldA.711357.-:531(ATG)*,648(GTG),	;EcHS_A0731.741289.-:531(ATG),648(GTG)*,	;b0684.710158.-:531(ATG)*,648(GTG),	;EcDH1_2953.3170184.+:531(ATG)*,648(GTG),	;ECB_00641.693030.-:531(ATG)*,648(GTG),	;BWG_0545.612918.-:531(ATG)*,648(GTG),	;ECBD_2977.3111576.+:531(ATG)*,648(GTG),	;ECD_00641.670809.-:531(ATG)*,648(GTG),	;B21_00632.670803.-:531(ATG)*,648(GTG),
1152	ANCHOR	41	41	41	;ECO26_3295.3222272.-:717(GTG)*,	;ECH74115_3447.3192049.-:717(GTG)*,	;Z3569.3220643.-:717(GTG)*,	;ECSP_3182.3146920.-:717(GTG)*,	;ECs3191.3150688.-:717(GTG)*,	;ECO103_2771.2818554.-:717(GTG)*,	;G2583_2844.2891572.-:717(GTG)*,	;ECO111_3055.3001257.-:717(GTG)*,	;EC042_2548.2696555.-:717(GTG)*,	;c2849.2706044.-:717(GTG)*,	;ECED1_2771.2710771.-:717(GTG)*,	;ECUMN_2647.2723858.-:717(GTG)*,	;EC55989_2551.2622128.-:717(GTG)*,	;ETEC_2443.2651680.-:717(GTG)*,	;ECIAI39_2456.2544786.-:717(GTG)*,	;ECABU_c26390.2676804.-:717(GTG)*,	;ECOK1_2540.2634828.-:717(GTG)*,	;APECO1_4257.2529347.-:717(GTG)*,	;EcSMS35_2463.2511405.-:717(GTG)*,	;UTI89_C2591.2556657.-:717(GTG)*,	;ECS88_2454.2452479.-:717(GTG)*,	;UM146_05275.1085755.+:717(GTG)*,	;EcE24377A_2601.2594959.-:717(GTG)*,	;E2348C_2447.2546067.-:717(GTG)*,	;ECP_2346.2455803.-:717(GTG)*,	;ECW_m2496.2576164.-:717(GTG)*,	;ECSE_2616.2698259.-:717(GTG)*,	;NRG857_11685.2440966.-:717(GTG)*,	;EcolC_1345.1476406.+:717(GTG)*,	;ECSF_2183.2366448.-:717(GTG)*,	;ECIAI1_2383.2467049.-:717(GTG)*,	;ECDH10B_2469.2514304.-:717(GTG)*,	;hisM.2429963.-:717(GTG)*,	;EcHS_A2457.2466088.-:717(GTG)*,	;b2307.2422539.-:717(GTG)*,	;EcDH1_1349.1452455.+:717(GTG)*,	;ECB_02232.2368109.-:717(GTG)*,	;BWG_2081.2308344.-:717(GTG)*,	;ECBD_1352.1428134.+:717(GTG)*,	;ECD_02232.2311770.-:717(GTG)*,	;B21_02192.2311764.-:717(GTG)*,
4299	ANCHOR	41	41	41	;ECO26_0800.860591.+:1266(GTG)*,	;ECH74115_0842.865393.+:1275(GTG)*,	;Z0907.863686.+:1185(GTG)*,	;ECSP_0792.866986.+:1275(GTG)*,	;ECs0774.862032.+:1185(GTG)*,	;ECO103_0734.810712.+:1266(GTG)*,	;G2583_0906.951515.+:1266(GTG)*,	;ECO111_0756.820830.+:1221(GTG)*,	;EC042_0765.847705.+:1266(GTG)*,	;c0818.800277.+:1266(GTG)*,	;ECED1_0706.737148.+:1266(GTG)*,	;ECUMN_0827.885248.+:1266(GTG)*,	;EC55989_0724.791689.+:1266(GTG)*,	;ETEC_0750.829582.+:1299(GTG)*,	;ECIAI39_0714.757024.+:1236(GTG)*,	;ECABU_c07850.808632.+:1266(GTG)*,	;ECOK1_0739.778011.+:1251(GTG)*,	;APECO1_1342.742935.+:1251(GTG)*,	;EcSMS35_0762.770205.+:1281(GTG)*,	;UTI89_C0735.741335.+:1251(GTG)*,	;ECS88_0762.781367.+:1251(GTG)*,	;UM146_13930.2873736.-:1251(GTG)*,	;EcE24377A_0768.797501.+:1299(GTG)*,	;E2348C_0623.691477.+:1203(GTG)*,	;ECP_0750.792980.+:1266(GTG)*,	;ECW_m0794.847995.+:1266(GTG)*,	;ECSE_0799.859794.+:1266(GTG)*,	;NRG857_03295.726443.+:1266(GTG)*,	;EcolC_2916.3177707.-:1272(GTG)*,	;ECSF_0672.749774.+:1311(GTG)*,	;ECIAI1_0714.777623.+:1266(GTG)*,	;ECDH10B_0806.829422.+:1266(GTG)*,	;tolA.778029.+:1266(GTG)*,	;EcHS_A0792.804460.+:1266(GTG)*,	;b0739.776830.+:1266(GTG)*,	;EcDH1_2896.3103512.-:1266(GTG)*,	;ECB_00699.758489.+:1266(GTG)*,	;BWG_0598.679590.+:1266(GTG)*,	;ECBD_2921.3046117.-:1266(GTG)*,	;ECD_00699.736268.+:1266(GTG)*,	;B21_00688.736262.+:1266(GTG)*,
4295	ANCHOR	41	41	38	;ECO26_4244.4214344.+:576(ATG),804(ATG)*,	;x.4130111.+:576(ATG),	;Z4493.4094244.+:576(ATG)*,	;ECSP_4113.4086152.+:576(ATG)*,	;x.4027028.+:576(ATG),	;ECO103_3886.3968318.+:576(ATG),804(ATG)*,	;G2583_3863.3916670.+:576(ATG),804(ATG)*,	;ECO111_3963.3953171.+:576(ATG),804(ATG)*,	;EC042_3433.3658374.+:576(ATG),804(ATG)*,	;c3896.3725110.+:576(ATG),804(ATG)*,	;ECED1_3803.3733560.+:576(ATG),804(ATG)*,	;ECUMN_3623.3742732.+:576(ATG),804(ATG)*,	;EC55989_3559.3642759.+:576(ATG),804(ATG)*,	;ETEC_3406.3678479.+:576(ATG),804(ATG)*,	;ECIAI39_3640.3800637.+:576(ATG),804(ATG)*,	;ECABU_c35550.3629252.+:576(ATG),804(ATG)*,	;x.3663774.+:576(ATG),	;APECO1_3288.3583609.+:576(ATG),804(ATG)*,	;EcSMS35_3438.3517629.+:576(ATG),804(ATG)*,	;UTI89_C3570.3510709.+:576(ATG),804(ATG)*,	;ECS88_3527.3498401.+:576(ATG),804(ATG)*,	;UM146_00655.131734.-:576(ATG),804(ATG)*,	;EcE24377A_3621.3622669.+:576(ATG),804(ATG)*,	;E2348C_3425.3569753.+:576(ATG),804(ATG)*,	;ECP_3231.3401324.+:576(ATG),804(ATG)*,	;ECW_m3409.3505496.+:576(ATG),804(ATG)*,	;ECSE_3425.3555598.+:576(ATG),804(ATG)*,	;NRG857_15600.3309528.+:576(ATG),804(ATG)*,	;EcolC_0559.602872.-:576(ATG),804(ATG)*,	;ECSF_2977.3251631.+:576(ATG),804(ATG)*,	;ECIAI1_3289.3374035.+:804(ATG)*,	;ECDH10B_3312.3381255.+:576(ATG),804(ATG)*,	;agaC.3285343.+:576(ATG),804(ATG)*,	;EcHS_A3331.3336413.+:576(ATG),804(ATG)*,	;b3139.3283510.+:576(ATG),804(ATG)*,	;EcDH1_0566.598276.-:576(ATG),804(ATG)*,	;ECB_03006.3220721.+:576(ATG),804(ATG)*,	;BWG_2843.3170658.+:576(ATG),804(ATG)*,	;ECBD_0601.619818.-:576(ATG),804(ATG)*,	;ECD_03006.3153986.+:576(ATG),804(ATG)*,	;B21_02957.3153980.+:576(ATG),804(ATG)*,
4296	ANCHOR	41	41	41	;ECO26_0214.240928.+:732(ATG)*,741(ATG),	;ECH74115_0227.240331.+:732(ATG)*,741(ATG),	;Z0241.240349.+:732(ATG)*,741(ATG),	;ECSP_0214.240331.+:732(ATG)*,741(ATG),	;ECs0211.240348.+:732(ATG)*,741(ATG),	;ECO103_0209.237532.+:732(ATG)*,741(ATG),	;G2583_0219.240308.+:732(ATG)*,741(ATG),	;ECO111_0212.238458.+:732(ATG)*,741(ATG),	;EC042_0208.241868.+:732(ATG),741(ATG)*,	;c0252.248421.+:732(ATG),741(ATG)*,	;ECED1_0220.241744.+:732(ATG)*,741(ATG),	;ECUMN_0212.239869.+:732(ATG)*,741(ATG),	;EC55989_0214.238990.+:732(ATG)*,741(ATG),	;ETEC_0205.240287.+:732(ATG)*,741(ATG),	;ECIAI39_0434.469256.-:732(ATG)*,741(ATG),	;ECABU_c02280.244291.+:732(ATG),741(ATG)*,	;ECOK1_0217.241682.+:732(ATG)*,741(ATG),	;APECO1_1775.241744.+:732(ATG),741(ATG)*,	;EcSMS35_0229.246142.+:732(ATG),741(ATG)*,	;UTI89_C0234.241766.+:732(ATG),741(ATG)*,	;ECS88_0230.241765.+:732(ATG)*,741(ATG),	;UM146_16250.3375370.-:732(ATG),741(ATG)*,	;EcE24377A_0221.239018.+:732(ATG)*,741(ATG),	;E2348C_0215.246979.+:732(ATG)*,741(ATG),	;ECP_0221.241088.+:732(ATG),741(ATG)*,	;ECW_m0212.237490.+:732(ATG),741(ATG)*,	;ECSE_0211.238774.+:732(ATG)*,741(ATG),	;NRG857_01070.241075.+:732(ATG)*,741(ATG),	;EcolC_3450.3762929.-:732(ATG),741(ATG)*,	;ECSF_0225.254298.+:732(ATG)*,741(ATG),	;ECIAI1_0223.236378.+:732(ATG)*,741(ATG),	;ECDH10B_0196.210902.+:732(ATG)*,741(ATG),	;dnaQ.236798.+:732(ATG)*,741(ATG),	;EcHS_A0218.236397.+:732(ATG)*,741(ATG),	;b0215.236798.+:732(ATG)*,741(ATG),	;EcDH1_3393.3634580.-:732(ATG),741(ATG)*,	;ECB_00208.239722.+:732(ATG)*,741(ATG),	;BWG_0202.236797.+:732(ATG)*,741(ATG),	;ECBD_3409.3542659.-:732(ATG),741(ATG)*,	;ECD_00208.239725.+:732(ATG)*,741(ATG),	;B21_00213.239719.+:732(ATG)*,741(ATG),
4291	ANCHOR	41	41	41	;ECO26_4733.4736692.-:987(ATG)*,	;ECH74115_5299.4942468.+:987(ATG)*,	;Z5391.4908117.+:987(ATG)*,	;ECSP_4912.4898528.+:987(ATG)*,	;ECs4782.4839353.+:987(ATG)*,	;ECO103_4311.4416268.-:987(ATG)*,	;G2583_4657.4726625.+:987(ATG)*,	;ECO111_4680.4723109.+:987(ATG)*,	;EC042_4232.4515597.+:987(ATG)*,	;c4803.4568892.+:987(ATG)*,	;ECED1_4560.4500103.+:987(ATG)*,	;ECUMN_4383.4529885.+:987(ATG)*,	;EC55989_4335.4427099.+:987(ATG)*,	;ETEC_4129.4465518.+:987(ATG)*,	;ECIAI39_3141.3276898.-:987(ATG)*,	;ECABU_c43610.4437727.+:987(ATG)*,	;ECOK1_4328.4441680.+:987(ATG)*,	;APECO1_2602.4361572.+:987(ATG)*,	;EcSMS35_4240.4338184.+:987(ATG)*,	;UTI89_C4446.4329558.+:987(ATG)*,	;ECS88_4309.4276125.+:987(ATG)*,	;UM146_19525.4070845.+:987(ATG)*,	;EcE24377A_4377.4368614.+:987(ATG)*,	;E2348C_4166.4359514.+:987(ATG)*,	;ECP_4069.4249094.+:987(ATG)*,	;ECW_m4159.4267572.+:987(ATG)*,	;ECSE_4140.4303737.+:987(ATG)*,	;NRG857_19240.4086336.+:987(ATG)*,	;EcolC_4156.4588626.-:987(ATG)*,	;ECSF_3711.4024892.+:987(ATG)*,	;ECIAI1_4058.4123166.+:987(ATG)*,	;ECDH10B_4048.4140344.+:987(ATG)*,	;yihE.3593280.-:987(ATG)*,	;EcHS_A4082.4073581.+:987(ATG)*,	;b3859.4041424.+:987(ATG)*,	;EcDH1_4127.4471069.-:987(ATG)*,	;ECB_03745.4021698.+:987(ATG)*,	;BWG_3530.3931093.+:987(ATG)*,	;ECBD_4171.4393672.-:987(ATG)*,	;ECD_03745.3950138.+:987(ATG)*,	;B21_03694.3950132.+:987(ATG)*,
4290	ANCHOR	41	41	41	;ECO26_4908.4933523.+:498(ATG)*,	;ECH74115_5106.4748693.-:498(ATG)*,	;Z5169.4714572.-:498(ATG)*,	;ECSP_4726.4704736.-:498(ATG)*,	;ECs4615.4645589.-:498(ATG)*,	;ECO103_4483.4608861.+:498(ATG)*,	;G2583_4469.4533084.-:498(ATG)*,	;ECO111_4499.4523173.-:498(ATG)*,	;EC042_4031.4289548.-:498(ATG)*,	;c4598.4360766.-:498(ATG)*,	;ECED1_4370.4296539.-:498(ATG)*,	;ECUMN_4206.4338334.-:498(ATG)*,	;EC55989_4143.4230273.-:498(ATG)*,	;ETEC_3968.4279693.-:498(ATG)*,	;ECIAI39_4278.4454055.-:498(ATG)*,	;ECABU_c41600.4229606.-:498(ATG)*,	;ECOK1_4127.4233497.-:498(ATG)*,	;APECO1_2778.4153394.-:498(ATG)*,	;EcSMS35_4040.4131915.-:498(ATG)*,	;UTI89_C4230.4120598.-:498(ATG)*,	;ECS88_4099.4068121.-:498(ATG)*,	;UM146_18575.3862661.-:498(ATG)*,	;EcE24377A_4182.4171873.-:498(ATG)*,	;E2348C_3989.4154805.-:498(ATG)*,	;ECP_3880.4043526.-:498(ATG)*,	;ECW_m3974.4077409.-:498(ATG)*,	;ECSE_3960.4104127.-:498(ATG)*,	;NRG857_18320.3880823.-:498(ATG)*,	;EcolC_0026.26253.+:498(ATG)*,	;ECSF_3522.3817635.-:498(ATG)*,	;ECIAI1_3852.3926398.-:498(ATG)*,	;ECDH10B_3857.3950721.-:498(ATG)*,	;yidF.3785301.+:498(ATG)*,	;EcHS_A3887.3884695.-:498(ATG)*,	;b3674.3853137.-:498(ATG)*,	;EcDH1_0029.28648.+:498(ATG)*,	;ECB_03558.3815045.-:498(ATG)*,	;BWG_3367.3741470.-:498(ATG)*,	;ECBD_0028.29392.+:498(ATG)*,	;ECD_03558.3743480.-:498(ATG)*,	;B21_03501.3743474.-:498(ATG)*,
4292	ANCHOR	41	41	41	;ECO26_0773.828327.+:933(ATG)*,	;ECH74115_0802.825093.+:933(ATG)*,	;Z0863.823475.+:933(ATG)*,	;ECSP_0754.826686.+:933(ATG)*,	;ECs0737.821821.+:933(ATG)*,	;ECO103_0705.778555.+:933(ATG)*,	;G2583_0867.911285.+:933(ATG)*,	;ECO111_0729.788617.+:933(ATG)*,	;EC042_0729.807179.+:933(ATG)*,	;c0791.776242.+:933(ATG)*,	;ECED1_0684.713113.+:933(ATG)*,	;ECUMN_0790.844720.+:933(ATG)*,	;EC55989_0695.759532.+:933(ATG)*,	;ETEC_0724.797122.+:933(ATG)*,	;ECIAI39_0664.704648.+:933(ATG)*,	;ECABU_c07580.784597.+:933(ATG)*,	;ECOK1_0715.754181.+:933(ATG)*,	;APECO1_1363.719105.+:933(ATG)*,	;EcSMS35_0727.734743.+:933(ATG)*,	;UTI89_C0710.717505.+:933(ATG)*,	;ECS88_0740.757537.+:933(ATG)*,	;UM146_14045.2897566.-:933(ATG)*,	;EcE24377A_0737.765311.+:933(ATG)*,	;E2348C_0595.664243.+:933(ATG)*,	;ECP_0725.769134.+:933(ATG)*,	;ECW_m0766.815837.+:933(ATG)*,	;ECSE_0771.827637.+:933(ATG)*,	;NRG857_03180.702241.+:933(ATG)*,	;EcolC_2943.3210050.-:933(ATG)*,	;ECSF_0640.712714.+:933(ATG)*,	;ECIAI1_0686.745465.+:933(ATG)*,	;ECDH10B_0779.796990.+:933(ATG)*,	;ybgK.745597.+:933(ATG)*,	;EcHS_A0760.771255.+:933(ATG)*,	;b0712.744398.+:933(ATG)*,	;EcDH1_2924.3135944.-:933(ATG)*,	;ECB_00672.725960.+:933(ATG)*,	;BWG_0571.647158.+:933(ATG)*,	;ECBD_2949.3078646.-:933(ATG)*,	;ECD_00672.703739.+:933(ATG)*,	;B21_00661.703733.+:933(ATG)*,
3511	ANCHOR	41	41	1	;x.5163109.-:102(GTG),	;x.5109537.-:102(GTG),	;x.5075170.-:102(GTG),	;x.5065597.-:102(GTG),	;x.5006424.-:102(GTG),	;x.4907147.-:102(GTG),	;x.4894064.-:102(GTG),	;x.4884796.-:102(GTG),	;x.4671873.-:102(GTG),	;x.4728806.-:102(GTG),	;x.4656909.-:102(GTG),	;x.4686616.-:102(GTG),	;x.4587458.-:102(GTG),	;x.4620024.-:102(GTG),	;x.4582782.-:102(GTG),	;x.4597570.-:102(GTG),	;x.4598135.-:102(GTG),	;x.4518137.-:102(GTG),	;x.4542130.-:102(GTG),	;x.3708723.+:102(GTG),	;x.4432679.-:102(GTG),	;x.3450796.+:102(GTG),	;EcE24377A_4538.4534625.-:102(GTG)*,	;x.4526954.-:102(GTG),	;x.4408516.-:102(GTG),	;x.4461324.-:102(GTG),	;x.4467170.-:102(GTG),	;x.4248674.-:102(GTG),	;x.4435649.+:102(GTG),	;x.4189868.-:102(GTG),	;x.4286744.-:102(GTG),	;x.4295318.-:102(GTG),	;x.3439082.+:102(GTG),	;x.4227181.-:102(GTG),	;x.4195622.-:102(GTG),	;x.4316871.+:102(GTG),	;x.4177211.-:102(GTG),	;x.4085302.-:102(GTG),	;x.4236822.+:102(GTG),	;x.4105651.-:102(GTG),	;x.4105645.-:102(GTG),
2690	ANCHOR	41	41	40	;ECO26_1043.1108758.+:183(ATG)*,	;ECH74115_1078.1103853.+:183(ATG)*,	;Z1263.1189720.+:183(ATG)*,	;ECSP_1021.1105446.+:183(ATG)*,	;ECs1000.1100497.+:183(ATG)*,	;ECO103_0961.1055521.+:183(ATG)*,	;G2583_1152.1197509.+:183(ATG)*,	;ECO111_0985.1059846.+:183(ATG)*,	;EC042_1007.1085365.+:183(ATG)*,	;c1058.1021815.+:183(ATG)*,	;ECED1_0947.975391.+:183(ATG)*,	;ECUMN_1110.1158627.+:183(ATG)*,	;EC55989_0962.1032279.+:183(ATG)*,	;ETEC_0985.1074390.+:183(ATG)*,	;ECIAI39_2230.2283330.-:183(ATG)*,	;ECABU_c09560.996641.+:183(ATG)*,	;ECOK1_0984.1018466.+:183(ATG)*,	;x.974327.+:183(ATG),	;EcSMS35_2203.2216402.-:183(ATG)*,	;UTI89_C0988.975360.+:183(ATG)*,	;ECS88_0945.977916.+:183(ATG)*,	;UM146_12965.2666978.-:183(ATG)*,	;EcE24377A_1015.1036768.+:183(ATG)*,	;E2348C_0910.966061.+:183(ATG)*,	;ECP_0928.981413.+:183(ATG)*,	;ECW_m1027.1078876.+:183(ATG)*,	;ECSE_0976.1054804.+:183(ATG)*,	;NRG857_04180.925611.+:183(ATG)*,	;EcolC_2679.2939503.-:183(ATG)*,	;ECSF_0838.936810.+:183(ATG)*,	;ECIAI1_0958.1023119.+:183(ATG)*,	;ECDH10B_0987.1024006.+:183(ATG)*,	;ycaR.971277.+:183(ATG)*,	;EcHS_A1024.1031193.+:183(ATG)*,	;b0917.970078.+:183(ATG)*,	;EcDH1_2726.2910264.-:183(ATG)*,	;ECB_00921.987947.+:183(ATG)*,	;BWG_0769.873046.+:183(ATG)*,	;ECBD_2678.2806440.-:183(ATG)*,	;ECD_00921.975945.+:183(ATG)*,	;B21_00928.975939.+:183(ATG)*,
4743	ANCHOR	41	41	41	;ECO26_4983.5011557.-:834(GTG),960(TTG)*,	;ECH74115_4987.4638996.+:834(GTG),960(TTG)*,	;Z5041.4604874.+:834(GTG)*,960(TTG),	;ECSP_4611.4595037.+:834(GTG),960(TTG)*,	;ECs4492.4535892.+:834(GTG)*,960(TTG),	;ECO103_4565.4688706.-:834(GTG),960(TTG)*,	;G2583_4353.4425836.+:834(GTG),960(TTG)*,	;ECO111_4439.4459423.+:834(GTG),960(TTG)*,	;EC042_3924.4172437.+:834(GTG),960(TTG)*,	;c4440.4223245.+:834(GTG),960(TTG)*,	;ECED1_4300.4226199.+:834(GTG),960(TTG)*,	;ECUMN_4131.4251309.+:834(GTG),960(TTG)*,	;EC55989_4081.4167056.+:834(GTG),960(TTG)*,	;ETEC_3857.4170349.+:834(GTG),960(TTG)*,	;ECIAI39_4135.4307179.+:834(GTG),960(TTG)*,	;ECABU_c40550.4127630.+:834(GTG),960(TTG)*,	;ECOK1_4059.4163674.+:834(GTG),960(TTG)*,	;APECO1_2841.4083571.+:834(GTG)*,960(TTG),	;EcSMS35_3952.4030277.+:834(GTG),960(TTG)*,	;UTI89_C4159.4050775.+:834(GTG),960(TTG)*,	;ECS88_4031.3998298.+:834(GTG),960(TTG)*,	;UM146_18235.3792841.+:834(GTG),960(TTG)*,	;EcE24377A_4119.4108192.+:834(GTG),960(TTG)*,	;E2348C_3863.4036603.+:834(GTG),960(TTG)*,	;ECP_3715.3896717.+:834(GTG),960(TTG)*,	;ECW_m3893.3998125.+:834(GTG),960(TTG)*,	;ECSE_3897.4040224.+:834(GTG),960(TTG)*,	;NRG857_17980.3809610.+:834(GTG),960(TTG)*,	;EcolC_0094.99519.-:834(GTG),960(TTG)*,	;ECSF_3450.3744793.+:834(GTG),960(TTG)*,	;ECIAI1_3787.3862948.+:834(GTG),960(TTG)*,	;ECDH10B_3796.3884660.+:834(GTG),960(TTG)*,	;yibQ.3851355.-:834(GTG),960(TTG)*,	;EcHS_A3826.3821837.+:834(GTG),960(TTG)*,	;b3614.3787083.+:834(GTG),960(TTG)*,	;EcDH1_0091.94703.-:834(GTG),960(TTG)*,	;ECB_03472.3729826.+:834(GTG),960(TTG)*,	;BWG_3305.3675409.+:834(GTG),960(TTG)*,	;ECBD_0111.114611.-:834(GTG),960(TTG)*,	;ECD_03472.3658261.+:834(GTG),960(TTG)*,	;B21_03423.3658255.+:834(GTG),960(TTG)*,
4740	ANCHOR	41	41	41	;ECO26_4536.4507835.-:744(ATG)*,	;ECH74115_4762.4408109.-:744(ATG)*,	;Z4817.4372252.-:744(ATG)*,	;ECSP_4401.4364150.-:744(ATG)*,	;ECs4295.4305029.-:744(ATG)*,	;ECO103_4169.4254825.-:744(ATG)*,	;G2583_4149.4193623.-:744(ATG)*,	;ECO111_4257.4245476.-:744(ATG)*,	;EC042_3710.3937864.-:744(ATG)*,	;c4238.4025865.-:744(ATG)*,	;ECED1_4122.4029492.-:744(ATG)*,	;ECUMN_3911.4020131.-:744(ATG)*,	;EC55989_3857.3925011.-:744(ATG)*,	;ETEC_3695.3973049.-:744(ATG)*,	;ECIAI39_3929.4087541.-:744(ATG)*,	;ECABU_c38790.3930249.-:744(ATG)*,	;ECOK1_3870.3961513.-:744(ATG)*,	;APECO1_3010.3881401.-:744(ATG)*,	;EcSMS35_3727.3797792.-:744(ATG)*,	;UTI89_C3956.3848614.-:744(ATG)*,	;ECS88_3846.3796149.-:744(ATG)*,	;UM146_17335.3590683.-:744(ATG)*,	;EcE24377A_3926.3904425.-:744(ATG)*,	;E2348C_3689.3836016.-:744(ATG)*,	;ECP_3542.3705778.-:744(ATG)*,	;ECW_m3708.3788160.-:744(ATG)*,	;ECSE_3715.3838270.-:744(ATG)*,	;NRG857_17100.3607543.-:744(ATG)*,	;EcolC_0267.306102.+:744(ATG)*,	;ECSF_3266.3541118.-:744(ATG)*,	;ECIAI1_3593.3656377.-:744(ATG)*,	;ECDH10B_3623.3683138.-:744(ATG)*,	;ugpQ.4053045.+:744(ATG)*,	;EcHS_A3646.3633628.-:744(ATG)*,	;b3449.3585393.-:744(ATG)*,	;EcDH1_0266.296393.+:744(ATG)*,	;ECB_03298.3518046.-:744(ATG)*,	;BWG_3140.3473887.-:744(ATG)*,	;ECBD_0292.323118.+:744(ATG)*,	;ECD_03298.3449742.-:744(ATG)*,	;B21_03251.3449736.-:744(ATG)*,
4745	ANCHOR	41	41	41	;ECO26_4047.4009680.+:564(ATG)*,636(GTG),	;ECH74115_4251.3939396.+:564(ATG)*,636(GTG),	;Z4293.3902307.+:564(ATG),636(GTG)*,	;ECSP_3919.3894122.+:564(ATG)*,636(GTG),	;ECs3824.3834999.+:564(ATG),636(GTG)*,	;ECO103_3528.3607164.+:564(ATG)*,636(GTG),	;G2583_3607.3659003.+:564(ATG)*,636(GTG),	;ECO111_3696.3685333.+:564(ATG)*,636(GTG),	;EC042_3155.3370265.+:564(ATG)*,636(GTG),	;c3534.3389455.+:564(ATG),636(GTG)*,	;ECED1_3411.3358037.+:564(ATG)*,636(GTG),	;ECUMN_3300.3426084.+:564(ATG)*,636(GTG),	;EC55989_3241.3322983.+:564(ATG)*,636(GTG),	;ETEC_3138.3396294.+:564(ATG)*,636(GTG),	;ECIAI39_3366.3524253.+:564(ATG)*,636(GTG),	;ECABU_c32350.3309981.+:564(ATG)*,636(GTG),	;ECOK1_3336.3424216.+:564(ATG)*,636(GTG),	;APECO1_3573.3288247.+:564(ATG)*,636(GTG),	;EcSMS35_3090.3180398.+:564(ATG)*,636(GTG),	;UTI89_C3337.3271152.+:564(ATG),636(GTG)*,	;ECS88_3230.3203031.+:564(ATG)*,636(GTG),	;UM146_01775.371280.-:564(ATG)*,636(GTG),	;EcE24377A_3291.3308635.+:564(ATG)*,636(GTG),	;E2348C_3201.3322016.+:564(ATG)*,636(GTG),	;ECP_2942.3111318.+:564(ATG)*,636(GTG),	;ECW_m3206.3294659.+:564(ATG),636(GTG)*,	;ECSE_3216.3344692.+:564(ATG)*,636(GTG),	;NRG857_14480.3067636.+:564(ATG)*,636(GTG),	;EcolC_0766.819232.-:564(ATG),636(GTG)*,	;ECSF_2747.3005678.+:564(ATG)*,636(GTG),	;ECIAI1_3081.3163413.+:564(ATG)*,636(GTG),	;ECDH10B_3123.3186591.+:564(ATG)*,636(GTG),	;yqgE.3092156.+:564(ATG)*,636(GTG),	;EcHS_A3106.3121139.+:564(ATG)*,636(GTG),	;b2948.3091522.+:564(ATG)*,636(GTG),	;EcDH1_0747.790263.-:564(ATG),636(GTG)*,	;ECB_02778.2979251.+:564(ATG)*,636(GTG),	;BWG_2670.2978670.+:564(ATG)*,636(GTG),	;ECBD_0792.815546.-:564(ATG),636(GTG)*,	;ECD_02778.2924358.+:564(ATG)*,636(GTG),	;B21_02741.2924352.+:564(ATG)*,636(GTG),
4744	ANCHOR	41	41	41	;ECO26_2514.2438625.-:339(ATG)*,	;ECH74115_2457.2327724.-:339(ATG)*,	;Z2769.2496633.-:339(ATG)*,	;ECSP_2307.2326705.-:339(ATG)*,	;ECs2445.2421431.-:339(ATG)*,	;ECO103_1932.2018147.-:339(ATG)*,	;G2583_2185.2214479.-:339(ATG)*,	;ECO111_2250.2250147.-:339(ATG)*,	;EC042_1904.1990887.-:339(ATG)*,	;c2138.1975763.-:339(ATG)*,	;ECED1_1941.1897890.-:339(ATG)*,	;ECUMN_2028.2056336.-:339(ATG)*,	;EC55989_1907.1970350.-:339(ATG)*,	;ETEC_1771.1921261.-:339(ATG)*,	;ECIAI39_1315.1381605.+:339(ATG)*,	;ECABU_c19950.1974390.-:339(ATG)*,	;ECOK1_1859.1891624.-:339(ATG)*,	;APECO1_808.1836607.-:339(ATG)*,	;EcSMS35_1452.1437181.+:339(ATG)*,	;UTI89_C1933.1855380.-:339(ATG)*,	;ECS88_1791.1783813.-:339(ATG)*,	;UM146_08455.1787900.+:339(ATG)*,	;EcE24377A_1960.1947540.-:339(ATG)*,	;E2348C_1867.1927666.-:339(ATG)*,	;ECP_1685.1734584.-:339(ATG)*,	;ECW_m1908.1968077.-:339(ATG)*,	;ECSE_1909.1991015.-:339(ATG)*,	;NRG857_08710.1799721.-:339(ATG)*,	;EcolC_1893.2094772.+:339(ATG)*,	;ECSF_1600.1716323.-:339(ATG)*,	;ECIAI1_1799.1865729.-:339(ATG)*,	;ECDH10B_1877.1910513.-:339(ATG)*,	;osmE.1823632.-:339(ATG)*,	;EcHS_A1821.1840000.-:339(ATG)*,	;b1739.1819942.-:339(ATG)*,	;EcDH1_1903.2056560.+:339(ATG)*,	;ECB_01708.1799183.-:339(ATG)*,	;BWG_1552.1712001.-:339(ATG)*,	;ECBD_1906.2016148.+:339(ATG)*,	;ECD_01708.1766331.-:339(ATG)*,	;B21_01696.1766325.-:339(ATG)*,
5869	ANCHOR	41	41	41	;ECO26_0487.521830.-:861(ATG)*,	;ECH74115_0541.543950.-:861(ATG)*,	;Z0564.540367.-:861(ATG)*,	;ECSP_0520.545543.-:861(ATG)*,	;ECs0506.540364.-:861(ATG)*,	;ECO103_0429.482890.-:861(ATG)*,	;G2583_0564.580050.-:861(ATG)*,	;ECO111_0485.516242.-:861(ATG)*,	;EC042_0490.538553.-:861(ATG)*,945(TTG),	;c0571.548951.-:861(ATG),945(TTG)*,	;ECED1_0476.495035.-:861(ATG)*,945(TTG),	;ECUMN_0492.533017.-:861(ATG)*,945(TTG),	;EC55989_0466.501613.-:861(ATG)*,945(TTG),	;ETEC_0505.535295.-:861(ATG)*,	;ECIAI39_0221.253767.+:861(ATG)*,945(TTG),	;ECABU_c05350.557958.-:861(ATG)*,945(TTG),	;ECOK1_0434.477715.-:861(ATG)*,945(TTG),	;APECO1_1559.490029.-:861(ATG)*,945(TTG),	;EcSMS35_0496.502615.-:861(ATG)*,945(TTG),	;UTI89_C0480.488431.-:861(ATG),945(TTG)*,	;ECS88_0449.477815.-:861(ATG)*,945(TTG),	;UM146_15095.3126637.+:861(ATG)*,945(TTG),	;EcE24377A_0488.509448.-:861(ATG)*,945(TTG),	;E2348C_0387.433218.-:861(ATG)*,945(TTG),	;ECP_0513.541541.-:861(ATG)*,945(TTG),	;ECW_m0524.552547.-:861(ATG)*,945(TTG),	;ECSE_0478.518132.-:861(ATG)*,	;NRG857_02140.473414.-:861(ATG)*,945(TTG),	;EcolC_3163.3467259.+:861(ATG)*,	;ECSF_0413.462894.-:861(ATG)*,945(TTG),	;ECIAI1_0456.489059.-:861(ATG)*,	;ECDH10B_0408.412856.-:861(ATG)*,	;tesB.473525.-:861(ATG)*,	;EcHS_A0529.540366.-:861(ATG)*,	;b0452.473525.-:861(ATG)*,	;EcDH1_3157.3396654.+:861(ATG)*,	;ECB_00404.446368.-:861(ATG)*,945(TTG),	;BWG_0334.376284.-:861(ATG)*,	;ECBD_3203.3339037.+:861(ATG)*,945(TTG),	;ECD_00404.443347.-:861(ATG)*,945(TTG),	;B21_00408.443341.-:861(ATG)*,945(TTG),
5861	ANCHOR	41	41	41	;ECO26_4994.5021551.-:1656(ATG)*,1677(GTG),	;ECH74115_4976.4629002.+:1656(ATG)*,1677(GTG),	;Z5030.4594880.+:1656(ATG)*,1677(GTG),	;ECSP_4600.4585043.+:1656(ATG)*,1677(GTG),	;ECs4481.4525898.+:1656(ATG)*,1677(GTG),	;ECO103_4576.4698700.-:1656(ATG)*,1677(GTG),	;G2583_4342.4415842.+:1656(ATG)*,1677(GTG),	;ECO111_4428.4449429.+:1656(ATG)*,1677(GTG),	;EC042_3913.4162582.+:1656(ATG)*,1677(GTG),	;c4425.4213387.+:1656(ATG),1677(GTG)*,	;ECED1_4289.4216341.+:1656(ATG)*,1677(GTG),	;ECUMN_4118.4239992.+:1656(ATG)*,1677(GTG),	;EC55989_4070.4157062.+:1656(ATG)*,1677(GTG),	;ETEC_3846.4160343.+:1656(ATG)*,1677(GTG),	;ECIAI39_4124.4297298.+:1656(ATG)*,1677(GTG),	;ECABU_c40440.4117772.+:1656(ATG)*,1677(GTG),	;ECOK1_4047.4153816.+:1656(ATG)*,1677(GTG),	;APECO1_2852.4073713.+:1656(ATG)*,1677(GTG),	;EcSMS35_3940.4020421.+:1656(ATG)*,1677(GTG),	;UTI89_C4144.4040917.+:1656(ATG),1677(GTG)*,	;ECS88_4020.3988440.+:1656(ATG)*,1677(GTG),	;UM146_18180.3782983.+:1656(ATG)*,1677(GTG),	;EcE24377A_4107.4098198.+:1656(ATG)*,1677(GTG),	;E2348C_3852.4026747.+:1656(ATG)*,1677(GTG),	;ECP_3704.3886859.+:1656(ATG)*,1677(GTG),	;ECW_m3882.3988162.+:1656(ATG)*,1677(GTG),	;ECSE_3885.4030231.+:1656(ATG)*,1677(GTG),	;NRG857_17925.3799752.+:1656(ATG)*,1677(GTG),	;EcolC_0105.109481.-:1656(ATG)*,1677(GTG),	;ECSF_3439.3734938.+:1656(ATG)*,1677(GTG),	;ECIAI1_3776.3852954.+:1656(ATG)*,1677(GTG),	;ECDH10B_3785.3874654.+:1656(ATG)*,1677(GTG),	;lldP.3861361.-:1656(ATG)*,1677(GTG),	;EcHS_A3815.3811875.+:1656(ATG)*,1677(GTG),	;b3603.3777077.+:1656(ATG)*,1677(GTG),	;EcDH1_0102.104709.-:1656(ATG)*,1677(GTG),	;ECB_03461.3719864.+:1656(ATG)*,1677(GTG),	;BWG_3294.3665403.+:1656(ATG)*,1677(GTG),	;ECBD_0122.124573.-:1656(ATG)*,1677(GTG),	;ECD_03461.3648299.+:1656(ATG)*,1677(GTG),	;B21_03412.3648293.+:1656(ATG)*,1677(GTG),
5862	ANCHOR	41	41	41	;ECO26_3487.3408757.+:870(ATG)*,	;ECH74115_3665.3380441.+:870(ATG)*,	;Z3700.3346158.+:870(ATG)*,	;ECSP_3382.3335312.+:870(ATG)*,	;ECs3306.3276324.+:870(ATG)*,	;ECO103_2953.3002589.+:870(ATG)*,	;G2583_2966.3017395.+:870(ATG)*,	;ECO111_3164.3120389.+:870(ATG)*,	;EC042_2643.2802742.+:870(ATG)*,	;c2969.2830769.+:870(ATG)*,	;ECED1_2877.2824279.+:870(ATG)*,	;ECUMN_2756.2839038.+:870(ATG)*,	;EC55989_2724.2782973.+:870(ATG)*,	;ETEC_2548.2770170.+:870(ATG)*,	;ECIAI39_2580.2676883.+:870(ATG)*,	;ECABU_c27540.2801409.+:870(ATG)*,	;ECOK1_2750.2824889.+:870(ATG)*,	;APECO1_4113.2682192.+:870(ATG)*,	;EcSMS35_2590.2644359.+:870(ATG)*,	;UTI89_C2768.2709655.+:870(ATG)*,	;ECS88_2623.2605287.+:870(ATG)*,	;UM146_04455.932770.-:870(ATG)*,	;EcE24377A_2721.2709940.+:870(ATG)*,	;E2348C_2619.2706365.+:870(ATG)*,	;ECP_2456.2571813.+:870(ATG)*,	;ECW_m2663.2731060.+:870(ATG)*,	;ECSE_2725.2818702.+:870(ATG)*,	;NRG857_12195.2553510.+:870(ATG)*,	;EcolC_1244.1363155.-:870(ATG)*,	;ECSF_2296.2489602.+:870(ATG)*,	;ECIAI1_2492.2583497.+:870(ATG)*,	;ECDH10B_2600.2643008.+:870(ATG)*,	;amiA.2558667.+:870(ATG)*,	;EcHS_A2572.2581918.+:870(ATG)*,	;b2435.2551243.+:870(ATG)*,	;EcDH1_1226.1323751.-:870(ATG)*,	;ECB_02335.2480740.+:870(ATG)*,	;BWG_2197.2437048.+:870(ATG)*,	;ECBD_1247.1315503.-:870(ATG)*,	;ECD_02335.2424401.+:870(ATG)*,	;B21_02297.2424395.+:870(ATG)*,
2183	ANCHOR	41	41	41	;ECO26_2414.2345000.-:411(ATG)*,	;ECH74115_2401.2271229.-:411(ATG)*,	;Z2714.2440130.-:411(ATG)*,	;ECSP_2253.2270210.-:411(ATG)*,	;ECs2393.2364934.-:411(ATG)*,	;ECO103_1829.1923672.-:411(ATG)*,	;G2583_2082.2122240.-:411(ATG)*,	;ECO111_2155.2161148.-:411(ATG)*,	;EC042_1853.1934551.-:411(ATG)*,	;c2081.1921363.-:411(ATG)*,	;ECED1_1885.1842717.-:411(ATG)*,	;ECUMN_1975.2000002.-:411(ATG)*,	;EC55989_1853.1913853.-:411(ATG)*,	;ETEC_1719.1864574.-:411(ATG)*,	;ECIAI39_1372.1442023.+:411(ATG)*,	;ECABU_c19400.1919991.-:411(ATG)*,	;ECOK1_1806.1837533.-:411(ATG)*,	;APECO1_763.1782209.-:411(ATG)*,	;EcSMS35_1510.1497641.+:411(ATG)*,	;UTI89_C1878.1800982.-:411(ATG)*,	;ECS88_1736.1729415.-:411(ATG)*,	;UM146_08725.1842298.+:411(ATG)*,	;EcE24377A_1902.1891042.-:411(ATG)*,	;E2348C_1771.1836647.-:411(ATG)*,	;ECP_1633.1680183.-:411(ATG)*,	;ECW_m1854.1911584.-:411(ATG)*,	;ECSE_1809.1898717.-:411(ATG)*,	;NRG857_08445.1745317.-:411(ATG)*,	;EcolC_1945.2151469.+:411(ATG)*,	;ECSF_1546.1661927.-:411(ATG)*,	;ECIAI1_1738.1809261.-:411(ATG)*,	;ECDH10B_1821.1853817.-:411(ATG)*,	;ydiI.1766936.-:411(ATG)*,	;EcHS_A1767.1787246.-:411(ATG)*,	;b1686.1763246.-:411(ATG)*,	;EcDH1_1956.2113256.+:411(ATG)*,	;ECB_01655.1742489.-:411(ATG)*,	;BWG_1500.1655305.-:411(ATG)*,	;ECBD_1960.2072842.+:411(ATG)*,	;ECD_01655.1709637.-:411(ATG)*,	;B21_01644.1709631.-:411(ATG)*,
2182	ANCHOR	41	41	41	;ECO26_0430.461006.-:1203(ATG)*,1227(ATG),	;ECH74115_0473.481316.-:1203(ATG)*,1227(ATG),	;Z0496.477733.-:1203(ATG)*,1227(ATG),	;ECSP_0460.482909.-:1203(ATG)*,1227(ATG),	;ECs0448.477731.-:1203(ATG)*,1227(ATG),	;ECO103_0372.422066.-:1203(ATG)*,1227(ATG),	;G2583_0506.517416.-:1203(ATG)*,1227(ATG),	;ECO111_0427.455470.-:1203(ATG)*,1227(ATG),	;EC042_0430.475605.-:1203(ATG)*,1227(ATG),	;c0506.489816.-:1203(ATG)*,1227(ATG),	;ECED1_0420.436736.-:1203(ATG)*,1227(ATG),	;ECUMN_0435.471008.-:1203(ATG)*,1227(ATG),	;EC55989_0406.440915.-:1203(ATG)*,1227(ATG),	;ETEC_0450.476744.-:1203(ATG)*,1227(ATG),	;ECIAI39_0284.318357.+:1203(ATG)*,1227(ATG),	;ECABU_c04750.499534.-:1203(ATG),1227(ATG)*,	;ECOK1_0377.419292.-:1203(ATG)*,1227(ATG),	;APECO1_1612.431597.-:1203(ATG),1227(ATG)*,	;EcSMS35_0427.438025.-:1203(ATG)*,1227(ATG),	;UTI89_C0418.430008.-:1203(ATG)*,1227(ATG),	;ECS88_0392.419374.-:1203(ATG)*,1227(ATG),	;UM146_15370.3185061.+:1203(ATG)*,1227(ATG),	;EcE24377A_0425.448625.-:1203(ATG)*,1227(ATG),	;E2348C_0333.374793.-:1203(ATG)*,1227(ATG),	;ECP_0457.483242.-:1203(ATG),1227(ATG)*,	;ECW_m0467.491737.-:1203(ATG)*,1227(ATG),	;ECSE_0418.457435.-:1203(ATG)*,1227(ATG),	;NRG857_01865.415115.-:1203(ATG)*,1227(ATG),	;EcolC_3235.3543896.+:1203(ATG)*,1227(ATG),	;ECSF_0358.404595.-:1203(ATG)*,1227(ATG),	;ECIAI1_0397.428349.-:1203(ATG)*,1227(ATG),	;ECDH10B_0354.354305.-:1203(ATG)*,1227(ATG),	;sbcD.414974.-:1203(ATG)*,1227(ATG),	;EcHS_A0466.479542.-:1203(ATG)*,1227(ATG),	;b0398.414974.-:1203(ATG)*,1227(ATG),	;EcDH1_3211.3455205.+:1203(ATG)*,1227(ATG),	;ECB_00346.384173.-:1203(ATG)*,1227(ATG),	;BWG_0280.317733.-:1203(ATG)*,1227(ATG),	;ECBD_3263.3401232.+:1203(ATG)*,1227(ATG),	;ECD_00346.381152.-:1203(ATG)*,1227(ATG),	;B21_00350.381146.-:1203(ATG)*,1227(ATG),
2181	NON_ANCHOR	42	41	40	;ECO26_0706.748713.-:1212(ATG)*,	;ECH74115_0720.747384.-:1212(ATG)*,	;Z0777.743890.-:1212(ATG)*,	;ECSP_0685.748977.-:1212(ATG)*,	;ECs0670.744109.-:1212(ATG)*,	;ECO103_0639.700432.-:1212(ATG)*,	;G2583_0795.833536.-:1212(ATG)*,	;ECO111_0662.709005.-:1212(ATG)*,	;EC042_0667.738507.-:1212(ATG)*,	;c0722.702742.-:1212(ATG)*,	;ECED1_0628.649298.-:1212(ATG)*,	;ECUMN_0725.776255.-:1212(ATG)*,	;EC55989_0624.678201.-:1212(ATG)*,1284(ATG),	;ETEC_0660.716382.-:1212(ATG)*,1284(ATG),	;ECIAI39_0607.640814.-:1212(ATG)*,	;ECABU_c06860.711746.-:1212(ATG)*,	;ECOK1_0641.681278.-:1212(ATG)*,	;APECO1_1423.646201.-:1212(ATG)*,	;EcSMS35_0652.663355.-:1212(ATG)*,	;UTI89_C0634.644602.-:1212(ATG)*,	;ECS88_0673.684635.-:1212(ATG)*,	;UM146_14355.2970469.+:1212(ATG)*,	;EcE24377A_0657.685427.-:1212(ATG)*,	;E2348C_0532.591538.-:1212(ATG)*,	;ECP_0662.696612.-:1212(ATG)*,	;ECW_m0686.733552.-:1212(ATG)*,	;ECSE_0699.747644.-:1212(ATG)*,	;NRG857_02875.629342.-:1212(ATG)*,	;EcolC_3013.3294482.+:1212(ATG),1284(ATG)*,	;ECSF_0571.634257.-:1212(ATG)*,	;ECIAI1_0615.665472.-:1212(ATG)*,1284(ATG),	;ECDH10B_0701.714567.-:1212(ATG)*,1284(ATG),;ECDH10B_0593.601307.-:1212(ATG)*,1284(ATG),	;dacA.663174.-:1212(ATG)*,1284(ATG),	;x.698836.-:1212(ATG),	;b0632.661975.-:1212(ATG)*,1284(ATG),	;EcDH1_2994.3218367.+:1212(ATG),1284(ATG)*,	;ECB_00601.645335.-:1212(ATG)*,	;BWG_0503.564735.-:1212(ATG)*,1284(ATG),	;ECBD_3019.3159270.+:1212(ATG)*,	;ECD_00601.623114.-:1212(ATG)*,	;B21_00590.623108.-:1212(ATG)*,
2180	ANCHOR	41	41	9	;x.1923872.-:117(TTG),336(TTG),441(GTG),	;ECH74115_1999.1892947.-:117(TTG)*,336(TTG),441(GTG),	;x.2110124.+:117(TTG),336(TTG),441(GTG),	;x.1891923.-:117(TTG),336(TTG),441(GTG),	;x.1978357.-:117(TTG),336(TTG),441(GTG),	;x.1592748.-:117(TTG),336(TTG),441(GTG),	;x.1782918.-:117(TTG),336(TTG),441(GTG),	;x.1779316.-:117(TTG),336(TTG),441(GTG),	;EC042_1525.1590028.-:117(TTG),336(TTG),441(GTG)*,	;c1824.1658595.-:117(TTG),336(TTG)*,441(GTG),	;x.1536490.-:117(TTG),336(TTG),441(GTG),	;x.1654993.-:117(TTG),336(TTG),441(GTG),	;x.1558320.-:117(TTG),336(TTG),441(GTG),	;x.1555121.-:117(TTG),336(TTG),441(GTG),	;x.1775677.-:117(TTG),336(TTG),441(GTG),	;x.1618941.-:117(TTG),336(TTG),441(GTG),	;ECOK1_1564.1581339.-:117(TTG)*,336(TTG),441(GTG),	;APECO1_552.1527342.-:117(TTG),336(TTG),441(GTG)*,	;EcSMS35_1774.1788675.+:117(TTG)*,336(TTG),441(GTG),	;UTI89_C1620.1537100.-:117(TTG),336(TTG)*,441(GTG),	;x.1479112.-:117(TTG),336(TTG),441(GTG),	;UM146_10025.2105266.+:117(TTG),336(TTG),441(GTG)*,	;x.1549756.-:117(TTG),336(TTG),441(GTG),	;x.1586486.-:117(TTG),336(TTG),441(GTG),	;x.1439243.-:117(TTG),336(TTG),441(GTG),	;x.1555604.-:117(TTG),336(TTG),441(GTG),	;x.1533846.-:117(TTG),336(TTG),441(GTG),	;NRG857_06925.1437924.-:117(TTG),336(TTG),441(GTG)*,	;x.2510036.+:117(TTG),336(TTG),441(GTG),	;x.1426318.-:117(TTG),336(TTG),441(GTG),	;x.1439073.-:117(TTG),336(TTG),441(GTG),	;x.1529474.-:117(TTG),336(TTG),441(GTG),	;x.1442569.-:117(TTG),336(TTG),441(GTG),	;x.1464047.-:117(TTG),336(TTG),441(GTG),	;x.1438879.-:117(TTG),336(TTG),441(GTG),	;x.2437623.+:117(TTG),336(TTG),441(GTG),	;x.1432461.-:117(TTG),336(TTG),441(GTG),	;x.1330938.-:117(TTG),336(TTG),441(GTG),	;x.2365968.+:117(TTG),336(TTG),441(GTG),	;x.1416414.-:117(TTG),336(TTG),441(GTG),	;x.1416408.-:117(TTG),336(TTG),441(GTG),
4608	ANCHOR	41	41	41	;ECO26_4490.4448867.-:1725(ATG)*,	;ECH74115_4707.4345989.-:1725(ATG)*,	;Z4756.4310131.-:1725(ATG)*,	;ECSP_4351.4302030.-:1725(ATG)*,	;ECs4244.4242909.-:1725(ATG)*,	;ECO103_4120.4192432.-:1725(ATG)*,	;G2583_4098.4131529.-:1725(ATG)*,	;ECO111_4211.4186509.-:1725(ATG)*,	;EC042_3663.3876883.-:1725(ATG)*,	;c4173.3956843.-:1725(ATG)*,	;ECED1_4061.3962800.-:1725(ATG)*,	;ECUMN_3860.3956532.-:1725(GTG)*,	;EC55989_3807.3865301.-:1725(ATG)*,	;ETEC_3652.3917189.-:1725(ATG)*,	;ECIAI39_3880.4024719.-:1725(ATG)*,	;ECABU_c38200.3861228.-:1725(ATG)*,	;ECOK1_3815.3896282.-:1725(ATG)*,	;APECO1_3062.3816160.-:1725(ATG)*,	;EcSMS35_3680.3737577.-:1725(ATG)*,	;UTI89_C3900.3783383.-:1725(ATG)*,	;ECS88_3788.3730919.-:1725(ATG)*,	;UM146_17065.3525454.-:1725(ATG)*,	;EcE24377A_3874.3845464.-:1725(ATG)*,	;E2348C_3646.3779418.-:1725(ATG)*,	;ECP_3488.3637040.-:1725(ATG)*,	;ECW_m3657.3728448.-:1725(ATG)*,	;ECSE_3664.3778560.-:1725(ATG)*,	;NRG857_16840.3542738.-:1725(ATG)*,	;EcolC_0311.364212.+:1725(ATG)*,	;ECSF_3224.3485696.-:1725(ATG)*,	;ECIAI1_3541.3596646.-:1725(ATG)*,	;ECDH10B_3577.3626482.-:1725(ATG)*,	;yhgE.4109701.+:1725(ATG)*,	;EcHS_A3598.3575074.-:1725(ATG)*,	;b3402.3528737.-:1725(ATG)*,	;EcDH1_0311.353049.+:1725(ATG)*,	;ECB_03254.3459399.-:1725(ATG)*,	;BWG_3093.3415894.-:1725(ATG)*,	;ECBD_0344.382708.+:1725(ATG)*,	;ECD_03254.3391095.-:1725(ATG)*,	;B21_03206.3391089.-:1725(ATG)*,
2189	ANCHOR	41	41	41	;ECO26_0788.847158.+:1167(ATG)*,	;ECH74115_0820.843915.+:1167(ATG)*,	;Z0882.842298.+:1167(ATG)*,	;ECSP_0770.845508.+:1167(ATG)*,	;ECs0753.840644.+:1167(ATG)*,	;ECO103_0721.797286.+:1167(ATG)*,	;G2583_0883.930108.+:1167(ATG)*,	;ECO111_0744.807448.+:1167(ATG)*,	;EC042_0745.826238.+:1167(ATG)*,	;c0805.790574.+:1167(ATG)*,	;ECED1_0697.727445.+:1167(ATG)*,	;ECUMN_0805.863781.+:1167(ATG)*,	;EC55989_0711.778262.+:1167(ATG)*,	;ETEC_0738.816117.+:1167(ATG)*,	;ECIAI39_0685.725988.+:1167(ATG)*,	;ECABU_c07730.798929.+:1167(ATG)*,	;ECOK1_0727.768323.+:1167(ATG)*,	;APECO1_1351.733247.+:1167(ATG)*,	;EcSMS35_0740.748724.+:1167(ATG)*,	;UTI89_C0723.731647.+:1167(ATG)*,	;ECS88_0753.771679.+:1167(ATG)*,	;UM146_13985.2883424.-:1167(ATG)*,	;EcE24377A_0754.784041.+:1167(ATG)*,	;E2348C_0607.678336.+:1167(ATG)*,	;ECP_0739.783277.+:1167(ATG)*,	;ECW_m0782.834568.+:1167(ATG)*,	;ECSE_0787.846367.+:1167(ATG)*,	;NRG857_03240.716741.+:1167(ATG)*,	;EcolC_2928.3191140.-:1167(ATG)*,	;ECSF_0660.734215.+:1167(ATG)*,	;ECIAI1_0701.764196.+:1167(ATG)*,	;ECDH10B_0794.815995.+:1167(ATG)*,	;sucC.764602.+:1167(ATG)*,	;EcHS_A0775.790256.+:1167(ATG)*,	;b0728.763403.+:1167(ATG)*,	;EcDH1_2908.3116939.-:1167(ATG)*,	;ECB_00687.745062.+:1167(ATG)*,	;BWG_0586.666163.+:1167(ATG)*,	;ECBD_2933.3059544.-:1167(ATG)*,	;ECD_00687.722841.+:1167(ATG)*,	;B21_00676.722835.+:1167(ATG)*,
4600	ANCHOR	41	41	41	;ECO26_4222.4191809.-:990(ATG)*,	;ECH74115_4430.4107751.-:990(ATG)*,	;Z4469.4071884.-:990(ATG)*,	;ECSP_4089.4063792.-:990(ATG)*,	;ECs3997.4004668.-:990(ATG)*,	;ECO103_3864.3945670.-:990(ATG)*,	;G2583_3839.3894423.-:990(ATG)*,	;ECO111_3941.3930636.-:990(ATG)*,	;EC042_3409.3636008.-:990(ATG)*,	;c3875.3704419.-:990(ATG)*,	;ECED1_3782.3712850.-:990(ATG)*,	;ECUMN_3601.3720485.-:990(ATG)*,	;EC55989_3534.3618615.-:990(ATG)*,	;ETEC_3385.3655725.-:990(ATG)*,	;ECIAI39_3618.3778390.-:990(ATG)*,	;ECABU_c35340.3608561.-:990(ATG)*,	;ECOK1_3544.3644010.-:990(ATG)*,	;APECO1_3307.3563851.-:990(ATG)*,	;EcSMS35_3413.3495267.-:990(ATG)*,	;UTI89_C3552.3490945.-:990(ATG)*,	;ECS88_3510.3478643.-:990(ATG)*,	;UM146_00745.151497.+:990(ATG)*,	;EcE24377A_3591.3599916.-:990(ATG)*,	;E2348C_3407.3549992.-:990(ATG)*,	;ECP_3210.3380630.-:990(ATG)*,	;ECW_m3386.3482743.-:990(ATG)*,	;ECSE_3401.3533062.-:990(ATG)*,	;NRG857_15500.3288827.-:990(ATG)*,	;EcolC_0581.625521.+:990(ATG)*,	;ECSF_2957.3230930.-:990(ATG)*,	;ECIAI1_3266.3351500.-:990(ATG)*,	;ECDH10B_3291.3360806.-:990(ATG)*,	;tdcB.3264894.-:990(ATG)*,	;EcHS_A3305.3313877.-:990(ATG)*,	;b3117.3263061.-:990(ATG)*,	;EcDH1_0586.618725.+:990(ATG)*,	;ECB_02984.3198073.-:990(ATG)*,	;BWG_2825.3150209.-:990(ATG)*,	;ECBD_0623.642466.+:990(ATG)*,	;ECD_02984.3131338.-:990(ATG)*,	;B21_02935.3131332.-:990(ATG)*,
4601	ANCHOR	41	41	40	;ECO26_4575.4550011.-:1068(ATG)*,	;ECH74115_4832.4467089.-:1068(ATG)*,	;Z4886.4431234.-:1068(ATG)*,	;ECSP_4467.4423130.-:1068(ATG)*,	;ECs4360.4364012.-:1068(ATG)*,	;ECO103_4213.4296870.-:1068(ATG)*,	;G2583_4214.4252603.-:1068(ATG)*,	;ECO111_4296.4287652.-:1068(ATG)*,	;EC042_3771.3995051.-:1068(ATG)*,	;c4287.4067408.-:1068(ATG)*,	;ECED1_4157.4065144.-:1068(ATG)*,	;ECUMN_3972.4077318.-:1068(ATG)*,	;EC55989_3893.3961304.-:1068(ATG)*,	;ETEC_3735.4016004.-:1068(ATG)*,	;ECIAI39_3973.4130395.-:1068(ATG)*,	;ECABU_c39210.3971793.-:1068(ATG)*,	;ECOK1_3920.4008142.-:1068(ATG)*,	;APECO1_2963.3928038.-:1068(ATG)*,	;EcSMS35_3776.3841151.-:1068(ATG)*,	;UTI89_C4008.3895243.-:1068(ATG)*,	;ECS88_3894.3842778.-:1068(ATG)*,	;UM146_17585.3637312.-:1068(ATG)*,	;EcE24377A_3969.3941467.-:855(ATG)*,	;E2348C_3727.3874042.-:1068(ATG)*,	;ECP_3579.3742866.-:1068(ATG)*,	;ECW_m3747.3825202.-:1068(ATG)*,	;ECSE_3753.3874581.-:1068(ATG)*,	;NRG857_17315.3649087.-:1068(ATG)*,	;EcolC_0228.263925.+:1068(ATG)*,	;ECSF_3310.3583259.-:1068(ATG)*,	;ECIAI1_3632.3693418.-:1068(ATG)*,	;x.3725303.-:1068(ATG),	;yhiI.4010880.+:1068(ATG)*,	;EcHS_A3686.3675804.-:1068(ATG)*,	;b3487.3627558.-:1068(ATG)*,	;EcDH1_0227.254228.+:1068(ATG)*,	;ECB_03337.3560223.-:1068(ATG)*,	;BWG_3178.3516052.-:1068(ATG)*,	;ECBD_0253.280953.+:1068(ATG)*,	;ECD_03337.3491919.-:1068(ATG)*,	;B21_03289.3491913.-:1068(ATG)*,
6906	ANCHOR	41	41	41	;ECO26_4500.4462207.-:771(ATG)*,	;ECH74115_4719.4359327.-:771(ATG)*,	;Z4767.4323469.-:771(ATG)*,	;ECSP_4362.4315368.-:771(ATG)*,	;ECs4255.4256247.-:771(ATG)*,	;ECO103_4130.4205771.-:771(ATG)*,	;G2583_4109.4144867.-:771(ATG)*,	;ECO111_4221.4199848.-:771(ATG)*,	;EC042_3673.3890448.-:771(ATG)*,	;c4189.3970683.-:771(ATG)*,	;ECED1_4072.3975915.-:771(ATG)*,	;ECUMN_3871.3970096.-:771(ATG)*,	;EC55989_3820.3879384.-:771(ATG)*,	;ETEC_3662.3930529.-:771(ATG)*,	;ECIAI39_3892.4038802.-:771(ATG)*,	;ECABU_c38330.3875068.-:771(ATG)*,	;ECOK1_3826.3909841.-:771(ATG)*,	;APECO1_3054.3829719.-:771(ATG)*,	;EcSMS35_3693.3751660.-:771(ATG)*,	;UTI89_C3913.3796942.-:771(ATG)*,	;ECS88_3799.3744478.-:771(ATG)*,	;UM146_17120.3539013.-:771(ATG)*,	;EcE24377A_3887.3858804.-:771(ATG)*,	;E2348C_3657.3793689.-:771(ATG)*,	;ECP_3498.3650598.-:771(ATG)*,	;ECW_m3670.3742533.-:771(ATG)*,	;ECSE_3679.3792644.-:771(ATG)*,	;NRG857_16890.3555835.-:771(ATG)*,	;EcolC_0301.350872.+:771(ATG)*,	;ECSF_3234.3498610.-:771(ATG)*,	;ECIAI1_3555.3610750.-:771(ATG)*,	;ECDH10B_3587.3639841.-:771(ATG)*,	;bioH.4096342.+:771(ATG)*,	;EcHS_A3609.3588414.-:771(ATG)*,	;b3412.3542096.-:771(ATG)*,	;EcDH1_0301.339690.+:771(ATG)*,	;ECB_03264.3472739.-:771(ATG)*,	;BWG_3103.3429253.-:771(ATG)*,	;ECBD_0333.369349.+:771(ATG)*,	;ECD_03264.3404435.-:771(ATG)*,	;B21_03216.3404429.-:771(ATG)*,
6904	ANCHOR	41	41	41	;ECO26_0489.523511.-:312(ATG),372(ATG),390(ATG)*,411(TTG),	;ECH74115_0544.545633.-:312(ATG)*,372(ATG),390(ATG),411(TTG),	;Z0566.542050.-:312(ATG),372(ATG)*,390(ATG),411(TTG),	;ECSP_0522.547226.-:312(ATG),372(ATG),390(ATG)*,411(TTG),	;ECs0508.542047.-:312(ATG),372(ATG),390(ATG)*,411(TTG),	;ECO103_0431.484571.-:312(ATG),372(ATG),390(ATG)*,411(TTG),	;G2583_0566.581733.-:312(ATG),372(ATG),390(ATG)*,411(TTG),	;ECO111_0487.517923.-:312(ATG),372(ATG),390(ATG)*,411(TTG),	;EC042_0492.540233.-:312(ATG)*,372(ATG),390(ATG),411(TTG),	;c0573.550632.-:312(ATG),372(ATG),390(ATG),411(TTG)*,	;ECED1_0478.496716.-:312(ATG),372(ATG),390(ATG)*,411(TTG),	;ECUMN_0494.534698.-:312(ATG),372(ATG),390(ATG)*,411(TTG),	;EC55989_0468.503294.-:312(ATG),372(ATG),390(ATG)*,411(TTG),	;ETEC_0507.536976.-:312(ATG),372(ATG),390(ATG)*,411(TTG),	;ECIAI39_0219.252086.+:312(ATG),372(ATG),390(ATG)*,411(TTG),	;ECABU_c05370.559639.-:312(ATG)*,372(ATG),390(ATG),411(TTG),	;ECOK1_0437.479396.-:312(ATG),372(ATG),390(ATG)*,411(TTG),	;APECO1_1557.491710.-:312(ATG),372(ATG),390(ATG)*,411(TTG),	;EcSMS35_0498.504296.-:312(ATG)*,372(ATG),390(ATG),411(TTG),	;UTI89_C0482.490112.-:312(ATG),372(ATG),390(ATG),411(TTG)*,	;ECS88_0451.479496.-:312(ATG),372(ATG),390(ATG)*,411(TTG),	;UM146_15085.3124956.+:312(ATG)*,372(ATG),390(ATG),411(TTG),	;EcE24377A_0490.511129.-:312(ATG),372(ATG),390(ATG)*,411(TTG),	;E2348C_0390.436457.-:312(ATG),372(ATG),390(ATG)*,411(TTG),	;ECP_0516.543223.-:312(ATG)*,372(ATG),390(ATG),411(TTG),	;ECW_m0526.554228.-:312(ATG),372(ATG),390(ATG)*,411(TTG),	;ECSE_0480.519813.-:312(ATG)*,372(ATG),390(ATG),411(TTG),	;NRG857_02150.475095.-:312(ATG)*,372(ATG),390(ATG),411(TTG),	;EcolC_3161.3465578.+:312(ATG)*,372(ATG),390(ATG),411(TTG),	;ECSF_0415.464575.-:312(ATG)*,372(ATG),390(ATG),411(TTG),	;ECIAI1_0458.490740.-:312(ATG),372(ATG),390(ATG)*,411(TTG),	;ECDH10B_0410.414537.-:312(ATG),372(ATG),390(ATG)*,411(TTG),	;ybaZ.475206.-:312(ATG),372(ATG),390(ATG)*,411(TTG),	;EcHS_A0531.542047.-:312(ATG),372(ATG),390(ATG)*,411(TTG),	;b0454.475206.-:312(ATG),372(ATG),390(ATG)*,411(TTG),	;EcDH1_3155.3394973.+:312(ATG)*,372(ATG),390(ATG),411(TTG),	;ECB_00406.448049.-:312(ATG),372(ATG),390(ATG)*,411(TTG),	;BWG_0336.377965.-:312(ATG),372(ATG),390(ATG)*,411(TTG),	;ECBD_3201.3337356.+:312(ATG)*,372(ATG),390(ATG),411(TTG),	;ECD_00406.445028.-:312(ATG),372(ATG),390(ATG)*,411(TTG),	;B21_00410.445022.-:312(ATG),372(ATG),390(ATG)*,411(TTG),
151	ANCHOR	41	41	10	;x.1616612.-:216(TTG),252(GTG),	;x.1532763.-:216(TTG),252(GTG),	;x.1675811.-:216(TTG),252(GTG),	;x.1533051.-:216(TTG),252(GTG),	;x.1591835.-:216(TTG),252(GTG),	;x.1323040.-:216(TTG),252(GTG),	;x.1441837.-:216(TTG),252(GTG),	;x.1495523.-:216(TTG),252(GTG),	;EC042_1197.1278008.-:216(TTG)*,252(GTG),	;c1478.1375014.-:216(TTG),252(GTG)*,	;ECED1_1270.1271558.-:216(TTG),252(GTG)*,	;ECUMN_1370.1400338.-:216(TTG),252(GTG)*,	;EC55989_1239.1295721.-:216(TTG),252(GTG)*,	;x.1339104.-:216(TTG),252(GTG),	;x.2081106.+:216(TTG),252(GTG),	;x.1352550.-:216(TTG),252(GTG),	;x.1273649.-:216(TTG),252(GTG),	;x.1167941.-:216(TTG),252(GTG),	;EcSMS35_1999.2020937.+:216(TTG),252(GTG)*,	;UTI89_C1255.1230553.-:216(TTG),252(GTG)*,	;ECS88_1141.1171529.-:216(TTG),252(GTG)*,	;x.2411794.+:216(TTG),252(GTG),	;x.1291346.-:216(TTG),252(GTG),	;x.1310702.-:216(TTG),252(GTG),	;ECP_1121.1176468.-:216(TTG)*,252(GTG),	;x.1293533.-:216(TTG),252(GTG),	;x.1268409.-:216(TTG),252(GTG),	;x.1160107.-:216(TTG),252(GTG),	;x.2725595.+:216(TTG),252(GTG),	;x.1130303.-:216(TTG),252(GTG),	;ECIAI1_1164.1227368.-:216(TTG),252(GTG)*,	;x.1240241.-:216(TTG),252(GTG),	;x.1187150.-:216(TTG),252(GTG),	;x.1247992.-:216(TTG),252(GTG),	;x.1184796.-:216(TTG),252(GTG),	;x.2694166.+:216(TTG),252(GTG),	;x.1200943.-:216(TTG),252(GTG),	;x.1088721.-:216(TTG),252(GTG),	;x.2593444.+:216(TTG),252(GTG),	;x.1188941.-:216(TTG),252(GTG),	;x.1188935.-:216(TTG),252(GTG),
155	ANCHOR	41	41	41	;ECO26_4611.4594083.+:900(ATG),972(ATG)*,	;ECH74115_4884.4518527.+:900(ATG),972(ATG)*,	;Z4934.4482677.+:900(ATG),972(ATG)*,	;ECSP_4511.4474568.+:900(ATG)*,972(ATG),	;ECs4401.4415450.+:900(ATG),972(ATG)*,	;ECO103_4249.4340524.+:900(ATG),972(ATG)*,	;G2583_4257.4304042.+:900(ATG),972(ATG)*,	;ECO111_4335.4332803.+:900(ATG),972(ATG)*,	;EC042_3816.4050106.+:900(ATG),972(ATG)*,	;c4332.4112058.+:900(ATG),972(ATG)*,	;ECED1_4199.4109798.+:900(ATG),972(ATG)*,	;ECUMN_4022.4132372.+:900(ATG),972(ATG)*,	;EC55989_3967.4038422.+:900(ATG),972(ATG)*,	;ETEC_3767.4058578.+:900(ATG),972(ATG)*,	;ECIAI39_4024.4184641.+:900(ATG),972(ATG)*,	;ECABU_c39600.4016443.+:900(ATG),972(ATG)*,	;ECOK1_3961.4052991.+:900(ATG)*,972(ATG),	;APECO1_2927.3972886.+:900(ATG),972(ATG)*,	;EcSMS35_3825.3893950.+:900(ATG),972(ATG)*,	;UTI89_C4053.3940092.+:900(ATG),972(ATG)*,	;ECS88_3934.3887627.+:900(ATG),972(ATG)*,	;UM146_17760.3682160.+:900(ATG),972(ATG)*,	;EcE24377A_4009.3985124.+:900(ATG)*,972(ATG),	;E2348C_3763.3918891.+:900(ATG),972(ATG)*,	;ECP_3621.3787664.+:849(ATG),921(ATG)*,	;ECW_m3784.3869093.+:900(ATG),972(ATG)*,	;ECSE_3790.3918456.+:900(ATG)*,972(ATG),	;NRG857_17495.3693738.+:900(ATG),972(ATG)*,	;EcolC_0196.221341.-:900(ATG),972(ATG)*,	;ECSF_3349.3627913.+:900(ATG),972(ATG)*,	;ECIAI1_3671.3737299.+:900(ATG),972(ATG)*,	;ECDH10B_3698.3769081.+:900(ATG),972(ATG)*,	;yhjC.3967102.-:900(ATG),972(ATG)*,	;EcHS_A3724.3714625.+:900(ATG)*,972(ATG),	;b3521.3671336.+:900(ATG)*,972(ATG),	;EcDH1_0192.210450.-:900(ATG),972(ATG)*,	;ECB_03369.3602805.+:900(ATG),972(ATG)*,	;BWG_3210.3559830.+:900(ATG)*,972(ATG),	;ECBD_0218.238371.-:900(ATG),972(ATG)*,	;ECD_03369.3534501.+:900(ATG),972(ATG)*,	;B21_03322.3534495.+:900(ATG),972(ATG)*,
154	ANCHOR	41	41	41	;ECO26_2608.2531983.-:657(ATG)*,660(TTG),	;ECH74115_2571.2430438.-:657(ATG)*,660(TTG),	;Z2885.2599351.-:657(ATG),660(TTG)*,	;ECSP_2412.2429419.-:657(ATG)*,660(TTG),	;ECs2548.2524144.-:657(ATG),660(TTG)*,	;ECO103_2029.2111504.-:657(ATG)*,660(TTG),	;G2583_2288.2315102.-:657(ATG),660(TTG)*,	;ECO111_2346.2344818.-:657(ATG)*,660(TTG),	;EC042_2003.2094336.-:657(ATG)*,660(TTG),	;c2247.2073990.-:657(ATG),660(TTG)*,	;ECED1_2042.1991513.-:657(ATG)*,660(TTG),	;ECUMN_2132.2155743.-:657(ATG)*,660(TTG),	;EC55989_2015.2073496.-:657(ATG)*,660(TTG),	;ETEC_1871.2022432.-:657(ATG)*,660(TTG),	;ECIAI39_1212.1281428.+:657(ATG)*,660(TTG),	;ECABU_c20970.2072612.-:657(ATG)*,660(TTG),	;ECOK1_1955.1985247.-:657(ATG)*,660(TTG),	;APECO1_891.1930228.-:657(ATG)*,660(TTG),	;EcSMS35_1349.1337780.+:657(ATG)*,660(TTG),	;UTI89_C2039.1949003.-:657(ATG),660(TTG)*,	;ECS88_1891.1877436.-:657(ATG)*,660(TTG),	;UM146_07975.1694282.+:657(ATG)*,660(TTG),	;EcE24377A_2067.2049910.-:657(ATG)*,660(TTG),	;E2348C_1963.2021287.-:657(ATG)*,660(TTG),	;ECP_1782.1834163.-:657(ATG)*,660(TTG),	;ECW_m2009.2070449.-:657(ATG)*,	;ECSE_2013.2093386.-:657(ATG),660(TTG)*,	;NRG857_09200.1894055.-:657(ATG)*,660(TTG),	;EcolC_1794.1993601.+:657(ATG)*,660(TTG),	;ECSF_1695.1810736.-:657(ATG),660(TTG)*,	;ECIAI1_1909.1968054.-:657(ATG)*,660(TTG),	;ECDH10B_1977.2010908.-:657(ATG)*,660(TTG),	;pphA.1924027.-:657(ATG)*,660(TTG),	;EcHS_A1929.1941290.-:657(ATG)*,660(TTG),	;b1838.1920337.-:657(ATG)*,660(TTG),	;EcDH1_1804.1954966.+:657(ATG)*,660(TTG),	;ECB_01809.1900890.-:657(ATG)*,660(TTG),	;BWG_1652.1812396.-:657(ATG)*,660(TTG),	;ECBD_1802.1914441.+:657(ATG)*,660(TTG),	;ECD_01809.1868038.-:657(ATG)*,660(TTG),	;B21_01797.1868032.-:657(ATG)*,660(TTG),
6187	ANCHOR	41	41	41	;ECO26_4242.4212859.+:861(ATG)*,	;ECH74115_4454.4128626.+:861(ATG)*,	;Z4491.4092759.+:861(ATG)*,	;ECSP_4111.4084667.+:861(ATG)*,	;ECs4017.4025543.+:861(ATG)*,	;ECO103_3884.3966833.+:861(ATG)*,	;G2583_3861.3915185.+:861(ATG)*,	;ECO111_3961.3951686.+:861(ATG)*,	;EC042_3431.3656889.+:861(ATG)*,	;c3894.3723625.+:861(ATG)*,	;ECED1_3801.3732075.+:861(ATG)*,	;ECUMN_3621.3741247.+:861(ATG)*,	;EC55989_3557.3641274.+:861(ATG)*,	;ETEC_3404.3676994.+:861(ATG)*,	;ECIAI39_3638.3799152.+:861(ATG)*,	;ECABU_c35530.3627767.+:861(ATG)*,	;ECOK1_3561.3662289.+:861(ATG)*,	;APECO1_3290.3582124.+:861(ATG)*,	;EcSMS35_3436.3516144.+:861(ATG)*,	;UTI89_C3568.3509224.+:861(ATG)*,	;ECS88_3525.3496916.+:861(ATG)*,	;UM146_00665.133219.-:861(ATG)*,	;EcE24377A_3619.3621184.+:861(ATG)*,	;E2348C_3423.3568268.+:861(ATG)*,	;ECP_3229.3399839.+:861(ATG)*,	;ECW_m3407.3504011.+:861(ATG)*,	;ECSE_3423.3554112.+:861(ATG)*,	;NRG857_15590.3308043.+:861(ATG)*,	;EcolC_0561.604357.-:861(ATG)*,	;ECSF_2975.3250146.+:861(ATG)*,	;ECIAI1_3287.3372550.+:861(ATG)*,	;ECDH10B_3310.3379770.+:861(ATG)*,	;kbaY.3283858.+:861(ATG)*,	;EcHS_A3329.3334928.+:861(ATG)*,	;b3137.3282025.+:861(ATG)*,	;EcDH1_0568.599761.-:861(ATG)*,	;ECB_03004.3219236.+:861(ATG)*,	;BWG_2841.3169173.+:861(ATG)*,	;ECBD_0603.621303.-:861(ATG)*,	;ECD_03004.3152501.+:861(ATG)*,	;B21_02955.3152495.+:861(ATG)*,
6182	ANCHOR	41	41	1	;x.2920945.-:138(ATG),	;x.2807238.-:138(ATG),	;x.2912622.-:138(ATG),	;x.2806218.-:138(ATG),	;x.2842404.-:138(ATG),	;x.2578595.-:138(ATG),	;x.2623287.-:138(ATG),	;x.2736834.-:138(ATG),	;x.2429969.-:138(ATG),	;c2612.2458725.-:138(ATG)*,	;x.2381164.-:138(ATG),	;x.2466835.-:138(ATG),	;x.2397758.-:138(ATG),	;x.2401711.-:138(ATG),	;x.987347.+:138(ATG),	;x.2431093.-:138(ATG),	;x.2387691.-:138(ATG),	;x.2259024.-:138(ATG),	;x.987229.+:138(ATG),	;x.2309519.-:138(ATG),	;x.2168943.-:138(ATG),	;x.1332884.+:138(ATG),	;x.2350364.-:138(ATG),	;x.2289417.-:138(ATG),	;x.2209258.-:138(ATG),	;x.2306445.-:138(ATG),	;x.2422945.-:138(ATG),	;x.2194493.-:138(ATG),	;x.1726136.+:138(ATG),	;x.2116340.-:138(ATG),	;x.2228402.-:138(ATG),	;x.2256001.-:138(ATG),	;x.2169106.-:138(ATG),	;x.2211210.-:138(ATG),	;x.2164993.-:138(ATG),	;x.1711087.+:138(ATG),	;x.2100076.-:138(ATG),	;x.2057476.-:138(ATG),	;x.1673919.+:138(ATG),	;x.2065889.-:138(ATG),	;x.2065883.-:138(ATG),
6180	ANCHOR	41	41	41	;ECO26_1388.1407037.+:1053(ATG)*,1107(TTG),	;ECH74115_1434.1420586.+:1053(ATG)*,1107(TTG),	;Z1691.1562086.+:1053(ATG)*,1107(TTG),	;ECSP_1356.1420873.+:1053(ATG)*,1107(TTG),	;ECs1433.1477000.+:1053(ATG)*,1107(TTG),	;ECO103_1100.1202601.+:1053(ATG)*,1107(TTG),	;G2583_1314.1375435.+:1053(ATG)*,1107(TTG),	;ECO111_1332.1370127.+:1053(ATG)*,1107(TTG),	;EC042_1123.1208060.+:1053(ATG)*,1107(TTG),	;c1321.1261358.+:1053(ATG),1107(TTG)*,	;ECED1_1200.1203842.+:1053(ATG)*,1107(TTG),	;ECUMN_1230.1282759.+:1053(ATG)*,1107(TTG),	;EC55989_1169.1227996.+:1053(ATG)*,1107(TTG),	;ETEC_1119.1223141.+:1053(ATG)*,1107(TTG),	;ECIAI39_2109.2149613.-:1053(ATG)*,1107(TTG),	;ECABU_c12700.1284826.+:1053(ATG)*,1107(TTG),	;ECOK1_1162.1205920.+:1053(ATG)*,1107(TTG),	;APECO1_138.1100212.+:1053(ATG)*,1107(TTG),	;EcSMS35_2075.2089438.-:1053(ATG)*,1107(TTG),	;UTI89_C1179.1162824.+:1053(ATG),1107(TTG)*,	;ECS88_1069.1103800.+:1053(ATG)*,1107(TTG),	;UM146_12055.2479523.-:1053(ATG)*,1107(TTG),	;EcE24377A_1177.1195323.+:1053(ATG)*,1107(TTG),	;E2348C_1145.1201370.+:1053(ATG)*,1107(TTG),	;ECP_1048.1108739.+:1053(ATG)*,1107(TTG),	;ECW_m1162.1225804.+:1053(ATG)*,1107(TTG),	;ECSE_1118.1200723.+:1053(ATG)*,1107(TTG),	;NRG857_05085.1092377.+:1053(ATG)*,1107(TTG),	;EcolC_2545.2792053.-:1053(ATG)*,1107(TTG),	;ECSF_0954.1062576.+:1053(ATG)*,1107(TTG),	;ECIAI1_1090.1159678.+:1053(ATG)*,1107(TTG),	;ECDH10B_1126.1172527.+:1053(ATG)*,1107(TTG),	;yceA.1119436.+:1053(ATG)*,1107(TTG),	;EcHS_A1178.1181535.+:1053(ATG)*,1107(TTG),	;b1055.1117082.+:1053(ATG)*,1107(TTG),	;EcDH1_2591.2761880.-:1053(ATG)*,1107(TTG),	;ECB_01051.1132428.+:1053(ATG)*,1107(TTG),	;BWG_0903.1021007.+:1053(ATG)*,1107(TTG),	;ECBD_2545.2661959.-:1053(ATG)*,1107(TTG),	;ECD_01051.1120426.+:1053(ATG)*,1107(TTG),	;B21_01059.1120420.+:1053(ATG)*,1107(TTG),
6954	ANCHOR	41	41	14	;x.3262853.-:114(ATG),171(TTG),	;x.3233490.-:114(ATG),171(TTG),	;x.3261588.-:114(ATG),171(TTG),	;x.3188361.-:114(ATG),171(TTG),	;x.3191632.-:114(ATG),171(TTG),	;x.2860431.-:114(ATG),171(TTG),	;x.2932698.-:114(ATG),171(TTG),	;x.3041840.-:114(ATG),171(TTG),	;x.2737657.-:114(ATG),171(TTG),	;c2891.2745449.-:114(ATG),171(TTG)*,	;ECED1_2809.2749987.-:114(ATG),171(TTG)*,	;ECUMN_2687.2764633.-:114(ATG),171(TTG)*,	;EC55989_2591.2664006.-:114(ATG),171(TTG)*,	;x.2692196.-:114(ATG),171(TTG),	;x.2587222.-:114(ATG),171(TTG),	;x.2716211.-:114(ATG),171(TTG),	;ECOK1_2627.2711304.-:114(ATG),171(TTG)*,	;x.2568711.-:114(ATG),171(TTG),	;EcSMS35_2506.2553918.-:114(ATG)*,171(TTG),	;UTI89_C2631.2596021.-:114(ATG),171(TTG)*,	;ECS88_2493.2491843.-:114(ATG),171(TTG)*,	;x.1046393.+:114(ATG),171(TTG),	;EcE24377A_2643.2635556.-:114(ATG),171(TTG)*,	;x.2585166.-:114(ATG),171(TTG),	;x.2495485.-:114(ATG),171(TTG),	;x.2616780.-:114(ATG),171(TTG),	;ECSE_2656.2740155.-:114(ATG),171(TTG)*,	;x.2480374.-:114(ATG),171(TTG),	;x.1435835.+:114(ATG),171(TTG),	;ECSF_2222.2405452.-:114(ATG),171(TTG)*,	;ECIAI1_2424.2508928.-:114(ATG),171(TTG)*,	;x.2554820.-:114(ATG),171(TTG),	;x.2470479.-:114(ATG),171(TTG),	;EcHS_A2498.2506653.-:114(ATG),171(TTG)*,	;x.2463055.-:114(ATG),171(TTG),	;x.1411939.+:114(ATG),171(TTG),	;x.2409475.-:114(ATG),171(TTG),	;x.2348860.-:114(ATG),171(TTG),	;ECBD_1310.1386768.+:114(ATG),171(TTG)*,	;x.2353136.-:114(ATG),171(TTG),	;x.2353130.-:114(ATG),171(TTG),
2727	ANCHOR	41	41	1	;x.239109.-:129(GTG),	;x.238512.-:129(GTG),	;x.238530.-:129(GTG),	;x.238512.-:129(GTG),	;x.238529.-:129(GTG),	;x.235713.-:129(GTG),	;x.238489.-:129(GTG),	;x.236639.-:129(GTG),	;x.240049.-:129(GTG),	;x.246602.-:129(GTG),	;x.239925.-:129(GTG),	;x.238050.-:129(GTG),	;x.237171.-:129(GTG),	;x.238468.-:129(GTG),	;x.471075.+:129(GTG),	;x.242472.-:129(GTG),	;x.239863.-:129(GTG),	;x.239925.-:129(GTG),	;x.244323.-:129(GTG),	;x.239947.-:129(GTG),	;x.239946.-:129(GTG),	;x.3377189.+:129(GTG),	;EcE24377A_0218.237199.-:129(GTG)*,	;x.245160.-:129(GTG),	;x.239269.-:129(GTG),	;x.235671.-:129(GTG),	;x.236955.-:129(GTG),	;x.239256.-:129(GTG),	;x.3764748.+:129(GTG),	;x.252479.-:129(GTG),	;x.234559.-:129(GTG),	;x.209083.-:129(GTG),	;x.234979.-:129(GTG),	;x.234578.-:129(GTG),	;x.234979.-:129(GTG),	;x.3636399.+:129(GTG),	;x.237903.-:129(GTG),	;x.234978.-:129(GTG),	;x.3544478.+:129(GTG),	;x.237906.-:129(GTG),	;x.237900.-:129(GTG),
2725	ANCHOR	41	41	34	;ECO26_1851.1802547.-:174(ATG)*,183(ATG),	;ECH74115_1920.1812156.-:174(ATG)*,183(ATG),	;Z2519.2242032.+:174(ATG),183(ATG)*,	;ECSP_1805.1811132.-:174(ATG),183(ATG)*,	;x.1845142.-:174(ATG),183(ATG),	;ECO103_1448.1519294.-:174(ATG)*,183(ATG),216(TTG),	;G2583_1626.1657223.-:174(ATG),183(ATG)*,	;ECO111_1666.1674653.-:174(ATG)*,183(ATG),	;EC042_1410.1480046.-:174(ATG)*,183(ATG),	;c1755.1588728.-:174(ATG)*,183(ATG),	;ECED1_1495.1464759.-:174(ATG),183(ATG)*,	;ECUMN_1588.1596267.-:174(ATG),183(ATG),216(TTG)*,	;EC55989_1446.1486162.-:174(ATG),183(ATG),216(TTG)*,	;x.1482957.-:174(ATG),183(ATG),	;ECIAI39_1626.1695354.-:174(ATG),183(ATG),216(TTG)*,	;ECABU_c15700.1549074.-:174(ATG)*,183(ATG),	;ECOK1_1501.1509605.-:174(ATG),183(ATG)*,	;x.1403281.-:174(ATG),183(ATG),	;EcSMS35_1843.1868529.+:174(ATG)*,183(ATG),	;UTI89_C1557.1465366.-:174(ATG)*,183(ATG),	;ECS88_1426.1407378.-:174(ATG),183(ATG)*,	;UM146_10340.2176998.+:174(ATG)*,183(ATG),	;EcE24377A_1488.1476164.-:174(ATG),183(ATG)*,216(TTG),	;E2348C_1477.1511013.-:174(ATG)*,183(ATG),	;ECP_1338.1367528.-:174(ATG)*,183(ATG),	;ECW_m1379.1432628.-:174(ATG)*,183(ATG),216(TTG),	;ECSE_1336.1407502.-:174(ATG)*,183(ATG),216(TTG),	;NRG857_06605.1368055.-:174(ATG)*,183(ATG),	;EcolC_2341.2582192.+:174(ATG)*,183(ATG),216(TTG),	;ECSF_1268.1354575.-:174(ATG),183(ATG)*,	;ECIAI1_1309.1365377.-:174(ATG),183(ATG),216(TTG)*,	;x.1431856.-:174(ATG),183(ATG),	;x.1346150.-:174(ATG),183(ATG),	;EcHS_A1397.1391998.-:174(ATG),183(ATG)*,216(TTG),	;b4596.1342460.-:174(ATG)*,183(ATG),	;EcDH1_2362.2535241.+:174(ATG)*,183(ATG),	;x.1342807.-:174(ATG),183(ATG),216(TTG),	;BWG_1116.1233309.-:174(ATG)*,183(ATG),	;ECBD_2334.2451577.+:174(ATG)*,183(ATG),216(TTG),	;x.1330805.-:174(ATG),183(ATG),216(TTG),	;B21_04320.1330799.-:174(ATG)*,183(ATG),216(TTG),
2724	ANCHOR	41	41	41	;ECO26_1004.1055920.-:951(ATG),957(ATG),993(ATG)*,	;ECH74115_1037.1052559.-:951(ATG),957(ATG),993(ATG)*,	;Z1112.1050863.-:951(ATG),957(ATG),993(ATG)*,	;ECSP_0982.1054152.-:951(ATG),957(ATG),993(ATG)*,	;ECs0963.1049203.-:951(ATG),957(ATG),993(ATG)*,	;ECO103_0921.1002728.-:951(ATG),957(ATG),993(ATG)*,	;G2583_1114.1146216.-:951(ATG),957(ATG),993(ATG)*,	;ECO111_0946.1007008.-:951(ATG),957(ATG),993(ATG)*,	;EC042_0969.1033753.-:951(ATG),957(ATG),993(ATG)*,	;c1012.972256.-:951(ATG),957(ATG),993(ATG)*,	;ECED1_0844.874891.-:951(ATG),957(ATG),993(ATG)*,	;ECUMN_1072.1106776.-:951(ATG),957(ATG),993(ATG)*,	;EC55989_0922.979480.-:951(ATG),957(ATG),993(ATG)*,	;ETEC_0944.1021351.-:951(ATG),957(ATG),993(ATG)*,	;ECIAI39_2275.2339291.+:951(ATG),957(ATG),993(ATG)*,	;ECABU_c09180.947085.-:951(ATG),957(ATG),993(ATG)*,	;ECOK1_0878.915589.-:951(ATG),957(ATG),993(ATG)*,	;APECO1_1217.880514.-:951(ATG),957(ATG),993(ATG)*,	;EcSMS35_2284.2310778.+:951(ATG),957(ATG),993(ATG)*,	;UTI89_C0881.878913.-:951(ATG),957(ATG),993(ATG)*,	;ECS88_0899.918943.-:951(ATG),957(ATG),993(ATG)*,	;UM146_13260.2736667.+:951(ATG),957(ATG),993(ATG)*,	;EcE24377A_0949.967480.-:951(ATG),957(ATG),993(ATG)*,	;E2348C_0874.916406.-:951(ATG),957(ATG),993(ATG)*,	;ECP_0892.931861.-:951(ATG),957(ATG),993(ATG)*,	;ECW_m0986.1026074.-:951(ATG),957(ATG)*,993(ATG),	;ECSE_0935.1002002.-:951(ATG),957(ATG),993(ATG)*,	;NRG857_03970.865489.-:951(ATG),957(ATG),993(ATG)*,	;EcolC_2719.2993116.+:951(ATG),957(ATG),993(ATG)*,	;ECSF_0802.887191.-:951(ATG)*,957(ATG),993(ATG),	;ECIAI1_0917.970180.-:951(ATG),957(ATG),993(ATG)*,	;ECDH10B_0947.971279.-:951(ATG),957(ATG),993(ATG)*,	;ybjX.918550.-:951(ATG),957(ATG),993(ATG)*,	;EcHS_A0981.978362.-:951(ATG),957(ATG),993(ATG)*,	;b0877.917351.-:951(ATG),957(ATG),993(ATG)*,	;EcDH1_2765.2962991.+:951(ATG),957(ATG),993(ATG)*,	;ECB_00882.934834.-:951(ATG),957(ATG),993(ATG)*,	;BWG_0730.820319.-:951(ATG),957(ATG),993(ATG)*,	;ECBD_2717.2859554.+:951(ATG),957(ATG),993(ATG)*,	;ECD_00882.922831.-:951(ATG),957(ATG),993(ATG)*,	;B21_00888.922825.-:951(ATG),957(ATG)*,993(ATG),
2723	ANCHOR	41	41	41	;ECO26_0437.471337.+:1071(ATG)*,	;ECH74115_0485.493296.+:1071(ATG)*,	;Z0504.489713.+:1071(ATG)*,	;ECSP_0470.494889.+:1071(ATG)*,	;ECs0456.489711.+:1071(ATG)*,	;ECO103_0379.432397.+:1071(ATG)*,	;G2583_0514.529395.+:1071(ATG)*,	;ECO111_0435.465751.+:1071(ATG)*,	;EC042_0438.487724.+:1071(ATG)*,	;c0515.500273.+:1071(ATG)*,	;ECED1_0428.447067.+:1071(ATG)*,	;ECUMN_0443.483139.+:1071(ATG)*,	;EC55989_0414.451246.+:1071(ATG)*,	;ETEC_0458.487075.+:1071(ATG)*,	;ECIAI39_0276.306379.-:1071(ATG)*,	;ECABU_c04830.509991.+:1071(ATG)*,	;ECOK1_0385.429749.+:1071(ATG)*,	;APECO1_1605.442054.+:1071(ATG)*,	;EcSMS35_0437.450004.+:1071(ATG)*,	;UTI89_C0427.440465.+:1071(ATG)*,	;ECS88_0400.429831.+:1071(ATG)*,	;UM146_15335.3174604.-:1071(ATG)*,	;EcE24377A_0435.458956.+:1071(ATG)*,	;E2348C_0340.385250.+:1071(ATG)*,	;ECP_0464.493572.+:1071(ATG)*,	;ECW_m0474.502068.+:1071(ATG)*,	;ECSE_0426.467766.+:1071(ATG)*,	;NRG857_01900.425446.+:1071(ATG)*,	;EcolC_3228.3533565.-:1071(ATG)*,	;ECSF_0365.414926.+:1071(ATG)*,	;ECIAI1_0405.438680.+:1071(ATG)*,	;ECDH10B_0361.364636.+:1071(ATG)*,	;queA.425305.+:1071(ATG)*,	;EcHS_A0475.489873.+:1071(ATG)*,	;b0405.425305.+:1071(ATG)*,	;EcDH1_3204.3444874.-:1071(ATG)*,	;ECB_00353.394504.+:1071(ATG)*,	;BWG_0287.328064.+:1071(ATG)*,	;ECBD_3256.3390901.-:1071(ATG)*,	;ECD_00353.391483.+:1071(ATG)*,	;B21_00357.391477.+:1071(ATG)*,
2721	ANCHOR	41	41	41	;ECO26_3454.3375621.+:345(ATG),360(ATG)*,	;ECH74115_3628.3349710.+:345(ATG)*,360(ATG),	;Z3662.3315439.+:345(ATG),360(ATG)*,	;ECSP_3346.3304581.+:345(ATG)*,360(ATG),	;ECs3274.3245594.+:345(ATG),360(ATG)*,	;ECO103_2920.2969735.+:345(ATG),360(ATG)*,	;G2583_2930.2986664.+:345(ATG),360(ATG)*,	;ECO111_3131.3087252.+:345(ATG),360(ATG)*,	;EC042_2614.2773973.+:345(ATG)*,360(ATG),	;c2934.2799846.+:345(ATG),360(ATG)*,	;ECED1_2845.2793354.+:345(ATG)*,360(ATG),	;ECUMN_2725.2810045.+:345(ATG)*,360(ATG),	;EC55989_2691.2749840.+:345(ATG)*,360(ATG),	;ETEC_2514.2735760.+:345(ATG)*,360(ATG),	;ECIAI39_2541.2640621.+:345(ATG)*,360(ATG),	;ECABU_c27180.2770607.+:345(ATG),360(ATG)*,	;ECOK1_2712.2793966.+:345(ATG)*,360(ATG),	;APECO1_4143.2651269.+:345(ATG),360(ATG)*,	;EcSMS35_2548.2608194.+:345(ATG)*,360(ATG),	;UTI89_C2729.2678732.+:345(ATG),360(ATG)*,	;ECS88_2590.2574364.+:345(ATG)*,360(ATG),	;UM146_04620.963695.-:345(ATG)*,360(ATG),	;EcE24377A_2687.2680967.+:345(ATG)*,360(ATG),	;E2348C_2587.2673869.+:345(ATG),360(ATG)*,	;ECP_2420.2540890.+:345(ATG),360(ATG)*,	;ECW_m2629.2701919.+:345(ATG)*,360(ATG),	;ECSE_2691.2785567.+:345(ATG)*,360(ATG),	;NRG857_12035.2522589.+:345(ATG)*,360(ATG),	;EcolC_1274.1392274.-:345(ATG),360(ATG)*,	;ECSF_2264.2458679.+:345(ATG)*,360(ATG),	;ECIAI1_2461.2554369.+:345(ATG)*,360(ATG),	;ECDH10B_2562.2608598.+:345(ATG)*,360(ATG),	;yfeC.2524257.+:345(ATG)*,360(ATG),	;EcHS_A2535.2550213.+:345(ATG)*,360(ATG),	;b2398.2516833.+:345(ATG)*,360(ATG),	;EcDH1_1261.1358161.-:345(ATG)*,360(ATG),	;ECB_02304.2451687.+:345(ATG)*,360(ATG),	;BWG_2163.2402638.+:345(ATG)*,360(ATG),	;ECBD_1278.1344556.-:345(ATG)*,360(ATG),	;ECD_02304.2395348.+:345(ATG)*,360(ATG),	;B21_02265.2395342.+:345(ATG)*,360(ATG),
2728	ANCHOR	41	41	41	;ECO26_3449.3369046.+:1257(ATG)*,	;ECH74115_3621.3343136.+:1257(ATG)*,	;Z3655.3308980.+:1257(ATG)*,	;ECSP_3339.3298007.+:1257(ATG)*,	;ECs3269.3239020.+:1257(ATG)*,	;ECO103_2914.2961881.+:1257(ATG)*,	;G2583_2922.2980090.+:1257(ATG)*,	;ECO111_3126.3080677.+:1257(ATG)*,	;EC042_2608.2767397.+:1257(ATG)*,	;c2928.2793273.+:1257(ATG)*,	;ECED1_2836.2785629.+:1257(ATG)*,	;ECUMN_2719.2803469.+:1257(ATG)*,	;EC55989_2685.2743265.+:1257(ATG)*,	;ETEC_2508.2727835.+:1257(ATG)*,	;ECIAI39_2534.2632610.+:1257(ATG)*,	;ECABU_c27090.2764034.+:1257(ATG)*,	;ECOK1_2705.2787392.+:1257(ATG)*,	;APECO1_4148.2644695.+:1257(ATG)*,	;EcSMS35_2541.2601693.+:1257(ATG)*,	;UTI89_C2721.2672158.+:1257(ATG)*,	;ECS88_2584.2567790.+:1257(ATG)*,	;UM146_04655.970261.-:1257(ATG)*,	;EcE24377A_2679.2674392.+:1257(ATG)*,	;E2348C_2582.2667295.+:1257(ATG)*,	;ECP_2415.2534316.+:1257(ATG)*,	;ECW_m2622.2695343.+:1257(ATG)*,	;ECSE_2686.2778992.+:1257(ATG)*,	;NRG857_12005.2516016.+:1257(ATG)*,	;EcolC_1280.1400199.-:1257(ATG)*,	;ECSF_2259.2452105.+:1257(ATG)*,	;ECIAI1_2455.2547793.+:1257(ATG)*,	;ECDH10B_2554.2600673.+:1257(ATG)*,	;yfeO.2516332.+:1257(ATG)*,	;EcHS_A2526.2542288.+:1257(ATG)*,	;b2389.2508908.+:1257(ATG)*,	;EcDH1_1268.1366086.-:1257(ATG)*,	;ECB_02299.2445111.+:1257(ATG)*,	;BWG_2157.2394713.+:1257(ATG)*,	;ECBD_1283.1351132.-:1257(ATG)*,	;ECD_02299.2388772.+:1257(ATG)*,	;B21_02260.2388766.+:1257(ATG)*,
7234	ANCHOR	41	41	5	;x.4904391.+:141(GTG),	;ECH74115_5132.4773580.-:141(GTG)*,	;x.4739459.-:141(GTG),	;x.4729623.-:141(GTG),	;x.4670476.-:141(GTG),	;x.4579742.+:141(GTG),	;x.4557970.-:141(GTG),	;x.4553619.-:141(GTG),	;x.4319186.-:141(GTG),	;x.4385980.-:141(GTG),	;x.4321753.-:141(GTG),	;x.4367969.-:141(GTG),	;x.4259404.-:141(GTG),	;x.4306411.-:141(GTG),	;x.4484581.-:141(GTG),	;ECABU_c41860.4254818.-:141(GTG)*,	;x.4258710.-:141(GTG),	;x.4178608.-:141(GTG),	;EcSMS35_4069.4160911.-:141(GTG)*,	;x.4145811.-:141(GTG),	;x.4093321.-:141(GTG),	;x.3887874.-:141(GTG),	;x.4201005.-:141(GTG),	;x.4181567.-:141(GTG),	;ECP_3904.4068740.-:141(GTG)*,	;x.4106541.-:141(GTG),	;x.4133259.-:141(GTG),	;x.3906035.-:141(GTG),	;x.4745752.+:141(GTG),	;x.3842753.-:141(GTG),	;ECIAI1_3881.3955530.-:141(GTG)*,	;x.3979850.-:141(GTG),	;x.3756172.+:141(GTG),	;x.3911414.-:141(GTG),	;x.3882266.-:141(GTG),	;x.4630226.+:141(GTG),	;x.3844604.-:141(GTG),	;x.3770599.-:141(GTG),	;x.4570771.+:141(GTG),	;x.3773039.-:141(GTG),	;x.3773033.-:141(GTG),
7238	ANCHOR	41	41	41	;ECO26_0967.1019791.-:759(ATG)*,	;ECH74115_0993.1010626.-:759(ATG)*,	;Z1067.1008921.-:759(ATG)*,	;ECSP_0940.1012219.-:759(ATG)*,	;ECs0920.1007263.-:759(ATG)*,	;ECO103_0884.966598.-:759(ATG)*,	;G2583_1070.1104283.-:759(ATG)*,	;ECO111_0908.970878.-:759(ATG)*,	;EC042_0931.995352.-:762(ATG)*,	;c0925.902870.-:759(ATG)*,	;ECED1_0804.838997.-:759(ATG)*,	;ECUMN_1030.1064896.-:759(ATG)*,	;EC55989_0885.943351.-:759(ATG)*,	;ETEC_0907.985199.-:759(ATG)*,	;ECIAI39_0819.867680.-:759(ATG)*,	;ECABU_c08810.911180.-:759(ATG)*,	;ECOK1_0842.879866.-:759(ATG)*,	;APECO1_1253.844792.-:759(ATG)*,	;EcSMS35_0867.874608.-:759(ATG)*,	;UTI89_C0843.843190.-:759(ATG)*,	;ECS88_0857.883222.-:759(ATG)*,	;UM146_13450.2772389.+:759(ATG)*,	;EcE24377A_0911.931391.-:759(ATG)*,	;E2348C_0791.846358.-:759(ATG)*,	;ECP_0854.896126.-:759(ATG)*,	;ECW_m0898.953372.-:759(ATG)*,	;ECSE_0898.965872.-:759(ATG)*,	;NRG857_03780.829581.-:759(ATG)*,	;EcolC_2802.3064101.+:759(ATG)*,	;ECSF_0765.851364.-:759(ATG)*,	;ECIAI1_0879.934089.-:759(ATG)*,	;ECDH10B_0909.935127.-:759(ATG)*,	;deoR.882398.-:759(ATG)*,	;EcHS_A0901.910812.-:759(ATG)*,	;b0840.881199.-:759(ATG)*,	;EcDH1_2802.2999143.+:759(ATG)*,	;ECB_00807.874528.-:759(ATG)*,	;BWG_0693.784167.-:759(ATG)*,	;ECBD_2783.2916490.+:759(ATG)*,	;ECD_00807.865895.-:759(ATG)*,	;B21_00824.865889.-:759(ATG)*,
6235	ANCHOR	41	41	41	;ECO26_1049.1114229.+:678(ATG),705(ATG)*,732(ATG),	;ECH74115_1084.1109324.+:678(ATG),705(ATG),732(ATG)*,	;Z1270.1195191.+:678(ATG)*,705(ATG),732(ATG),	;ECSP_1027.1110917.+:678(ATG),705(ATG)*,732(ATG),	;ECs1006.1105968.+:678(ATG),705(ATG)*,732(ATG),	;ECO103_0967.1060992.+:678(ATG),705(ATG)*,732(ATG),	;G2583_1158.1202980.+:678(ATG),705(ATG)*,732(ATG),	;ECO111_0991.1065317.+:678(ATG),705(ATG)*,732(ATG),	;EC042_1014.1090836.+:678(ATG)*,705(ATG),732(ATG),	;c1065.1027286.+:678(ATG),705(ATG),732(ATG)*,	;ECED1_0953.980862.+:678(ATG)*,705(ATG),732(ATG),	;ECUMN_1117.1164098.+:678(ATG)*,705(ATG),732(ATG),	;EC55989_0969.1037750.+:678(ATG)*,705(ATG),732(ATG),	;ETEC_0991.1079861.+:678(ATG)*,705(ATG),732(ATG),	;ECIAI39_2224.2277859.-:678(ATG)*,705(ATG),732(ATG),	;ECABU_c09620.1002112.+:678(ATG),705(ATG)*,732(ATG),	;ECOK1_0990.1023937.+:678(ATG),705(ATG)*,732(ATG),	;APECO1_35.979798.+:678(ATG),705(ATG),732(ATG)*,	;EcSMS35_2197.2210931.-:678(ATG),705(ATG)*,732(ATG),	;UTI89_C0995.980831.+:678(ATG),705(ATG),732(ATG)*,	;ECS88_0951.983387.+:678(ATG)*,705(ATG),732(ATG),	;UM146_12935.2661507.-:678(ATG),705(ATG)*,732(ATG),	;EcE24377A_1022.1042239.+:678(ATG),705(ATG)*,732(ATG),	;E2348C_0916.971532.+:678(ATG),705(ATG)*,732(ATG),	;ECP_0934.986884.+:678(ATG),705(ATG)*,732(ATG),	;ECW_m1033.1084347.+:678(ATG),705(ATG)*,732(ATG),	;ECSE_0982.1060275.+:678(ATG)*,705(ATG),732(ATG),	;NRG857_04210.931082.+:678(ATG),705(ATG)*,732(ATG),	;EcolC_2673.2934032.-:678(ATG),705(ATG)*,732(ATG),	;ECSF_0844.942281.+:678(ATG),705(ATG),732(ATG)*,	;ECIAI1_0964.1028590.+:678(ATG)*,705(ATG),732(ATG),	;ECDH10B_0993.1029477.+:678(ATG)*,705(ATG),732(ATG),	;mukE.976748.+:678(ATG)*,705(ATG),732(ATG),	;EcHS_A1030.1036664.+:678(ATG),705(ATG)*,732(ATG),	;b0923.975549.+:678(ATG),705(ATG)*,732(ATG),	;EcDH1_2720.2904793.-:678(ATG),705(ATG)*,732(ATG),	;ECB_00927.993418.+:678(ATG)*,705(ATG),732(ATG),	;BWG_0775.878517.+:678(ATG)*,705(ATG),732(ATG),	;ECBD_2672.2800969.-:678(ATG),705(ATG)*,732(ATG),	;ECD_00927.981416.+:678(ATG)*,705(ATG),732(ATG),	;B21_00934.981410.+:678(ATG)*,705(ATG),732(ATG),
6231	ANCHOR	41	41	31	;ECO26_4040.4002567.-:252(GTG)*,267(TTG),	;x.3932282.-:252(GTG),267(TTG),	;Z4286.3895193.-:252(GTG)*,267(TTG),	;ECSP_3912.3887008.-:252(GTG)*,267(TTG),	;ECs3817.3827885.-:252(GTG)*,267(TTG),	;ECO103_3521.3600051.-:252(GTG)*,267(TTG),	;G2583_3600.3651889.-:252(GTG),267(TTG)*,	;ECO111_3689.3678220.-:252(GTG)*,267(TTG),	;EC042_3148.3363164.-:252(GTG)*,267(TTG),	;c3527.3382342.-:252(GTG),267(TTG)*,	;ECED1_3404.3350924.-:252(GTG)*,267(TTG),	;ECUMN_3293.3418970.-:252(GTG)*,267(TTG),	;EC55989_3234.3315870.-:252(GTG)*,267(TTG),	;x.3389193.-:252(GTG),267(TTG),	;x.3517140.-:252(GTG),267(TTG),	;ECABU_c32270.3302867.-:252(GTG)*,267(TTG),	;x.3417102.-:252(GTG),267(TTG),	;x.3281133.-:252(GTG),267(TTG),	;EcSMS35_3083.3173285.-:252(GTG)*,267(TTG),	;UTI89_C3330.3264038.-:252(GTG),267(TTG)*,	;x.3195917.-:252(GTG),267(TTG),	;UM146_01810.378394.+:252(GTG)*,267(TTG),	;x.3301522.-:252(GTG),267(TTG),	;E2348C_3194.3314904.-:252(GTG)*,267(TTG),	;ECP_2934.3104204.-:252(GTG)*,267(TTG),	;ECW_m3199.3287546.-:252(GTG)*,267(TTG),	;ECSE_3209.3337579.-:252(GTG)*,267(TTG),	;NRG857_14445.3060522.-:252(GTG)*,267(TTG),	;x.826345.+:252(GTG),267(TTG),	;ECSF_2739.2998564.-:252(GTG),267(TTG)*,	;ECIAI1_3074.3156300.-:252(GTG)*,267(TTG),	;ECDH10B_3116.3179490.-:252(GTG)*,267(TTG),	;yqgD.3085055.-:252(GTG)*,267(TTG),	;x.3114026.-:252(GTG),267(TTG),	;x.3084421.-:252(GTG),267(TTG),	;EcDH1_0754.797364.+:252(GTG)*,267(TTG),	;ECB_02771.2972150.-:252(GTG)*,267(TTG),	;BWG_2663.2971569.-:252(GTG)*,267(TTG),	;ECBD_0799.822647.+:252(GTG)*,267(TTG),	;ECD_02771.2917257.-:252(GTG)*,267(TTG),	;B21_02734.2917251.-:252(GTG)*,267(TTG),
6232	ANCHOR	41	41	41	;ECO26_5213.5287463.-:585(ATG)*,	;ECH74115_5613.5250718.-:585(ATG)*,	;Z5703.5205503.-:585(ATG)*,	;ECSP_5200.5206779.-:585(ATG)*,	;ECs5083.5175518.-:585(ATG)*,	;ECO103_4853.5031752.-:585(ATG)*,	;G2583_4927.5024384.-:585(ATG)*,	;ECO111_4971.5053272.-:585(ATG)*,	;EC042_4467.4791888.-:585(ATG)*,	;c5106.4879703.-:585(ATG)*,	;ECED1_4835.4797941.-:585(ATG)*,	;ECUMN_4632.4806769.-:585(ATG)*,	;EC55989_4591.4705417.-:585(ATG)*,	;ETEC_4409.4782692.-:585(ATG)*,	;ECIAI39_4524.4728999.-:585(ATG)*,	;ECABU_c46540.4748177.-:585(ATG)*,	;ECOK1_4613.4747193.-:585(ATG)*,	;APECO1_2350.4667210.-:585(ATG)*,	;EcSMS35_4566.4666160.-:585(ATG)*,	;UTI89_C4695.4594909.-:585(ATG)*,	;ECS88_4601.4581738.-:585(ATG)*,	;UM146_20735.4336183.-:585(ATG)*,	;EcE24377A_4654.4652549.-:585(ATG)*,	;E2348C_4429.4670951.-:585(ATG)*,	;ECP_4343.4553269.-:585(ATG)*,	;ECW_m4461.4579154.-:585(ATG)*,	;ECSE_4399.4591945.-:585(ATG)*,	;NRG857_20570.4390026.-:585(ATG)*,	;EcolC_3926.4313298.+:585(ATG)*,	;ECSF_3981.4339034.-:585(ATG)*,	;ECIAI1_4330.4404575.-:585(ATG)*,	;ECDH10B_4291.4419048.-:585(ATG)*,	;phnH.4325341.-:585(ATG)*,	;EcHS_A4341.4345233.-:585(ATG)*,	;b4100.4318686.-:585(ATG)*,	;EcDH1_3891.4193918.+:585(ATG)*,	;ECB_03972.4299485.-:585(ATG)*,	;BWG_3815.4257421.-:585(ATG)*,	;ECBD_3930.4114623.+:585(ATG)*,	;ECD_03972.4227850.-:585(ATG)*,	;B21_03932.4227844.-:585(ATG)*,
3088	ANCHOR	41	41	41	;ECO26_5085.5138595.+:1029(ATG)*,	;ECH74115_5437.5085215.+:1029(ATG)*,	;Z5543.5050865.+:1029(ATG)*,	;ECSP_5043.5041275.+:1029(ATG)*,	;ECs4899.4982102.+:1029(ATG)*,	;ECO103_4726.4883554.+:1029(ATG)*,	;G2583_4787.4869742.+:1029(ATG)*,	;ECO111_4793.4860284.+:1029(ATG)*,	;EC042_4344.4647478.+:1029(ATG)*,	;c4931.4705333.+:1029(ATG)*,	;ECED1_4683.4633436.+:1029(ATG)*,	;ECUMN_4498.6.4662222.+:1029(ATG)*,	;EC55989_4458.4562944.+:1029(ATG)*,	;ETEC_4236.4595509.+:1029(ATG)*,	;ECIAI39_4361.4552930.+:1029(ATG)*,	;ECABU_c44870.4574097.+:1029(ATG)*,	;ECOK1_4448.4574664.+:1029(ATG)*,	;APECO1_2495.4494666.+:1029(ATG)*,	;EcSMS35_4420.4518657.+:1029(ATG)*,	;UTI89_C3804.3692025.-:1029(ATG)*,	;ECS88_4436.4409208.+:1029(ATG)*,	;UM146_16625.3434098.-:1029(ATG)*,	;EcE24377A_4511.4510111.+:1029(ATG)*,	;E2348C_4284.4503481.+:1029(ATG)*,	;ECP_4186.4385043.+:1029(ATG)*,	;ECW_m4330.4437732.+:1029(ATG)*,	;ECSE_4263.4442656.+:1029(ATG)*,	;NRG857_19845.4225203.+:1029(ATG)*,	;EcolC_4048.4459244.-:1029(ATG)*,	;ECSF_3831.4166395.+:1029(ATG)*,	;ECIAI1_4189.4262230.+:1029(ATG)*,	;ECDH10B_4161.4270805.+:1029(ATG)*,	;murB.3463596.-:1029(ATG)*,	;EcHS_A4206.4202667.+:1029(ATG)*,	;b3972.4171108.+:1029(ATG)*,	;EcDH1_4018.4341385.-:1029(ATG)*,	;ECB_03853.4152696.+:1029(ATG)*,	;BWG_3636.4060788.+:1029(ATG)*,	;ECBD_4056.4261337.-:1029(ATG)*,	;ECD_03853.4081136.+:1029(ATG)*,	;B21_03806.4081130.+:1029(ATG)*,
819	ANCHOR	41	41	41	;ECO26_4063.4023286.+:1053(ATG)*,1083(TTG),	;ECH74115_4265.3950056.+:1053(ATG)*,1083(TTG),	;Z4306.3912971.+:1053(ATG)*,1083(TTG),	;ECSP_3933.3904782.+:1053(ATG)*,1083(TTG),	;ECs3837.3845659.+:1053(ATG)*,1083(TTG),	;ECO103_3544.3620782.+:1053(ATG)*,1083(TTG),	;G2583_3620.3669572.+:1053(ATG)*,1083(TTG),	;ECO111_3712.3698940.+:1053(ATG)*,1083(TTG),	;EC042_3168.3380830.+:1053(ATG)*,1083(TTG),	;c3548.3399924.+:1053(ATG),1083(TTG)*,	;ECED1_3424.3368506.+:1053(ATG)*,1083(TTG),	;ECUMN_3316.3439629.+:1053(ATG)*,1083(TTG),	;EC55989_3254.3333540.+:1053(ATG)*,1083(TTG),	;ETEC_3151.3406859.+:1053(ATG)*,1083(TTG),	;ECIAI39_3385.3539171.+:1053(ATG)*,1083(TTG),	;ECABU_c32480.3320446.+:1053(ATG)*,1083(TTG),	;ECOK1_3350.3434685.+:1053(ATG)*,1083(TTG),	;APECO1_3560.3298716.+:1053(ATG)*,1083(TTG),	;EcSMS35_3104.3190872.+:1053(ATG)*,1083(TTG),	;UTI89_C3351.3281621.+:1053(ATG),1083(TTG)*,	;ECS88_3244.3213500.+:1053(ATG)*,1083(TTG),	;UM146_01705.360811.-:1053(ATG)*,1083(TTG),	;EcE24377A_3307.3319209.+:1053(ATG),1083(TTG)*,	;E2348C_3214.3332314.+:1053(ATG)*,1083(TTG),	;ECP_2955.3121783.+:1053(ATG)*,1083(TTG),	;ECW_m3219.3305216.+:1053(ATG)*,1083(TTG),	;ECSE_3230.3355257.+:1053(ATG)*,1083(TTG),	;NRG857_14550.3078101.+:1053(ATG)*,1083(TTG),	;EcolC_0753.808667.-:1053(ATG)*,1083(TTG),	;ECSF_2763.3019284.+:1053(ATG)*,1083(TTG),	;ECIAI1_3094.3173970.+:1053(ATG)*,1083(TTG),	;ECDH10B_3136.3197156.+:1053(ATG)*,1083(TTG),	;mutY.3102721.+:1053(ATG)*,1083(TTG),	;EcHS_A3122.3132983.+:1053(ATG),1083(TTG)*,	;b2961.3102087.+:1053(ATG)*,1083(TTG),	;EcDH1_0734.779698.-:1053(ATG)*,1083(TTG),	;ECB_02791.2989726.+:1053(ATG)*,1083(TTG),	;BWG_2683.2989235.+:1053(ATG)*,1083(TTG),	;ECBD_0778.804981.-:1053(ATG)*,1083(TTG),	;ECD_02791.2934833.+:1053(ATG)*,1083(TTG),	;B21_02754.2934827.+:1053(ATG)*,1083(TTG),
811	ANCHOR	41	41	41	;ECO26_4442.4402325.+:1023(ATG)*,	;ECH74115_4663.4307210.+:1023(ATG)*,	;Z4714.4271352.+:1023(ATG)*,	;ECSP_4311.4263251.+:1023(ATG)*,	;ECs4204.4204130.+:1023(ATG)*,	;ECO103_4072.4145890.+:1023(ATG)*,	;G2583_4059.4092858.+:1023(ATG)*,	;ECO111_4163.4139967.+:1023(ATG)*,	;EC042_3615.3830486.+:1023(ATG)*,	;c4128.3915612.+:1023(ATG)*,	;ECED1_4016.3921644.+:1023(ATG)*,	;ECUMN_3815.3915377.+:1023(ATG)*,	;EC55989_3758.3818756.+:1023(ATG)*,	;ETEC_3604.3870698.+:1023(ATG)*,	;ECIAI39_3836.3983495.+:1023(ATG)*,	;ECABU_c37770.3819998.+:1023(ATG)*,	;ECOK1_3773.3855128.+:1023(ATG)*,	;APECO1_3101.3775006.+:1023(ATG)*,	;EcSMS35_3635.3696354.+:1023(ATG)*,	;UTI89_C3856.3742229.+:1023(ATG)*,	;ECS88_3743.3689765.+:1023(ATG)*,	;UM146_16840.3484301.+:1023(ATG)*,	;EcE24377A_3823.3798931.+:1023(ATG)*,	;E2348C_3603.3738265.+:1023(ATG)*,	;ECP_3444.3595872.+:1023(ATG)*,	;ECW_m3609.3682087.+:1023(ATG)*,	;ECSE_3615.3732018.+:1023(ATG)*,	;NRG857_16625.3501571.+:1023(ATG)*,	;EcolC_0359.410706.-:1023(ATG)*,	;ECSF_3180.3442971.+:1023(ATG)*,	;ECIAI1_3491.3550176.+:1023(ATG)*,	;ECDH10B_3529.3579991.+:1023(ATG)*,	;yheT.4156192.-:1023(ATG)*,	;EcHS_A3550.3528567.+:1023(ATG)*,	;b3353.3482246.+:1023(ATG)*,	;EcDH1_0359.399540.-:1023(ATG)*,	;ECB_03204.3412129.+:1023(ATG)*,	;BWG_3045.3369403.+:1023(ATG)*,	;ECBD_0395.429979.-:1023(ATG)*,	;ECD_03204.3343825.+:1023(ATG)*,	;B21_03156.3343819.+:1023(ATG)*,
812	ANCHOR	41	41	40	;ECO26_4385.4364627.-:306(ATG),519(GTG),543(ATG)*,	;ECH74115_4606.4269512.-:306(ATG),519(GTG),543(ATG)*,	;Z4654.4233654.-:306(ATG),519(GTG)*,543(ATG),	;ECSP_4254.4225553.-:306(ATG),519(GTG),543(ATG)*,	;ECs4149.4166432.-:306(ATG)*,519(GTG),543(ATG),	;ECO103_4015.4108192.-:306(ATG),519(GTG),543(ATG)*,	;G2583_4002.4055160.-:306(ATG),519(GTG),543(ATG)*,	;ECO111_4103.4102323.-:306(ATG),519(GTG),543(ATG)*,	;EC042_3560.3792788.-:306(ATG),519(GTG),543(ATG)*,	;c4044.3862787.-:306(ATG),519(GTG),543(ATG)*,	;ECED1_3947.3872799.-:306(ATG),519(GTG),543(ATG)*,	;ECUMN_3757.3877679.-:306(ATG),519(GTG),543(ATG)*,	;EC55989_3700.3781058.-:306(ATG),519(GTG),543(ATG)*,	;ETEC_3535.3817897.-:306(ATG),519(GTG),543(ATG)*,	;ECIAI39_3777.3945795.-:306(ATG),519(GTG),543(ATG)*,	;ECABU_c37010.3767173.-:306(ATG),519(GTG),543(ATG)*,	;x.3802289.-:306(ATG),519(GTG),543(ATG),	;APECO1_3163.3722136.-:306(ATG),519(GTG),543(ATG)*,	;EcSMS35_3579.3658655.-:306(ATG),519(GTG),543(ATG)*,	;UTI89_C3728.3649221.-:306(ATG),519(GTG),543(ATG)*,	;ECS88_3671.3636926.-:306(ATG),519(GTG),543(ATG)*,	;UM146_16325.3391276.-:306(ATG),519(GTG),543(ATG)*,	;EcE24377A_3766.3761233.-:306(ATG),519(GTG),543(ATG)*,	;E2348C_3546.3700573.-:306(ATG),519(GTG),543(ATG)*,	;ECP_3371.3541061.-:306(ATG),519(GTG),543(ATG)*,	;ECW_m3551.3644389.-:306(ATG),519(GTG),543(ATG)*,	;ECSE_3558.3694320.-:306(ATG),519(GTG),543(ATG)*,	;NRG857_16265.3448749.-:306(ATG),519(GTG),543(ATG)*,	;EcolC_0430.463510.+:306(ATG),519(GTG),543(ATG)*,	;ECSF_3108.3390150.-:306(ATG),519(GTG),543(ATG)*,	;ECIAI1_3433.3512478.-:306(ATG),519(GTG),543(ATG)*,	;ECDH10B_3458.3527187.-:306(ATG),519(GTG),543(ATG)*,	;yrdD.4208996.+:306(ATG),519(GTG),543(ATG)*,	;EcHS_A3477.3475763.-:306(ATG),519(GTG),543(ATG)*,	;b3283.3429442.-:306(ATG),519(GTG),543(ATG)*,	;EcDH1_0430.452344.+:306(ATG),519(GTG),543(ATG)*,	;ECB_03134.3359325.-:306(ATG),519(GTG),543(ATG)*,	;BWG_2974.3316599.-:306(ATG),519(GTG),543(ATG)*,	;ECBD_0468.481214.+:306(ATG),519(GTG),543(ATG)*,	;ECD_03134.3292590.-:306(ATG),519(GTG),543(ATG)*,	;B21_03085.3292584.-:306(ATG),519(GTG),543(ATG)*,
815	ANCHOR	41	41	41	;ECO26_4218.4186491.-:390(ATG)*,438(ATG),453(GTG),	;ECH74115_4426.4102433.-:390(ATG)*,438(ATG),453(GTG),	;Z4465.4066566.-:390(ATG),438(ATG),453(GTG)*,	;ECSP_4085.4058474.-:390(ATG)*,438(ATG),453(GTG),	;ECs3993.3999350.-:390(ATG),438(ATG),453(GTG)*,	;ECO103_3860.3940352.-:390(ATG)*,438(ATG),453(GTG),	;G2583_3835.3889105.-:390(ATG),438(ATG),453(GTG)*,	;ECO111_3937.3925318.-:390(ATG)*,438(ATG),453(GTG),	;EC042_3405.3630690.-:390(ATG)*,438(ATG),453(GTG),	;c3871.3699101.-:390(ATG),438(ATG),453(GTG)*,	;ECED1_3778.3707532.-:390(ATG)*,438(ATG),453(GTG),	;ECUMN_3597.3715167.-:390(ATG)*,438(ATG),453(GTG),	;EC55989_3530.3613297.-:390(ATG)*,438(ATG),453(GTG),	;ETEC_3381.3650407.-:390(ATG)*,438(ATG),453(GTG),	;ECIAI39_3614.3773072.-:390(ATG)*,438(ATG),453(GTG),	;ECABU_c35300.3603243.-:390(ATG)*,438(ATG),453(GTG),	;ECOK1_3540.3638692.-:390(ATG)*,438(ATG),453(GTG),	;APECO1_3311.3558533.-:390(ATG),438(ATG)*,453(GTG),	;EcSMS35_3409.3489949.-:390(ATG)*,438(ATG),453(GTG),	;UTI89_C3548.3485627.-:390(ATG),438(ATG),453(GTG)*,	;ECS88_3506.3473325.-:390(ATG)*,438(ATG),453(GTG),	;UM146_00765.156815.+:390(ATG)*,438(ATG),453(GTG),	;EcE24377A_3587.3594598.-:390(ATG)*,438(ATG),453(GTG),	;E2348C_3403.3544674.-:390(ATG)*,438(ATG),453(GTG),	;ECP_3206.3375312.-:390(ATG)*,438(ATG),453(GTG),	;ECW_m3382.3477425.-:390(ATG)*,438(ATG),453(GTG),	;ECSE_3397.3527744.-:390(ATG)*,438(ATG),453(GTG),	;NRG857_15480.3283509.-:390(ATG)*,438(ATG),453(GTG),	;EcolC_0585.630839.+:390(ATG)*,438(ATG),453(GTG),	;ECSF_2953.3225612.-:390(ATG)*,438(ATG),453(GTG),	;ECIAI1_3262.3346182.-:390(ATG)*,438(ATG),453(GTG),	;ECDH10B_3287.3355488.-:390(ATG)*,438(ATG),453(GTG),	;tdcF.3258377.-:390(ATG)*,438(ATG),453(GTG),	;EcHS_A3301.3308559.-:390(ATG)*,438(ATG),453(GTG),	;b3113.3257743.-:390(ATG)*,438(ATG),453(GTG),	;EcDH1_0590.624043.+:390(ATG)*,438(ATG),453(GTG),	;ECB_02980.3192755.-:390(ATG)*,438(ATG),453(GTG),	;BWG_2821.3144891.-:390(ATG)*,438(ATG),453(GTG),	;ECBD_0627.647784.+:390(ATG)*,438(ATG),453(GTG),	;ECD_02980.3126020.-:390(ATG)*,438(ATG),453(GTG),	;B21_02931.3126014.-:390(ATG)*,438(ATG),453(GTG),
816	ANCHOR	41	41	41	;ECO26_4549.4521501.-:1059(ATG)*,1086(ATG),	;ECH74115_4782.4423352.-:1059(ATG)*,1086(ATG),	;Z4836.4387496.-:1059(ATG)*,1086(ATG),	;ECSP_4418.4379393.-:1059(ATG)*,1086(ATG),	;ECs4311.4320272.-:1059(ATG)*,1086(ATG),	;ECO103_4182.4268491.-:1059(ATG)*,1086(ATG),	;G2583_4165.4208866.-:1059(ATG)*,1086(ATG),	;ECO111_4270.4259142.-:1059(ATG)*,1086(ATG),	;EC042_3723.3951534.-:1059(ATG)*,1086(ATG),	;c4255.4039521.-:1059(ATG),1086(ATG)*,	;ECED1_4135.4043148.-:1059(ATG)*,1086(ATG),	;ECUMN_3924.4033801.-:1059(ATG)*,1086(ATG),	;EC55989_3870.3938677.-:1059(ATG)*,1086(ATG),	;ETEC_3708.3986717.-:1059(ATG)*,1086(ATG),	;ECIAI39_3943.4102026.-:1059(ATG)*,1086(ATG),	;ECABU_c38920.3943905.-:1059(ATG)*,1086(ATG),	;ECOK1_3891.3980246.-:1059(ATG)*,1086(ATG),	;APECO1_2991.3900142.-:1059(ATG),1086(ATG)*,	;EcSMS35_3745.3812277.-:1059(ATG)*,1086(ATG),	;UTI89_C3977.3867347.-:1059(ATG),1086(ATG)*,	;ECS88_3865.3814882.-:1059(ATG)*,1086(ATG),	;UM146_17435.3609416.-:1059(ATG)*,1086(ATG),	;EcE24377A_3944.3918840.-:1059(ATG)*,1086(ATG),	;E2348C_3702.3849672.-:1059(ATG)*,1086(ATG),	;ECP_3555.3719434.-:1059(ATG)*,1086(ATG),	;ECW_m3723.3802575.-:1059(ATG)*,1086(ATG),	;ECSE_3730.3851937.-:1059(ATG)*,1086(ATG),	;NRG857_17165.3621199.-:1059(ATG)*,1086(ATG),	;EcolC_0254.292435.+:1059(ATG)*,1086(ATG),	;ECSF_3281.3555531.-:1059(ATG)*,1086(ATG),	;ECIAI1_3609.3670791.-:1059(ATG)*,1086(ATG),	;ECDH10B_3636.3696796.-:1059(ATG)*,1086(ATG),	;ftsX.4039387.+:1059(ATG)*,1086(ATG),	;EcHS_A3661.3647295.-:1059(ATG)*,1086(ATG),	;b3462.3599051.-:1059(ATG)*,1086(ATG),	;EcDH1_0253.282735.+:1059(ATG)*,1086(ATG),	;ECB_03311.3531713.-:1059(ATG)*,1086(ATG),	;BWG_3153.3487545.-:1059(ATG)*,1086(ATG),	;ECBD_0279.309460.+:1059(ATG)*,1086(ATG),	;ECD_03311.3463409.-:1059(ATG)*,1086(ATG),	;B21_03264.3463403.-:1059(ATG)*,1086(ATG),
817	ANCHOR	41	41	41	;ECO26_1021.1081934.+:618(ATG)*,	;ECH74115_1057.1078499.+:618(ATG)*,	;Z1241.1164366.+:618(ATG)*,	;ECSP_1000.1080092.+:618(ATG)*,	;ECs0980.1075143.+:618(ATG)*,	;ECO103_0938.1028705.+:618(ATG)*,	;G2583_1132.1172155.+:618(ATG)*,	;ECO111_0963.1033023.+:618(ATG)*,	;EC042_0987.1060011.+:618(ATG)*,	;c1032.998213.+:618(ATG)*,	;ECED1_0925.950524.+:618(ATG)*,	;ECUMN_1090.1133272.+:618(ATG)*,	;EC55989_0940.1005456.+:618(ATG)*,	;ETEC_0963.1047566.+:618(ATG)*,	;ECIAI39_2253.2311593.-:618(ATG)*,	;ECABU_c09360.973041.+:618(ATG)*,	;ECOK1_0920.961692.+:618(ATG)*,	;APECO1_1194.915887.+:618(ATG)*,	;EcSMS35_2225.2243194.-:618(ATG)*,	;UTI89_C0968.951760.+:618(ATG)*,	;ECS88_0926.954316.+:618(ATG)*,	;UM146_13060.2690577.-:618(ATG)*,	;EcE24377A_0971.993554.+:618(ATG)*,	;E2348C_0891.942544.+:618(ATG)*,	;ECP_0909.957813.+:618(ATG)*,	;ECW_m1005.1052051.+:618(ATG)*,	;ECSE_0953.1027979.+:618(ATG)*,	;NRG857_04085.902011.+:618(ATG)*,	;EcolC_2701.2966327.-:618(ATG)*,	;ECSF_0819.913210.+:618(ATG)*,	;ECIAI1_0935.996294.+:618(ATG)*,	;ECDH10B_0965.997182.+:618(ATG)*,	;dmsB.944453.+:618(ATG)*,	;EcHS_A1000.1004375.+:618(ATG)*,	;b0895.943254.+:618(ATG)*,	;EcDH1_2748.2937088.-:618(ATG)*,	;ECB_00899.961124.+:618(ATG)*,	;BWG_0747.846222.+:618(ATG)*,	;ECBD_2700.2833263.-:618(ATG)*,	;ECD_00899.949122.+:618(ATG)*,	;B21_00906.949116.+:618(ATG)*,
3495	ANCHOR	41	41	41	;ECO26_1051.1120797.+:1836(ATG),1848(ATG)*,	;ECH74115_1086.1115892.+:1836(ATG)*,1848(ATG),	;Z1272.1201759.+:1836(ATG),1848(ATG)*,	;ECSP_1029.1117485.+:1836(ATG),1848(ATG)*,	;ECs1008.1112536.+:1836(ATG),1848(ATG)*,	;ECO103_0969.1067560.+:1836(ATG),1848(ATG)*,	;G2583_1160.1209548.+:1836(ATG),1848(ATG)*,	;ECO111_0993.1071885.+:1836(ATG),1848(ATG)*,	;EC042_1016.1097404.+:1836(ATG),1848(ATG)*,	;c1067.1033854.+:1836(ATG),1848(ATG)*,	;ECED1_0955.987430.+:1836(ATG),1848(ATG)*,	;ECUMN_1119.1170666.+:1836(ATG),1848(ATG)*,	;EC55989_0971.1044318.+:1836(ATG),1848(ATG)*,	;ETEC_0993.1086429.+:1836(ATG),1848(ATG)*,	;ECIAI39_2222.2271291.-:1836(ATG),1848(ATG)*,	;ECABU_c09640.1008680.+:1836(ATG),1848(ATG)*,	;ECOK1_0992.1030505.+:1836(ATG),1848(ATG)*,	;APECO1_37.986366.+:1836(ATG),1848(ATG)*,	;EcSMS35_2195.2204363.-:1836(ATG),1848(ATG)*,	;UTI89_C0997.987399.+:1836(ATG),1848(ATG)*,	;ECS88_0953.989955.+:1836(ATG),1848(ATG)*,	;UM146_12925.2654939.-:1836(ATG),1848(ATG)*,	;EcE24377A_1024.1048807.+:1836(ATG),1848(ATG)*,	;E2348C_0918.978100.+:1836(ATG),1848(ATG)*,	;ECP_0936.993452.+:1836(ATG),1848(ATG)*,	;ECW_m1035.1090915.+:1836(ATG),1848(ATG)*,	;ECSE_0984.1066843.+:1836(ATG),1848(ATG)*,	;NRG857_04220.937650.+:1836(ATG),1848(ATG)*,	;EcolC_2671.2927464.-:1836(ATG),1848(ATG)*,	;ECSF_0846.948849.+:1836(ATG),1848(ATG)*,	;ECIAI1_0966.1035158.+:1836(ATG),1848(ATG)*,	;ECDH10B_0995.1036045.+:1836(ATG),1848(ATG)*,	;ycbB.983316.+:1836(ATG),1848(ATG)*,	;EcHS_A1032.1043232.+:1836(ATG),1848(ATG)*,	;b0925.982117.+:1836(ATG),1848(ATG)*,	;EcDH1_2718.2898225.-:1836(ATG),1848(ATG)*,	;ECB_00929.999986.+:1836(ATG),1848(ATG)*,	;BWG_0777.885085.+:1836(ATG),1848(ATG)*,	;ECBD_2670.2794401.-:1836(ATG),1848(ATG)*,	;ECD_00929.987984.+:1836(ATG),1848(ATG)*,	;B21_00936.987978.+:1836(ATG),1848(ATG)*,
1700	ANCHOR	41	41	41	;ECO26_3549.3476059.+:1542(ATG)*,	;ECH74115_3725.3446915.+:1542(ATG)*,	;Z3765.3412634.+:1542(ATG)*,	;ECSP_3441.3401786.+:1542(ATG)*,	;ECs3364.3342798.+:1542(ATG)*,	;ECO103_3019.3069679.+:1542(ATG)*,	;G2583_3025.3083863.+:1542(ATG)*,	;ECO111_3226.3187703.+:1542(ATG)*,	;EC042_2703.2869674.+:1542(ATG)*,	;c3020.2883620.+:1542(ATG)*,	;ECED1_2926.2877104.+:1542(ATG)*,	;ECUMN_2816.2905976.+:1542(ATG)*,	;EC55989_2787.2850517.+:1542(ATG)*,	;ETEC_2607.2836645.+:1542(ATG)*,	;ECIAI39_2643.2743395.+:1542(ATG)*,	;ECABU_c28020.2854260.+:1542(ATG)*,	;ECOK1_2798.2877713.+:1542(ATG)*,	;APECO1_4067.2735016.+:1542(ATG)*,	;EcSMS35_2650.2710951.+:1542(ATG)*,	;UTI89_C2818.2762479.+:1542(ATG)*,	;ECS88_2674.2658110.+:1542(ATG)*,	;UM146_04215.879949.-:1542(ATG)*,	;EcE24377A_2785.2777053.+:1542(ATG)*,	;E2348C_2727.2807933.+:1542(ATG)*,	;ECP_2504.2624738.+:1542(ATG)*,	;ECW_m2725.2798376.+:1542(ATG)*,	;ECSE_2788.2886046.+:1542(ATG)*,	;NRG857_12430.2606288.+:1542(ATG)*,	;EcolC_1174.1286093.-:1542(ATG)*,	;ECSF_2343.2542426.+:1542(ATG)*,	;ECIAI1_2554.2650841.+:1542(ATG)*,	;ECDH10B_2668.2716443.+:1542(ATG)*,	;ppx.2625312.+:1542(ATG)*,	;EcHS_A2637.2648591.+:1542(ATG)*,	;b2502.2624678.+:1542(ATG)*,	;EcDH1_1167.1257106.-:1542(ATG)*,	;ECB_02394.2547475.+:1542(ATG)*,	;BWG_2266.2510483.+:1542(ATG)*,	;ECBD_1186.1248768.-:1542(ATG)*,	;ECD_02394.2491136.+:1542(ATG)*,	;B21_02356.2491130.+:1542(ATG)*,
1701	ANCHOR	41	41	40	;ECO26_3879.3826122.-:228(ATG)*,231(ATG),	;ECH74115_4074.3769715.-:228(ATG)*,231(ATG),	;Z4126.3732616.-:228(ATG),231(ATG)*,	;ECSP_3761.3724441.-:228(ATG)*,231(ATG),	;ECs3669.3665318.-:228(ATG),231(ATG)*,	;ECO103_3352.3409951.-:228(ATG)*,231(ATG),	;G2583_3463.3503394.-:228(ATG),231(ATG)*,	;ECO111_3534.3510861.-:228(ATG)*,231(ATG),	;EC042_3008.3204950.-:228(ATG),231(ATG)*,	;c3380.3217784.-:228(ATG),231(ATG)*,	;ECED1_3263.3200359.-:228(ATG)*,231(ATG),	;ECUMN_3139.3249432.-:228(ATG)*,231(ATG),	;EC55989_3088.3160231.-:228(ATG)*,231(ATG),	;ETEC_2999.3238849.-:228(ATG)*,231(ATG),	;ECIAI39_3231.3371558.-:228(ATG)*,231(ATG),	;ECABU_c30800.3139841.-:228(ATG)*,231(ATG),	;ECOK1_3185.3250475.-:228(ATG)*,231(ATG),	;x.3111930.-:228(ATG),231(ATG),	;EcSMS35_2950.3026218.-:228(ATG)*,231(ATG),	;UTI89_C3182.3097423.-:228(ATG),231(ATG)*,	;ECS88_3078.3029300.-:228(ATG)*,231(ATG),	;UM146_02520.545005.+:228(ATG)*,231(ATG),	;EcE24377A_3115.3122995.-:228(ATG)*,231(ATG),	;E2348C_3076.3174867.-:228(ATG)*,231(ATG),	;ECP_2792.2936377.-:228(ATG)*,231(ATG),	;ECW_m3020.3096156.-:228(ATG)*,231(ATG),	;ECSE_3069.3181852.-:228(ATG)*,231(ATG),	;NRG857_13760.2895506.-:228(ATG)*,231(ATG),	;EcolC_0903.977787.+:228(ATG)*,231(ATG),	;ECSF_2600.2831548.-:228(ATG),231(ATG)*,	;ECIAI1_2919.2994218.-:228(ATG)*,231(ATG),	;ECDH10B_2979.3034810.-:228(ATG)*,231(ATG),	;ygdI.2941574.-:228(ATG)*,231(ATG),	;EcHS_A2953.2961127.-:228(ATG)*,231(ATG),	;b2809.2940940.-:228(ATG)*,231(ATG),	;EcDH1_0879.940845.+:228(ATG)*,231(ATG),	;ECB_02660.2837537.-:228(ATG)*,231(ATG),	;BWG_2547.2828088.-:228(ATG)*,231(ATG),	;ECBD_0913.958706.+:228(ATG)*,231(ATG),	;ECD_02660.2781198.-:228(ATG)*,231(ATG),	;B21_02621.2781192.-:228(ATG)*,231(ATG),
1702	ANCHOR	41	41	41	;ECO26_0484.519946.+:1782(ATG)*,1896(GTG),	;ECH74115_0537.542066.+:1782(ATG)*,1896(GTG),	;Z0559.538483.+:1782(ATG)*,1896(GTG),	;ECSP_0517.543659.+:1782(ATG)*,1896(GTG),	;ECs0503.538480.+:1782(ATG)*,1896(GTG),	;ECO103_0426.481007.+:1782(ATG)*,1896(GTG),	;G2583_0561.578166.+:1782(ATG)*,1896(GTG),	;ECO111_0482.514359.+:1782(ATG)*,1896(GTG),	;EC042_0487.536669.+:1782(ATG)*,1896(GTG),	;c0566.547067.+:1782(ATG),1896(GTG)*,	;ECED1_0473.493151.+:1782(ATG)*,1896(GTG),	;ECUMN_0489.531133.+:1782(ATG)*,1896(GTG),	;EC55989_0463.499729.+:1782(ATG)*,1896(GTG),	;ETEC_0502.533411.+:1782(ATG)*,1896(GTG),	;ECIAI39_0224.255651.-:1782(ATG)*,1896(GTG),	;ECABU_c05320.556074.+:1782(ATG)*,1896(GTG),	;ECOK1_0431.475831.+:1782(ATG)*,1896(GTG),	;APECO1_1562.488145.+:1782(ATG),1896(GTG)*,	;EcSMS35_0492.500731.+:1782(ATG)*,1896(GTG),	;UTI89_C0477.486547.+:1782(ATG),1896(GTG)*,	;ECS88_0446.475931.+:1782(ATG)*,1896(GTG),	;UM146_15110.3128521.-:1782(ATG)*,1896(GTG),	;EcE24377A_0485.507565.+:1782(ATG)*,1896(GTG),	;E2348C_0384.431334.+:1782(ATG)*,1896(GTG),	;ECP_0510.539657.+:1782(ATG)*,1896(GTG),	;ECW_m0521.550664.+:1782(ATG)*,1896(GTG),	;ECSE_0475.516249.+:1782(ATG)*,1896(GTG),	;NRG857_02125.471530.+:1782(ATG)*,1896(GTG),	;EcolC_3166.3469143.-:1782(ATG)*,1896(GTG),	;ECSF_0410.461010.+:1782(ATG)*,1896(GTG),	;ECIAI1_0453.487175.+:1782(ATG)*,1896(GTG),	;ECDH10B_0405.410972.+:1782(ATG)*,1896(GTG),	;mdlB.471641.+:1782(ATG)*,1896(GTG),	;EcHS_A0526.538482.+:1782(ATG)*,1896(GTG),	;b0449.471641.+:1782(ATG)*,1896(GTG),	;EcDH1_3160.3398538.-:1782(ATG)*,1896(GTG),	;ECB_00401.444484.+:1782(ATG)*,1896(GTG),	;BWG_0331.374400.+:1782(ATG)*,1896(GTG),	;ECBD_3206.3340921.-:1782(ATG)*,1896(GTG),	;ECD_00401.441463.+:1782(ATG)*,1896(GTG),	;B21_00405.441457.+:1782(ATG)*,1896(GTG),
5264	ANCHOR	41	41	41	;ECO26_3038.2967566.-:720(ATG)*,735(ATG),	;ECH74115_3112.2888733.-:720(ATG)*,735(ATG),	;Z3302.2963466.-:720(ATG),735(ATG)*,	;ECSP_2930.2889027.-:720(ATG)*,735(ATG),	;ECs2936.2893235.-:720(ATG),735(ATG)*,	;ECO103_2601.2624103.-:720(ATG)*,735(ATG),	;G2583_2662.2681869.-:720(ATG),735(ATG)*,	;ECO111_2843.2781154.-:720(ATG)*,735(ATG),	;EC042_2358.2478117.-:720(ATG)*,735(ATG),	;c2655.2503950.-:720(ATG),735(ATG)*,	;ECED1_2481.2431732.-:720(ATG)*,735(ATG),	;ECUMN_2459.2514790.-:720(ATG)*,735(ATG),	;EC55989_2374.2427743.-:720(ATG)*,735(ATG),	;ETEC_2260.2438997.-:720(ATG)*,735(ATG),	;ECIAI39_0888.939072.+:720(ATG)*,735(ATG),	;ECABU_c24540.2474713.-:720(ATG)*,735(ATG),	;ECOK1_2355.2431635.-:720(ATG)*,735(ATG),	;APECO1_4424.2326240.-:720(ATG),735(ATG)*,	;EcSMS35_0919.928478.+:720(ATG)*,735(ATG),	;UTI89_C2397.2353464.-:720(ATG),735(ATG)*,	;ECS88_2268.2249288.-:720(ATG)*,735(ATG),	;UM146_06165.1288943.+:720(ATG)*,735(ATG),	;EcE24377A_2413.2394623.-:720(ATG)*,735(ATG),	;E2348C_2271.2343060.-:720(ATG)*,735(ATG),	;ECP_2163.2253120.-:720(ATG)*,735(ATG),	;ECW_m2326.2381714.-:720(ATG)*,735(ATG),	;ECSE_2393.2467217.-:720(ATG)*,735(ATG),	;NRG857_10780.2238406.-:720(ATG)*,735(ATG),	;EcolC_1522.1682751.+:720(ATG)*,735(ATG),	;ECSF_2007.2163996.-:720(ATG)*,735(ATG),	;ECIAI1_2201.2272663.-:720(ATG)*,735(ATG),	;ECDH10B_2280.2301273.-:720(ATG)*,735(ATG),	;yehT.2215577.-:720(ATG)*,735(ATG),	;EcHS_A2259.2254592.-:720(ATG)*,735(ATG),	;b2125.2210265.-:720(ATG)*,735(ATG),	;EcDH1_1533.1664616.+:720(ATG)*,735(ATG),	;ECB_02054.2163440.-:720(ATG)*,735(ATG),	;BWG_1908.2102748.-:720(ATG)*,735(ATG),	;ECBD_1534.1632702.+:720(ATG)*,735(ATG),	;ECD_02054.2107106.-:720(ATG)*,735(ATG),	;B21_02012.2107100.-:720(ATG)*,735(ATG),
1704	ANCHOR	41	41	41	;ECO26_4634.4624134.-:1005(ATG)*,	;ECH74115_4908.4547115.-:1005(ATG)*,	;Z4957.4511237.-:1005(ATG)*,	;ECSP_4531.4503156.-:1005(ATG)*,	;ECs4420.4444010.-:1005(ATG)*,	;ECO103_4272.4370576.-:1005(ATG)*,	;G2583_4277.4332594.-:1005(ATG)*,	;ECO111_4356.4361889.-:1005(ATG)*,	;EC042_3846.4082876.-:1005(ATG)*,	;c4355.4141069.-:1005(ATG)*,	;ECED1_4219.4138190.-:1005(ATG)*,	;ECUMN_4050.4163692.-:1005(ATG)*,	;EC55989_3991.4068473.-:1005(ATG)*,	;ETEC_3785.4087140.-:1005(ATG)*,	;ECIAI39_4049.4216040.-:1005(ATG)*,	;ECABU_c39820.4045454.-:1005(ATG)*,	;ECOK1_3986.4082346.-:1005(ATG)*,	;APECO1_2908.4002241.-:1005(ATG)*,	;EcSMS35_3859.3928336.-:1005(ATG)*,	;UTI89_C4078.3969447.-:1005(ATG)*,	;ECS88_3960.3916981.-:1005(ATG)*,	;UM146_17870.3711515.-:1005(ATG)*,	;EcE24377A_4032.4014693.-:1005(ATG)*,	;E2348C_3788.3950314.-:1014(ATG)*,	;ECP_3641.3816243.-:1005(ATG)*,	;ECW_m3806.3898662.-:1005(ATG)*,	;ECSE_3813.3948025.-:1005(ATG)*,	;NRG857_17595.3722129.-:1005(ATG)*,	;EcolC_0175.192790.+:1005(ATG)*,	;ECSF_3374.3659244.-:1014(ATG)*,	;ECIAI1_3698.3767351.-:1005(ATG)*,	;ECDH10B_3719.3797632.-:1005(ATG)*,	;dppF.3938551.+:1005(ATG)*,	;EcHS_A3739.3731335.-:1005(ATG)*,	;b3540.3699887.-:1005(ATG)*,	;EcDH1_0172.181899.+:1005(ATG)*,	;ECB_03391.3632322.-:1005(ATG)*,	;BWG_3229.3588381.-:1005(ATG)*,	;ECBD_0196.208854.+:1005(ATG)*,	;ECD_03391.3564018.-:1005(ATG)*,	;B21_03342.3564012.-:1005(ATG)*,
1706	ANCHOR	41	41	41	;ECO26_3442.3360147.+:858(ATG)*,	;ECH74115_3614.3334237.+:858(ATG)*,	;Z3647.3300081.+:858(ATG)*,	;ECSP_3332.3289108.+:858(ATG)*,	;ECs3262.3230121.+:858(ATG)*,	;ECO103_2907.2952982.+:858(ATG)*,	;G2583_2915.2971191.+:858(ATG)*,	;ECO111_3119.3071778.+:858(ATG)*,	;EC042_2601.2758498.+:858(ATG)*,	;c2921.2784373.+:858(ATG)*,	;ECED1_2829.2776729.+:858(ATG)*,	;ECUMN_2712.2794569.+:858(ATG)*,	;EC55989_2678.2734366.+:858(ATG)*,	;ETEC_2501.2718936.+:858(ATG)*,	;ECIAI39_2526.2623788.+:858(ATG)*,	;ECABU_c27020.2755134.+:858(ATG)*,	;ECOK1_2698.2778492.+:858(ATG)*,	;APECO1_4155.2635795.+:858(ATG)*,	;EcSMS35_2534.2592794.+:858(ATG)*,	;UTI89_C2714.2663258.+:858(ATG)*,	;ECS88_2577.2558890.+:858(ATG)*,	;UM146_04690.979161.-:858(ATG)*,	;EcE24377A_2672.2665493.+:858(ATG)*,	;E2348C_2575.2658396.+:858(ATG)*,	;ECP_2408.2525416.+:858(ATG)*,	;ECW_m2615.2686444.+:858(ATG)*,	;ECSE_2679.2770093.+:858(ATG)*,	;NRG857_11970.2507116.+:858(ATG)*,	;EcolC_1287.1409098.-:858(ATG)*,	;ECSF_2252.2443206.+:858(ATG)*,	;ECIAI1_2448.2538893.+:858(ATG)*,	;ECDH10B_2547.2591774.+:858(ATG)*,	;ypdC.2507433.+:858(ATG)*,	;EcHS_A2519.2533389.+:858(ATG)*,	;b2382.2500009.+:858(ATG)*,	;EcDH1_1275.1374985.-:858(ATG)*,	;ECB_02292.2436212.+:858(ATG)*,	;BWG_2150.2385814.+:858(ATG)*,	;ECBD_1290.1360031.-:858(ATG)*,	;ECD_02292.2379873.+:858(ATG)*,	;B21_02253.2379867.+:858(ATG)*,
1707	ANCHOR	41	41	41	;ECO26_5109.5166063.+:273(ATG)*,	;ECH74115_5469.5112491.+:273(ATG)*,	;Z5576.5078124.+:273(ATG)*,	;ECSP_5070.5068551.+:273(ATG)*,	;ECs4923.5009378.+:273(ATG)*,	;ECO103_4749.4910101.+:273(ATG)*,	;G2583_4818.4897018.+:273(ATG)*,	;ECO111_4817.4887750.+:273(ATG)*,	;EC042_4367.4674974.+:273(ATG)*,	;c4957.4731760.+:273(ATG)*,	;ECED1_4707.4659863.+:273(ATG)*,	;ECUMN_4524.4689570.+:273(ATG)*,	;EC55989_4485.4590412.+:273(ATG)*,	;ETEC_4260.4622978.+:273(ATG)*,	;ECIAI39_4390.4585736.+:273(ATG)*,	;ECABU_c45160.4600524.+:273(ATG)*,	;ECOK1_4476.4601089.+:273(ATG)*,	;APECO1_2475.4521091.+:273(ATG)*,	;EcSMS35_4448.4545084.+:273(ATG)*,	;UTI89_C3819.3705769.-:273(ATG)*,	;ECS88_4461.4435633.+:273(ATG)*,	;UM146_16665.3447842.-:273(ATG)*,	;EcE24377A_4543.4537579.+:273(ATG)*,	;E2348C_4307.4529908.+:273(ATG)*,	;ECP_4213.4411470.+:273(ATG)*,	;ECW_m4359.4464278.+:273(ATG)*,	;ECSE_4288.4470124.+:273(ATG)*,	;NRG857_19960.4251628.+:273(ATG)*,	;EcolC_4025.4432695.-:273(ATG)*,	;ECSF_3854.4192822.+:273(ATG)*,	;ECIAI1_4215.4289698.+:273(ATG)*,	;ECDH10B_4189.4298272.+:273(ATG)*,	;hupA.3436128.-:273(ATG)*,	;EcHS_A4234.4230135.+:273(ATG)*,	;b4000.4198576.+:273(ATG)*,	;EcDH1_3994.4313917.-:273(ATG)*,	;ECB_03877.4180165.+:273(ATG)*,	;BWG_3660.4088256.+:273(ATG)*,	;ECBD_4032.4233868.-:273(ATG)*,	;ECD_03877.4108605.+:273(ATG)*,	;B21_03830.4108599.+:273(ATG)*,
2097	ANCHOR	41	41	41	;ECO26_2678.2582755.-:873(ATG)*,	;ECH74115_2575.2431844.-:873(ATG)*,	;Z2888.2600757.-:873(ATG)*,	;ECSP_2414.2430825.-:873(ATG)*,	;ECs2550.2525550.-:873(ATG)*,	;ECO103_2031.2112910.-:873(ATG)*,	;G2583_2292.2316508.-:873(ATG)*,	;ECO111_2348.2346224.-:873(ATG)*,	;EC042_2005.2095742.-:873(ATG)*,	;c2250.2075395.-:873(ATG)*,	;ECED1_2045.1992918.-:873(ATG)*,	;ECUMN_2135.2157149.-:873(ATG)*,	;EC55989_2018.2074902.-:873(ATG)*,	;ETEC_1873.2023838.-:873(ATG)*,	;ECIAI39_1210.1280024.+:873(ATG)*,	;ECABU_c21000.2074017.-:873(ATG)*,	;ECOK1_1958.1986652.-:873(ATG)*,	;APECO1_893.1931633.-:873(ATG)*,	;EcSMS35_1347.1336374.+:873(ATG)*,	;UTI89_C2042.1950408.-:873(ATG)*,	;ECS88_1894.1878841.-:873(ATG)*,	;UM146_07960.1692877.+:873(ATG)*,	;EcE24377A_2069.2051316.-:873(ATG)*,	;E2348C_1965.2022692.-:873(ATG)*,	;ECP_1784.1835568.-:873(ATG)*,	;ECW_m2013.2071855.-:873(ATG)*,	;ECSE_2015.2094792.-:873(ATG)*,	;NRG857_09215.1895460.-:873(ATG)*,	;EcolC_1792.1992195.+:873(ATG)*,	;ECSF_1698.1812141.-:873(ATG)*,	;ECIAI1_1912.1969460.-:873(ATG)*,	;ECDH10B_1981.2012314.-:873(ATG)*,	;yebZ.1925433.-:873(ATG)*,	;EcHS_A1931.1942696.-:873(ATG)*,	;b1840.1921743.-:873(ATG)*,	;EcDH1_1802.1953560.+:873(ATG)*,	;ECB_01811.1902295.-:873(ATG)*,	;BWG_1654.1813802.-:873(ATG)*,	;ECBD_1800.1913036.+:873(ATG)*,	;ECD_01811.1869443.-:873(ATG)*,	;B21_01799.1869437.-:873(ATG)*,
5269	ANCHOR	41	41	41	;ECO26_4644.4637343.-:2433(ATG)*,	;ECH74115_5400.5042262.+:2433(ATG)*,	;Z5495.5007915.+:2433(ATG)*,	;ECSP_5010.4998322.+:2433(ATG)*,	;ECs4869.4939149.+:2433(ATG)*,	;ECO103_4697.4840082.+:2433(ATG)*,	;G2583_4752.4826791.+:2433(ATG)*,	;ECO111_4766.4819862.+:2433(ATG)*,	;EC042_4314.4604403.+:2433(ATG)*,	;c4893.4651837.+:2433(ATG)*,	;ECED1_4643.4583558.+:2433(ATG)*,	;ECUMN_4470.4618958.+:2433(ATG)*,	;EC55989_4422.4519410.+:2433(ATG)*,	;ETEC_4209.4554774.+:2433(ATG)*,	;ECIAI39_3054.3180772.-:2433(ATG)*,	;ECABU_c44470.4520695.+:2433(ATG)*,	;ECOK1_4408.4521263.+:2433(ATG)*,	;APECO1_2531.4441155.+:2433(ATG)*,	;EcSMS35_4382.4471008.+:2433(ATG)*,	;UTI89_C4525.4409141.+:2433(ATG)*,	;ECS88_4391.4355805.+:2433(ATG)*,	;UM146_19940.4150420.+:2433(ATG)*,	;EcE24377A_4480.4466643.+:2433(ATG)*,	;E2348C_4244.4447229.+:2433(ATG)*,	;ECP_4149.4331547.+:2433(ATG)*,	;ECW_m4297.4397225.+:2433(ATG)*,	;ECSE_4234.4399097.+:2433(ATG)*,	;NRG857_19670.4171802.+:2433(ATG)*,	;EcolC_4075.4499561.-:2433(ATG)*,	;ECSF_3800.4120576.+:2433(ATG)*,	;ECIAI1_4149.4218761.+:2433(ATG)*,	;ECDH10B_4129.4229987.+:2433(ATG)*,	;metL.3504414.-:2433(ATG)*,	;EcHS_A4174.4160900.+:2433(ATG)*,	;b3940.4130290.+:2433(ATG)*,	;EcDH1_4045.4382203.-:2433(ATG)*,	;ECB_03826.4112374.+:2433(ATG)*,	;BWG_3609.4019959.+:2433(ATG)*,	;ECBD_4083.4301658.-:2433(ATG)*,	;ECD_03826.4040814.+:2433(ATG)*,	;B21_03775.4040808.+:2433(ATG)*,
4577	ANCHOR	41	41	41	;ECO26_5337.5426603.+:951(ATG)*,	;ECH74115_5687.5329127.+:951(ATG)*,	;Z5778.5283912.+:951(ATG)*,	;ECSP_5271.5285188.+:951(ATG)*,	;ECs5147.5253927.+:951(ATG)*,	;ECO103_4964.5158254.+:951(ATG)*,	;G2583_4998.5102337.+:951(ATG)*,	;ECO111_5043.5133127.-:951(ATG)*,	;EC042_4644.4986034.+:951(ATG)*,	;c5255.5008362.+:951(ATG)*,	;ECED1_4956.4917976.+:951(ATG)*,	;ECUMN_4704.4885013.+:951(ATG)*,	;EC55989_4726.4845768.+:951(ATG)*,	;ETEC_4517.4905898.+:951(ATG)*,	;ECIAI39_4636.4839666.+:951(ATG)*,	;ECABU_c47290.4824708.+:951(ATG)*,	;ECOK1_4685.4824286.+:951(ATG)*,	;APECO1_2220.4807738.+:951(ATG)*,	;EcSMS35_4642.4744984.+:951(ATG)*,	;UTI89_C4771.4672014.+:951(ATG)*,	;ECS88_4757.4722400.+:951(ATG)*,	;UM146_21090.4413287.+:951(ATG)*,	;EcE24377A_4729.4732327.+:951(ATG)*,	;E2348C_4494.4747586.+:951(ATG)*,	;ECP_4416.4629819.+:951(ATG)*,	;ECW_m4533.4657432.+:951(ATG)*,	;ECSE_4468.4671705.+:951(ATG)*,	;NRG857_21200.4514755.+:951(ATG)*,	;EcolC_3842.4196874.-:951(ATG)*,	;ECSF_4057.4431420.+:951(ATG)*,	;ECIAI1_4404.4484285.+:951(ATG)*,	;ECDH10B_4366.4498587.+:951(ATG)*,	;miaA.4404882.+:951(ATG)*,	;EcHS_A4413.4424938.+:951(ATG)*,	;b4171.4398225.+:951(ATG)*,	;EcDH1_3822.4114379.-:951(ATG)*,	;ECB_04038.4378357.+:951(ATG)*,	;BWG_3883.4336960.+:951(ATG)*,	;ECBD_3863.4035751.-:951(ATG)*,	;ECD_04038.4306722.+:951(ATG)*,	;B21_04000.4306716.+:951(ATG)*,
3028	ANCHOR	41	41	40	;ECO26_0794.857165.+:1140(ATG)*,	;ECH74115_0836.861958.+:1140(ATG)*,	;Z0901.860341.+:1140(ATG)*,	;ECSP_0787.863551.+:1140(ATG)*,	;ECs0769.858687.+:1140(ATG)*,	;ECO103_0728.807286.+:1140(ATG)*,	;G2583_0900.948089.+:1140(ATG)*,	;ECO111_0750.817449.+:1140(ATG)*,	;EC042_0760.844279.+:1140(ATG)*,	;c0812.796851.+:1140(ATG)*,	;ECED1_0701.733722.+:1140(ATG)*,	;ECUMN_0822.881822.+:1140(ATG)*,	;EC55989_0719.788263.+:1140(ATG)*,	;ETEC_0744.826123.+:1140(ATG)*,	;ECIAI39_0709.753628.+:1140(ATG)*,	;ECABU_c07780.805206.+:1140(ATG)*,	;ECOK1_0733.774600.+:1140(ATG)*,	;x.739524.+:1140(ATG),	;EcSMS35_0756.766764.+:1140(ATG)*,	;UTI89_C0729.737924.+:1140(ATG)*,	;ECS88_0757.777956.+:1140(ATG)*,	;UM146_13960.2877147.-:1140(ATG)*,	;EcE24377A_0762.794042.+:1140(ATG)*,	;E2348C_0617.688114.+:1140(ATG)*,	;ECP_0744.789554.+:1140(ATG)*,	;ECW_m0788.844569.+:1140(ATG)*,	;ECSE_0794.856368.+:1140(ATG)*,	;NRG857_03265.723017.+:1140(ATG)*,	;EcolC_2922.3181139.-:1140(ATG)*,	;ECSF_0667.746303.+:1140(ATG)*,	;ECIAI1_0709.774197.+:1140(ATG)*,	;ECDH10B_0800.825996.+:1140(ATG)*,	;cydB.774603.+:1140(ATG)*,	;EcHS_A0786.801034.+:1140(ATG)*,	;b0734.773404.+:1140(ATG)*,	;EcDH1_2902.3106938.-:1140(ATG)*,	;ECB_00693.755063.+:1140(ATG)*,	;BWG_0592.676164.+:1140(ATG)*,	;ECBD_2927.3049543.-:1140(ATG)*,	;ECD_00693.732842.+:1140(ATG)*,	;B21_00682.732836.+:1140(ATG)*,
3027	ANCHOR	41	41	41	;ECO26_1739.1706469.+:1392(ATG)*,1398(GTG),	;ECH74115_1707.1646190.+:1392(ATG)*,1398(GTG),	;Z2000.1816630.+:1392(ATG)*,1398(GTG),	;ECSP_1616.1645164.+:1392(ATG)*,1398(GTG),	;ECs1728.1724694.+:1392(ATG)*,1398(GTG),	;ECO103_1328.1412878.+:1392(ATG)*,1398(GTG),	;G2583_1496.1542118.+:1392(ATG)*,1398(GTG),	;ECO111_1554.1574279.+:1392(ATG)*,1398(GTG),	;EC042_1281.1364143.+:1392(ATG)*,1398(GTG),	;c1684.1518148.+:1392(ATG),1398(GTG)*,	;ECED1_1373.1360679.+:1392(ATG)*,1398(GTG),	;ECUMN_1522.1533139.+:1392(ATG)*,1398(GTG),	;EC55989_1321.1374649.+:1392(ATG)*,1398(GTG),	;ETEC_1330.1419775.+:1392(ATG)*,1398(GTG),	;ECIAI39_1562.1630370.+:1392(ATG)*,1398(GTG),	;ECABU_c14990.1479204.+:1392(ATG)*,1398(GTG),	;ECOK1_1378.1397835.+:1392(ATG)*,1398(GTG),	;APECO1_340.1292004.+:1392(ATG)*,1398(GTG),	;EcSMS35_1916.1938280.-:1392(ATG)*,1398(GTG),	;UTI89_C1420.1353596.+:1392(ATG),1398(GTG)*,	;ECS88_1293.1295616.+:1392(ATG)*,1398(GTG),	;UM146_10940.2288758.-:1392(ATG)*,1398(GTG),	;EcE24377A_1374.1369581.+:1386(ATG)*,1392(GTG),	;E2348C_1347.1387305.+:1392(ATG)*,1398(GTG),	;ECP_1273.1301316.+:1392(ATG)*,1398(GTG),	;ECW_m1316.1372306.+:1392(ATG)*,1398(GTG),	;ECSE_1277.1347183.+:1392(ATG)*,1398(GTG),	;NRG857_06265.1297862.+:1392(ATG)*,1398(GTG),	;EcolC_2400.2646259.-:1392(ATG)*,1398(GTG),	;ECSF_1201.1284690.+:1392(ATG)*,1398(GTG),	;ECIAI1_1246.1305056.+:1392(ATG)*,1398(GTG),	;ECDH10B_1282.1318812.+:1392(ATG)*,1398(GTG),	;narK.1280925.+:1392(ATG)*,1398(GTG),	;EcHS_A1333.1327787.+:1392(ATG)*,1398(GTG),	;b1223.1278571.+:1392(ATG)*,1398(GTG),	;EcDH1_2422.2599130.-:1392(ATG)*,1398(GTG),	;ECB_01201.1279498.+:1392(ATG)*,1398(GTG),	;BWG_1051.1167292.+:1392(ATG)*,1398(GTG),	;ECBD_2395.2514889.-:1392(ATG)*,1398(GTG),	;ECD_01201.1267496.+:1392(ATG)*,1398(GTG),	;B21_01211.1267490.+:1392(ATG)*,1398(GTG),
3026	ANCHOR	41	41	41	;ECO26_1087.1161080.-:2154(ATG)*,2163(ATG),	;ECH74115_1123.1154556.-:2154(ATG),2163(ATG)*,	;Z1311.1240424.-:2154(ATG),2163(ATG)*,	;ECSP_1066.1156149.-:2154(ATG)*,2163(ATG),	;ECs1044.1151201.-:2154(ATG),2163(ATG)*,	;ECO103_1006.1107841.-:2154(ATG)*,2163(ATG),	;G2583_1195.1248208.-:2154(ATG),2163(ATG)*,	;ECO111_1028.1110887.-:2154(ATG)*,2163(ATG),	;EC042_1046.1129211.-:2154(ATG),2163(ATG)*,	;c1097.1065518.-:2154(ATG),2163(ATG)*,	;ECED1_0983.1018931.-:2154(ATG)*,2163(ATG),	;ECUMN_1150.1203911.-:2154(ATG)*,2163(ATG),	;EC55989_1009.1084598.-:2154(ATG)*,2163(ATG),	;ETEC_1030.1127971.-:2154(ATG)*,2163(ATG),	;ECIAI39_2186.2232778.+:2154(ATG)*,2163(ATG),	;ECABU_c09920.1040343.-:2154(ATG),2163(ATG)*,	;ECOK1_1019.1062157.-:2154(ATG),2163(ATG)*,	;APECO1_65.1018018.-:2154(ATG),2163(ATG)*,	;EcSMS35_2160.2165853.+:2154(ATG),2163(ATG)*,	;UTI89_C1026.1019051.-:2154(ATG),2163(ATG)*,	;ECS88_0982.1021607.-:2154(ATG)*,2163(ATG),	;UM146_12775.2623292.+:2154(ATG),2163(ATG)*,	;EcE24377A_1074.1100391.-:2154(ATG),2163(ATG)*,	;E2348C_0946.1009744.-:2154(ATG)*,2163(ATG),	;ECP_0966.1025103.-:2154(ATG),2163(ATG)*,	;ECW_m1070.1129916.-:2154(ATG),2163(ATG)*,	;ECSE_1022.1105844.-:2154(ATG),2163(ATG)*,	;NRG857_04365.969282.-:2154(ATG),2163(ATG)*,	;EcolC_2636.2888630.+:2154(ATG),2163(ATG)*,	;ECSF_0874.980361.-:2154(ATG),2163(ATG)*,	;ECIAI1_1001.1074171.-:2154(ATG)*,2163(ATG),	;ECDH10B_1030.1074881.-:2154(ATG)*,2163(ATG),	;yccS.1022152.-:2154(ATG)*,2163(ATG),	;EcHS_A1069.1083344.-:2154(ATG),2163(ATG)*,	;b0960.1020953.-:2154(ATG)*,2163(ATG),	;EcDH1_2683.2859389.+:2154(ATG),2163(ATG)*,	;ECB_00964.1038821.-:2154(ATG)*,2163(ATG),	;BWG_0812.923921.-:2154(ATG)*,2163(ATG),	;ECBD_2634.2755566.+:2154(ATG),2163(ATG)*,	;ECD_00964.1026819.-:2154(ATG)*,2163(ATG),	;B21_00971.1026813.-:2154(ATG)*,2163(ATG),
3022	ANCHOR	41	41	40	;ECO26_3759.3697275.-:186(ATG)*,	;ECH74115_3942.3647125.-:186(ATG)*,	;Z3998.3610180.-:186(ATG)*,	;ECSP_3643.3601850.-:186(ATG)*,	;ECs3553.3542889.-:186(ATG)*,	;ECO103_3231.3281593.-:186(ATG)*,	;G2583_3344.3380633.-:186(ATG)*,	;ECO111_3414.3382448.-:186(ATG)*,	;EC042_2888.3081226.-:186(ATG)*,	;c3249.3101427.-:186(ATG)*,	;ECED1_3145.3083407.-:186(ATG)*,	;ECUMN_3017.3124662.-:186(ATG)*,	;EC55989_2958.3029791.-:186(ATG)*,	;ETEC_2887.3112735.-:186(ATG)*,	;ECIAI39_2881.2989411.-:186(ATG)*,	;ECABU_c29660.3023495.-:186(ATG)*,	;ECOK1_3066.3130999.-:186(ATG)*,	;x.2992519.-:186(ATG),	;EcSMS35_2818.2894185.-:186(ATG)*,	;UTI89_C3057.2977353.-:186(ATG)*,	;ECS88_2959.2909831.-:186(ATG)*,	;UM146_03115.665073.+:186(ATG)*,	;EcE24377A_2979.2979455.-:186(ATG)*,	;E2348C_2959.3050886.-:186(ATG)*,	;ECP_2656.2795842.-:186(ATG)*,	;ECW_m2895.2967242.-:186(ATG)*,	;ECSE_2944.3053219.-:186(ATG)*,	;NRG857_13185.2775931.-:186(ATG)*,	;EcolC_1016.1105102.+:186(ATG)*,	;ECSF_2489.2712183.-:186(ATG)*,	;ECIAI1_2787.2863569.-:186(ATG)*,	;ECDH10B_2864.2909525.-:186(ATG)*,	;csrA.2817617.-:186(ATG)*,	;EcHS_A2832.2836378.-:186(ATG)*,	;b2696.2816983.-:186(ATG)*,	;EcDH1_0993.1064802.+:186(ATG)*,	;ECB_02546.2713820.-:186(ATG)*,	;BWG_2432.2702795.-:186(ATG)*,	;ECBD_1029.1080977.+:186(ATG)*,	;ECD_02546.2658927.-:186(ATG)*,	;B21_02511.2658921.-:186(ATG)*,
4198	NON_ANCHOR	43	41	41	;ECO26_0803.863373.+:135(ATG),792(ATG)*,	;ECH74115_0845.868175.+:135(ATG),792(ATG)*,	;Z0910.866468.+:135(ATG),792(ATG)*,	;ECSP_0795.869768.+:135(ATG),792(ATG)*,	;ECs0777.864814.+:135(ATG),792(ATG)*,	;ECO103_0737.813494.+:135(ATG),792(ATG)*,	;G2583_0909.954297.+:135(ATG),792(ATG)*,	;ECO111_0759.823612.+:135(ATG),792(ATG)*,	;EC042_0768.850487.+:135(ATG),792(ATG)*,	;c0822.802933.+:666(ATG)*,;c0823.803060.+:135(ATG),204(ATG)*,	;ECED1_0709.739930.+:135(ATG),792(ATG)*,	;ECUMN_0830.888030.+:135(ATG),792(ATG)*,	;EC55989_0727.794471.+:135(ATG),792(ATG)*,	;ETEC_0753.832364.+:135(ATG),792(ATG)*,	;ECIAI39_0717.759806.+:135(ATG),792(ATG)*,	;ECABU_c07880.811414.+:135(ATG),792(ATG)*,	;ECOK1_0742.780793.+:135(ATG),792(ATG)*,	;APECO1_1339.745717.+:135(ATG),792(ATG)*,	;EcSMS35_0765.772987.+:135(ATG),792(ATG)*,	;UTI89_C0739.744117.+:135(ATG),792(ATG)*,	;ECS88_0765.784149.+:135(ATG),792(ATG)*,	;UM146_13915.2871128.-:618(ATG)*,;UM146_13910.2870955.-:135(ATG)*,	;EcE24377A_0771.800283.+:135(ATG),792(ATG)*,	;E2348C_0626.694259.+:135(ATG),792(ATG)*,	;ECP_0753.795762.+:135(ATG),792(ATG)*,	;ECW_m0797.850777.+:135(ATG),792(ATG)*,	;ECSE_0802.862576.+:135(ATG),792(ATG)*,	;NRG857_03310.729225.+:135(ATG),792(ATG)*,	;EcolC_2913.3174925.-:135(ATG),792(ATG)*,	;ECSF_0675.752556.+:135(ATG),792(ATG)*,	;ECIAI1_0717.780405.+:135(ATG),792(ATG)*,	;ECDH10B_0809.832204.+:135(ATG),792(ATG)*,	;ybgF.780811.+:135(ATG),792(ATG)*,	;EcHS_A0796.807243.+:135(ATG),792(ATG)*,	;b0742.779612.+:135(ATG),792(ATG)*,	;EcDH1_2893.3100730.-:135(ATG),792(ATG)*,	;ECB_00702.761271.+:135(ATG),792(ATG)*,	;BWG_0601.682372.+:135(ATG),792(ATG)*,	;ECBD_2918.3043335.-:135(ATG),792(ATG)*,	;ECD_00702.739050.+:135(ATG),792(ATG)*,	;B21_00691.739044.+:135(ATG),792(ATG)*,
4196	ANCHOR	41	41	41	;ECO26_4814.4826626.-:1545(ATG)*,	;ECH74115_5206.4853417.+:1545(ATG)*,	;Z5283.4819306.+:1548(ATG)*,	;ECSP_4821.4809459.+:1545(ATG)*,	;ECs4706.4750321.+:1545(ATG)*,	;ECO103_4392.4506182.-:1545(ATG)*,	;G2583_4566.4637842.+:1545(ATG)*,	;ECO111_4598.4633205.+:1545(ATG)*,	;EC042_4150.4422440.+:1545(ATG)*,	;c4694.4457915.+:1545(ATG),1548(ATG)*,	;ECED1_4458.4393679.+:1545(ATG)*,1548(ATG),	;ECUMN_4298.4443743.+:1545(ATG)*,	;EC55989_4244.4337170.+:1545(ATG)*,	;ETEC_4055.4379048.+:1545(ATG)*,	;ECIAI39_3014.3124189.-:1545(ATG)*,	;ECABU_c42540.4326753.+:1545(ATG)*,1548(ATG),	;ECOK1_4220.4330643.+:1545(ATG)*,1548(ATG),	;APECO1_2699.4250542.+:1545(ATG),1548(ATG)*,	;EcSMS35_4139.4236665.+:1545(ATG),1548(ATG)*,	;UTI89_C4328.4217745.+:1545(ATG),1548(ATG)*,	;ECS88_4195.4165250.+:1545(ATG)*,1548(ATG),	;UM146_19005.3959805.+:1545(ATG),1548(ATG)*,	;EcE24377A_4284.4278775.+:1545(ATG)*,	;E2348C_4074.4253499.+:1545(ATG)*,1548(ATG),	;ECP_3965.4140667.+:1545(ATG),1548(ATG)*,	;ECW_m4071.4181309.+:1545(ATG)*,	;ECSE_4055.4211027.+:1545(ATG)*,	;NRG857_18740.3977965.+:1545(ATG),1548(ATG)*,	;EcolC_4230.4673109.-:1545(ATG),1548(ATG)*,	;ECSF_3613.3917839.+:1545(ATG)*,1548(ATG),	;ECIAI1_3959.4033293.+:1545(ATG)*,	;ECDH10B_3961.4053818.+:1545(ATG)*,	;ilvA.3679806.-:1545(ATG)*,	;EcHS_A3989.3985288.+:1545(ATG)*,1548(ATG),	;b3772.3954898.+:1545(ATG)*,	;EcDH1_4204.4557595.-:1545(ATG)*,	;ECB_03650.3918677.+:1545(ATG)*,1548(ATG),	;BWG_3457.3844567.+:1545(ATG)*,	;ECBD_4267.4496693.-:1545(ATG),1548(ATG)*,	;ECD_03650.3847117.+:1545(ATG)*,1548(ATG),	;B21_03599.3847111.+:1545(ATG)*,1548(ATG),
4197	ANCHOR	41	41	41	;ECO26_4591.4571142.+:426(ATG)*,	;ECH74115_4852.4488055.+:426(ATG)*,	;Z4905.4452203.+:426(ATG)*,	;ECSP_4483.4444096.+:426(ATG)*,	;ECs4375.4384978.+:426(ATG)*,	;ECO103_4230.4317594.+:426(ATG)*,	;G2583_4229.4273569.+:426(ATG)*,	;ECO111_4312.4308552.+:426(ATG)*,	;EC042_3788.4018156.+:426(ATG)*,	;c4301.4082506.+:426(ATG)*,	;ECED1_4172.4080242.+:426(ATG)*,	;ECUMN_3993.4100422.+:426(ATG)*,	;EC55989_3944.4015470.+:426(ATG)*,	;ETEC_3750.4037126.+:426(ATG)*,	;ECIAI39_3995.4152771.+:426(ATG)*,	;ECABU_c39340.3986891.+:426(ATG)*,	;ECOK1_3934.4023439.+:426(ATG)*,	;APECO1_2952.3943335.+:426(ATG)*,	;EcSMS35_3795.3862089.+:426(ATG)*,	;UTI89_C4021.3910540.+:426(ATG)*,	;ECS88_3908.3858075.+:426(ATG)*,	;UM146_17640.3652608.+:426(ATG)*,	;EcE24377A_3986.3962194.+:426(ATG)*,	;E2348C_3739.3889339.+:426(ATG)*,	;ECP_3592.3758163.+:426(ATG)*,	;ECW_m3763.3846157.+:441(ATG)*,	;ECSE_3769.3895519.+:426(ATG)*,	;NRG857_17370.3664185.+:426(ATG)*,	;EcolC_0213.242794.-:426(ATG)*,	;ECSF_3321.3598357.+:426(ATG)*,	;ECIAI1_3650.3714358.+:426(ATG)*,	;ECDH10B_3679.3746430.+:426(ATG)*,	;arsC.3989753.-:426(ATG)*,	;EcHS_A3705.3693173.+:426(ATG)*,	;b3503.3648685.+:426(ATG)*,	;EcDH1_0211.233101.-:426(ATG)*,	;ECB_03352.3581352.+:426(ATG)*,	;BWG_3193.3537179.+:426(ATG)*,	;ECBD_0237.259824.-:426(ATG)*,	;ECD_03352.3513048.+:426(ATG)*,	;B21_03305.3513042.+:426(ATG)*,
4194	ANCHOR	41	41	41	;ECO26_2486.2413377.-:984(ATG)*,996(ATG),	;ECH74115_2432.2303967.-:984(ATG)*,996(ATG),	;Z2743.2472875.-:984(ATG)*,996(ATG),	;ECSP_2281.2302948.-:984(ATG)*,996(ATG),	;ECs2421.2397673.-:984(ATG)*,996(ATG),	;ECO103_1905.1994387.-:984(ATG)*,996(ATG),	;G2583_2161.2190721.-:984(ATG)*,996(ATG),	;ECO111_2223.2226177.-:984(ATG)*,996(ATG),	;EC042_1881.1967291.-:984(ATG),996(ATG)*,	;c2112.1953927.-:984(ATG),996(ATG)*,	;ECED1_1916.1876055.-:984(ATG)*,996(ATG),	;ECUMN_2005.2032740.-:984(ATG)*,996(ATG),	;EC55989_1882.1946591.-:984(ATG)*,996(ATG),	;ETEC_1747.1897302.-:984(ATG)*,996(ATG),	;ECIAI39_1339.1405201.+:984(ATG)*,996(ATG),	;ECABU_c19690.1952554.-:984(ATG)*,996(ATG),	;ECOK1_1834.1870096.-:984(ATG)*,996(ATG),	;APECO1_788.1814772.-:984(ATG),996(ATG)*,	;EcSMS35_1476.1460785.+:984(ATG)*,996(ATG),	;UTI89_C1907.1833545.-:984(ATG),996(ATG)*,	;ECS88_1765.1761978.-:984(ATG)*,996(ATG),	;UM146_08580.1809734.+:984(ATG)*,996(ATG),	;EcE24377A_1933.1923780.-:984(ATG)*,996(ATG),	;E2348C_1843.1905843.-:984(ATG)*,996(ATG),	;ECP_1662.1712745.-:984(ATG)*,996(ATG),	;ECW_m1883.1944319.-:984(ATG)*,996(ATG),	;ECSE_1883.1967256.-:984(ATG)*,996(ATG),	;NRG857_08590.1777880.-:984(ATG)*,996(ATG),	;EcolC_1917.2118730.+:984(ATG)*,996(ATG),	;ECSF_1575.1694493.-:984(ATG)*,996(ATG),	;ECIAI1_1770.1841999.-:984(ATG)*,996(ATG),	;ECDH10B_1850.1886554.-:984(ATG)*,996(ATG),	;pheS.1799673.-:984(ATG)*,996(ATG),	;EcHS_A1794.1814760.-:984(ATG)*,996(ATG),	;b1714.1795983.-:984(ATG)*,996(ATG),	;EcDH1_1928.2080519.+:984(ATG)*,996(ATG),	;ECB_01683.1775226.-:984(ATG)*,996(ATG),	;BWG_1528.1688042.-:984(ATG)*,996(ATG),	;ECBD_1931.2040105.+:984(ATG)*,996(ATG),	;ECD_01683.1742374.-:984(ATG)*,996(ATG),	;B21_01672.1742368.-:984(ATG)*,996(ATG),
4192	ANCHOR	41	41	3	;x.2517149.+:288(TTG),	;x.2415601.+:288(TTG),585(TTG),	;x.2584513.+:288(TTG),585(TTG),	;x.2414582.+:288(TTG),585(TTG),	;x.2509307.+:288(TTG),585(TTG),	;x.2096669.+:288(TTG),	;x.2300265.+:288(TTG),585(TTG),	;x.2329984.+:288(TTG),	;x.2079500.+:288(TTG),585(TTG),	;c2230.2059149.+:288(TTG)*,585(TTG),	;x.1976677.+:288(TTG),	;x.2140908.+:288(TTG),585(TTG),	;x.2057884.+:288(TTG),	;x.2007598.+:288(TTG),585(TTG),	;ECIAI39_1228.1296264.-:288(TTG),585(TTG)*,	;x.2057776.+:288(TTG),585(TTG),	;x.1970410.+:288(TTG),585(TTG),	;x.1915391.+:288(TTG),585(TTG),	;x.1352616.-:288(TTG),585(TTG),	;x.1934166.+:288(TTG),585(TTG),	;x.1862599.+:288(TTG),585(TTG),	;x.1709117.-:288(TTG),585(TTG),	;x.2035075.+:288(TTG),585(TTG),	;x.2006450.+:288(TTG),585(TTG),	;x.1819327.+:288(TTG),	;x.2055614.+:288(TTG),	;x.2078552.+:288(TTG),	;x.1878508.+:288(TTG),585(TTG),	;EcolC_1809.2008435.-:288(TTG)*,585(TTG),	;x.1795901.+:288(TTG),585(TTG),	;x.1953265.+:288(TTG),	;x.1996072.+:288(TTG),585(TTG),	;x.1909191.+:288(TTG),585(TTG),	;x.1926456.+:288(TTG),585(TTG),	;x.1905501.+:288(TTG),585(TTG),	;x.1971001.-:288(TTG),585(TTG),	;x.1886056.+:288(TTG),585(TTG),	;x.1797560.+:288(TTG),585(TTG),	;x.1929275.-:288(TTG),585(TTG),	;x.1853204.+:288(TTG),585(TTG),	;x.1853198.+:288(TTG),585(TTG),
4193	ANCHOR	41	41	41	;ECO26_1836.1788494.+:1050(GTG)*,	;ECH74115_1904.1798102.+:1050(GTG)*,	;Z2538.2256088.-:1050(GTG)*,	;ECSP_1790.1797078.+:1050(GTG)*,	;ECs1844.1831088.+:1050(GTG)*,	;ECO103_1433.1505240.+:1050(GTG)*,	;G2583_1611.1643169.+:1050(GTG)*,	;ECO111_1651.1660600.+:1050(GTG)*,	;EC042_1397.1465993.+:1050(GTG)*,	;c1737.1573981.+:1050(GTG)*,	;ECED1_1478.1450721.+:1050(GTG)*,	;ECUMN_1570.1582214.+:1050(GTG)*,	;EC55989_1429.1472109.+:1050(GTG)*,	;ETEC_1374.1468902.+:1050(GTG)*,	;ECIAI39_1611.1681300.+:1050(GTG)*,	;ECABU_c15520.1535037.+:1050(GTG)*,	;ECOK1_1485.1495566.+:1050(GTG)*,	;APECO1_432.1389242.+:1050(GTG)*,	;EcSMS35_1859.1882528.-:1050(GTG)*,	;UTI89_C1540.1451328.+:1050(GTG)*,	;ECS88_1407.1393339.+:1050(GTG)*,	;UM146_10425.2191034.-:1050(GTG)*,	;EcE24377A_1471.1462110.+:1050(GTG)*,	;E2348C_1462.1496961.+:1050(GTG)*,	;ECP_1322.1353489.+:1050(GTG)*,	;ECW_m1363.1418574.+:1050(GTG)*,	;ECSE_1320.1393449.+:1050(GTG)*,	;NRG857_06525.1354017.+:1050(GTG)*,	;EcolC_2356.2596246.-:1050(GTG)*,	;ECSF_1252.1340538.+:1050(GTG)*,	;ECIAI1_1291.1351324.+:1050(GTG)*,	;ECDH10B_1387.1417801.+:1050(GTG)*,	;sohB.1332095.+:1050(GTG)*,	;EcHS_A1381.1377438.+:1050(GTG)*,	;b1272.1328405.+:1050(GTG)*,	;EcDH1_2377.2549296.-:1050(GTG)*,	;ECB_01248.1328753.+:1050(GTG)*,	;BWG_1101.1219254.+:1050(GTG)*,	;ECBD_2350.2465631.-:1050(GTG)*,	;ECD_01248.1316751.+:1050(GTG)*,	;B21_01258.1316745.+:1050(GTG)*,
4190	ANCHOR	41	41	2	;x.3369063.-:99(TTG),	;x.3343153.-:99(TTG),	;x.3308997.-:99(TTG),	;x.3298024.-:99(TTG),	;x.3239037.-:99(TTG),	;x.2961898.-:99(TTG),	;x.2980107.-:99(TTG),	;x.3080694.-:99(TTG),	;x.2767414.-:99(TTG),	;x.2793290.-:99(TTG),	;x.2785646.-:99(TTG),	;x.2803486.-:99(TTG),	;x.2743282.-:99(TTG),	;x.2727852.-:99(TTG),	;x.2632627.-:99(TTG),	;x.2764051.-:99(TTG),	;x.2787409.-:99(TTG),	;x.2644712.-:99(TTG),	;x.2601710.-:99(TTG),	;x.2672175.-:99(TTG),	;x.2567807.-:99(TTG),	;x.970244.+:99(TTG),	;EcE24377A_2680.2674409.-:99(TTG)*,	;x.2667312.-:99(TTG),	;x.2534333.-:99(TTG),	;x.2695360.-:99(TTG),	;x.2779009.-:99(TTG),	;x.2516033.-:99(TTG),	;x.1400182.+:99(TTG),	;x.2452122.-:99(TTG),	;x.2547810.-:99(TTG),	;x.2600690.-:99(TTG),	;x.2516349.-:99(TTG),	;EcHS_A2527.2542305.-:99(TTG)*,	;x.2508925.-:99(TTG),	;x.1366069.+:99(TTG),	;x.2445128.-:99(TTG),	;x.2394730.-:99(TTG),	;x.1351115.+:99(TTG),	;x.2388789.-:99(TTG),	;x.2388783.-:99(TTG),
5670	ANCHOR	41	41	41	;ECO26_3638.3585821.+:738(ATG)*,	;ECH74115_3836.3561111.+:738(ATG)*,	;Z3889.3526851.+:738(ATG)*,	;ECSP_3542.3515988.+:738(ATG)*,	;ECs3458.3457002.+:738(ATG)*,	;ECO103_3170.3224913.+:738(ATG)*,	;G2583_3178.3239538.+:738(ATG)*,	;ECO111_3317.3297466.+:738(ATG)*,	;EC042_2797.2992786.+:738(ATG)*,	;c3117.2999584.+:738(ATG)*,	;ECED1_3036.2997136.+:738(ATG)*,	;ECUMN_2922.3029791.+:738(ATG)*,	;EC55989_2886.2960131.+:738(ATG)*,	;ETEC_2804.3032484.+:738(ATG)*,	;ECIAI39_2800.2912752.+:738(ATG)*,	;ECABU_c28970.2970223.+:738(ATG)*,	;ECOK1_2941.3034597.+:738(ATG)*,	;APECO1_3935.2896108.+:738(ATG)*,	;EcSMS35_2749.2831852.+:738(ATG)*,	;UTI89_C2928.2881084.+:738(ATG)*,	;ECS88_2783.2779325.+:738(ATG)*,	;UM146_03725.761340.-:738(ATG)*,	;EcE24377A_2881.2886510.+:738(ATG)*,	;E2348C_2869.2967797.+:738(ATG)*,	;ECP_2598.2744748.+:738(ATG)*,	;ECW_m2824.2907815.+:738(ATG)*,	;ECSE_2881.2995686.+:738(ATG)*,	;NRG857_12900.2724867.+:738(ATG)*,	;EcolC_1086.1176029.-:738(ATG)*,	;ECSF_2433.2660770.+:738(ATG)*,	;ECIAI1_2718.2803949.+:738(ATG)*,	;ECDH10B_2763.2826670.+:738(ATG)*,	;yfiO.2735539.+:738(ATG)*,	;EcHS_A2753.2776497.+:738(ATG)*,	;b2595.2734905.+:738(ATG)*,	;EcDH1_1077.1146879.-:738(ATG)*,	;ECB_02485.2658291.+:738(ATG)*,	;BWG_2355.2620717.+:738(ATG)*,	;ECBD_1089.1136506.-:738(ATG)*,	;ECD_02485.2603398.+:738(ATG)*,	;B21_02449.2603392.+:738(ATG)*,
5678	ANCHOR	41	41	41	;ECO26_4194.4163173.-:1488(ATG)*,	;ECH74115_4406.4084542.-:1488(ATG)*,	;Z4444.4048674.-:1488(ATG)*,	;ECSP_4065.4040583.-:1488(ATG)*,	;ECs3973.3981459.-:1488(ATG)*,	;ECO103_3836.3917020.-:1488(ATG)*,	;G2583_3815.3871213.-:1488(ATG)*,	;ECO111_3913.3901986.-:1488(ATG)*,	;EC042_3385.3612799.-:1488(ATG)*,	;c3849.3681823.-:1488(ATG)*,	;ECED1_3758.3690260.-:1488(ATG)*,	;ECUMN_3575.3696497.-:1488(ATG)*,	;EC55989_3505.3590116.-:1488(ATG)*,	;ETEC_3361.3632514.-:1488(ATG)*,	;ECIAI39_3588.3748379.-:1488(ATG)*,	;ECABU_c35100.3585968.-:1488(ATG)*,	;ECOK1_3521.3621422.-:1488(ATG)*,	;APECO1_3328.3541263.-:1488(ATG)*,	;EcSMS35_3383.3466541.-:1488(ATG)*,	;UTI89_C3529.3468357.-:1488(ATG)*,	;ECS88_3487.3456055.-:1488(ATG)*,	;UM146_00860.174083.+:1488(ATG)*,	;EcE24377A_3559.3571266.-:1488(ATG)*,	;E2348C_3384.3527405.-:1488(ATG)*,	;ECP_3182.3352772.-:1488(ATG)*,	;ECW_m3358.3454095.-:1488(ATG)*,	;ECSE_3372.3504412.-:1488(ATG)*,	;NRG857_15385.3266236.-:1488(ATG)*,	;EcolC_0609.654091.+:1488(ATG)*,	;ECSF_2934.3208410.-:1488(ATG)*,	;ECIAI1_3237.3322850.-:1488(ATG)*,	;ECDH10B_3267.3337594.-:1488(ATG)*,	;uxaA.3240483.-:1488(ATG)*,	;EcHS_A3274.3285380.-:1488(ATG)*,	;b3091.3239849.-:1488(ATG)*,	;EcDH1_0610.641937.+:1488(ATG)*,	;ECB_02960.3174861.-:1488(ATG)*,	;BWG_2801.3126997.-:1488(ATG)*,	;ECBD_0649.665678.+:1488(ATG)*,	;ECD_02960.3108126.-:1488(ATG)*,	;B21_02911.3108120.-:1488(ATG)*,
5679	ANCHOR	41	41	30	;ECO26_4805.4817170.-:102(ATG)*,	;x.4862834.+:102(ATG),	;Z5292.4828723.+:102(ATG)*,	;x.4818876.+:102(ATG),	;ECs4715.4759738.+:102(ATG)*,	;ECO103_4383.4496726.-:102(ATG)*,	;G2583_4575.4647259.+:102(ATG)*,	;ECO111_4607.4642661.+:102(ATG)*,	;x.4431752.+:102(ATG),	;c5501.4466496.+:102(ATG)*,	;ECED1_5284.4402260.+:102(ATG)*,	;ECUMN_5058.4452324.+:102(ATG)*,	;EC55989_5075.4346626.+:102(ATG)*,	;ETEC_4064.4388504.+:102(ATG)*,	;ECIAI39_4942.3114875.-:102(ATG)*,	;x.4335334.+:102(ATG),	;ECOK1_4227.4339224.+:102(ATG)*,	;x.4259123.+:102(ATG),	;x.4245979.+:102(ATG),	;UTI89_C4337.4226326.+:102(ATG)*,	;ECS88_5094.4173831.+:102(ATG)*,	;UM146_19045.3968386.+:102(ATG)*,	;x.4288173.+:102(ATG),	;E2348C_4082.4262080.+:102(ATG)*,	;x.4149249.+:102(ATG),	;x.4190765.+:102(ATG),	;ECSE_4064.4220425.+:102(ATG)*,	;NRG857_18780.3986546.+:102(ATG)*,	;EcolC_4221.4663652.-:102(ATG)*,	;ECSF_3621.3926420.+:102(ATG)*,	;ECIAI1_4636.4042691.+:102(ATG)*,	;ECDH10B_3971.4063275.+:102(ATG)*,	;rhoL.3670349.-:102(ATG)*,	;EcHS_A3998.3994745.+:102(ATG)*,	;x.3964355.+:102(ATG),	;EcDH1_4195.4548138.-:102(ATG)*,	;ECB_03660.3928132.+:102(ATG)*,	;x.3854024.+:102(ATG),	;ECBD_4258.4487238.-:102(ATG)*,	;ECD_03660.3856572.+:102(ATG)*,	;B21_03609.3856566.+:102(ATG)*,
6433	ANCHOR	41	41	2	;x.3447029.-:108(TTG),	;x.3417836.-:108(TTG),	;x.3383553.-:108(TTG),	;x.3372707.-:108(TTG),	;x.3313719.-:108(TTG),	;x.3040842.-:108(TTG),	;x.3054790.-:108(TTG),	;x.3158661.-:108(TTG),	;x.2840627.-:108(TTG),	;x.2868361.-:108(TTG),	;x.2861845.-:108(TTG),	;x.2876929.-:108(TTG),	;x.2821446.-:108(TTG),	;x.2807782.-:108(TTG),	;x.2714348.-:108(TTG),	;x.2839001.-:108(TTG),	;x.2862455.-:108(TTG),	;x.2719758.-:108(TTG),	;x.2681904.-:108(TTG),	;x.2747221.-:108(TTG),	;x.2642852.-:108(TTG),	;x.895207.+:108(TTG),	;EcE24377A_2758.2748183.-:108(TTG)*,	;x.2792674.-:108(TTG),	;x.2609479.-:108(TTG),	;x.2769304.-:108(TTG),	;x.2856975.-:108(TTG),	;x.2591029.-:108(TTG),	;x.1315116.+:108(TTG),	;x.2527168.-:108(TTG),	;x.2621770.-:108(TTG),	;x.2687411.-:108(TTG),	;x.2596280.-:108(TTG),	;EcHS_A2608.2619531.-:108(TTG)*,	;x.2595646.-:108(TTG),	;x.1286138.+:108(TTG),	;x.2518452.-:108(TTG),	;x.2481451.-:108(TTG),	;x.1277791.+:108(TTG),	;x.2462113.-:108(TTG),	;x.2462107.-:108(TTG),
8199	ANCHOR	41	41	41	;ECO26_4794.4805974.-:1251(ATG)*,	;ECH74115_5225.4874030.+:1251(ATG)*,	;Z5303.4839919.+:1251(ATG)*,	;ECSP_4840.4830072.+:1251(ATG)*,	;ECs4725.4770934.+:1251(ATG)*,	;ECO103_4372.4485530.-:1251(ATG)*,	;G2583_4586.4658455.+:1251(ATG)*,	;ECO111_4618.4653857.+:1251(ATG)*,	;EC042_4169.4442948.+:1251(ATG)*,	;c4713.4477692.+:1251(ATG)*,	;ECED1_4477.4413456.+:1251(ATG)*,	;ECUMN_4317.4463520.+:1251(ATG)*,	;EC55989_4264.4357822.+:1251(ATG)*,	;ETEC_4074.4399700.+:1251(ATG)*,	;ECIAI39_2995.3103679.-:1251(ATG)*,	;ECABU_c42710.4346530.+:1251(ATG)*,	;ECOK1_4238.4350420.+:1251(ATG)*,	;APECO1_2683.4270319.+:1251(ATG)*,	;EcSMS35_4156.4257175.+:1251(ATG)*,	;UTI89_C4349.4237522.+:1251(ATG)*,	;ECS88_4214.4185027.+:1251(ATG)*,	;UM146_19100.3979582.+:1251(ATG)*,	;EcE24377A_4304.4299369.+:1251(ATG)*,	;E2348C_4093.4273276.+:1251(ATG)*,	;ECP_3983.4160446.+:1251(ATG)*,	;ECW_m4090.4201961.+:1251(ATG)*,	;ECSE_4075.4231622.+:1251(ATG)*,	;NRG857_18835.3997742.+:1251(ATG)*,	;EcolC_4211.4652456.-:1251(ATG)*,	;ECSF_3632.3937616.+:1251(ATG)*,	;ECIAI1_3979.4053887.+:1251(ATG)*,	;ECDH10B_3981.4074471.+:1251(ATG)*,	;wzxE.3659153.-:1251(ATG)*,	;EcHS_A4009.4005941.+:1251(ATG)*,	;b3792.3975551.+:1251(ATG)*,	;EcDH1_4184.4536942.-:1251(ATG)*,	;ECB_03670.3939328.+:1251(ATG)*,	;BWG_3474.3865220.+:1251(ATG)*,	;ECBD_4247.4476042.-:1251(ATG)*,	;ECD_03670.3867768.+:1251(ATG)*,	;B21_03619.3867762.+:1251(ATG)*,
6758	ANCHOR	41	41	41	;ECO26_5104.5161842.-:477(ATG)*,	;ECH74115_5464.5108270.-:477(ATG)*,	;Z5570.5073903.-:477(ATG)*,	;ECSP_5065.5064330.-:477(ATG)*,	;ECs4918.5005157.-:477(ATG)*,	;ECO103_4744.4905880.-:477(ATG)*,	;G2583_4813.4892797.-:477(ATG)*,	;ECO111_4812.4883529.-:477(ATG)*,	;EC042_4362.4670606.-:477(ATG)*,	;c4952.4727539.-:477(ATG)*,	;ECED1_4702.4655642.-:477(ATG)*,	;ECUMN_4519.4685349.-:477(ATG)*,	;EC55989_4480.4586191.-:477(ATG)*,	;ETEC_4255.4618757.-:477(ATG)*,	;ECIAI39_4385.4581515.-:477(ATG)*,	;ECABU_c45110.4596303.-:477(ATG)*,	;ECOK1_4471.4596868.-:477(ATG)*,	;APECO1_2480.4516870.-:477(ATG)*,	;EcSMS35_4443.4540863.-:477(ATG)*,	;UTI89_C3824.3709990.+:477(ATG)*,	;ECS88_4456.4431412.-:477(ATG)*,	;UM146_16690.3452063.+:477(ATG)*,	;EcE24377A_4537.4533358.-:477(ATG)*,	;E2348C_4302.4525687.-:477(ATG)*,	;ECP_4208.4407249.-:477(ATG)*,	;ECW_m4354.4460057.-:477(ATG)*,	;ECSE_4283.4465903.-:477(ATG)*,	;NRG857_19935.4247407.-:477(ATG)*,	;EcolC_4030.4436916.+:477(ATG)*,	;ECSF_3849.4188601.-:477(ATG)*,	;ECIAI1_4210.4285477.-:477(ATG)*,	;ECDH10B_4184.4294051.-:477(ATG)*,	;rsd.3440349.+:477(ATG)*,	;EcHS_A4229.4225914.-:477(ATG)*,	;b3995.4194355.-:477(ATG)*,	;EcDH1_3999.4318138.+:477(ATG)*,	;ECB_03872.4175944.-:477(ATG)*,	;BWG_3655.4084035.-:477(ATG)*,	;ECBD_4037.4238089.+:477(ATG)*,	;ECD_03872.4104384.-:477(ATG)*,	;B21_03825.4104378.-:477(ATG)*,
6753	ANCHOR	41	41	1	;x.5395555.-:324(ATG),	;x.5300206.-:324(ATG),	;x.5254991.-:324(ATG),	;x.5256267.-:324(ATG),	;x.5225006.-:324(ATG),	;x.5127887.-:324(ATG),	;x.5073772.-:324(ATG),	;x.5162906.+:324(ATG),	;x.4956845.-:324(ATG),	;x.4979589.-:324(ATG),	;x.4889203.-:324(ATG),	;x.4856114.-:324(ATG),	;x.4816127.-:324(ATG),	;x.4876134.-:324(ATG),	;x.4810115.-:324(ATG),	;x.4795935.-:324(ATG),	;x.4794940.-:324(ATG),	;APECO1_2247.4778391.-:324(ATG)*,	;x.4715522.-:324(ATG),	;x.4642667.-:324(ATG),	;x.4693053.-:324(ATG),	;x.4383921.-:342(ATG),	;x.4701957.-:324(ATG),	;x.4718695.-:324(ATG),	;x.4601027.-:324(ATG),	;x.4628499.-:324(ATG),	;x.4641333.-:324(ATG),	;x.4485982.-:324(ATG),	;x.4226519.+:324(ATG),	;x.4402355.-:324(ATG),	;x.4453920.-:324(ATG),	;x.4468940.-:324(ATG),	;x.4375235.-:324(ATG),	;x.4394578.-:324(ATG),	;x.4368578.-:324(ATG),	;x.4144026.+:324(ATG),	;x.4349276.-:324(ATG),	;x.4307313.-:324(ATG),	;x.4064832.+:324(ATG),	;x.4277641.-:324(ATG),	;x.4277635.-:324(ATG),
6755	ANCHOR	41	41	41	;ECO26_0752.800038.+:546(ATG)*,681(TTG),	;ECH74115_0782.796831.+:546(ATG)*,681(TTG),	;Z0836.793339.+:546(ATG)*,681(TTG),	;ECSP_0735.798424.+:546(ATG)*,681(TTG),	;ECs0718.793556.+:546(ATG)*,681(TTG),	;ECO103_0684.751756.+:546(ATG)*,681(TTG),	;G2583_0848.883019.+:546(ATG)*,681(TTG),	;ECO111_0707.760330.+:546(ATG)*,681(TTG),	;EC042_0715.790250.+:546(ATG),681(TTG)*,	;c0774.755928.+:546(ATG),681(TTG)*,	;ECED1_0669.692736.+:546(ATG)*,681(TTG),	;ECUMN_0773.826143.+:546(ATG)*,681(TTG),	;EC55989_0674.730862.+:546(ATG)*,681(TTG),	;ETEC_0704.767350.+:546(ATG)*,681(TTG),	;ECIAI39_0645.682681.+:546(ATG)*,681(TTG),	;ECABU_c07410.764220.+:546(ATG)*,681(TTG),	;ECOK1_0698.733804.+:546(ATG)*,681(TTG),	;APECO1_1377.698728.+:546(ATG)*,681(TTG),	;EcSMS35_0709.712777.+:546(ATG)*,681(TTG),	;UTI89_C0692.697128.+:546(ATG),681(TTG)*,	;ECS88_0724.737160.+:546(ATG)*,681(TTG),	;UM146_14120.2917942.-:546(ATG)*,681(TTG),	;EcE24377A_0715.736642.+:546(ATG)*,681(TTG),	;E2348C_0579.643959.+:546(ATG)*,681(TTG),	;ECP_0708.748742.+:546(ATG)*,681(TTG),	;ECW_m0740.784874.+:546(ATG)*,681(TTG),	;ECSE_0749.798967.+:546(ATG)*,681(TTG),	;NRG857_03105.681864.+:546(ATG)*,681(TTG),	;EcolC_2969.3242773.-:546(ATG)*,681(TTG),	;ECSF_0625.692337.+:546(ATG)*,681(TTG),	;ECIAI1_0666.716795.+:546(ATG)*,681(TTG),	;ECDH10B_0752.765347.+:546(ATG)*,681(TTG),	;seqA.713954.+:546(ATG)*,681(TTG),	;EcHS_A0734.743886.+:546(ATG)*,681(TTG),	;b0687.712755.+:546(ATG)*,681(TTG),	;EcDH1_2950.3167587.-:546(ATG)*,681(TTG),	;ECB_00644.695627.+:546(ATG)*,681(TTG),	;BWG_0548.615515.+:546(ATG)*,681(TTG),	;ECBD_2974.3108979.-:546(ATG)*,681(TTG),	;ECD_00644.673406.+:546(ATG)*,681(TTG),	;B21_00635.673400.+:546(ATG)*,681(TTG),
238	ANCHOR	41	41	41	;ECO26_3763.3702337.-:498(ATG)*,501(GTG),	;ECH74115_3947.3652012.-:498(ATG)*,501(GTG),	;Z4003.3615068.-:498(ATG)*,501(GTG),	;ECSP_3648.3606737.-:498(ATG)*,501(GTG),	;ECs3557.3547776.-:498(ATG)*,501(GTG),	;ECO103_3235.3286655.-:498(ATG)*,501(GTG),	;G2583_3348.3385520.-:498(ATG)*,501(GTG),	;ECO111_3418.3387510.-:498(ATG)*,501(GTG),	;EC042_2893.3086114.-:498(ATG)*,501(GTG),	;c3254.3106317.-:498(ATG),501(GTG)*,	;ECED1_3149.3088296.-:498(ATG)*,501(GTG),	;ECUMN_3021.3129550.-:498(ATG)*,501(GTG),	;EC55989_2962.3034853.-:498(ATG)*,501(GTG),	;ETEC_2891.3117623.-:498(ATG)*,501(GTG),	;ECIAI39_2886.2994300.-:498(ATG)*,501(GTG),	;ECABU_c29700.3028384.-:498(ATG)*,501(GTG),	;ECOK1_3072.3135887.-:498(ATG)*,501(GTG),	;APECO1_3826.2997407.-:498(ATG)*,501(GTG),	;EcSMS35_2823.2899074.-:498(ATG)*,501(GTG),	;UTI89_C3062.2982241.-:498(ATG),501(GTG)*,	;ECS88_2963.2914719.-:498(ATG)*,501(GTG),	;UM146_03090.660185.+:498(ATG)*,501(GTG),	;EcE24377A_2984.2984517.-:498(ATG)*,501(GTG),	;E2348C_2963.3055775.-:498(ATG)*,501(GTG),	;ECP_2660.2800731.-:498(ATG)*,501(GTG),	;ECW_m2899.2972304.-:498(ATG)*,501(GTG),	;ECSE_2948.3058281.-:498(ATG)*,501(GTG),	;NRG857_13210.2780820.-:498(ATG)*,501(GTG),	;EcolC_1012.1100214.+:498(ATG)*,501(GTG),	;ECSF_2493.2717072.-:498(ATG)*,501(GTG),	;ECIAI1_2792.2868631.-:498(ATG)*,501(GTG),	;ECDH10B_2868.2914413.-:498(ATG)*,501(GTG),	;ygaD.2822505.-:498(ATG)*,501(GTG),	;EcHS_A2836.2841266.-:498(ATG)*,501(GTG),	;b2700.2821871.-:498(ATG)*,501(GTG),	;EcDH1_0989.1059914.+:498(ATG)*,501(GTG),	;ECB_02550.2718708.-:498(ATG)*,501(GTG),	;BWG_2436.2707683.-:498(ATG)*,501(GTG),	;ECBD_1025.1076089.+:498(ATG)*,501(GTG),	;ECD_02550.2663815.-:498(ATG)*,501(GTG),	;B21_02515.2663809.-:498(ATG)*,501(GTG),
234	ANCHOR	41	41	41	;ECO26_4882.4908486.+:1074(ATG)*,	;ECH74115_5128.4769485.-:1074(ATG)*,	;Z5191.4735364.-:1074(ATG)*,	;ECSP_4746.4725528.-:1074(ATG)*,	;ECs4635.4666381.-:1074(ATG)*,	;ECO103_4458.4583837.+:1074(ATG)*,	;G2583_4489.4553875.-:1074(ATG)*,	;ECO111_4527.4549524.-:1074(ATG)*,	;EC042_4056.4315091.-:1074(ATG)*,	;c4622.4381884.-:1074(ATG)*,	;ECED1_4391.4317658.-:1074(ATG)*,	;ECUMN_4231.4363874.-:1074(ATG)*,	;EC55989_4169.4255309.-:1074(ATG)*,	;ETEC_3990.4302316.-:1074(ATG)*,	;ECIAI39_4304.4480486.-:1074(ATG)*,	;ECABU_c41820.4250723.-:1074(ATG)*,	;ECOK1_4149.4254615.-:1074(ATG)*,	;APECO1_2757.4174513.-:1074(ATG)*,	;EcSMS35_4065.4156816.-:1074(ATG)*,	;UTI89_C4250.4141716.-:1074(ATG)*,	;ECS88_4123.4089226.-:1074(ATG)*,	;UM146_18690.3883779.-:1074(ATG)*,	;EcE24377A_4210.4196910.-:1074(ATG)*,	;E2348C_4011.4177472.-:1074(ATG)*,	;ECP_3901.4064645.-:1074(ATG)*,	;ECW_m3999.4102446.-:1074(ATG)*,	;ECSE_3986.4129164.-:1074(ATG)*,	;NRG857_18430.3901940.-:1074(ATG)*,	;EcolC_0003.3629.+:1074(ATG)*,	;ECSF_3544.3838658.-:1074(ATG)*,	;ECIAI1_3878.3951435.-:1074(ATG)*,	;ECDH10B_3886.3975755.-:1074(ATG)*,	;recF.3760267.+:1074(ATG)*,	;EcHS_A3913.3907319.-:1074(ATG)*,	;b3700.3878171.-:1074(ATG)*,	;EcDH1_0003.3614.+:1074(ATG)*,	;ECB_03583.3840509.-:1074(ATG)*,	;BWG_3390.3766504.-:1074(ATG)*,	;ECBD_0003.3928.+:1074(ATG)*,	;ECD_03583.3768944.-:1074(ATG)*,	;B21_03527.3768938.-:1074(ATG)*,
236	ANCHOR	41	41	41	;ECO26_0741.788240.-:1149(ATG)*,	;ECH74115_0768.784901.-:1149(ATG)*,	;Z0824.781407.-:1149(ATG)*,	;ECSP_0724.786494.-:1149(ATG)*,	;ECs0707.781626.-:1149(ATG)*,	;ECO103_0673.739958.-:1149(ATG)*,	;G2583_0838.871088.-:1149(ATG)*,	;ECO111_0696.748531.-:1149(ATG)*,	;EC042_0705.778449.-:1149(ATG)*,	;c0752.734337.-:1149(ATG)*,	;ECED1_0658.680942.-:1149(ATG)*,	;ECUMN_0762.814342.-:1149(ATG)*,	;EC55989_0663.719064.-:1149(ATG)*,	;ETEC_0694.755356.-:1149(ATG)*,	;ECIAI39_0634.670888.-:1149(ATG)*,	;ECABU_c07220.743341.-:1149(ATG)*,	;ECOK1_0677.712926.-:1149(ATG)*,	;APECO1_1395.677850.-:1149(ATG)*,	;EcSMS35_0697.700983.-:1149(ATG)*,	;UTI89_C0671.676250.-:1149(ATG)*,	;ECS88_0702.716283.-:1149(ATG)*,	;UM146_14220.2938820.+:1149(ATG)*,	;EcE24377A_0702.724843.-:1149(ATG)*,	;E2348C_0559.623080.-:1149(ATG)*,	;ECP_0689.727864.-:1149(ATG)*,	;ECW_m0728.773077.-:1149(ATG)*,	;ECSE_0737.787169.-:1149(ATG)*,	;NRG857_03010.660985.-:1149(ATG)*,	;EcolC_2979.3254767.+:1149(ATG)*,	;ECSF_0605.671458.-:1149(ATG)*,	;ECIAI1_0655.704997.-:1149(ATG)*,	;ECDH10B_0742.753418.-:1149(ATG)*,	;nagA.702025.-:1149(ATG)*,	;EcHS_A0721.731892.-:1149(ATG)*,	;b0677.700826.-:1149(ATG)*,	;EcDH1_2960.3179516.+:1149(ATG)*,	;ECB_00634.683698.-:1149(ATG)*,	;BWG_0537.603586.-:1149(ATG)*,	;ECBD_2985.3120908.+:1149(ATG)*,	;ECD_00634.661477.-:1149(ATG)*,	;B21_00625.661471.-:1149(ATG)*,
230	ANCHOR	41	41	41	;ECO26_3911.3866174.-:1263(ATG)*,	;ECH74115_4107.3804435.-:1263(ATG)*,	;Z4156.3767337.-:1263(ATG)*,	;ECSP_3791.3759161.-:1263(ATG)*,	;ECs3695.3700038.-:1263(ATG)*,	;ECO103_3398.3472693.-:1263(ATG)*,	;G2583_3495.3538114.-:1263(ATG)*,	;ECO111_3567.3550900.-:1263(ATG)*,	;EC042_3036.3239673.-:1263(ATG)*,	;c3435.3285670.-:1263(ATG)*,	;ECED1_3295.3240411.-:1263(ATG)*,	;ECUMN_3166.3284262.-:1263(ATG)*,	;EC55989_3115.3194789.-:1263(ATG)*,	;ETEC_3025.3273568.-:1263(ATG)*,	;ECIAI39_3258.3406171.-:1263(ATG)*,	;ECABU_c31360.3207018.-:1263(ATG)*,	;ECOK1_3242.3321139.-:1263(ATG)*,	;APECO1_3668.3185170.-:1263(ATG)*,	;EcSMS35_2986.3066270.-:1263(ATG)*,	;UTI89_C3242.3168075.-:1263(ATG)*,	;ECS88_3135.3099954.-:1263(ATG)*,	;UM146_02235.474354.+:1263(ATG)*,	;EcE24377A_3158.3174330.-:1263(ATG)*,	;E2348C_3108.3214939.-:1263(ATG)*,	;ECP_2851.3008293.-:1263(ATG)*,	;ECW_m3083.3167738.-:1263(ATG)*,	;ECSE_3095.3216412.-:1263(ATG)*,	;NRG857_14020.2964638.-:1263(ATG)*,	;EcolC_0877.943066.+:1263(ATG)*,	;ECSF_2653.2901725.-:1263(ATG)*,	;ECIAI1_2948.3028940.-:1263(ATG)*,	;ECDH10B_3010.3069529.-:1263(ATG)*,	;lysA.2976293.-:1263(ATG)*,	;EcHS_A2985.2995958.-:1263(ATG)*,	;b2838.2975659.-:1263(ATG)*,	;EcDH1_0852.906126.+:1263(ATG)*,	;ECB_02686.2872258.-:1263(ATG)*,	;BWG_2574.2862807.-:1263(ATG)*,	;ECBD_0886.923985.+:1263(ATG)*,	;ECD_02686.2815919.-:1263(ATG)*,	;B21_02647.2815913.-:1263(ATG)*,
232	ANCHOR	41	41	41	;ECO26_2437.2372045.-:465(ATG)*,	;ECH74115_2426.2298275.-:465(ATG)*,	;Z2737.2467182.-:465(ATG)*,	;ECSP_2275.2297256.-:465(ATG)*,	;ECs2415.2391981.-:465(ATG)*,	;ECO103_1852.1950718.-:465(ATG)*,	;G2583_2105.2149278.-:465(ATG)*,	;ECO111_2178.2188192.-:465(ATG)*,	;EC042_1875.1961599.-:465(ATG)*,	;c2104.1948235.-:465(ATG)*,	;ECED1_1910.1870364.-:465(ATG)*,	;ECUMN_1999.2027048.-:465(ATG)*,	;EC55989_1876.1940899.-:465(ATG)*,	;ETEC_1741.1891610.-:465(ATG)*,	;ECIAI39_1345.1410893.+:465(ATG)*,	;ECABU_c19630.1946863.-:465(ATG)*,	;ECOK1_1828.1864405.-:465(ATG)*,	;APECO1_783.1809081.-:465(ATG)*,	;EcSMS35_1482.1466477.+:465(ATG)*,	;UTI89_C1901.1827854.-:465(ATG)*,	;ECS88_1759.1756287.-:465(ATG)*,	;UM146_08610.1815425.+:465(ATG)*,	;EcE24377A_1927.1918088.-:465(ATG)*,	;E2348C_1793.1863693.-:465(ATG)*,	;ECP_1656.1707054.-:465(ATG)*,	;ECW_m1877.1938627.-:465(ATG)*,	;ECSE_1833.1925762.-:465(ATG)*,	;NRG857_08560.1772189.-:465(ATG)*,	;EcolC_1923.2124422.+:465(ATG)*,	;ECSF_1569.1688801.-:465(ATG)*,	;ECIAI1_1764.1836307.-:465(ATG)*,	;ECDH10B_1844.1880862.-:465(ATG)*,	;nlpC.1793981.-:465(ATG)*,	;EcHS_A1788.1809068.-:465(ATG)*,	;b1708.1790291.-:465(ATG)*,	;EcDH1_1934.2086211.+:465(ATG)*,	;ECB_01677.1769534.-:465(ATG)*,	;BWG_1522.1682350.-:465(ATG)*,	;ECBD_1937.2045797.+:465(ATG)*,	;ECD_01677.1736682.-:465(ATG)*,	;B21_01666.1736676.-:465(ATG)*,
233	ANCHOR	41	41	40	;ECO26_1426.1440548.+:735(ATG)*,	;ECH74115_1472.1454084.+:735(ATG)*,	;Z1732.1595585.+:735(ATG)*,	;ECSP_1394.1454372.+:735(ATG)*,	;ECs1471.1510499.+:735(ATG)*,	;ECO103_1138.1236112.+:735(ATG)*,	;G2583_1353.1408945.+:735(ATG)*,	;ECO111_1370.1403636.+:735(ATG)*,	;EC042_1163.1243825.+:735(ATG)*,	;x.1294906.+:738(ATG),	;ECED1_1236.1237386.+:735(ATG)*,	;ECUMN_1268.1317085.+:735(ATG)*,	;EC55989_1205.1261542.+:735(ATG)*,	;ETEC_1158.1257464.+:735(ATG)*,	;ECIAI39_2068.2115292.-:735(ATG)*,	;ECABU_c13060.1318368.+:735(ATG)*,	;ECOK1_1200.1239464.+:735(ATG)*,	;APECO1_174.1133756.+:735(ATG)*,	;EcSMS35_2034.2055123.-:735(ATG)*,	;UTI89_C1218.1196368.+:735(ATG)*,	;ECS88_1107.1137344.+:735(ATG)*,	;UM146_11860.2445979.-:735(ATG)*,	;EcE24377A_1214.1228835.+:735(ATG)*,	;E2348C_1185.1235733.+:735(ATG)*,	;ECP_1085.1142283.+:735(ATG)*,	;ECW_m1201.1259354.+:735(ATG)*,	;ECSE_1157.1234235.+:735(ATG)*,	;NRG857_05270.1125922.+:735(ATG)*,	;EcolC_2508.2758503.-:735(ATG)*,	;ECSF_0992.1096120.+:735(ATG)*,	;ECIAI1_1128.1193189.+:735(ATG)*,	;ECDH10B_1165.1206072.+:735(ATG)*,	;fabG.1152981.+:735(ATG)*,	;EcHS_A1215.1215084.+:735(ATG)*,	;b1093.1150627.+:735(ATG)*,	;EcDH1_2554.2728335.-:735(ATG)*,	;ECB_01089.1165973.+:735(ATG)*,	;BWG_0941.1054552.+:735(ATG)*,	;ECBD_2508.2628414.-:735(ATG)*,	;ECD_01089.1153971.+:735(ATG)*,	;B21_01097.1153965.+:735(ATG)*,
4681	ANCHOR	41	41	41	;ECO26_3646.3592556.+:1224(ATG),1227(ATG)*,	;ECH74115_3843.3567837.+:1224(ATG)*,1227(ATG),	;Z3898.3533577.+:1224(ATG),1227(ATG)*,	;ECSP_3549.3522714.+:1224(ATG),1227(ATG)*,	;ECs3467.3463728.+:1224(ATG),1227(ATG)*,	;ECO103_3178.3231639.+:1224(ATG),1227(ATG)*,	;G2583_3186.3246264.+:1224(ATG),1227(ATG)*,	;ECO111_3325.3304192.+:1224(ATG),1227(ATG)*,	;EC042_2804.2999512.+:1224(ATG)*,1227(ATG),	;c3125.3006306.+:1224(ATG),1227(ATG)*,	;ECED1_3043.3003861.+:1224(ATG),1227(ATG)*,	;ECUMN_2929.3036513.+:1224(ATG),1227(ATG)*,	;EC55989_2893.2966857.+:1224(ATG),1227(ATG)*,	;ETEC_2811.3039210.+:1224(ATG),1227(ATG)*,	;ECIAI39_2808.2920914.+:1224(ATG),1227(ATG)*,	;ECABU_c29050.2976945.+:1224(ATG),1227(ATG)*,	;ECOK1_2949.3041321.+:1224(ATG)*,1227(ATG),	;APECO1_3929.2902832.+:1224(ATG),1227(ATG)*,	;EcSMS35_2756.2838578.+:1224(ATG)*,1227(ATG),	;UTI89_C2937.2887808.+:1224(ATG),1227(ATG)*,	;ECS88_2790.2786049.+:1224(ATG),1227(ATG)*,	;UM146_03690.754618.-:1224(ATG)*,1227(ATG),	;EcE24377A_2888.2893236.+:1224(ATG)*,1227(ATG),	;E2348C_2878.2975622.+:1224(ATG),1227(ATG)*,	;ECP_2605.2751472.+:1224(ATG),1227(ATG)*,	;ECW_m2832.2914541.+:1224(ATG)*,1227(ATG),	;ECSE_2888.3002440.+:1224(ATG),1227(ATG)*,	;NRG857_12935.2731590.+:1224(ATG)*,1227(ATG),	;EcolC_1079.1169295.-:1224(ATG),1227(ATG)*,	;ECSF_2440.2667492.+:1224(ATG),1227(ATG)*,	;ECIAI1_2725.2810675.+:1224(ATG),1227(ATG)*,	;ECDH10B_2771.2833396.+:1224(ATG),1227(ATG)*,	;yfiN.2742265.+:1224(ATG),1227(ATG)*,	;EcHS_A2763.2783998.+:1224(ATG)*,1227(ATG),	;b2604.2741631.+:1224(ATG),1227(ATG)*,	;EcDH1_1070.1140153.-:1224(ATG)*,1227(ATG),	;ECB_02493.2665016.+:1224(ATG),1227(ATG)*,	;BWG_2363.2627443.+:1224(ATG),1227(ATG)*,	;ECBD_1082.1129781.-:1224(ATG)*,1227(ATG),	;ECD_02493.2610123.+:1224(ATG),1227(ATG)*,	;B21_02457.2610117.+:1224(ATG),1227(ATG)*,
2532	ANCHOR	41	41	3	;x.542860.-:378(GTG),	;x.563533.-:378(GTG),	;x.559950.-:378(GTG),	;x.565126.-:378(GTG),	;x.559947.-:378(GTG),	;x.502641.-:378(GTG),	;x.599634.-:378(GTG),	;x.538533.-:378(GTG),	;x.558303.-:378(GTG),	;c0590.568702.-:378(GTG)*,	;x.514786.-:378(GTG),	;x.552598.-:378(GTG),	;x.521363.-:378(GTG),	;x.555046.-:378(GTG),	;x.232705.+:378(GTG),	;x.577709.-:378(GTG),	;x.497467.-:378(GTG),	;x.509781.-:378(GTG),	;x.522365.-:378(GTG),	;UTI89_C0498.508183.-:378(GTG)*,	;x.497567.-:378(GTG),	;x.3106885.+:378(GTG),	;EcE24377A_0508.529199.-:378(GTG)*,	;x.454529.-:378(GTG),	;x.561293.-:378(GTG),	;x.572298.-:378(GTG),	;x.537882.-:378(GTG),	;x.493165.-:378(GTG),	;x.3447508.+:378(GTG),	;x.482476.-:378(GTG),	;x.508809.-:378(GTG),	;x.432607.-:378(GTG),	;x.493276.-:378(GTG),	;x.560117.-:378(GTG),	;x.493276.-:378(GTG),	;x.3376903.+:378(GTG),	;x.466119.-:378(GTG),	;x.396035.-:378(GTG),	;x.3319286.+:378(GTG),	;x.463098.-:378(GTG),	;x.463092.-:378(GTG),
2530	ANCHOR	41	41	9	;x.4935511.-:291(ATG),483(ATG),498(GTG),	;x.4746844.+:291(ATG),483(ATG),498(GTG),	;x.4712723.+:291(ATG),483(ATG),498(GTG),	;ECSP_4723.4702887.+:291(ATG),483(ATG),498(GTG)*,	;x.4643740.+:291(ATG),483(ATG),498(GTG),	;x.4610849.-:291(ATG),483(ATG),498(GTG),	;x.4531235.+:291(ATG),483(ATG),498(GTG),	;x.4521185.+:291(ATG),483(ATG),498(GTG),	;x.4287699.+:291(ATG),483(ATG),498(GTG),	;x.4359285.+:318(ATG),333(GTG),	;x.4295058.+:318(ATG),333(GTG),	;x.4336485.+:291(ATG),483(ATG),498(GTG),	;EC55989_4140.4228285.+:291(ATG),483(ATG),498(GTG)*,	;x.4277844.+:291(ATG),483(ATG),498(GTG),	;ECIAI39_4274.4452206.+:291(ATG),483(ATG),498(GTG)*,	;x.4228125.+:318(ATG),333(GTG),	;x.4232016.+:318(ATG),333(GTG),	;APECO1_2780.4151913.+:318(ATG),333(GTG)*,	;x.4130066.+:291(ATG),483(ATG),498(GTG),	;UTI89_C4228.4119117.+:318(ATG),333(GTG)*,	;x.4066640.+:318(ATG),333(GTG),	;x.3861180.+:318(ATG),333(GTG),	;x.4169885.+:291(ATG),483(ATG),498(GTG),	;x.4153324.+:318(ATG),333(GTG),	;x.4042045.+:318(ATG),333(GTG),	;x.4075421.+:291(ATG),483(ATG),498(GTG),	;x.4102071.+:222(ATG),414(ATG),429(GTG),	;x.3879342.+:318(ATG),333(GTG),	;x.28102.-:291(ATG),483(ATG),498(GTG),	;x.3816154.+:318(ATG),333(GTG),	;ECIAI1_3848.3924410.+:291(ATG),483(ATG),498(GTG)*,	;x.3948872.+:291(ATG),483(ATG),498(GTG),	;x.3787150.-:291(ATG),483(ATG),498(GTG),	;x.3882846.+:291(ATG),483(ATG),498(GTG),	;x.3851288.+:291(ATG),483(ATG),498(GTG),	;EcDH1_0031.30497.-:291(ATG)*,483(ATG),498(GTG),	;x.3813196.+:291(ATG),483(ATG),498(GTG),	;x.3739621.+:291(ATG),483(ATG),498(GTG),	;ECBD_0031.31241.-:291(ATG),483(ATG)*,498(GTG),	;x.3741631.+:291(ATG),483(ATG),498(GTG),	;B21_03499.3741625.+:291(ATG)*,483(ATG),498(GTG),
2531	ANCHOR	41	41	41	;ECO26_3476.3397530.-:834(ATG)*,	;ECH74115_3654.3369227.-:834(ATG)*,	;Z3689.3334944.-:834(ATG)*,	;ECSP_3371.3324098.-:834(ATG)*,	;ECs3295.3265110.-:834(ATG)*,	;ECO103_2942.2991365.-:834(ATG)*,	;G2583_2955.3006181.-:834(ATG)*,	;ECO111_3153.3109161.-:834(ATG)*,	;EC042_2633.2792702.-:834(ATG)*,	;c2958.2821614.-:834(ATG)*,	;ECED1_2867.2815122.-:834(ATG)*,	;ECUMN_2745.2827814.-:834(ATG)*,	;EC55989_2713.2771748.-:834(ATG)*,	;ETEC_2537.2758628.-:834(ATG)*,	;ECIAI39_2569.2665675.-:834(ATG)*,	;ECABU_c27440.2792254.-:834(ATG)*,	;ECOK1_2740.2815734.-:834(ATG)*,	;APECO1_4122.2673037.-:834(ATG)*,	;EcSMS35_2579.2633148.-:834(ATG)*,	;UTI89_C2757.2700500.-:834(ATG)*,	;ECS88_2613.2596132.-:834(ATG)*,	;UM146_04505.941926.+:834(ATG)*,	;EcE24377A_2710.2698726.-:834(ATG)*,	;E2348C_2609.2695648.-:834(ATG)*,	;ECP_2447.2562658.-:834(ATG)*,	;ECW_m2652.2719833.-:834(ATG)*,	;ECSE_2714.2807475.-:834(ATG)*,	;NRG857_12150.2544355.-:834(ATG)*,	;EcolC_1255.1374515.+:834(ATG)*,	;ECSF_2287.2480447.-:834(ATG)*,	;ECIAI1_2481.2572283.-:834(ATG)*,	;ECDH10B_2589.2631466.-:834(ATG)*,	;cysU.2547125.-:834(ATG)*,	;EcHS_A2560.2569243.-:834(ATG)*,	;b2424.2539701.-:834(ATG)*,	;EcDH1_1237.1335293.+:834(ATG)*,	;ECB_02324.2470421.-:834(ATG)*,	;BWG_2186.2425506.-:834(ATG)*,	;ECBD_1257.1325822.+:834(ATG)*,	;ECD_02324.2414082.-:834(ATG)*,	;B21_02285.2414076.-:834(ATG)*,
2536	ANCHOR	41	41	41	;ECO26_0046.49062.+:1332(ATG)*,	;ECH74115_0049.51548.+:1332(ATG)*,	;Z0051.51553.+:1332(ATG)*,	;ECSP_0048.51548.+:1332(ATG)*,	;ECs0048.51552.+:1332(ATG)*,	;ECO103_0047.50331.+:1332(ATG)*,	;G2583_0047.51529.+:1332(ATG)*,	;ECO111_0046.49047.+:1332(ATG)*,	;EC042_0047.53682.+:1332(ATG)*,	;c0055.49769.+:1332(ATG)*,	;ECED1_0044.48773.+:1332(ATG)*,	;ECUMN_0047.51577.+:1332(ATG)*,	;EC55989_0045.49065.+:1332(ATG)*,	;ETEC_0045.50549.+:1332(ATG)*,	;ECIAI39_0046.55345.+:1332(ATG)*,	;ECABU_c00500.49068.+:1332(ATG)*,	;ECOK1_0044.49774.+:1332(ATG)*,	;APECO1_1937.49755.+:1332(ATG)*,	;EcSMS35_0047.52320.+:1332(ATG)*,	;UTI89_C0051.49774.+:1332(ATG)*,	;ECS88_0048.49773.+:1332(ATG)*,	;UM146_23005.4810529.+:1332(ATG)*,	;EcE24377A_0049.50335.+:1332(ATG)*,	;E2348C_0046.50014.+:1332(ATG)*,	;ECP_0045.48683.+:1332(ATG)*,	;ECW_m0045.50332.+:1332(ATG)*,	;ECSE_0046.49050.+:1332(ATG)*,	;NRG857_00235.49083.+:1332(ATG)*,	;EcolC_3610.3951052.-:1332(ATG)*,	;ECSF_0050.52678.+:1332(ATG)*,	;ECIAI1_0047.49052.+:1332(ATG)*,	;ECDH10B_0046.47138.+:1332(ATG)*,	;yaaU.47138.+:1332(ATG)*,	;EcHS_A0051.50400.+:1332(ATG)*,	;b0045.47138.+:1332(ATG)*,	;EcDH1_3554.3824239.-:1332(ATG)*,	;ECB_00049.51333.+:1332(ATG)*,	;BWG_0043.47138.+:1332(ATG)*,	;ECBD_3570.3732388.-:1332(ATG)*,	;ECD_00049.51334.+:1332(ATG)*,	;B21_00048.51334.+:1332(ATG)*,
2537	ANCHOR	41	41	41	;ECO26_4765.4775375.+:468(ATG)*,486(ATG),	;ECH74115_5261.4903655.-:468(ATG)*,486(ATG),	;Z5341.4869304.-:468(ATG),486(ATG)*,	;ECSP_4875.4859715.-:468(ATG)*,486(ATG),	;ECs4750.4800540.-:468(ATG),486(ATG)*,	;ECO103_4343.4454966.+:468(ATG)*,486(ATG),	;G2583_4620.4687818.-:468(ATG)*,486(ATG),	;ECO111_4648.4684429.-:468(ATG)*,486(ATG),	;EC042_4200.4476791.-:468(ATG),486(ATG)*,	;c4741.4508659.-:468(ATG),486(ATG)*,	;ECED1_4505.4441802.-:468(ATG)*,486(ATG),	;ECUMN_4346.4491081.-:468(ATG)*,486(ATG),	;EC55989_4297.4388406.-:468(ATG)*,486(ATG),	;ETEC_4098.4426447.-:468(ATG)*,486(ATG),	;ECIAI39_3189.3327111.+:468(ATG)*,486(ATG),	;ECABU_c43020.4377490.-:468(ATG)*,486(ATG),	;ECOK1_4270.4381355.-:468(ATG),486(ATG)*,	;APECO1_2656.4301248.-:468(ATG),486(ATG)*,	;EcSMS35_4187.4285549.-:468(ATG)*,486(ATG),	;UTI89_C4383.4269233.-:468(ATG),486(ATG)*,	;ECS88_4246.4215950.-:468(ATG)*,486(ATG),	;UM146_19235.4010521.-:468(ATG)*,486(ATG),	;EcE24377A_4341.4329925.-:468(ATG),486(ATG)*,	;E2348C_4120.4304204.-:468(ATG)*,486(ATG),	;ECP_4014.4188764.-:468(ATG)*,486(ATG),	;ECW_m4122.4228876.-:468(ATG)*,486(ATG),	;ECSE_4108.4265048.-:468(ATG)*,486(ATG),	;NRG857_18960.4026110.-:468(ATG)*,486(ATG),	;EcolC_4188.4627311.+:468(ATG)*,486(ATG),	;ECSF_3659.3965778.-:468(ATG),486(ATG)*,	;ECIAI1_4013.4084475.-:468(ATG)*,486(ATG),	;ECDH10B_4011.4101173.-:468(ATG)*,486(ATG),	;yigI.3632451.+:468(ATG)*,486(ATG),	;EcHS_A4044.4034707.-:468(ATG),486(ATG)*,	;b3820.4002253.-:468(ATG)*,486(ATG),	;EcDH1_4159.4510240.+:468(ATG)*,486(ATG),	;ECB_03699.3968665.-:468(ATG)*,486(ATG),	;BWG_3498.3891922.-:468(ATG)*,486(ATG),	;ECBD_4218.4446705.+:468(ATG)*,486(ATG),	;ECD_03699.3897105.-:468(ATG)*,486(ATG),	;B21_03648.3897099.-:468(ATG)*,486(ATG),
2534	ANCHOR	41	41	41	;ECO26_2576.2500243.-:696(ATG)*,	;ECH74115_2534.2398695.-:696(ATG)*,	;Z2850.2567605.-:696(ATG)*,	;ECSP_2379.2397676.-:696(ATG)*,	;ECs2516.2492401.-:696(ATG)*,	;ECO103_1996.2079764.-:696(ATG)*,	;G2583_2255.2283359.-:696(ATG)*,	;ECO111_2313.2313078.-:696(ATG)*,	;EC042_1972.2062601.-:696(ATG)*,	;c2211.2042244.-:696(ATG)*,	;ECED1_2010.1959771.-:696(ATG)*,	;ECUMN_2099.2124003.-:696(ATG)*,	;EC55989_1980.2040978.-:696(ATG)*,	;ETEC_1839.1989916.-:696(ATG)*,	;ECIAI39_1246.1313169.+:696(ATG)*,	;ECABU_c20650.2040871.-:696(ATG)*,	;ECOK1_1924.1953505.-:696(ATG)*,	;APECO1_865.1898486.-:696(ATG)*,	;EcSMS35_1381.1369521.+:696(ATG)*,	;UTI89_C2001.1917261.-:696(ATG)*,	;ECS88_1859.1845694.-:696(ATG)*,	;UM146_08135.1726022.+:696(ATG)*,	;EcE24377A_2033.2018170.-:696(ATG)*,	;E2348C_1930.1989545.-:696(ATG)*,	;ECP_1750.1802422.-:696(ATG)*,	;ECW_m1977.2038708.-:696(ATG)*,	;ECSE_1981.2061646.-:696(ATG)*,	;NRG857_09035.1861603.-:696(ATG)*,	;EcolC_1826.2026117.+:696(ATG)*,	;ECSF_1663.1778995.-:696(ATG)*,	;ECIAI1_1876.1936359.-:696(ATG)*,	;ECDH10B_1945.1979167.-:696(ATG)*,	;yeaZ.1892286.-:696(ATG)*,	;EcHS_A1895.1908774.-:696(ATG)*,	;b1807.1888596.-:696(ATG)*,	;EcDH1_1836.1987906.+:696(ATG)*,	;ECB_01777.1869150.-:696(ATG)*,	;BWG_1620.1780655.-:696(ATG)*,	;ECBD_1835.1946181.+:696(ATG)*,	;ECD_01777.1836298.-:696(ATG)*,	;B21_01765.1836292.-:696(ATG)*,
5077	ANCHOR	41	41	41	;ECO26_4609.4592011.+:1650(ATG)*,	;ECH74115_4882.4516455.+:1650(ATG)*,	;Z4932.4480605.+:1650(ATG)*,	;ECSP_4509.4472496.+:1650(ATG)*,	;ECs4399.4413378.+:1650(ATG)*,	;ECO103_4247.4338452.+:1650(ATG)*,	;G2583_4255.4301970.+:1650(ATG)*,	;ECO111_4333.4330731.+:1650(ATG)*,	;EC042_3814.4048034.+:1650(ATG)*,	;c4330.4109986.+:1650(ATG)*,	;ECED1_4197.4107726.+:1650(ATG)*,	;ECUMN_4020.4130300.+:1650(ATG)*,	;EC55989_3964.4036350.+:1650(ATG)*,	;ETEC_3765.4056506.+:1650(ATG)*,	;ECIAI39_4022.4182570.+:1650(ATG)*,	;ECABU_c39580.4014371.+:1650(ATG)*,	;ECOK1_3959.4050919.+:1650(ATG)*,	;APECO1_2929.3970814.+:1650(ATG)*,	;EcSMS35_3823.3891878.+:1650(ATG)*,	;UTI89_C4051.3938020.+:1650(ATG)*,	;ECS88_3932.3885555.+:1650(ATG)*,	;UM146_17750.3680088.+:1650(ATG)*,	;EcE24377A_4007.3983052.+:1650(ATG)*,	;E2348C_3761.3916819.+:1650(ATG)*,	;ECP_3619.3785643.+:1650(ATG)*,	;ECW_m3782.3867021.+:1650(ATG)*,	;ECSE_3788.3916384.+:1650(ATG)*,	;NRG857_17485.3691666.+:1650(ATG)*,	;EcolC_0198.223413.-:1650(ATG)*,	;ECSF_3347.3625841.+:1650(ATG)*,	;ECIAI1_3669.3735227.+:1650(ATG)*,	;ECDH10B_3696.3767009.+:1650(ATG)*,	;treF.3969174.-:1650(ATG)*,	;EcHS_A3722.3712553.+:1650(ATG)*,	;b3519.3669264.+:1650(ATG)*,	;EcDH1_0194.212522.-:1650(ATG)*,	;ECB_03367.3600733.+:1650(ATG)*,	;BWG_3208.3557758.+:1650(ATG)*,	;ECBD_0220.240443.-:1650(ATG)*,	;ECD_03367.3532429.+:1650(ATG)*,	;B21_03320.3532423.+:1650(ATG)*,
939	ANCHOR	41	41	41	;ECO26_0511.547822.-:960(ATG)*,	;ECH74115_0567.568391.-:960(ATG)*,	;Z0593.564808.-:960(ATG)*,	;ECSP_0543.569984.-:960(ATG)*,	;ECs0529.564805.-:960(ATG)*,	;ECO103_0452.507603.-:960(ATG)*,	;G2583_0588.604492.-:960(ATG)*,	;ECO111_0511.543495.-:960(ATG)*,	;EC042_0514.563161.-:960(ATG)*,	;c0596.573560.-:960(ATG)*,	;ECED1_0499.519644.-:960(ATG)*,	;ECUMN_0515.557456.-:960(ATG)*,	;EC55989_0489.526325.-:960(ATG)*,	;ETEC_0528.560008.-:960(ATG)*,	;ECIAI39_0195.227809.+:960(ATG)*,	;ECABU_c05590.582567.-:960(ATG)*,	;ECOK1_0457.502325.-:960(ATG)*,	;APECO1_1539.514639.-:960(ATG)*,	;EcSMS35_0519.527223.-:960(ATG)*,	;UTI89_C0504.513041.-:960(ATG)*,	;ECS88_0473.502425.-:960(ATG)*,	;UM146_14980.3102027.+:960(ATG)*,	;EcE24377A_0514.534161.-:960(ATG)*,	;E2348C_0411.459387.-:960(ATG)*,	;ECP_0537.566129.-:969(ATG)*,	;ECW_m0548.577260.-:960(ATG)*,	;ECSE_0501.542844.-:960(ATG)*,	;NRG857_02255.498001.-:969(ATG)*,	;EcolC_3140.3442546.+:960(ATG)*,	;ECSF_0436.487334.-:960(ATG)*,	;ECIAI1_0479.513667.-:960(ATG)*,	;ECDH10B_0432.437569.-:960(ATG)*,	;aes.498238.-:960(ATG)*,	;EcHS_A0553.565079.-:960(ATG)*,	;b0476.498238.-:960(ATG)*,	;EcDH1_3134.3371941.+:960(ATG)*,	;ECB_00427.471081.-:960(ATG)*,	;BWG_0357.400997.-:960(ATG)*,	;ECBD_3180.3314324.+:960(ATG)*,	;ECD_00427.468060.-:960(ATG)*,	;B21_00432.468054.-:960(ATG)*,
933	ANCHOR	41	41	39	;ECO26_2345.2274041.-:1107(GTG),1113(TTG),1812(ATG)*,	;x.2200174.-:1107(GTG),1113(TTG),	;Z2621.2369166.-:1107(GTG)*,1113(TTG),	;x.2199155.-:1107(GTG),1113(TTG),	;ECs2324.2293879.-:1107(GTG),1113(TTG)*,	;ECO103_1757.1851405.-:1107(GTG),1113(TTG),1812(ATG)*,	;G2583_2011.2051186.-:1107(GTG),1113(TTG),1812(ATG)*,	;ECO111_2086.2090190.-:1107(GTG),1113(TTG),1812(ATG)*,	;EC042_1785.1863584.-:1107(GTG),1113(TTG),1812(ATG)*,	;c2009.1854774.-:1113(TTG),1812(ATG)*,	;ECED1_1816.1776231.-:1113(TTG),1812(ATG)*,	;ECUMN_1906.1929037.-:1107(GTG),1113(TTG),1812(ATG)*,	;EC55989_1783.1842994.-:1107(GTG),1113(TTG),1812(ATG)*,	;ETEC_1651.1793539.-:1107(GTG),1113(TTG),1812(ATG)*,	;ECIAI39_1441.1514425.+:1107(GTG),1113(TTG),1812(ATG)*,	;ECABU_c18690.1853393.-:1113(TTG),1812(ATG)*,	;ECOK1_1735.1771055.-:1113(TTG),1812(ATG)*,	;APECO1_700.1715737.-:1113(TTG),1812(ATG)*,	;EcSMS35_1582.1568410.+:1107(GTG),1113(TTG),1812(ATG)*,	;UTI89_C1805.1734509.-:1113(TTG),1812(ATG)*,	;ECS88_1663.1662942.-:1113(TTG),1812(ATG)*,	;UM146_09070.1908769.+:1113(TTG),1812(ATG)*,	;EcE24377A_1825.1820086.-:1107(GTG),1113(TTG),1812(ATG)*,	;E2348C_1702.1769353.-:1113(TTG),1812(ATG)*,	;ECP_1561.1613511.-:1107(GTG),1113(TTG),1812(ATG)*,	;ECW_m1783.1840541.-:1107(GTG),1113(TTG),1812(ATG)*,	;ECSE_1738.1827762.-:1107(GTG),1113(TTG),1812(ATG)*,	;NRG857_08100.1678627.-:1107(GTG),1113(TTG),1812(ATG)*,	;EcolC_2013.2222414.+:1107(GTG),1113(TTG),1812(ATG)*,	;ECSF_1478.1595010.-:1113(TTG),1812(ATG)*,	;ECIAI1_1668.1738402.-:1107(GTG),1113(TTG),1812(ATG)*,	;ECDH10B_1750.1783245.-:1107(GTG),1113(TTG),1812(ATG)*,	;uidA.1695974.-:1107(GTG),1113(TTG),1812(ATG)*,	;EcHS_A1692.1716213.-:1107(GTG),1113(TTG),1812(ATG)*,	;b1617.1692284.-:1107(GTG),1113(TTG),1812(ATG)*,	;EcDH1_2025.2184218.+:1107(GTG),1113(TTG),1812(ATG)*,	;ECB_01586.1671455.-:1107(GTG),1113(TTG),1812(ATG)*,	;BWG_1431.1584343.-:1107(GTG),1113(TTG),1812(ATG)*,	;ECBD_2028.2142926.+:1107(GTG),1113(TTG),1812(ATG)*,	;ECD_01586.1639457.-:1107(GTG),1113(TTG),1812(ATG)*,	;B21_01576.1639451.-:1107(GTG),1113(TTG),1812(ATG)*,
930	ANCHOR	41	41	40	;ECO26_0496.528782.-:3150(ATG)*,	;ECH74115_0552.550905.-:3150(ATG)*,	;Z0576.547322.-:3150(ATG)*,	;ECSP_0529.552498.-:3150(ATG)*,	;ECs0515.547319.-:3150(ATG)*,	;ECO103_0438.489843.-:3150(ATG)*,	;G2583_0574.587006.-:3150(ATG)*,	;ECO111_0494.523195.-:3150(ATG)*,	;EC042_0500.545505.-:3150(ATG)*,	;c0580.555904.-:3150(ATG)*,	;ECED1_0485.501988.-:3150(ATG)*,	;ECUMN_0501.539970.-:3150(ATG)*,	;EC55989_0475.508565.-:3150(ATG)*,	;ETEC_0514.542248.-:3150(ATG)*,	;x.245152.+:2799(ATG),	;ECABU_c05440.564911.-:3150(ATG)*,	;ECOK1_0444.484669.-:3150(ATG)*,	;APECO1_1552.496983.-:3150(ATG)*,	;EcSMS35_0505.509567.-:3150(ATG)*,	;UTI89_C0489.495385.-:3150(ATG)*,	;ECS88_0459.484769.-:3150(ATG)*,	;UM146_15050.3119683.+:3150(ATG)*,	;EcE24377A_0496.516401.-:3150(ATG)*,	;E2348C_0397.441731.-:3150(ATG)*,	;ECP_0523.548496.-:3150(ATG)*,	;ECW_m0534.559500.-:3150(ATG)*,	;ECSE_0487.525084.-:3150(ATG)*,	;NRG857_02185.480367.-:3150(ATG)*,	;EcolC_3154.3460306.+:3150(ATG)*,	;ECSF_0422.469848.-:3150(ATG)*,	;ECIAI1_0465.496011.-:3150(ATG)*,	;ECDH10B_0418.419809.-:3150(ATG)*,	;acrB.480478.-:3150(ATG)*,	;EcHS_A0538.547319.-:3150(ATG)*,	;b0462.480478.-:3150(ATG)*,	;EcDH1_3148.3389701.+:3150(ATG)*,	;ECB_00413.453321.-:3150(ATG)*,	;BWG_0343.383237.-:3150(ATG)*,	;ECBD_3194.3332084.+:3150(ATG)*,	;ECD_00413.450300.-:3150(ATG)*,	;B21_00418.450294.-:3150(ATG)*,
935	ANCHOR	41	41	41	;ECO26_5075.5121603.+:1005(ATG)*,	;ECH74115_5418.5065755.+:1005(ATG)*,	;Z5516.5031408.+:1005(ATG)*,	;ECSP_5027.5021815.+:1005(ATG)*,	;ECs4887.4962642.+:1005(ATG)*,	;ECO103_4714.4863510.+:1005(ATG)*,	;G2583_4770.4850284.+:1005(ATG)*,	;ECO111_4783.4843290.+:1005(ATG)*,	;EC042_4333.4630649.+:1005(ATG)*,	;c4917.4682734.+:1005(ATG)*,	;ECED1_4663.4610958.+:1005(ATG)*,	;ECUMN_4489.4645391.+:1005(ATG)*,	;EC55989_4440.4542904.+:1005(ATG)*,	;ETEC_4226.4578512.+:1005(ATG)*,	;ECIAI39_3031.3149950.-:1005(ATG)*,	;ECABU_c44690.4551592.+:1005(ATG)*,	;ECOK1_4430.4552161.+:1005(ATG)*,	;APECO1_2509.4472052.+:1005(ATG)*,	;EcSMS35_4405.4501828.+:1005(ATG)*,	;UTI89_C4549.4440038.+:1005(ATG)*,	;ECS88_4413.4386702.+:1005(ATG)*,	;UM146_20045.4181316.+:1005(ATG)*,	;EcE24377A_4497.4490071.+:1005(ATG)*,	;E2348C_4270.4480933.+:1005(ATG)*,	;ECP_4171.4362444.+:1005(ATG)*,	;ECW_m4314.4420653.+:1005(ATG)*,	;ECSE_4251.4422524.+:1005(ATG)*,	;NRG857_19775.4202699.+:1005(ATG)*,	;EcolC_4058.4476069.-:1005(ATG)*,	;ECSF_3819.4146845.+:1005(ATG)*,	;ECIAI1_4166.4242189.+:1005(ATG)*,	;ECDH10B_4146.4253725.+:1005(ATG)*,	;argC.3480676.-:1005(ATG)*,	;EcHS_A4192.4185671.+:1005(ATG)*,	;b3958.4154028.+:1005(ATG)*,	;EcDH1_4028.4358465.-:1005(ATG)*,	;ECB_03843.4135866.+:1005(ATG)*,	;BWG_3626.4043697.+:1005(ATG)*,	;ECBD_4066.4278166.-:1005(ATG)*,	;ECD_03843.4064306.+:1005(ATG)*,	;B21_03792.4064300.+:1005(ATG)*,
5387	ANCHOR	41	41	6	;x.4630162.+:156(GTG),	;x.4553143.+:156(GTG),	;x.4517265.+:156(GTG),	;x.4509184.+:156(GTG),	;x.4450038.+:156(GTG),	;x.4376604.+:156(GTG),	;x.4338622.+:156(GTG),	;x.4367917.+:156(GTG),	;x.4089060.+:156(GTG),	;c4362.4147253.+:156(GTG)*,	;x.4144374.+:156(GTG),	;x.4169720.+:156(GTG),	;x.4074501.+:156(GTG),	;x.4093325.+:156(GTG),	;x.4222068.+:156(GTG),	;x.4051638.+:156(GTG),	;x.4088374.+:156(GTG),	;x.4008269.+:156(GTG),	;x.3934364.+:156(GTG),	;UTI89_C4083.3975475.+:156(GTG)*,	;x.3923009.+:156(GTG),	;x.3717543.+:156(GTG),	;EcE24377A_4038.4020878.+:156(GTG)*,	;x.3956508.+:156(GTG),	;x.3822427.+:156(GTG),	;x.3904847.+:156(GTG),	;ECSE_3818.3954053.+:156(GTG)*,	;x.3728314.+:156(GTG),	;x.186605.-:156(GTG),	;ECSF_3380.3665437.+:156(GTG)*,	;x.3773379.+:156(GTG),	;x.3803817.+:156(GTG),	;x.3932366.-:156(GTG),	;EcHS_A3745.3737520.+:156(GTG)*,	;x.3706072.+:156(GTG),	;x.175714.-:156(GTG),	;x.3638507.+:156(GTG),	;x.3594566.+:156(GTG),	;x.202669.-:156(GTG),	;x.3570203.+:156(GTG),	;x.3570197.+:156(GTG),
796	ANCHOR	41	41	41	;ECO26_4221.4190456.-:1332(ATG)*,	;ECH74115_4429.4106398.-:1332(ATG)*,	;Z4468.4070531.-:1332(ATG)*,	;ECSP_4088.4062439.-:1332(ATG)*,	;ECs3996.4003315.-:1332(ATG)*,	;ECO103_3863.3944317.-:1332(ATG)*,	;G2583_3838.3893070.-:1332(ATG)*,	;ECO111_3940.3929283.-:1332(ATG)*,	;EC042_3408.3634655.-:1332(ATG)*,	;c3874.3703066.-:1332(ATG)*,	;ECED1_3781.3711497.-:1332(ATG)*,	;ECUMN_3600.3719132.-:1332(ATG)*,	;EC55989_3533.3617262.-:1332(ATG)*,	;ETEC_3384.3654372.-:1332(ATG)*,	;ECIAI39_3617.3777037.-:1332(ATG)*,	;ECABU_c35330.3607208.-:1332(ATG)*,	;ECOK1_3543.3642657.-:1332(ATG)*,	;APECO1_3308.3562498.-:1332(ATG)*,	;EcSMS35_3412.3493914.-:1332(ATG)*,	;UTI89_C3551.3489592.-:1332(ATG)*,	;ECS88_3509.3477290.-:1332(ATG)*,	;UM146_00750.152850.+:1332(ATG)*,	;EcE24377A_3590.3598563.-:1332(ATG)*,	;E2348C_3406.3548639.-:1332(ATG)*,	;ECP_3209.3379277.-:1332(ATG)*,	;ECW_m3385.3481390.-:1332(ATG)*,	;ECSE_3400.3531709.-:1332(ATG)*,	;NRG857_15495.3287474.-:1332(ATG)*,	;EcolC_0582.626874.+:1332(ATG)*,	;ECSF_2956.3229577.-:1332(ATG)*,	;ECIAI1_3265.3350147.-:1332(ATG)*,	;ECDH10B_3290.3359453.-:1332(ATG)*,	;tdcC.3263541.-:1332(ATG)*,	;EcHS_A3304.3312524.-:1332(ATG)*,	;b3116.3261708.-:1332(ATG)*,	;EcDH1_0587.620078.+:1332(ATG)*,	;ECB_02983.3196720.-:1332(ATG)*,	;BWG_2824.3148856.-:1332(ATG)*,	;ECBD_0624.643819.+:1332(ATG)*,	;ECD_02983.3129985.-:1332(ATG)*,	;B21_02934.3129979.-:1332(ATG)*,
794	ANCHOR	41	41	40	;ECO26_0775.829878.+:792(ATG)*,	;x.826674.+:822(ATG),	;Z0865.825026.+:792(ATG)*,	;ECSP_0756.828267.+:822(ATG)*,	;ECs0739.823372.+:792(ATG)*,	;ECO103_0707.780106.+:792(ATG)*,	;G2583_0869.912836.+:792(ATG)*,	;ECO111_0731.790168.+:792(ATG)*,	;EC042_0731.808730.+:792(ATG)*,	;c0793.777793.+:792(ATG)*,	;ECED1_0686.714664.+:792(ATG)*,	;ECUMN_0792.846271.+:792(ATG)*,	;EC55989_0697.761083.+:792(ATG)*,	;ETEC_0726.798673.+:792(ATG)*,	;ECIAI39_0666.706199.+:792(ATG)*,	;ECABU_c07600.786148.+:792(ATG)*,	;ECOK1_0718.755732.+:792(ATG)*,	;APECO1_1361.720656.+:792(ATG)*,	;EcSMS35_0730.736294.+:792(ATG)*,	;UTI89_C0712.719056.+:792(ATG)*,	;ECS88_0742.759088.+:792(ATG)*,	;UM146_14035.2896015.-:792(ATG)*,	;EcE24377A_0740.766862.+:792(ATG)*,	;E2348C_0597.665794.+:792(ATG)*,	;ECP_0727.770685.+:792(ATG)*,	;ECW_m0768.817388.+:792(ATG)*,	;ECSE_0773.829188.+:792(ATG)*,	;NRG857_03190.703792.+:792(ATG)*,	;EcolC_2941.3208499.-:792(ATG)*,	;ECSF_0642.714265.+:792(ATG)*,	;ECIAI1_0688.747016.+:792(ATG)*,	;ECDH10B_0781.798541.+:792(ATG)*,	;nei.747148.+:792(ATG)*,	;EcHS_A0762.772806.+:792(ATG)*,	;b0714.745949.+:792(ATG)*,	;EcDH1_2922.3134393.-:792(ATG)*,	;ECB_00674.727511.+:792(ATG)*,	;BWG_0573.648709.+:792(ATG)*,	;ECBD_2947.3077095.-:792(ATG)*,	;ECD_00674.705290.+:792(ATG)*,	;B21_00663.705284.+:792(ATG)*,
791	ANCHOR	41	41	41	;ECO26_4877.4901912.-:1647(ATG)*,	;ECH74115_5135.4776059.+:1647(ATG)*,	;Z5197.4741938.+:1647(ATG)*,	;ECSP_4751.4732102.+:1647(ATG)*,	;ECs4640.4672955.+:1647(ATG)*,	;ECO103_4453.4577263.-:1647(ATG)*,	;G2583_4494.4560449.+:1647(ATG)*,	;ECO111_4532.4556098.+:1647(ATG)*,	;EC042_4062.4321665.+:1647(ATG)*,	;c4629.4388459.+:1647(ATG)*,	;ECED1_4397.4324232.+:1647(ATG)*,	;ECUMN_4237.4370448.+:1647(ATG)*,	;EC55989_4176.4261883.+:1647(ATG)*,	;ETEC_3996.4308890.+:1647(ATG)*,	;ECIAI39_4310.4487060.+:1647(ATG)*,	;ECABU_c41890.4257297.+:1647(ATG)*,	;ECOK1_4154.4261189.+:1647(ATG)*,	;APECO1_2754.4181087.+:1647(ATG)*,	;EcSMS35_4072.4163390.+:1647(ATG)*,	;UTI89_C4258.4148290.+:1647(ATG)*,	;ECS88_4129.4095800.+:1647(ATG)*,	;UM146_18720.3890353.+:1647(ATG)*,	;EcE24377A_4215.4203484.+:1647(ATG)*,	;E2348C_4016.4184046.+:1647(ATG)*,	;ECP_3906.4071219.+:1647(ATG)*,	;ECW_m4004.4109020.+:1647(ATG)*,	;ECSE_3991.4135738.+:1647(ATG)*,	;NRG857_18460.3908514.+:1647(ATG)*,	;EcolC_4289.4743273.-:1647(ATG)*,	;ECSF_3550.3845232.+:1647(ATG)*,	;ECIAI1_3885.3958009.+:1647(ATG)*,	;ECDH10B_3892.3982329.+:1647(ATG)*,	;yidC.3753693.-:1647(ATG)*,	;EcHS_A3919.3913893.+:1647(ATG)*,	;b3705.3884745.+:1647(ATG)*,	;EcDH1_4261.4627747.-:1647(ATG)*,	;ECB_03589.3847083.+:1647(ATG)*,	;BWG_3396.3773078.+:1647(ATG)*,	;ECBD_4327.4568292.-:1647(ATG)*,	;ECD_03589.3775518.+:1647(ATG)*,	;B21_03533.3775512.+:1647(ATG)*,
2415	ANCHOR	41	41	41	;ECO26_1440.1454264.+:1014(ATG),1026(GTG)*,	;ECH74115_1487.1467818.+:1014(ATG),1026(GTG)*,	;Z1746.1609322.+:1014(ATG),1026(GTG)*,	;ECSP_1409.1468106.+:1014(ATG),1026(GTG)*,	;ECs1485.1524227.+:1014(ATG),1026(GTG)*,	;ECO103_1152.1249828.+:1014(ATG),1026(GTG)*,	;G2583_1367.1422652.+:1014(ATG),1026(GTG)*,	;ECO111_1384.1417352.+:1014(ATG),1026(GTG)*,	;EC042_1177.1257541.+:1014(ATG),1026(GTG)*,	;c1380.1308621.+:1014(ATG),1026(GTG)*,	;ECED1_1250.1251101.+:1014(ATG),1026(GTG)*,	;ECUMN_1285.1331513.+:1014(ATG),1026(GTG)*,	;EC55989_1219.1275258.+:1014(ATG),1026(GTG)*,	;ETEC_1172.1271180.+:1014(ATG),1026(GTG)*,	;ECIAI39_2053.2101576.-:1014(ATG),1026(GTG)*,	;ECABU_c13210.1332083.+:1014(ATG)*,1026(GTG),	;ECOK1_1215.1253179.+:1014(ATG),1026(GTG)*,	;APECO1_188.1147471.+:1014(ATG),1026(GTG)*,	;EcSMS35_2019.2041407.-:1014(ATG),1026(GTG)*,	;UTI89_C1235.1210083.+:1014(ATG),1026(GTG)*,	;ECS88_1121.1151059.+:1014(ATG),1026(GTG)*,	;UM146_11790.2432264.-:1014(ATG)*,1026(GTG),	;EcE24377A_1229.1242551.+:1014(ATG),1026(GTG)*,	;E2348C_1199.1249448.+:1014(ATG),1026(GTG)*,	;ECP_1099.1155999.+:1014(ATG)*,1026(GTG),	;ECW_m1215.1273070.+:1014(ATG),1026(GTG)*,	;ECSE_1172.1247951.+:1014(ATG),1026(GTG)*,	;NRG857_05340.1139638.+:1014(ATG)*,1026(GTG),	;EcolC_2494.2744787.-:1014(ATG),1026(GTG)*,	;ECSF_1007.1109836.+:1014(ATG),1026(GTG)*,	;ECIAI1_1144.1206905.+:1014(ATG),1026(GTG)*,	;ECDH10B_1179.1219788.+:1014(ATG),1026(GTG)*,	;nagZ.1166697.+:1014(ATG),1026(GTG)*,	;EcHS_A1230.1228800.+:1014(ATG),1026(GTG)*,	;b1107.1164343.+:1014(ATG),1026(GTG)*,	;EcDH1_2540.2714619.-:1014(ATG),1026(GTG)*,	;ECB_01103.1179689.+:1014(ATG),1026(GTG)*,	;BWG_0955.1068268.+:1014(ATG),1026(GTG)*,	;ECBD_2494.2614698.-:1014(ATG),1026(GTG)*,	;ECD_01103.1167687.+:1014(ATG),1026(GTG)*,	;B21_01111.1167681.+:1014(ATG),1026(GTG)*,
1139	ANCHOR	41	41	40	;ECO26_0110.120043.-:441(ATG)*,	;ECH74115_0114.121579.-:441(ATG)*,	;Z0118.121599.-:441(ATG)*,	;ECSP_0109.121579.-:441(ATG)*,	;ECs0112.121598.-:441(ATG)*,	;ECO103_0108.118710.-:441(ATG)*,	;G2583_0112.121553.-:441(ATG)*,	;ECO111_0109.118749.-:441(ATG)*,	;EC042_0106.123682.-:441(ATG)*,	;c0127.122248.-:441(ATG)*,	;ECED1_0106.119293.-:441(ATG)*,	;ECUMN_0105.121675.-:441(ATG)*,	;EC55989_0101.117413.-:441(ATG)*,	;ETEC_0104.120536.-:441(ATG)*,	;ECIAI39_0108.127213.-:441(ATG)*,	;ECABU_c01130.120125.-:441(ATG)*,	;ECOK1_0107.119348.-:441(ATG)*,	;APECO1_1881.119413.-:441(ATG)*,	;EcSMS35_0111.123625.-:441(ATG)*,	;UTI89_C0115.119432.-:441(ATG)*,	;ECS88_0110.119432.-:441(ATG)*,	;UM146_23320.4880184.-:441(ATG)*,	;EcE24377A_0110.118683.-:441(ATG)*,	;E2348C_0111.123107.-:441(ATG)*,	;ECP_0108.118308.-:441(ATG)*,	;ECW_m0105.118668.-:441(ATG)*,	;ECSE_0108.118677.-:441(ATG)*,	;NRG857_00540.118539.-:441(ATG)*,	;EcolC_3551.3882472.+:441(ATG)*,	;ECSF_0116.125883.-:441(ATG)*,	;ECIAI1_0105.117400.-:441(ATG)*,	;ECDH10B_0088.91213.-:441(ATG)*,	;ppdD.117109.-:441(ATG)*,	;x.118748.-:441(ATG),	;b0108.117109.-:441(ATG)*,	;EcDH1_3494.3754268.+:441(ATG)*,	;ECB_00107.119913.-:441(ATG)*,	;BWG_0101.117108.-:441(ATG)*,	;ECBD_3511.3663808.+:441(ATG)*,	;ECD_00107.119914.-:441(ATG)*,	;B21_00106.119914.-:441(ATG)*,
2141	ANCHOR	41	41	41	;ECO26_0112.122218.+:552(ATG)*,	;ECH74115_0116.123754.+:552(ATG)*,	;Z0120.123774.+:552(ATG)*,	;ECSP_0111.123754.+:552(ATG)*,	;ECs0114.123773.+:552(ATG)*,	;ECO103_0110.120885.+:552(ATG)*,	;G2583_0114.123728.+:552(ATG)*,	;ECO111_0111.120924.+:552(ATG)*,	;EC042_0109.125857.+:552(ATG)*,	;c0129.124424.+:552(ATG)*,	;ECED1_0108.121469.+:552(ATG)*,	;ECUMN_0107.123850.+:552(ATG)*,	;EC55989_0103.119588.+:552(ATG)*,	;ETEC_0106.122711.+:552(ATG)*,	;ECIAI39_0110.129388.+:552(ATG)*,	;ECABU_c01150.122301.+:552(ATG)*,	;ECOK1_0109.121524.+:552(ATG)*,	;APECO1_1879.121589.+:552(ATG)*,	;EcSMS35_0113.125800.+:552(ATG)*,	;UTI89_C0118.121608.+:552(ATG)*,	;ECS88_0112.121608.+:552(ATG)*,	;UM146_23330.4882360.+:552(ATG)*,	;EcE24377A_0112.120858.+:552(ATG)*,	;E2348C_0113.125283.+:552(ATG)*,	;ECP_0110.120484.+:552(ATG)*,	;ECW_m0107.120843.+:552(ATG)*,	;ECSE_0110.120852.+:552(ATG)*,	;NRG857_00550.120715.+:552(ATG)*,	;EcolC_3549.3880297.-:552(ATG)*,	;ECSF_0118.128059.+:552(ATG)*,	;ECIAI1_0107.119575.+:552(ATG)*,	;ECDH10B_0090.93388.+:552(ATG)*,	;ampD.119284.+:552(ATG)*,	;EcHS_A0114.120923.+:552(ATG)*,	;b0110.119284.+:552(ATG)*,	;EcDH1_3492.3752093.-:552(ATG)*,	;ECB_00109.122088.+:552(ATG)*,	;BWG_0103.119283.+:552(ATG)*,	;ECBD_3509.3661633.-:552(ATG)*,	;ECD_00109.122089.+:552(ATG)*,	;B21_00108.122089.+:552(ATG)*,
1133	ANCHOR	41	41	41	;ECO26_4363.4339668.+:243(GTG)*,261(ATG),	;ECH74115_4574.4244344.+:243(ATG)*,	;Z4617.4209795.+:243(ATG)*,	;ECSP_4226.4200385.+:243(ATG)*,	;ECs4129.4142577.+:243(ATG)*,	;ECO103_3996.4084379.+:243(ATG)*,	;G2583_3976.4031350.+:243(ATG)*,	;ECO111_4084.4078517.+:243(GTG)*,261(ATG),	;EC042_3540.3769141.+:243(ATG)*,	;c4022.3839385.+:243(GTG),261(ATG)*,	;ECED1_3916.3848443.+:243(GTG)*,261(ATG),	;ECUMN_3731.3854034.+:243(ATG)*,	;EC55989_3671.3757246.+:243(ATG)*,	;ETEC_3516.3794093.+:243(ATG)*,	;ECIAI39_3757.3922184.+:243(GTG)*,261(ATG),	;ECABU_c36740.3743529.+:243(GTG)*,261(ATG),	;ECOK1_3678.3778650.+:243(GTG)*,261(ATG),	;APECO1_3181.3698485.+:243(GTG),261(ATG)*,	;EcSMS35_3552.3635017.+:243(ATG)*,	;UTI89_C3699.3625573.+:243(GTG),261(ATG)*,	;ECS88_3642.3613277.+:243(GTG)*,261(ATG),	;UM146_00080.16875.-:243(GTG)*,261(ATG),	;EcE24377A_3741.3737421.+:243(ATG)*,	;E2348C_3527.3677020.+:243(ATG)*,	;ECP_3350.3517507.+:243(GTG)*,261(ATG),	;ECW_m3523.3620576.+:243(ATG)*,	;ECSE_3538.3670677.+:243(ATG)*,	;NRG857_16160.3425106.+:243(GTG)*,261(ATG),	;EcolC_0449.487325.-:243(ATG)*,	;ECSF_3089.3366502.+:243(GTG)*,261(ATG),	;ECIAI1_3400.3488835.+:243(ATG)*,	;ECDH10B_3432.3503384.+:243(ATG)*,	;yhdT.3407472.+:243(ATG)*,	;EcHS_A3449.3451960.+:243(ATG)*,	;b3257.3405639.+:243(ATG)*,	;EcDH1_0449.476147.-:243(ATG)*,	;ECB_03115.3335508.+:243(ATG)*,	;BWG_2956.3292787.+:243(ATG)*,	;ECBD_0488.505031.-:243(ATG)*,	;ECD_03115.3268773.+:243(ATG)*,	;B21_03066.3268767.+:243(ATG)*,
1131	ANCHOR	41	41	41	;ECO26_0554.598652.+:894(ATG)*,	;ECH74115_0622.647107.+:894(ATG)*,	;Z0676.643534.+:894(ATG)*,	;ECSP_0595.648700.+:894(ATG)*,	;ECs0583.643840.+:894(ATG)*,	;ECO103_0493.558526.+:894(ATG)*,	;G2583_0641.683838.+:894(ATG)*,	;ECO111_0553.594327.+:894(ATG)*,	;EC042_0564.639417.+:894(ATG)*,	;c0635.620034.+:894(ATG)*,	;ECED1_0540.565423.+:894(ATG)*,	;ECUMN_0561.631521.+:894(ATG)*,	;EC55989_0535.579127.+:894(ATG)*,	;ETEC_0573.615034.+:894(ATG)*,	;ECIAI39_0484.517756.+:894(ATG)*,	;ECABU_c06000.629039.+:894(ATG)*,	;ECOK1_0503.551258.+:894(ATG)*,	;APECO1_1494.563572.+:894(ATG)*,	;EcSMS35_0566.575200.+:894(ATG)*,	;UTI89_C0549.561974.+:894(ATG)*,	;ECS88_0520.551358.+:894(ATG)*,	;UM146_14755.3053096.-:894(ATG)*,	;EcE24377A_0559.586287.+:894(ATG)*,	;E2348C_0454.509196.+:894(ATG)*,	;ECP_0581.613937.+:894(ATG)*,	;ECW_m0592.629281.+:894(ATG)*,	;ECSE_0546.594822.+:894(ATG)*,	;NRG857_02465.545622.+:894(ATG)*,	;EcolC_3101.3395012.-:894(ATG)*,	;ECSF_0483.539507.+:894(ATG)*,	;ECIAI1_0523.565693.+:894(ATG)*,	;ECDH10B_0477.489887.+:894(ATG)*,	;ybcF.550555.+:894(ATG)*,	;EcHS_A0595.610909.+:894(ATG)*,	;b0521.550555.+:894(ATG)*,	;EcDH1_3092.3319623.-:894(ATG)*,	;ECB_00471.523498.+:894(ATG)*,	;BWG_0396.453315.+:894(ATG)*,	;ECBD_3137.3261907.-:894(ATG)*,	;ECD_00471.520477.+:894(ATG)*,	;B21_00476.520471.+:894(ATG)*,
1130	ANCHOR	41	41	41	;ECO26_4279.4252432.-:333(ATG)*,381(TTG),	;ECH74115_4497.4166438.-:333(ATG)*,381(TTG),	;Z4537.4131887.-:333(ATG)*,381(TTG),	;ECSP_4150.4122479.-:333(ATG)*,381(TTG),	;ECs4054.4064671.-:333(ATG)*,381(TTG),	;ECO103_3922.4006390.-:333(ATG)*,381(TTG),	;G2583_3900.3953356.-:333(ATG)*,381(TTG),	;ECO111_4000.3991278.-:333(ATG)*,381(TTG),	;EC042_3466.3691009.-:333(ATG)*,381(TTG),	;c3931.3755804.-:333(ATG),381(TTG)*,	;ECED1_3833.3764857.-:333(ATG)*,381(TTG),	;ECUMN_3655.3775375.-:333(ATG)*,381(TTG),	;EC55989_3593.3679566.-:333(ATG)*,381(TTG),	;ETEC_3440.3715170.-:333(ATG)*,381(TTG),	;ECIAI39_3670.3831937.-:333(ATG)*,381(TTG),	;ECABU_c35870.3659946.-:333(ATG)*,381(TTG),	;ECOK1_3596.3695068.-:333(ATG)*,381(TTG),	;APECO1_3257.3614903.-:333(ATG)*,381(TTG),	;EcSMS35_3471.3548929.-:333(ATG)*,381(TTG),	;UTI89_C3607.3542003.-:333(ATG),381(TTG)*,	;ECS88_3557.3529695.-:333(ATG)*,381(TTG),	;UM146_00505.100441.+:333(ATG)*,381(TTG),	;EcE24377A_3660.3659477.-:333(ATG)*,381(TTG),	;E2348C_3454.3600451.-:333(ATG)*,381(TTG),	;ECP_3262.3432620.-:333(ATG)*,381(TTG),	;ECW_m3447.3542305.-:333(ATG)*,381(TTG),	;ECSE_3459.3592407.-:333(ATG)*,381(TTG),	;NRG857_15745.3340221.-:333(ATG)*,381(TTG),	;EcolC_0525.566187.+:333(ATG)*,381(TTG),	;ECSF_3007.3282928.-:333(ATG)*,381(TTG),	;ECIAI1_3323.3410844.-:333(ATG)*,381(TTG),	;ECDH10B_3349.3417940.-:333(ATG)*,381(TTG),	;secG.3322028.-:333(ATG)*,381(TTG),	;EcHS_A3367.3373099.-:333(ATG)*,381(TTG),	;b3175.3320195.-:333(ATG)*,381(TTG),	;EcDH1_0532.561591.+:333(ATG)*,381(TTG),	;ECB_03040.3257407.-:333(ATG)*,381(TTG),	;BWG_2877.3207343.-:333(ATG)*,381(TTG),	;ECBD_0567.583132.+:333(ATG)*,381(TTG),	;ECD_03040.3190672.-:333(ATG)*,381(TTG),	;B21_02991.3190666.-:333(ATG)*,381(TTG),
1137	ANCHOR	41	41	41	;ECO26_4003.3965379.+:894(ATG)*,960(ATG),	;ECH74115_4212.3902519.+:894(ATG)*,960(ATG),	;Z4253.3865430.+:894(ATG)*,960(ATG),	;ECSP_3882.3857245.+:894(ATG)*,960(ATG),	;ECs3786.3798122.+:894(ATG)*,960(ATG),	;ECO103_3490.3569579.+:894(ATG)*,960(ATG),	;G2583_3570.3622126.+:894(ATG)*,960(ATG),	;ECO111_3652.3641031.+:894(ATG)*,960(ATG),	;EC042_3125.3337411.+:894(ATG)*,960(ATG),	;c3497.3356598.+:894(ATG),960(ATG)*,	;ECED1_3374.3325136.+:894(ATG)*,960(ATG),	;ECUMN_3260.3385173.+:894(ATG)*,	;EC55989_3203.3286107.+:894(ATG)*,960(ATG),	;ETEC_3108.3363444.+:894(ATG)*,960(ATG),	;ECIAI39_3330.3486684.+:894(ATG)*,960(ATG),	;ECABU_c31980.3277235.+:894(ATG)*,960(ATG),	;ECOK1_3302.3391355.+:894(ATG)*,960(ATG),	;APECO1_3614.3255386.+:894(ATG),960(ATG)*,	;EcSMS35_3052.3141413.+:894(ATG)*,	;UTI89_C3302.3238291.+:894(ATG),960(ATG)*,	;ECS88_3195.3170170.+:894(ATG)*,960(ATG),	;UM146_01950.404141.-:894(ATG)*,960(ATG),	;EcE24377A_3243.3264333.+:894(ATG)*,960(ATG),	;E2348C_3166.3288544.+:894(ATG)*,960(ATG),	;ECP_2908.3078508.+:894(ATG)*,960(ATG),	;ECW_m3171.3257783.+:894(ATG)*,960(ATG),	;ECSE_3178.3306537.+:894(ATG)*,960(ATG),	;NRG857_14310.3034852.+:894(ATG)*,960(ATG),	;EcolC_0794.852098.-:894(ATG)*,960(ATG),	;ECSF_2709.2971940.+:894(ATG)*,960(ATG),	;ECIAI1_3036.3119111.+:894(ATG)*,960(ATG),	;ECDH10B_3091.3152538.+:894(ATG)*,960(ATG),	;argP.3059302.+:894(ATG)*,960(ATG),	;EcHS_A3074.3088157.+:894(ATG)*,960(ATG),	;b2916.3058668.+:894(ATG)*,960(ATG),	;EcDH1_0777.823117.-:894(ATG)*,960(ATG),	;ECB_02747.2946397.+:894(ATG)*,960(ATG),	;BWG_2639.2945816.+:894(ATG)*,960(ATG),	;ECBD_0822.848400.-:894(ATG)*,960(ATG),	;ECD_02747.2891504.+:894(ATG)*,960(ATG),	;B21_02710.2891498.+:894(ATG)*,960(ATG),
4973	ANCHOR	41	41	37	;ECO26_4246.4215881.+:510(GTG),702(GTG),756(ATG)*,	;x.4131648.+:510(GTG),	;Z4497.4095781.+:510(GTG)*,	;x.4087689.+:510(GTG),	;x.4028565.+:510(GTG),	;ECO103_3888.3969855.+:510(GTG),702(GTG),756(ATG)*,	;x.3918208.+:510(GTG),	;ECO111_3965.3954708.+:510(GTG),702(GTG),756(ATG)*,	;EC042_3435.3659923.+:714(GTG),768(ATG)*,	;c3898.3726659.+:522(GTG),714(GTG),768(ATG)*,	;ECED1_3805.3735109.+:522(GTG),714(GTG),768(ATG)*,	;ECUMN_3625.3744281.+:522(GTG),714(GTG),768(ATG)*,	;EC55989_3561.3644296.+:510(GTG),702(GTG),756(ATG)*,	;ETEC_3408.3680016.+:510(GTG),702(GTG),756(ATG)*,	;ECIAI39_3642.3802186.+:522(GTG),714(GTG),768(ATG)*,	;ECABU_c35570.3630801.+:522(GTG),714(GTG)*,768(ATG),	;ECOK1_3565.3665323.+:522(GTG),714(GTG),768(ATG)*,	;APECO1_3286.3585158.+:522(GTG),714(GTG),768(ATG)*,	;EcSMS35_3440.3519178.+:522(GTG),714(GTG),768(ATG)*,	;UTI89_C3572.3512258.+:522(GTG),714(GTG),768(ATG)*,	;ECS88_3529.3499950.+:522(GTG),714(GTG),768(ATG)*,	;UM146_00645.130185.-:522(GTG),714(GTG),768(ATG)*,	;EcE24377A_3623.3624206.+:510(GTG),702(GTG),756(ATG)*,	;E2348C_3427.3571302.+:714(GTG)*,768(ATG),	;ECP_3233.3402873.+:522(GTG),714(GTG),768(ATG)*,	;ECW_m3411.3507033.+:510(GTG),702(GTG)*,756(ATG),	;ECSE_3427.3557135.+:510(GTG),702(GTG),756(ATG)*,	;NRG857_15610.3311077.+:522(GTG),714(GTG),768(ATG)*,	;EcolC_0557.601335.-:510(GTG),702(GTG)*,756(ATG),	;ECSF_2979.3253180.+:522(GTG),714(GTG),768(ATG)*,	;ECIAI1_3291.3375572.+:510(GTG),702(GTG),756(ATG)*,	;ECDH10B_3314.3382792.+:510(GTG),702(GTG),756(ATG)*,	;agaI.3286880.+:510(GTG),702(GTG),756(ATG)*,	;EcHS_A3333.3337950.+:510(GTG),702(GTG),756(ATG)*,	;b3141.3285047.+:510(GTG),702(GTG),756(ATG)*,	;EcDH1_0564.596739.-:510(GTG),702(GTG)*,756(ATG),	;ECB_03008.3222258.+:510(GTG),702(GTG),756(ATG)*,	;BWG_2845.3172195.+:510(GTG),702(GTG),756(ATG)*,	;ECBD_0599.618281.-:510(GTG),702(GTG)*,756(ATG),	;ECD_03008.3155523.+:510(GTG),702(GTG),756(ATG)*,	;B21_02959.3155517.+:510(GTG),702(GTG),756(ATG)*,
2881	ANCHOR	41	41	40	;ECO26_1740.1710727.+:3744(ATG)*,	;ECH74115_1708.1650326.+:3744(ATG)*,	;Z2001.1820766.+:3744(ATG)*,	;ECSP_1617.1649300.+:3744(ATG)*,	;ECs1729.1728830.+:3744(ATG)*,	;ECO103_1329.1417137.+:3744(ATG)*,	;G2583_1497.1546254.+:3744(ATG)*,	;ECO111_1555.1578537.+:3744(ATG)*,	;EC042_1282.1368280.+:3744(ATG)*,	;c1685.1522284.+:3744(ATG)*,	;ECED1_1374.1364815.+:3744(ATG)*,	;ECUMN_1523.1537277.+:3744(ATG)*,	;EC55989_1322.1378908.+:3744(ATG)*,	;ETEC_1331.1424034.+:3744(ATG)*,	;ECIAI39_1563.1634507.+:3744(ATG)*,	;ECABU_c15000.1483340.+:3744(ATG)*,	;ECOK1_1379.1401971.+:3744(ATG)*,	;APECO1_341.1296140.+:3744(ATG)*,	;EcSMS35_1915.1934143.-:3744(ATG)*,	;UTI89_C1421.1357732.+:3744(ATG)*,	;ECS88_1294.1299752.+:3744(ATG)*,	;UM146_10935.2284622.-:3744(ATG)*,	;EcE24377A_1375.1373845.+:3744(ATG)*,	;E2348C_1348.1391441.+:3744(ATG)*,	;ECP_1274.1305452.+:3744(ATG)*,	;ECW_m1317.1376565.+:3744(ATG)*,	;ECSE_1278.1351441.+:3744(ATG)*,	;NRG857_06270.1301998.+:3744(ATG)*,	;EcolC_2399.2642000.-:3744(ATG)*,	;ECSF_1202.1288826.+:3744(ATG)*,	;ECIAI1_1247.1309315.+:3744(ATG)*,	;ECDH10B_1283.1323071.+:3744(ATG)*,	;narG.1285184.+:3744(ATG)*,	;EcHS_A1334.1332046.+:3744(ATG)*,	;b1224.1282830.+:3744(ATG)*,	;x.2595849.-:2766(ATG),	;ECB_01202.1283757.+:3744(ATG)*,	;BWG_1052.1171551.+:3744(ATG)*,	;ECBD_2394.2510630.-:3744(ATG)*,	;ECD_01202.1271755.+:3744(ATG)*,	;B21_01212.1271749.+:3744(ATG)*,
2884	ANCHOR	41	41	41	;ECO26_3327.3254149.-:486(ATG)*,	;ECH74115_3482.3224600.-:486(ATG)*,	;Z3603.3252698.-:486(ATG)*,	;ECSP_3214.3179471.-:486(ATG)*,	;ECs3223.3182742.-:486(ATG)*,	;ECO103_2804.2851726.-:486(ATG)*,	;G2583_2876.2923808.-:486(ATG)*,	;ECO111_3087.3033134.-:486(ATG)*,	;EC042_2580.2728740.-:486(ATG)*,	;c2885.2738288.-:486(ATG)*,	;ECED1_2803.2742824.-:486(ATG)*,	;ECUMN_2679.2755740.-:486(ATG)*,	;EC55989_2584.2655301.-:486(ATG)*,	;ETEC_2475.2683490.-:486(ATG)*,	;ECIAI39_2492.2578329.-:486(ATG)*,	;ECABU_c26720.2709050.-:486(ATG)*,	;ECOK1_2621.2704146.-:486(ATG)*,	;APECO1_4226.2561553.-:486(ATG)*,	;EcSMS35_2498.2545025.-:486(ATG)*,	;UTI89_C2624.2588863.-:486(ATG)*,	;ECS88_2487.2484685.-:486(ATG)*,	;UM146_05115.1053550.+:486(ATG)*,	;EcE24377A_2636.2626850.-:486(ATG)*,	;E2348C_2479.2577959.-:486(ATG)*,	;ECP_2378.2488324.-:486(ATG)*,	;ECW_m2528.2608076.-:486(ATG)*,	;ECSE_2649.2731450.-:486(ATG)*,	;NRG857_11845.2473211.-:486(ATG)*,	;EcolC_1313.1444542.+:486(ATG)*,	;ECSF_2216.2398290.-:486(ATG)*,	;ECIAI1_2417.2500223.-:486(ATG)*,	;ECDH10B_2503.2546114.-:486(ATG)*,	;sixA.2461773.-:486(ATG)*,	;EcHS_A2491.2497948.-:486(ATG)*,	;b2340.2454349.-:486(ATG)*,	;EcDH1_1317.1420645.+:486(ATG)*,	;ECB_02264.2399991.-:486(ATG)*,	;BWG_2112.2340154.-:486(ATG)*,	;ECBD_1320.1396252.+:486(ATG)*,	;ECD_02264.2343652.-:486(ATG)*,	;B21_02225.2343646.-:486(ATG)*,
2885	ANCHOR	41	41	41	;ECO26_2497.2423108.+:291(ATG)*,	;ECH74115_2442.2313698.+:291(ATG)*,	;Z2753.2482606.+:291(ATG)*,	;ECSP_2292.2312679.+:291(ATG)*,	;ECs2430.2407404.+:291(ATG)*,	;ECO103_1916.2004121.+:291(ATG)*,	;G2583_2170.2200451.+:291(ATG)*,	;ECO111_2234.2235908.+:291(ATG)*,	;EC042_1889.1976871.+:291(ATG)*,	;c2123.1962786.+:291(ATG)*,	;ECED1_1927.1884915.+:291(ATG)*,	;ECUMN_2013.2042319.+:291(ATG)*,	;EC55989_1891.1956324.+:291(ATG)*,	;ETEC_1756.1907033.+:291(ATG)*,	;ECIAI39_1330.1395621.-:291(ATG)*,	;ECABU_c19800.1961413.+:291(ATG)*,	;ECOK1_1845.1878648.+:291(ATG)*,	;APECO1_794.1823631.+:291(ATG)*,	;EcSMS35_1467.1451197.-:291(ATG)*,	;UTI89_C1918.1842404.+:291(ATG)*,	;ECS88_1776.1770837.+:291(ATG)*,	;UM146_08525.1800876.-:291(ATG)*,	;EcE24377A_1944.1933514.+:291(ATG)*,	;E2348C_1853.1914690.+:291(ATG)*,	;ECP_1671.1721606.+:291(ATG)*,	;ECW_m1893.1954052.+:291(ATG)*,	;ECSE_1893.1976989.+:291(ATG)*,	;NRG857_08640.1786743.+:291(ATG)*,	;EcolC_1908.2108999.-:291(ATG)*,	;ECSF_1586.1703347.+:291(ATG)*,	;ECIAI1_1782.1851703.+:291(ATG)*,	;ECDH10B_1862.1896285.+:291(ATG)*,	;ydiZ.1809404.+:291(ATG)*,	;EcHS_A1805.1824491.+:291(ATG)*,	;b1724.1805714.+:291(ATG)*,	;EcDH1_1918.2070788.-:291(ATG)*,	;ECB_01693.1784955.+:291(ATG)*,	;BWG_1537.1697773.+:291(ATG)*,	;ECBD_1921.2030376.-:291(ATG)*,	;ECD_01693.1752103.+:291(ATG)*,	;B21_01681.1752097.+:291(ATG)*,
2888	ANCHOR	41	41	7	;x.790297.-:126(GTG),135(GTG),	;ECH74115_0770.786958.-:126(GTG)*,135(GTG),	;x.783464.-:126(GTG),135(GTG),	;x.788551.-:126(GTG),135(GTG),	;x.783683.-:126(GTG),135(GTG),	;x.742015.-:126(GTG),135(GTG),	;x.873145.-:126(GTG),135(GTG),	;x.750588.-:126(GTG),135(GTG),	;x.780506.-:126(GTG),135(GTG),	;c0754.736394.-:126(GTG),135(GTG)*,	;x.682999.-:126(GTG),135(GTG),	;x.816399.-:126(GTG),135(GTG),	;x.721121.-:126(GTG),135(GTG),	;x.757413.-:126(GTG),135(GTG),	;x.672945.-:126(GTG),135(GTG),	;x.745398.-:126(GTG),135(GTG),	;ECOK1_0679.714983.-:126(GTG)*,135(GTG),	;x.679907.-:126(GTG),135(GTG),	;EcSMS35_0699.703040.-:126(GTG),135(GTG)*,	;UTI89_C0673.678307.-:126(GTG),135(GTG)*,	;x.718340.-:126(GTG),135(GTG),	;x.2936763.+:126(GTG),135(GTG),	;x.726900.-:126(GTG),135(GTG),	;x.625137.-:126(GTG),135(GTG),	;x.729921.-:126(GTG),135(GTG),	;x.775133.-:126(GTG),135(GTG),	;ECSE_0739.789226.-:126(GTG),135(GTG)*,	;x.663042.-:126(GTG),135(GTG),	;x.3252710.+:126(GTG),135(GTG),	;ECSF_0607.673515.-:126(GTG),135(GTG)*,	;x.707054.-:126(GTG),135(GTG),	;x.755475.-:126(GTG),135(GTG),	;x.704082.-:126(GTG),135(GTG),	;x.733949.-:126(GTG),135(GTG),	;x.702883.-:126(GTG),135(GTG),	;x.3177459.+:126(GTG),135(GTG),	;x.685755.-:126(GTG),135(GTG),	;x.605643.-:126(GTG),135(GTG),	;x.3118851.+:126(GTG),135(GTG),	;x.663534.-:126(GTG),135(GTG),	;x.663528.-:126(GTG),135(GTG),
7491	ANCHOR	41	41	41	;ECO26_2126.2094381.-:1389(ATG)*,1413(ATG),	;ECH74115_2138.2052326.-:1389(ATG)*,1413(ATG),	;Z2178.1950746.+:1389(ATG),1413(ATG)*,	;ECSP_2010.2051302.-:1389(ATG)*,1413(ATG),	;ECs2132.2137726.-:1389(ATG),1413(ATG)*,	;ECO103_1655.1760434.-:1389(ATG)*,1413(ATG),	;G2583_1890.1942643.-:1389(ATG),1413(ATG)*,	;ECO111_1921.1951315.-:1389(ATG)*,1413(ATG),	;EC042_1658.1745125.-:1389(ATG)*,1413(ATG),	;c1948.1790223.-:1389(ATG),1413(ATG)*,	;ECED1_1654.1639968.-:1389(ATG)*,1413(ATG),	;ECUMN_1793.1822829.-:1389(ATG)*,	;EC55989_1658.1729447.-:1389(ATG)*,1413(ATG),	;ETEC_1595.1732555.-:1389(ATG)*,1413(ATG),	;ECIAI39_1789.1880122.-:1389(ATG)*,	;ECABU_c17520.1751192.-:1389(ATG)*,1413(ATG),	;ECOK1_1672.1707581.-:1389(ATG)*,1413(ATG),	;APECO1_645.1652260.-:1389(ATG),1413(ATG)*,	;EcSMS35_1647.1635818.+:1389(ATG)*,	;UTI89_C1744.1671033.-:1389(ATG),1413(ATG)*,	;ECS88_1602.1599465.-:1389(ATG)*,1413(ATG),	;UM146_09390.1972243.+:1389(ATG)*,1413(ATG),	;EcE24377A_1725.1727780.-:1389(ATG)*,1413(ATG),	;E2348C_1646.1711034.-:1389(ATG)*,1413(ATG),	;ECP_1509.1559252.-:1389(ATG)*,1413(ATG),	;ECW_m1654.1726004.-:1389(ATG)*,1413(ATG),	;ECSE_1615.1714155.-:1389(ATG)*,1413(ATG),	;NRG857_07530.1569499.-:1389(ATG)*,1413(ATG),	;EcolC_2133.2330553.+:1389(ATG)*,1413(ATG),	;ECSF_1423.1537547.-:1389(ATG)*,1413(ATG),	;ECIAI1_1537.1624046.-:1389(ATG)*,1413(ATG),	;ECDH10B_1656.1700964.-:1389(ATG)*,1413(ATG),	;yneI.1615029.-:1389(ATG)*,1413(ATG),	;EcHS_A1607.1630137.-:1389(ATG)*,1413(ATG),	;b1525.1611339.-:1389(ATG)*,1413(ATG),	;EcDH1_2121.2265163.+:1389(ATG)*,1413(ATG),	;ECB_01482.1580358.-:1389(ATG)*,1413(ATG),	;BWG_1344.1503398.-:1389(ATG)*,1413(ATG),	;ECBD_2117.2220495.+:1389(ATG)*,1413(ATG),	;ECD_01482.1561888.-:1389(ATG)*,1413(ATG),	;B21_01493.1561882.-:1389(ATG)*,1413(ATG),
2	ANCHOR	41	41	41	;ECO26_2509.2433855.-:1353(ATG)*,	;ECH74115_2452.2322953.-:1353(ATG)*,	;Z2764.2491861.-:1353(ATG)*,	;ECSP_2302.2321934.-:1353(ATG)*,	;ECs2440.2416659.-:1353(ATG)*,	;ECO103_1927.2013377.-:1353(ATG)*,	;G2583_2180.2209707.-:1353(ATG)*,	;ECO111_2245.2245377.-:1353(ATG)*,	;EC042_1899.1986118.-:1353(ATG)*,1422(TTG),	;c2133.1970994.-:1353(ATG),1407(ATG)*,	;ECED1_1936.1893121.-:1353(ATG)*,1422(TTG),	;ECUMN_2023.2051566.-:1353(ATG)*,	;EC55989_1902.1965580.-:1353(ATG)*,	;ETEC_1766.1916491.-:1353(ATG)*,	;ECIAI39_1320.1386374.+:1353(ATG)*,1422(TTG),	;ECABU_c19900.1969621.-:1353(ATG)*,1407(ATG),	;ECOK1_1854.1886855.-:1353(ATG)*,1422(TTG),	;APECO1_803.1831838.-:1353(ATG)*,1422(TTG),	;EcSMS35_1457.1441950.+:1353(ATG)*,1422(TTG),	;UTI89_C1927.1850611.-:1353(ATG),1422(TTG)*,	;ECS88_1786.1779044.-:1353(ATG)*,1422(TTG),	;UM146_08480.1792669.+:1353(ATG)*,1422(TTG),	;EcE24377A_1955.1942770.-:1353(ATG)*,	;E2348C_1862.1922896.-:1353(ATG)*,1422(TTG),	;ECP_1680.1729814.-:1353(ATG)*,1422(TTG),	;ECW_m1903.1963308.-:1353(ATG)*,1422(TTG),	;ECSE_1904.1986245.-:1353(ATG)*,	;NRG857_08685.1794951.-:1353(ATG)*,1422(TTG),	;EcolC_1898.2099541.+:1353(ATG)*,1422(TTG),	;ECSF_1595.1711555.-:1353(ATG)*,1407(ATG),	;ECIAI1_1794.1860959.-:1353(ATG)*,	;ECDH10B_1872.1905743.-:1353(ATG)*,	;chbF.1818862.-:1353(ATG)*,	;EcHS_A1816.1835229.-:1353(ATG)*,	;b1734.1815172.-:1353(ATG)*,	;EcDH1_1908.2061330.+:1353(ATG)*,	;ECB_01703.1794413.-:1353(ATG)*,	;BWG_1547.1707231.-:1353(ATG)*,	;ECBD_1911.2020918.+:1353(ATG)*,	;ECD_01703.1761561.-:1353(ATG)*,	;B21_01691.1761555.-:1353(ATG)*,
3277	ANCHOR	41	41	41	;ECO26_5188.5263196.+:1437(ATG)*,	;ECH74115_5575.5217550.+:1437(ATG)*,	;Z5669.5172334.+:1437(ATG)*,	;ECSP_5167.5173610.+:1437(ATG)*,	;ECs5052.5142349.+:1437(ATG)*,	;ECO103_4821.5000854.+:1437(ATG)*,	;G2583_4895.4991225.+:1437(ATG)*,	;ECO111_4946.5029005.+:1437(ATG)*,	;EC042_4441.4767488.+:1437(ATG)*,	;c5066.4842484.+:1437(ATG)*,	;ECED1_4798.4761059.+:1437(ATG)*,	;ECUMN_4606.4782387.+:1437(ATG)*,	;EC55989_4565.4681084.+:1437(ATG)*,	;ETEC_4380.4751341.+:1437(ATG)*,	;ECIAI39_4492.4698132.+:1437(ATG)*,	;ECABU_c46150.4711184.+:1437(ATG)*,	;ECOK1_4575.4710880.+:1437(ATG)*,	;APECO1_2385.4630896.+:1437(ATG)*,	;EcSMS35_4532.4635257.+:1437(ATG)*,	;UTI89_C4660.4558594.+:1437(ATG)*,	;ECS88_4563.4545424.+:1437(ATG)*,	;UM146_20545.4299870.+:1437(ATG)*,	;EcE24377A_4626.4628282.+:1437(ATG)*,	;E2348C_4393.4634705.+:1437(ATG)*,	;ECP_4303.4514842.+:1437(ATG)*,	;ECW_m4436.4554887.+:1437(ATG)*,	;ECSE_4365.4561045.+:1437(ATG)*,	;NRG857_20385.4352925.+:1437(ATG)*,	;EcolC_3957.4344649.-:1437(ATG)*,	;ECSF_3943.4302353.+:1437(ATG)*,	;ECIAI1_4304.4380308.+:1437(ATG)*,	;ECDH10B_4260.4386919.+:1437(ATG)*,	;nrfA.4292790.+:1437(ATG)*,	;EcHS_A4315.4320966.+:1437(ATG)*,	;b4070.4287223.+:1437(ATG)*,	;EcDH1_3922.4225270.-:1437(ATG)*,	;ECB_03942.4268133.+:1437(ATG)*,	;BWG_3784.4226069.+:1437(ATG)*,	;ECBD_3962.4145861.-:1437(ATG)*,	;ECD_03942.4196612.+:1437(ATG)*,	;B21_03902.4196606.+:1437(ATG)*,
1924	ANCHOR	41	41	41	;ECO26_4547.4519028.-:1104(ATG)*,1161(GTG),	;ECH74115_4780.4420879.-:1104(ATG)*,1161(GTG),	;Z4834.4385023.-:1104(ATG),1161(GTG)*,	;ECSP_4416.4376920.-:1104(ATG)*,1161(GTG),	;ECs4309.4317799.-:1104(ATG),1161(GTG)*,	;ECO103_4180.4266018.-:1104(ATG)*,1161(GTG),	;G2583_4163.4206393.-:1104(ATG),1161(GTG)*,	;ECO111_4268.4256669.-:1104(ATG)*,1161(GTG),	;EC042_3721.3949060.-:1104(ATG)*,1161(GTG),	;c4253.4037048.-:1104(ATG),1161(GTG)*,	;ECED1_4133.4040675.-:1104(ATG)*,1161(GTG),	;ECUMN_3922.4031327.-:1104(ATG)*,1161(GTG),	;EC55989_3868.3936204.-:1104(ATG)*,1161(GTG),	;ETEC_3706.3984244.-:1104(ATG)*,1161(GTG),	;ECIAI39_3941.4099552.-:1104(ATG)*,1161(GTG),	;ECABU_c38900.3941432.-:1104(ATG)*,1161(GTG),	;ECOK1_3883.3972696.-:1104(ATG)*,1161(GTG),	;APECO1_2999.3892584.-:1104(ATG),1161(GTG)*,	;EcSMS35_3743.3809803.-:1104(ATG)*,1161(GTG),	;UTI89_C3969.3859797.-:1104(ATG),1161(GTG)*,	;ECS88_3857.3807332.-:1104(ATG)*,1161(GTG),	;UM146_17395.3601866.-:1104(ATG)*,1161(GTG),	;EcE24377A_3942.3916367.-:1104(ATG)*,1161(GTG),	;E2348C_3700.3847199.-:1104(ATG)*,1161(GTG),	;ECP_3553.3716961.-:1104(ATG)*,1161(GTG),	;ECW_m3721.3800102.-:1104(ATG)*,1161(GTG),	;ECSE_3728.3849463.-:1104(ATG)*,1161(GTG),	;NRG857_17155.3618726.-:1104(ATG)*,1161(GTG),	;EcolC_0256.294908.+:1104(ATG)*,1161(GTG),	;ECSF_3279.3553058.-:1104(ATG)*,1161(GTG),	;ECIAI1_3606.3668318.-:1104(ATG)*,1161(GTG),	;ECDH10B_3634.3694323.-:1104(ATG)*,1161(GTG),	;livJ.4041860.+:1104(ATG)*,1161(GTG),	;EcHS_A3659.3644822.-:1104(ATG)*,1161(GTG),	;b3460.3596578.-:1104(ATG)*,1161(GTG),	;EcDH1_0255.285208.+:1104(ATG)*,1161(GTG),	;ECB_03309.3529240.-:1104(ATG)*,1161(GTG),	;BWG_3151.3485072.-:1104(ATG)*,1161(GTG),	;ECBD_0281.311933.+:1104(ATG)*,1161(GTG),	;ECD_03309.3460936.-:1104(ATG)*,1161(GTG),	;B21_03262.3460930.-:1104(ATG)*,1161(GTG),
1927	ANCHOR	41	41	41	;ECO26_3546.3471638.+:1038(GTG)*,1053(GTG),	;ECH74115_3722.3442494.+:1038(GTG)*,1053(GTG),	;Z3762.3408213.+:1038(GTG)*,1053(GTG),	;ECSP_3438.3397365.+:1038(GTG)*,1053(GTG),	;ECs3361.3338377.+:1038(GTG)*,1053(GTG),	;ECO103_3016.3065258.+:1038(GTG)*,1053(GTG),	;G2583_3022.3079442.+:1038(GTG)*,1053(GTG),	;ECO111_3223.3183282.+:1038(GTG)*,1053(GTG),	;EC042_2700.2865252.+:1038(GTG),1053(GTG)*,	;c3017.2879198.+:1038(GTG)*,1053(GTG),	;ECED1_2923.2872682.+:1038(GTG)*,1053(GTG),	;ECUMN_2813.2901554.+:1038(GTG)*,1053(GTG),	;EC55989_2784.2846096.+:1038(GTG)*,1053(GTG),	;ETEC_2604.2832224.+:1038(GTG)*,1053(GTG),	;ECIAI39_2640.2738973.+:1038(GTG)*,1053(GTG),	;ECABU_c27990.2849838.+:1038(GTG)*,1053(GTG),	;ECOK1_2795.2873291.+:1038(GTG)*,1053(GTG),	;APECO1_4070.2730594.+:1038(GTG),1053(GTG)*,	;EcSMS35_2647.2706529.+:1038(GTG)*,1053(GTG),	;UTI89_C2815.2758057.+:1038(GTG)*,1053(GTG),	;ECS88_2671.2653688.+:1038(GTG)*,1053(GTG),	;UM146_04230.884371.-:1038(GTG)*,1053(GTG),	;EcE24377A_2782.2772632.+:1038(GTG)*,1053(GTG),	;E2348C_2724.2803511.+:1038(GTG)*,1053(GTG),	;ECP_2501.2620316.+:1038(GTG)*,1053(GTG),	;ECW_m2722.2793955.+:1038(GTG)*,1053(GTG),	;ECSE_2785.2881625.+:1038(GTG)*,1053(GTG),	;NRG857_12415.2601866.+:1038(GTG)*,1053(GTG),	;EcolC_1177.1290514.-:1038(GTG)*,1053(GTG),	;ECSF_2340.2538004.+:1038(GTG),1053(GTG)*,	;ECIAI1_2551.2646420.+:1038(GTG)*,1053(GTG),	;ECDH10B_2665.2712021.+:1038(GTG)*,1053(GTG),	;purM.2620890.+:1038(GTG)*,1053(GTG),	;EcHS_A2634.2644171.+:1038(GTG)*,1053(GTG),	;b2499.2620256.+:1038(GTG)*,1053(GTG),	;EcDH1_1170.1261528.-:1038(GTG)*,1053(GTG),	;ECB_02391.2543054.+:1038(GTG)*,1053(GTG),	;BWG_2263.2506061.+:1038(GTG)*,1053(GTG),	;ECBD_1189.1253189.-:1038(GTG)*,1053(GTG),	;ECD_02391.2486715.+:1038(GTG)*,1053(GTG),	;B21_02353.2486709.+:1038(GTG)*,1053(GTG),
4761	ANCHOR	41	41	41	;ECO26_4330.4301228.-:429(ATG)*,504(TTG),	;ECH74115_4548.4215226.-:429(ATG)*,504(TTG),	;Z4589.4180676.-:429(ATG)*,504(TTG),	;ECSP_4200.4171267.-:429(ATG)*,504(TTG),	;ECs4104.4113459.-:429(ATG)*,504(TTG),	;ECO103_3972.4055267.-:429(ATG)*,504(TTG),	;G2583_3951.4002233.-:429(ATG)*,504(TTG),	;ECO111_4051.4040075.-:429(ATG)*,504(TTG),	;EC042_3516.3740018.-:429(ATG)*,504(TTG),	;c3985.3801703.-:429(ATG),504(TTG)*,	;ECED1_3881.3810756.-:429(ATG)*,504(TTG),	;ECUMN_3705.3824252.-:429(ATG)*,504(TTG),	;EC55989_3644.3728132.-:429(ATG)*,504(TTG),	;ETEC_3492.3764699.-:429(ATG)*,504(TTG),	;ECIAI39_3721.3881624.-:429(ATG)*,504(TTG),	;ECABU_c36400.3705844.-:429(ATG)*,504(TTG),	;ECOK1_3644.3740966.-:429(ATG)*,504(TTG),	;APECO1_3213.3660801.-:429(ATG)*,504(TTG),	;EcSMS35_3527.3605148.-:429(ATG)*,504(TTG),	;UTI89_C3661.3587889.-:429(ATG),504(TTG)*,	;ECS88_3607.3575593.-:429(ATG)*,504(TTG),	;UM146_00255.54557.+:429(ATG)*,504(TTG),	;EcE24377A_3714.3708308.-:429(ATG)*,504(TTG),	;E2348C_3502.3646349.-:429(ATG)*,504(TTG),	;ECP_3314.3479822.-:429(ATG)*,504(TTG),	;ECW_m3498.3591182.-:429(ATG)*,504(TTG),	;ECSE_3510.3641284.-:429(ATG)*,504(TTG),	;NRG857_15990.3387421.-:429(ATG)*,504(TTG),	;EcolC_0475.517474.+:429(ATG)*,504(TTG),	;ECSF_3055.3328825.-:429(ATG)*,504(TTG),	;ECIAI1_3373.3459721.-:429(ATG)*,504(TTG),	;ECDH10B_3408.3473990.-:429(ATG)*,504(TTG),	;rplM.3378078.-:429(ATG)*,504(TTG),	;EcHS_A3420.3421811.-:429(ATG)*,504(TTG),	;b3231.3376245.-:429(ATG)*,504(TTG),	;EcDH1_0475.505541.+:429(ATG)*,504(TTG),	;ECB_03091.3306121.-:429(ATG)*,504(TTG),	;BWG_2932.3263393.-:429(ATG)*,504(TTG),	;ECBD_0516.534418.+:429(ATG)*,504(TTG),	;ECD_03091.3239386.-:429(ATG)*,504(TTG),	;B21_03042.3239380.-:429(ATG)*,504(TTG),
4760	ANCHOR	41	41	41	;ECO26_0796.857586.+:201(ATG),294(ATG)*,	;ECH74115_0838.862379.+:201(ATG)*,294(ATG),	;Z0903.860762.+:201(ATG),294(ATG)*,	;ECSP_0788.863972.+:201(ATG),294(ATG)*,	;ECs0770.859108.+:201(ATG),294(ATG)*,	;ECO103_0730.807707.+:201(ATG),294(ATG)*,	;G2583_0902.948510.+:201(ATG),294(ATG)*,	;ECO111_0752.817870.+:201(ATG),294(ATG)*,	;EC042_0761.844700.+:201(ATG),294(ATG)*,	;c0814.797272.+:201(ATG),294(ATG)*,	;ECED1_0702.734143.+:201(ATG),294(ATG)*,	;ECUMN_0823.882243.+:201(ATG),294(ATG)*,	;EC55989_0720.788684.+:201(ATG),294(ATG)*,	;ETEC_0746.826544.+:201(ATG),294(ATG)*,	;ECIAI39_0710.754049.+:201(ATG),294(ATG)*,	;ECABU_c07810.805627.+:201(ATG),294(ATG)*,	;ECOK1_0735.775021.+:201(ATG),294(ATG)*,	;APECO1_1346.739945.+:201(ATG),294(ATG)*,	;EcSMS35_0758.767185.+:201(ATG),294(ATG)*,	;UTI89_C0731.738345.+:201(ATG),294(ATG)*,	;ECS88_0758.778377.+:201(ATG),294(ATG)*,	;UM146_13950.2876726.-:201(ATG),294(ATG)*,	;EcE24377A_0764.794463.+:201(ATG),294(ATG)*,	;E2348C_0619.688535.+:201(ATG),294(ATG)*,	;ECP_0746.789975.+:201(ATG),294(ATG)*,	;ECW_m0790.844990.+:201(ATG),294(ATG)*,	;ECSE_0795.856789.+:201(ATG),294(ATG)*,	;NRG857_03275.723438.+:201(ATG),294(ATG)*,	;EcolC_2920.3180718.-:201(ATG),294(ATG)*,	;ECSF_0668.746724.+:201(ATG),294(ATG)*,	;ECIAI1_0710.774618.+:201(ATG),294(ATG)*,	;ECDH10B_0802.826417.+:201(ATG),294(ATG)*,	;ybgE.775024.+:201(ATG),294(ATG)*,	;EcHS_A0788.801455.+:201(ATG),294(ATG)*,	;b0735.773825.+:201(ATG),294(ATG)*,	;EcDH1_2900.3106517.-:201(ATG),294(ATG)*,	;ECB_00695.755484.+:201(ATG),294(ATG)*,	;BWG_0594.676585.+:201(ATG),294(ATG)*,	;ECBD_2925.3049122.-:201(ATG),294(ATG)*,	;ECD_00695.733263.+:201(ATG),294(ATG)*,	;B21_00684.733257.+:201(ATG),294(ATG)*,
4763	ANCHOR	41	41	2	;x.1670270.+:189(ATG),	;x.1621436.+:189(ATG),	;x.1776175.+:189(ATG),	;x.1620410.+:189(ATG),	;x.1684769.+:189(ATG),	;x.1376698.+:189(ATG),	;x.1500346.+:189(ATG),	;x.1538081.+:189(ATG),	;x.1322382.+:189(ATG),	;c1642.1480339.+:189(ATG)*,	;x.1322855.+:189(ATG),	;x.1491383.+:189(ATG),	;x.1339075.+:189(ATG),	;x.1382346.+:189(ATG),	;x.1592018.+:189(ATG),	;x.1441395.+:189(ATG),	;x.1360014.+:189(ATG),	;x.1254183.+:189(ATG),	;x.1976631.-:189(ATG),	;UTI89_C1379.1315775.+:189(ATG)*,	;x.1257795.+:189(ATG),	;x.2326579.-:189(ATG),	;x.1333923.+:189(ATG),	;x.1349480.+:189(ATG),	;x.1263494.+:189(ATG),	;x.1336108.+:189(ATG),	;x.1310984.+:189(ATG),	;x.1260038.+:189(ATG),	;x.2682366.-:189(ATG),	;x.1220817.+:189(ATG),	;x.1269945.+:189(ATG),	;x.1282705.+:189(ATG),	;x.1244818.+:189(ATG),	;x.1291680.+:189(ATG),	;x.1242464.+:189(ATG),	;x.2635237.-:189(ATG),	;x.1243391.+:189(ATG),	;x.1131185.+:189(ATG),	;x.2550996.-:189(ATG),	;x.1231389.+:189(ATG),	;x.1231383.+:189(ATG),
4767	ANCHOR	41	41	41	;ECO26_5110.5166771.+:636(ATG),696(GTG)*,702(GTG),	;ECH74115_5470.5113199.+:636(ATG)*,696(GTG),702(GTG),	;Z5577.5078832.+:636(ATG),696(GTG)*,702(GTG),	;ECSP_5071.5069259.+:636(ATG),696(GTG)*,702(GTG),	;ECs4924.5010086.+:636(ATG),696(GTG)*,702(GTG),	;ECO103_4750.4910809.+:636(ATG),696(GTG)*,702(GTG),	;G2583_4819.4897726.+:636(ATG),696(GTG)*,702(GTG),	;ECO111_4818.4888458.+:636(ATG),696(GTG)*,702(GTG),	;EC042_4368.4675682.+:636(ATG),696(GTG),702(GTG)*,	;c4958.4732468.+:636(ATG),696(GTG),702(GTG)*,	;ECED1_4708.4660571.+:636(ATG),696(GTG)*,702(GTG),	;ECUMN_4525.4690278.+:636(ATG),696(GTG)*,702(GTG),	;EC55989_4486.4591120.+:636(ATG),696(GTG)*,702(GTG),	;ETEC_4261.4623686.+:636(ATG),696(GTG)*,702(GTG),	;ECIAI39_4391.4586444.+:636(ATG),696(GTG)*,702(GTG),	;ECABU_c45170.4601232.+:636(ATG)*,696(GTG),702(GTG),	;ECOK1_4477.4601797.+:636(ATG),696(GTG)*,702(GTG),	;APECO1_2474.4521799.+:636(ATG),696(GTG),702(GTG)*,	;EcSMS35_4449.4545792.+:636(ATG)*,696(GTG),702(GTG),	;UTI89_C3818.3705061.-:636(ATG),696(GTG),702(GTG)*,	;ECS88_4462.4436341.+:636(ATG),696(GTG)*,702(GTG),	;UM146_16660.3447134.-:636(ATG)*,696(GTG),702(GTG),	;EcE24377A_4544.4538287.+:636(ATG),696(GTG)*,702(GTG),	;E2348C_4308.4530616.+:636(ATG),696(GTG)*,702(GTG),	;ECP_4214.4412178.+:636(ATG)*,696(GTG),702(GTG),	;ECW_m4360.4464986.+:636(ATG)*,696(GTG),702(GTG),	;ECSE_4289.4470832.+:636(ATG),696(GTG)*,702(GTG),	;NRG857_19965.4252336.+:636(ATG)*,696(GTG),702(GTG),	;EcolC_4024.4431987.-:636(ATG)*,696(GTG),702(GTG),	;ECSF_3855.4193530.+:636(ATG),696(GTG)*,702(GTG),	;ECIAI1_4216.4290406.+:636(ATG),696(GTG)*,702(GTG),	;ECDH10B_4190.4298980.+:636(ATG),696(GTG)*,702(GTG),	;yjaH.3435420.-:636(ATG),696(GTG)*,702(GTG),	;EcHS_A4235.4230843.+:636(ATG),696(GTG)*,702(GTG),	;b4001.4199284.+:636(ATG),696(GTG)*,702(GTG),	;EcDH1_3993.4313209.-:636(ATG)*,696(GTG),702(GTG),	;ECB_03878.4180873.+:636(ATG),696(GTG)*,702(GTG),	;BWG_3661.4088964.+:636(ATG),696(GTG)*,702(GTG),	;ECBD_4031.4233160.-:636(ATG),696(GTG)*,702(GTG),	;ECD_03878.4109313.+:636(ATG),696(GTG)*,702(GTG),	;B21_03831.4109307.+:636(ATG),696(GTG)*,702(GTG),
4769	ANCHOR	41	41	40	;ECO26_0495.527862.-:375(ATG)*,	;ECH74115_0551.549985.-:375(ATG)*,	;Z0574.546402.-:375(ATG)*,	;ECSP_0528.551578.-:375(ATG)*,	;ECs0514.546399.-:375(ATG)*,	;ECO103_0437.488923.-:375(ATG)*,	;G2583_0573.586086.-:375(ATG)*,	;ECO111_0493.522275.-:375(ATG)*,	;EC042_0499.544585.-:375(ATG)*,	;c0579.554985.-:375(ATG)*,	;ECED1_0484.501069.-:375(ATG)*,	;ECUMN_0500.539050.-:375(ATG)*,	;EC55989_0474.507645.-:375(ATG)*,	;ETEC_0513.541328.-:375(ATG)*,	;ECIAI39_0213.247735.+:375(ATG)*,	;ECABU_c05430.563992.-:375(ATG)*,	;ECOK1_0443.483750.-:375(ATG)*,	;x.496064.-:375(ATG),	;EcSMS35_0504.508647.-:375(ATG)*,	;UTI89_C0488.494466.-:375(ATG)*,	;ECS88_0458.483850.-:375(ATG)*,	;UM146_15055.3120602.+:375(ATG)*,	;EcE24377A_0495.515481.-:375(ATG)*,	;E2348C_0396.440812.-:375(ATG)*,	;ECP_0522.547577.-:375(ATG)*,	;ECW_m0533.558580.-:375(ATG)*,	;ECSE_0486.524164.-:375(ATG)*,	;NRG857_02180.479449.-:375(ATG)*,	;EcolC_3155.3461226.+:375(ATG)*,	;ECSF_0421.468928.-:375(ATG)*,	;ECIAI1_0464.495091.-:375(ATG)*,	;ECDH10B_0417.418889.-:375(ATG)*,	;ybaJ.479558.-:375(ATG)*,	;EcHS_A0537.546399.-:375(ATG)*,	;b0461.479558.-:375(ATG)*,	;EcDH1_3149.3390621.+:375(ATG)*,	;ECB_00412.452401.-:375(ATG)*,	;BWG_0342.382317.-:375(ATG)*,	;ECBD_3195.3333004.+:375(ATG)*,	;ECD_00412.449380.-:375(ATG)*,	;B21_00417.449374.-:375(ATG)*,
5809	ANCHOR	41	41	1	;x.5395685.-:318(ATG),	;x.5300336.-:318(ATG),	;x.5255121.-:318(ATG),	;x.5256397.-:318(ATG),	;x.5225136.-:318(ATG),	;x.5128017.-:318(ATG),	;x.5073902.-:318(ATG),	;x.5162776.+:318(ATG),	;x.4956975.-:318(ATG),	;c5225.4979719.-:318(ATG)*,	;x.4889333.-:318(ATG),	;x.4856244.-:318(ATG),	;x.4816257.-:318(ATG),	;x.4876264.-:318(ATG),	;x.4810245.-:318(ATG),	;x.4796065.-:318(ATG),	;x.4795070.-:318(ATG),	;x.4778521.-:318(ATG),	;x.4715652.-:318(ATG),	;x.4642797.-:318(ATG),	;x.4693183.-:318(ATG),	;x.4384069.-:318(ATG),	;x.4702087.-:318(ATG),	;x.4718825.-:318(ATG),	;x.4601157.-:318(ATG),	;x.4628629.-:318(ATG),	;x.4641463.-:318(ATG),	;x.4486112.-:318(ATG),	;x.4226389.+:318(ATG),	;x.4402485.-:318(ATG),	;x.4454050.-:318(ATG),	;x.4469070.-:318(ATG),	;x.4375365.-:318(ATG),	;x.4394708.-:318(ATG),	;x.4368708.-:318(ATG),	;x.4143896.+:318(ATG),	;x.4349406.-:318(ATG),	;x.4307443.-:318(ATG),	;x.4064702.+:318(ATG),	;x.4277771.-:318(ATG),	;x.4277765.-:318(ATG),
5806	ANCHOR	41	41	41	;ECO26_2335.2261657.-:336(ATG)*,	;ECH74115_2316.2187791.-:336(ATG)*,	;Z2608.2356782.-:336(ATG)*,	;ECSP_2171.2186772.-:336(ATG)*,	;ECs2313.2281496.-:336(ATG)*,	;ECO103_1747.1839021.-:336(ATG)*,	;G2583_2001.2038803.-:336(ATG)*,	;ECO111_2076.2077806.-:336(ATG)*,	;EC042_1775.1851200.-:336(ATG)*,	;c1999.1842390.-:336(ATG)*,	;ECED1_1806.1763847.-:336(ATG)*,	;ECUMN_1896.1916653.-:336(ATG)*,	;EC55989_1773.1830610.-:336(ATG)*,	;ETEC_1641.1780974.-:336(ATG)*,	;ECIAI39_1451.1526809.+:336(ATG)*,	;ECABU_c18030.1803302.-:336(ATG)*,	;ECOK1_1724.1758671.-:336(ATG)*,	;APECO1_690.1703353.-:336(ATG)*,	;EcSMS35_1593.1580794.+:336(ATG)*,	;UTI89_C1795.1722125.-:336(ATG)*,	;ECS88_1653.1650558.-:336(ATG)*,	;UM146_09125.1921152.+:336(ATG)*,	;EcE24377A_1814.1807703.-:336(ATG)*,	;E2348C_1692.1756969.-:336(ATG)*,	;ECP_1551.1601127.-:336(ATG)*,	;ECW_m1772.1827977.-:336(ATG)*,	;ECSE_1728.1815198.-:336(ATG)*,	;NRG857_08050.1666243.-:336(ATG)*,	;EcolC_2023.2234797.+:336(ATG)*,	;ECSF_1468.1582626.-:336(ATG)*,	;ECIAI1_1658.1726018.-:336(ATG)*,	;ECDH10B_1740.1770680.-:336(ATG)*,	;ydgC.1683409.-:336(ATG)*,	;EcHS_A1682.1703829.-:336(ATG)*,	;b1607.1679719.-:336(ATG)*,	;EcDH1_2036.2196783.+:336(ATG)*,	;ECB_01576.1658890.-:336(ATG)*,	;BWG_1422.1571778.-:336(ATG)*,	;ECBD_2039.2155491.+:336(ATG)*,	;ECD_01576.1626892.-:336(ATG)*,	;B21_01566.1626886.-:336(ATG)*,
5804	ANCHOR	41	41	41	;ECO26_3131.3062206.-:696(ATG)*,	;ECH74115_3342.3074480.-:696(ATG)*,	;Z3462.3104387.-:696(ATG)*,	;ECSP_3084.3029351.-:696(ATG)*,	;ECs3094.3033118.-:696(ATG)*,	;ECO103_2680.2709970.-:696(ATG)*,	;G2583_2746.2773873.-:696(ATG)*,	;ECO111_2941.2876524.-:696(ATG)*,	;EC042_2446.2571998.-:696(ATG)*,	;c2744.2587073.-:696(ATG)*,	;ECED1_2670.2590605.-:696(ATG)*,	;ECUMN_2540.2600604.-:696(ATG)*,	;EC55989_2459.2513591.-:696(ATG)*,	;ETEC_2339.2525162.-:696(ATG)*,	;ECIAI39_2343.2412344.-:696(ATG)*,	;ECABU_c25390.2557834.-:696(ATG)*,	;ECOK1_2439.2514616.-:696(ATG)*,	;APECO1_4354.2409135.-:696(ATG)*,	;EcSMS35_2353.2383850.-:696(ATG)*,	;UTI89_C2483.2436445.-:696(ATG)*,	;ECS88_2352.2332268.-:696(ATG)*,	;UM146_05780.1205963.+:696(ATG)*,	;EcE24377A_2504.2486480.-:696(ATG)*,	;E2348C_2349.2427335.-:696(ATG)*,	;ECP_2246.2337154.-:696(ATG)*,	;ECW_m2405.2467580.-:696(ATG)*,	;ECSE_2473.2553066.-:696(ATG)*,	;NRG857_11190.2322307.-:696(ATG)*,	;EcolC_1445.1596984.+:696(ATG)*,	;ECSF_2086.2247143.-:696(ATG)*,	;ECIAI1_2288.2358514.-:696(ATG)*,	;ECDH10B_2362.2388575.-:696(ATG)*,	;napG.2302899.-:696(ATG)*,	;EcHS_A2343.2340544.-:696(ATG)*,	;b2205.2297587.-:696(ATG)*,	;EcDH1_1454.1577294.+:696(ATG)*,	;ECB_02132.2249554.-:696(ATG)*,	;BWG_1978.2183392.-:696(ATG)*,	;ECBD_1455.1546593.+:696(ATG)*,	;ECD_02132.2193215.-:696(ATG)*,	;B21_02091.2193209.-:696(ATG)*,
1573	ANCHOR	41	41	39	;x.2254909.+:885(GTG),	;ECH74115_2311.2181043.+:885(GTG),1035(ATG)*,	;Z2595.2350034.+:885(GTG),1035(ATG)*,	;ECSP_2165.2180024.+:885(GTG),1035(ATG)*,	;ECs2307.2274748.+:885(GTG),1035(ATG)*,	;ECO103_1741.1832273.+:885(GTG),1035(ATG)*,	;G2583_1995.2032055.+:885(GTG),1035(ATG)*,	;ECO111_2070.2071058.+:885(GTG),1035(ATG)*,	;x.1844452.+:885(GTG),	;c1993.1835642.+:885(GTG),1035(ATG)*,	;ECED1_1800.1757099.+:885(GTG)*,	;ECUMN_1889.1909905.+:885(GTG),1035(ATG)*,	;EC55989_1766.1823862.+:885(GTG),1035(ATG)*,	;ETEC_1635.1774226.+:885(GTG),1035(ATG)*,	;ECIAI39_1457.1533558.-:885(GTG),1035(ATG)*,	;ECABU_c17970.1796554.+:885(GTG),1035(ATG)*,	;ECOK1_1719.1751923.+:885(GTG),1035(ATG)*,	;APECO1_684.1696605.+:885(GTG),1035(ATG)*,	;EcSMS35_1598.1587543.-:885(GTG),1035(ATG)*,	;UTI89_C1789.1715377.+:885(GTG),1035(ATG)*,	;ECS88_1646.1643810.+:885(GTG),1035(ATG)*,	;UM146_09160.1927900.-:885(GTG),1035(ATG)*,	;EcE24377A_1808.1800955.+:885(GTG),1035(ATG)*,	;E2348C_1686.1750221.+:885(GTG),1035(ATG)*,	;ECP_1545.1594379.+:885(GTG),1035(ATG)*,	;ECW_m1766.1821229.+:885(GTG),1035(ATG)*,	;ECSE_1722.1808449.+:885(GTG),1035(ATG)*,	;NRG857_08020.1659495.+:885(GTG),1035(ATG)*,	;EcolC_2029.2241545.-:885(GTG),1035(ATG)*,	;ECSF_1462.1575878.+:885(GTG),1035(ATG)*,	;ECIAI1_1651.1719270.+:885(GTG),1035(ATG)*,	;ECDH10B_1734.1763932.+:885(GTG),1035(ATG)*,	;ydgG.1676661.+:885(GTG),1035(ATG)*,	;EcHS_A1675.1697082.+:885(GTG),1035(ATG)*,	;b1601.1672971.+:885(GTG),1035(ATG)*,	;EcDH1_2042.2203531.-:885(GTG),1035(ATG)*,	;ECB_01570.1652142.+:885(GTG),1035(ATG)*,	;BWG_1416.1565030.+:885(GTG),1035(ATG)*,	;ECBD_2045.2162239.-:885(GTG),1035(ATG)*,	;ECD_01570.1620144.+:885(GTG),1035(ATG)*,	;B21_01560.1620138.+:885(GTG),1035(ATG)*,
1572	ANCHOR	41	41	41	;ECO26_4526.4498307.-:489(ATG),492(TTG),528(TTG)*,549(TTG),	;ECH74115_4753.4399399.-:489(ATG),492(TTG),528(TTG),549(TTG)*,	;Z4805.4363541.-:489(ATG)*,492(TTG),528(TTG),549(TTG),	;ECSP_4392.4355440.-:489(ATG),492(TTG),528(TTG)*,549(TTG),	;ECs4286.4296319.-:489(ATG)*,492(TTG),528(TTG),549(TTG),	;ECO103_4159.4245298.-:489(ATG),492(TTG),528(TTG)*,549(TTG),	;G2583_4139.4184911.-:489(ATG),492(TTG),528(TTG)*,549(TTG),	;ECO111_4247.4235948.-:489(ATG),492(TTG),528(TTG)*,549(TTG),	;EC042_3703.3930952.-:489(ATG),528(TTG)*,549(TTG),	;c4225.4016477.-:489(ATG),492(TTG)*,528(TTG),549(TTG),	;ECED1_4111.4020102.-:489(ATG),492(TTG),528(TTG)*,549(TTG),	;ECUMN_3900.4010602.-:489(ATG),492(TTG),528(TTG)*,549(TTG),	;EC55989_3846.3915484.-:489(ATG),492(TTG),528(TTG)*,549(TTG),	;ETEC_3685.3963521.-:489(ATG),492(TTG),528(TTG)*,549(TTG),	;ECIAI39_3919.4078010.-:489(ATG),528(TTG)*,549(TTG),	;ECABU_c38680.3920861.-:489(ATG)*,492(TTG),528(TTG),549(TTG),	;ECOK1_3861.3952125.-:489(ATG),492(TTG),528(TTG)*,549(TTG),	;APECO1_3021.3872013.-:489(ATG)*,492(TTG),528(TTG),549(TTG),	;EcSMS35_3720.3790877.-:489(ATG),492(TTG),528(TTG),549(TTG)*,	;UTI89_C3945.3839226.-:489(ATG),492(TTG),528(TTG),549(TTG)*,	;ECS88_3834.3786761.-:489(ATG),492(TTG),528(TTG)*,549(TTG),	;UM146_17285.3581296.-:489(ATG)*,492(TTG),528(TTG),549(TTG),	;EcE24377A_3915.3894905.-:489(ATG),492(TTG),528(TTG)*,549(TTG),	;E2348C_3682.3829244.-:489(ATG),492(TTG),528(TTG)*,549(TTG),	;ECP_3532.3696391.-:489(ATG)*,492(TTG),528(TTG),549(TTG),	;ECW_m3696.3778633.-:489(ATG)*,492(TTG),528(TTG),549(TTG),	;ECSE_3705.3828745.-:489(ATG),492(TTG),528(TTG)*,549(TTG),	;NRG857_17050.3598155.-:489(ATG),492(TTG),528(TTG)*,549(TTG),	;EcolC_0276.315094.+:489(ATG)*,492(TTG),528(TTG),549(TTG),	;ECSF_3259.3534346.-:489(ATG)*,492(TTG),528(TTG),549(TTG),	;ECIAI1_3582.3646850.-:489(ATG),492(TTG),528(TTG)*,549(TTG),	;ECDH10B_3610.3672833.-:489(ATG),492(TTG),528(TTG)*,549(TTG),	;gntK.4063350.+:489(ATG),492(TTG),528(TTG)*,549(TTG),	;EcHS_A3636.3624101.-:489(ATG),492(TTG),528(TTG)*,549(TTG),	;b3437.3575088.-:489(ATG),492(TTG),528(TTG)*,549(TTG),	;EcDH1_0278.306698.+:489(ATG)*,492(TTG),528(TTG),549(TTG),	;ECB_03288.3508518.-:489(ATG),492(TTG),528(TTG)*,549(TTG),	;BWG_3128.3463582.-:489(ATG),492(TTG),528(TTG)*,549(TTG),	;ECBD_0306.333423.+:489(ATG)*,492(TTG),528(TTG),549(TTG),	;ECD_03288.3440214.-:489(ATG),492(TTG),528(TTG)*,549(TTG),	;B21_03241.3440208.-:489(ATG),492(TTG),528(TTG)*,549(TTG),
[truncated: 19,997 more rows]
